# Supplementary material for: Systematic and quantitative view of the antiviral arsenal of prokaryotes
Source: Nat Commun. 2022 May 10;13:2561. doi: 10.1038/s41467-022-30269-9 (PMC9090908; doi:10.1038/s41467-022-30269-9)
Supplement: Supplementary file 5 — Dataset 1 [file 41467_2022_30269_MOESM5_ESM.xls]

## Sheet: Global list
Type	System/family	Mechanism
CAS_Class1-Subtype-I-A	Cas	Degrading nucleic acids
CAS_Class1-Subtype-I-B	Cas	Degrading nucleic acids
CAS_Class1-Subtype-I-C	Cas	Degrading nucleic acids
CAS_Class1-Subtype-I-D	Cas	Degrading nucleic acids
CAS_Class1-Subtype-I-E	Cas	Degrading nucleic acids
CAS_Class1-Subtype-I-F	Cas	Degrading nucleic acids
CAS_Class1-Subtype-I-G	Cas	Degrading nucleic acids
CAS_Class1-Subtype-III-A	Cas	Degrading nucleic acids
CAS_Class1-Subtype-III-B	Cas	Degrading nucleic acids
CAS_Class1-Subtype-III-C	Cas	Degrading nucleic acids
CAS_Class1-Subtype-III-D	Cas	Degrading nucleic acids
CAS_Class1-Subtype-III-E	Cas	Degrading nucleic acids
CAS_Class1-Subtype-III-F	Cas	Degrading nucleic acids
CAS_Class1-Subtype-IV-A	Cas	Degrading nucleic acids
CAS_Class1-Subtype-IV-B	Cas	Degrading nucleic acids
CAS_Class1-Subtype-IV-C	Cas	Degrading nucleic acids
CAS_Class1-Type-I	Cas	Degrading nucleic acids
CAS_Class1-Type-III	Cas	Degrading nucleic acids
CAS_Class1-Type-IV	Cas	Degrading nucleic acids
CAS_Class2-Subtype-II-A	Cas	Degrading nucleic acids
CAS_Class2-Subtype-II-B	Cas	Degrading nucleic acids
CAS_Class2-Subtype-II-C	Cas	Degrading nucleic acids
CAS_Class2-Subtype-V-A	Cas	Degrading nucleic acids
CAS_Class2-Subtype-V-B	Cas	Degrading nucleic acids
CAS_Class2-Subtype-V-C	Cas	Degrading nucleic acids
CAS_Class2-Subtype-V-D	Cas	Degrading nucleic acids
CAS_Class2-Subtype-V-E	Cas	Degrading nucleic acids
CAS_Class2-Subtype-V-F	Cas	Degrading nucleic acids
CAS_Class2-Subtype-V-G	Cas	Degrading nucleic acids
CAS_Class2-Subtype-V-H	Cas	Degrading nucleic acids
CAS_Class2-Subtype-V-I	Cas	Degrading nucleic acids
CAS_Class2-Subtype-V-K	Cas	Degrading nucleic acids
CAS_Class2-Subtype-VI-A	Cas	Degrading nucleic acids
CAS_Class2-Subtype-VI-B	Cas	Degrading nucleic acids
CAS_Class2-Subtype-VI-C	Cas	Degrading nucleic acids
CAS_Class2-Subtype-VI-D	Cas	Degrading nucleic acids
CAS_Class2-Type-II	Cas	Degrading nucleic acids
CAS_Class2-Type-V	Cas	Degrading nucleic acids
CAS_Class2-Type-VI	Cas	Degrading nucleic acids
CAS_Cluster	Cas	Degrading nucleic acids
Abi2	Abi2	Abortive Infection
AbiEii	AbiEii	Abortive Infection
AbiH	AbiH	Abortive Infection
BstA	BstA	Abortive Infection
DISARM_1	DISARM	Degrading nucleic acids
DISARM_2	DISARM	Degrading nucleic acids
Gabija	Gabija	Unknown
Gao_Ape	Gao_Ape	Unknown
Gao_Hhe	Gao_Hhe	Unknown
Gao_Iet	Gao_Iet	Unknown
Gao_Mza	Gao_Mza	Unknown
Gao_Ppl	Gao_Ppl	Unknown
Gao_TerY	Gao_TerY	Unknown
Gao_Tmn	Gao_Tmn	Unknown
Gao_Upx	Gao_Upx	Unknown
GasderMIN	GasderMIN	Abortive Infection
Kiwa	Kiwa	Unknown
Lamassu	Lamassu	Unknown
Lit	Lit	Abortive Infection
Nhi	Nhi	Degrading nucleic acids
NixI	NixI	Unknown
Pif	Pif	Abortive Infection
radar_I	RADAR	DNA synthesis inhibition
radar_II	RADAR	DNA synthesis inhibition
RexAB	RexAB	Abortive Infection
Rst_3HP	Rst_3HP	Unknown
Rst_DUF4238	Rst_DUF4238	Unknown
Rst_DprA-PPRT	Rst_DprA-PPRT	Unknown
Rst_HelicaseDUF2290	Rst_HelicaseDUF2290	Unknown
Rst_Hydrolase-Tm	Rst_Hydrolase-3Tm	Unknown
Rst_RT-Tm	Rst_RT-nitrilase-Tm	Unknown
Rst_TIR-NLR	Rst_TIR-NLR	Unknown
Shedu	Shedu	Unknown
Stk2	Stk2	Abortive Infection
Viperin	Viperin	DNA synthesis inhibition
dCTPdeaminase	dCTPdeaminase	DNA synthesis inhibition
dGTPase	dGTPase	DNA synthesis inhibition
AVAST_I	AVAST	Unknown
AVAST_II	AVAST	Unknown
AVAST_III	AVAST	Unknown
AVAST_IV	AVAST	Unknown
AVAST_V	AVAST	Unknown
DRT_1	DRT	Unknown
DRT_2	DRT	Unknown
DRT_3	DRT	Unknown
DRT_4	DRT	Unknown
DRT_5	DRT	Unknown
DarTG	DarTG	Abortive Infection
Dsr_I	Dsr	Unknown
Dsr_II	Dsr	Unknown
Gao_RL	Gao_RL	Unknown
Rst_2TM_1TM_TIR	Rst_2TM_1TM_TIR	Unknown
Rst_Old_Tin	Rst_Old_Tin	Unknown
Rst_gop_beta_cll	Rst_gop_beta_cll	Unknown
Septu	Septu	Unknown
Wadjet	Wadjet	Unknown
Wadjet_I	Wadjet	Unknown
Wadjet_II	Wadjet	Unknown
Wadjet_III	Wadjet	Unknown
Druantia_I	Druantia	Unknown
Druantia_II	Druantia	Unknown
Druantia_III	Druantia	Unknown
Gao_Her_DUF	Gao_Her	Unknown
Gao_Her_SIR	Gao_Her	Unknown
Gao_Qat	Gao_Qat	Unknown
PARIS_I	Rst_PARIS	Abortive Infection
PARIS_II	Rst_PARIS	Abortive Infection
PARIS_II_merge	Rst_PARIS	Abortive Infection
PARIS_I_merge	Rst_PARIS	Abortive Infection
Thoeris_I	Thoeris	Abortive Infection
Thoeris_II	Thoeris	Abortive Infection
Dnd_ABCDE	Dnd	Degrading nucleic acids
Dnd_ABCDEFGH	Dnd	Degrading nucleic acids
Hachiman	Hachiman	Unknown
SspBCDE	SspBCDE	Degrading nucleic acids
Zorya_TypeI	Zorya	Unknown
Zorya_TypeII	Zorya	Unknown
BREX	BREX	Degrading nucleic acids
BREX_I	BREX	Degrading nucleic acids
BREX_II	BREX	Degrading nucleic acids
BREX_III	BREX	Degrading nucleic acids
BREX_IV	BREX	Degrading nucleic acids
BREX_V	BREX	Degrading nucleic acids
BREX_VI	BREX	Degrading nucleic acids
CBASS	CBASS	Abortive Infection
CBASS_I	CBASS	Abortive Infection
CBASS_II	CBASS	Abortive Infection
CBASS_III	CBASS	Abortive Infection
CBASS_IV	CBASS	Abortive Infection
Retron_II	Retron	Abortive Infection
Retron_III	Retron	Abortive Infection
Retron_IV	Retron	Abortive Infection
Retron_IX	Retron	Abortive Infection
Retron_I_A	Retron	Abortive Infection
Retron_I_B	Retron	Abortive Infection
Retron_I_C	Retron	Abortive Infection
Retron_V	Retron	Abortive Infection
Retron_VI	Retron	Abortive Infection
Retron_VIII	Retron	Abortive Infection
Retron_VII_1	Retron	Abortive Infection
Retron_VII_2	Retron	Abortive Infection
Retron_X	Retron	Abortive Infection
Retron_XI	Retron	Abortive Infection
Retron_XII	Retron	Abortive Infection
Retron_XIII	Retron	Abortive Infection
PrrC	PrrC	Abortive Infection
RM_Type_I	RM	Degrading nucleic acids
RM_Type_II	RM	Degrading nucleic acids
RM_Type_IIG	RM	Degrading nucleic acids
RM_Type_III	RM	Degrading nucleic acids
RM_Type_IV	RM	Degrading nucleic acids

## Sheet: List with profiles
System	BREX
System type	Protein(s)
BREX_I	pglZ	pglX	brxA	brxB	brxC	brxL
BREX_II	pglZ	pglX	pglY	pglW	brxD	brxHI
BREX_III	pglZ	pglXI	pglHII	pglY/brxC	brxF	brxA
BREX_IV	pglZ	pglY/brxC	brxL	brxP
BREX_V	pglZ	pglX	pglY/brxC	brxA	brxB	brxHII
BREX_VI	pglZ	pglX	pglY/brxC	brxA	brxB	brxE	brxD	brxHI
BREX	pglZ and at least 3 other proteins
Publication(s)	Goldfarb, T., Sberro, H., Weinstock, E., Cohen, O., Doron, S., Charpak-Amikam, Y., Afik, S., Ofir, G., and Sorek, R. (2015). BREX is a novel phage resistance system widespread in microbial genomes. The EMBO Journal 34: 169–183.
System	CBASS
System type	Protein(s)
CBASS_I	Cyclase	Effector
CBASS_II	Cyclase	Effector	E1-E2 ou E2	JAB
CBASS_III	Cyclase	Effector	HORMA	TRIP13
CBASS_IV	Cyclase	Effector	QueC	TGT	OGG non mandatory
CBASS	Cyclase + Effector and other genes
Publication(s)	Millman, A., Melamed, S., Amitai, G., and Sorek, R. (2020). Diversity and classification of cyclic-oligonucleotide-based anti-phage signalling systems. Nature Microbiology 5: 1608–1615.
System	DISARM
System type	Protein(s)
DISARM_1	drmA	drmB	drmC	drmD	drmMI
DISARM_2	drmA	drmB	drmC	drmE	drmMII
Publication(s)	Ofir, G., Melamed, S., Sberro, H., Mukamel, Z., Silverman, S., Yaakov, G., Doron, S., and Sorek, R. (2018). DISARM is a widespread bacterial defence system with broad anti-phage activities. Nat Microbiol 3: 90–98.
System	Retrons						List retrotranscriptase
System type	Protein(s)						RT_1_A			RT Total
Retron_I_A	RT Total	ATPase Type 1A	HNH				RT_1_B1	RT_1_B2
Retron_I_B	RT Total	ATPase-TOPRIM					RT_2_A1	RT_2_A2	RT_2_A3
Retron_I_C	RT_1_C1-2-3						RT_3
Retron_II	RT Total	NDT ou NDT 2					RT_4
Retron_III	RT Total	PRTase	WH				RT_5
		PRTase-WH					RT_6
Retron_IV	RT Total	2TM					RT_8
Retron_V	RT Total	CSD					RT_9
Retron_VI	RT Total	HTH					RT_10
Retron_VII_1	RT_VII_A1						RT_13
Retron_VII_2	RT Total	DUF3800					RT_1_C1	RT_1_C2	RT_1_C3
Retron_VIII	RT Total	DUF626					RT_3_A1	RT_3_A2	RT_3_A4
Retron_IX	RT Total	HEPN	WHDNAB_E2F_TDP				RT_3_A4	RT_3_A5
Retron_X		VHL					RT_11
Retron_XI	RT_11						RT_12
Retron_XII	RT_12
Retron_XIII	RT Total	ARM	WHSWIM
Publication(s)	Mestre, M.R., González-Delgado, A., Gutiérrez-Rus, L.I., Martínez-Abarca, F., and Toro, N. (2020). Systematic prediction of genes functionally associated with bacterial retrons and classification of the encoded tripartite systems. Nucleic Acids Res 48: 12632–12647.
	Millman, A., Bernheim, A., Stokar-Avihail, A., Fedorenko, T., Voichek, M., Leavitt, A., Oppenheimer-Shaanan, Y., and Sorek, R. (2020). Bacterial Retrons Function In Anti-Phage Defense. Cell 183: 1551-1561.e12.
Publication(s)	Doron, S., Melamed, S., Ofir, G., Leavitt, A., Lopatina, A., Keren,
	M., Amitai, G., and Sorek, R. (2018). Systematic discovery of antiphage
	defense systems in the microbial pangenome. Science 359.
System	Druantia
System type	Protein(s)
Druantia_I	DruA	DruB	DruC	DruD	DruE_1/2/3
Druantia_II		DruM	DruF	DruG	DruE_1/2/3
Druantia_III				DruH	DruE_1/2/3
System	Gabija
System type	Protein(s)
Gabija	GajA	GajB_1/2/3
System	Hachiman
System type	Protein(s)
Hachiman	HamA/ HamA_Grand	HamB
System	Kiwa
System type	Protein(s)
Kiwa	KwaA	KwaB/KwaB_2
System	Lamassu
System type	Protein(s)
Lamassu	LmuA	LmuB
System	Septu
System type	Protein(s)
Septu	PtuA/PtuA_2	PtuB/PtuB_2
System	Shedu
System type	Protein(s)
Shedu	SduA
System	Thoeris
System type	Protein(s)
Thoeris_I	ThsA_new_grand	ThsB_Global
Thoeris_II	ThsA_new_petit	ThsB_Global
System	Wadjet
System type	Protein(s)
Wadjet_I	JetA_I	JetB_I	JetC_I	JetD_I
Wadjet_II	JetA_II	JetB_II	JetC_II	JetD_II
Wadjet_III	JetA_III	JetB_III	JetC_III	JetD_III
Wadjet	JetA_I/II/III	JetB_I/II/III	JetC_I/II/III	JetD_I/II/III
System	Zorya
System type	Protein(s)
Zorya_TypeI	ZorA/ZorA2	ZorB	ZorC	ZorD
Zorya_TypeII	ZorA/ZorA2	ZorB	ZorE
Publication(s)	Gao, L., Altae-Tran, H., Böhning, F., Makarova, K.S., Segel, M., Schmid-Burgk, J.L., Koob, J., Wolf, Y.I., Koonin, E.V., Zhang, F., 2020. Diverse enzymatic activities mediate antiviral immunity in prokaryotes. Science 369, 1077–1084. https://doi.org/10.1126/science.aba0372
System	Gao_Ape
System type	Protein(s)
Gao_Ape	ApeA
System	AVAST
System type	Protein(s)
AVAST_I	Avs1A	Avs1B	Avs1C
AVAST_II	Avs2A
AVAST_III	Avs3A	Avs3B
AVAST_IV	Avs4A
AVAST_V	Avs5A
System	Drt
System type	Protein(s)
DRT_1	Drt1A	Drt1B
DRT_2	Drt2A
DRT_3	Drt3A	Drt3B
DRT_4	Drt4A
DRT_5	Drt4A
System	Dsr
System type	Protein(s)
Dsr_I	Dsr1
Dsr_II	Dsr2
System	Gao_Her
System type	Protein(s)
Gao_Her_SIR	HerA_SIR2	SIR2
Gao_Her_DUF	HerA_DUF	DUF4297
System	Gao_Hhe
System type	Protein(s)
Gao_Hhe	HheA
System	Gao_Iet
System type	Protein(s)
Gao_Iet	IetA	IetS
System	Gao_Mza
System type	Protein(s)
Gao_Mza	MzaA	MzaB	MzaC	MzaD	MzaE
System	Gao_Ppl
System type	Protein(s)
Gao_Ppl	PplA
System	Gao_Qat
System type	Protein(s)
Gao_Qat	QatA	QatB	QatC	QatD
System	RADAR
System type	Protein(s)
Radar_I	RdrA I	RdrB I		Possible manque d'une protéine
Radar_II	RdrA II	RdrB II	RdrD	absente du supplémentary data
System	Gao_RL
System type	Protein(s)
Gao_RL	RL_A	RL_B	RL_C	RL_D
System	Gao_TerY
System type	Protein(s)
Gao_TerY	TerYA	TerYB	TerYC
System	Gao_Tmn
System type	Protein(s)
Gao_Tmn	TmnA
System	Gao_Upx
System type	Protein(s)
Gao_Upx	UpxA
System	Dnd
System type	Protein(s)
Dnd_ABCDEFGH	DndB	DndC	DndD	DndE	DptF	DptG	DptH
Dnd_ABCDE	DndB	DndC	DndD	DndE
Publications(s)	Wang, L., Chen, S., Xu, T., Taghizadeh, K., Wishnok, J.S., Zhou, X., You, D., Deng, Z., Dedon, P.C., 2007. Phosphorothioation of DNA in bacteria by dnd genes. Nat Chem Biol 3, 709–710. https://doi.org/10.1038/nchembio.2007.39
System	SspBCDE
System type	Protein(s)
SspBCDE	SspB	SspC	SspD	SspE	SspF	SspG	SspH
Publications(s)	Wang, S., Wan, M., Huang, R., Zhang, Y., Xie, Y., Wei, Y., Ahmad, M., Wu, D., Hong, Y., Deng, Z., Chen, S., Li, Z., Wang, L., 2021. SspABCD-SspFGH Constitutes a New Type of DNA Phosphorothioate-Based Bacterial Defense System. mBio 12, e00613-21. https://doi.org/10.1128/mBio.00613-21
System	dGTPase
System type	Protein(s)
dGTPase	Sp-dGTPase
Publications(s)	Tal, N., Millman, A., Stokar-Avihail, A., Fedorenko, T., Leavitt, A., Melamed, S., Yirmiya, E., Avraham, C., Amitai, G., Sorek, R., 2021. Antiviral defense via nucleotide depletion in bacteria. bioRxiv 2021.04.26.441389. https://doi.org/10.1101/2021.04.26.441389
System	dCTPdeaminase
System type	Protein(s)
dCTPdeaminase	dCTPdeaminase
Publications(s)	Tal, N., Millman, A., Stokar-Avihail, A., Fedorenko, T., Leavitt, A., Melamed, S., Yirmiya, E., Avraham, C., Amitai, G., Sorek, R., 2021. Antiviral defense via nucleotide depletion in bacteria. bioRxiv 2021.04.26.441389. https://doi.org/10.1101/2021.04.26.441389
System	AbiEii
System type	Protein(s)
AbiEii	Abi_Eii	Abi_Ei (1,2,3 ou 4)
Publications(s)	Dy, R. L., Przybilski, R., Semeijn, K., Salmond, G. P. C. & Fineran, P. C. A widespread bacteriophage abortive infection system functions through a Type IV toxin-antitoxin mechanism. Nucleic Acids Res 42, 4590–4605 (2014).
System	AbiH
System type	Protein(s)
AbiH	AbiH
Publications(s)	Prévots, F., Daloyau, M., Bonin, O., Dumont, X. & Tolou, S. Cloning and sequencing of the novel abortive infection gene abiH of Lactococcus lactis ssp. lactis biovar. diacetylactis S94. FEMS Microbiol Lett 142, 295–299 (1996).
System	Pif
System type	Protein(s)
Pif	PifA	PifC
Publications(s)	Cram, D., Ray, A. & Skurray, R. Molecular analysis of F plasmid pif region specifying abortive infection of T7 phage. Mol Gen Genet 197, 137–142 (1984).
System	AbiH
System type	Protein(s)
Lit	Lit
Publications(s)	Uzan, M. & Miller, E. S. Post-transcriptional control by bacteriophage T4: mRNA decay and inhibition of translation initiation. Virology Journal 7, 360 (2010).
System	PrrC
System type	Protein(s)
PrrC	PrrC	Type_I_Reases	Type_I_Mtases	Type_I_S
Publications(s)	Uzan, M. & Miller, E. S. Post-transcriptional control by bacteriophage T4: mRNA decay and inhibition of translation initiation. Virology Journal 7, 360 (2010).
System	Stk2
System type	Protein(s)
Stk2	Stk2
Publications(s)	Depardieu, F. et al. A Eukaryotic-like Serine/Threonine Kinase Protects Staphylococci against Phages. Cell Host & Microbe 20, 471–481 (2016).
System	Abi2
System type	Protein(s)
Abi2	Abi2
Publications(s)	Chopin, M.-C., Chopin, A., Bidnenko, E., 2005. Phage abortive infection in lactococci: variations on a theme. Curr Opin Microbiol 8, 473–479. https://doi.org/10.1016/j.mib.2005.06.006
System	RexAB
System type	Protein(s)
RexAB	RexA	RexB
Publications(s)	Parma, D.H., Snyder, M., Sobolevski, S., Nawroz, M., Brody, E., Gold, L., 1992. The Rex system of bacteriophage lambda: tolerance and altruistic cell death. Genes Dev 6, 497–510. https://doi.org/10.1101/gad.6.3.497
System	BstA
System type	Protein(s)
BstA	BstA
Publication	Owen, S.V., Wenner, N., Dulberger, C.L., Rodwell, E.V., Bowers-Barnard, A., Quinones-Olvera, N., Rigden, D.J., Rubin, E.J., Garner, E.C., Baym, M., Hinton, J.C.D., 2020. Prophage-encoded phage defence proteins with cognate self-immunity. bioRxiv 2020.07.13.199331. https://doi.org/10.1101/2020.07.13.199331
Publications :	Rousset, F., Dowding, J., Bernheim, A., Rocha, E.P.C., Bikard, D., 2021. Prophage-encoded hotspots of bacterial immune systems. bioRxiv 2021.01.21.427644. https://doi.org/10.1101/2021.01.21.427644
System	Rst_2TM_1TM_TIR
System type	Protein(s)
Rst_2TM_1TM_TIR	Hp1	Hp2	Hp3
System	Rst_3HP
System type	Protein(s)
Rst_3HP	Rst_2TM_TIR	Rst_TIR_tm	Rst_1TM_TIR
System	Rst_DprA-PPRT
System type	Protein(s)
Rst_DprA-PPRT	DprA	Phosphorybosyltransferase
System	Rst_DUF4238
System type	Protein(s)
Rst_DUF4238	DUF4238_pers
System	Rst_gop_beta_cll
System type	Protein(s)
Rst_gop_beta_cll	beta	cll	gop
System	Rst_HelicaseDUF2290
System type	Protein(s)
Rst_HelicaseDUF2290	Helicase	DUF2290 or DUF2290_pers
System	Rst_Old_Tin
System type	Protein(s)
Rst_Old_Tin	Old	Tin
System	Rst_Hydrolase-tm
System type	Protein(s)
Rst_Hydrolase-tm	Hydrolase	Hydrolase-Tm
System	Rst_PARIS
System type	Protein(s)
PARIS_I	AAA_15	DUF4435
PARIS_II	AAA_21	DUF4435
PARIS_II_merge	AAA_15_DUF4435
PARIS_I_merge	AAA_21_DUF4435
System	Rst_RT-nitrilase-Tm
System type	Protein(s)
Rst_RT-Tm	RT	RT-Tm
System	Rst_TIR-NLR
System type	Protein(s)
Rst_TIR-NLR	TIR
System	NixI
System type	Protein(s)
NixI	NixI	Stix
Publication	LeGault, K.N., Barth, Z.K., DePaola, P., Seed, K.D., 2021. A phage parasite deploys a nicking nuclease effector to inhibit replication of its viral host. bioRxiv 2021.07.12.452122. https://doi.org/10.1101/2021.07.12.452122
System	Nhi
System type	Protein(s)
Nhi	Nhi
Publication	Bari, S.M.N., Chou-Zheng, L., Cater, K., Dandu, V.S., Thomas, A., Aslan, B., Hatoum-Aslan, A., 2019. A unique mode of nucleic acid immunity performed by a single multifunctional enzyme. bioRxiv 776245. https://doi.org/10.1101/776245
System	GasderMIN
System type	Protein(s)
GasderMIN	bGSDM
Publication	Johnson, A.G., Wein, T., Mayer, M.L., Duncan-Lowey, B., Yirmiya, E., Oppenheimer-Shaanan, Y., Amitai, G., Sorek, R., Kranzusch, P.J., 2022. Bacterial gasdermins reveal an ancient mechanism of cell death. Science. https://doi.org/10.1126/science.abj8432
System	DarTG
System type	Protein(s)
DarTG	DarT	DarG
Publication	LeRoux, M., Srikant, S., Littlehale, M.H., Teodoro, G., Doron, S., Badiee, M., Leung, A.K.L., Sorek, R., Laub, M.T., 2021. The DarTG toxin-antitoxin system provides phage defense by ADP-ribosylating viral DNA. bioRxiv 2021.09.27.462013. https://doi.org/10.1101/2021.09.27.462013
System	RM
System type	Protein(s)
RM_Type_I	Type_I_Reases	Type_I_Mtases	Type_I_S
RM_Type_II	Type_I_Reases	Type_II_Mtases
RM_Type_IIG	Type_IIG
RM_Type_III	Type_III_Reases	Type_III_Mtases
RM_Type_IV	Type_IV_Reases
Publication	Oliveira, P.H., Touchon, M., Rocha, E.P.C., 2014. The interplay of restriction-modification systems with mobile genetic elements and their prokaryotic hosts. Nucleic Acids Res 42, 10618–10631. https://doi.org/10.1093/nar/gku734
System	Viperin
System type	Protein(s)
Viperin	pVip
Publication	Bernheim, A., Millman, A., Ofir, G., Meitav, G., Avraham, C., Shomar, H., Rosenberg, M.M., Tal, N., Melamed, S., Amitai, G., Sorek, R., 2021. Prokaryotic viperins produce diverse antiviral molecules. Nature 589, 120–124. https://doi.org/10.1038/s41586-020-2762-2

## Sheet: DarTG
DarTG
Publication
LeRoux, M., Srikant, S., Littlehale, M.H., Teodoro, G., Doron, S., Badiee, M., Leung, A.K.L., Sorek, R., Laub, M.T., 2021. The DarTG toxin-antitoxin system provides phage defense by ADP-ribosylating viral DNA. bioRxiv 2021.09.27.462013. https://doi.org/10.1101/2021.09.27.462013
DarTG
Protein	Method used	Commentary
DarT	pfam PF14487.8
DarG	Run DarT pfam + COG2110 on a database and use protein detected by COG2110 as DarG protein

## Sheet: RM
RM
Publication	Oliveira, P.H., Touchon, M., Rocha, E.P.C., 2014. The interplay of restriction-modification systems with mobile genetic elements and their prokaryotic hosts. Nucleic Acids Res 42, 10618–10631. https://doi.org/10.1093/nar/gku734
RM_Type_I
Protein	Method used	Commentary
Type_I_Reases	Use of Pedro Oliveira profiles
Type_I_Mtases	Use of Pedro Oliveira profiles
Type_I_S	Profiles were created using the REBASE database.
RM_Type_II
Protein	Method used	Commentary
Type_II_Reases	Profiles were created using the REBASE database.
Type_II_Mtases	Use of Pedro Oliveira profiles
RM_Type_IIG
Protein	Method used	Commentary
Type_IIG	Profiles were created using the REBASE database.
RM_Type_III
Protein	Method used	Commentary
Type_III_Reases	Use of Pedro Oliveira profiles
Type_III_Mtases	Use of Pedro Oliveira profiles
RM_Type_IV
Protein	Method used	Commentary
Type_IV_Reases	Profiles were created using the REBASE database.

## Sheet: GasderMIN
GasderMIN
Publication
Johnson, A.G., Wein, T., Mayer, M.L., Duncan-Lowey, B., Yirmiya, E., Oppenheimer-Shaanan, Y., Amitai, G., Sorek, R., Kranzusch, P.J., 2022. Bacterial gasdermins reveal an ancient mechanism of cell death. Science. https://doi.org/10.1126/science.abj8432
GasderMIN
Protein	Method used	Commentary
bGSDM	19 protein were retrieved from the supplementary data of the article

## Sheet: Nix
Nix
Publication
LeGault, K.N., Barth, Z.K., DePaola, P., Seed, K.D., 2021. A phage parasite deploys a nicking nuclease effector to inhibit replication of its viral host. bioRxiv 2021.07.12.452122. https://doi.org/10.1101/2021.07.12.452122
Nix
Protein	Method used	Commentary
NixI	Protein were retrieve by BLASTing the NixI protein WP_032468646.1 with NCBI Blast.
Stix	Protein were retrieve by BLASTing the Stix protein WP_032468645.1 with NCBI Blast.

## Sheet: BstA
BstA
Publication
Owen, S.V., Wenner, N., Dulberger, C.L., Rodwell, E.V., Bowers-Barnard, A., Quinones-Olvera, N., Rigden, D.J., Rubin, E.J., Garner, E.C., Baym, M., Hinton, J.C.D., 2020. Prophage-encoded phage defence proteins with cognate self-immunity. bioRxiv 2020.07.13.199331. https://doi.org/10.1101/2020.07.13.199331
BstA
Protein	Method used	Commentary
BstA	Proteins were taken in the supplementary data of Owen et al

## Sheet: Nhi
Nhi
Publication
Bari, S.M.N., Chou-Zheng, L., Cater, K., Dandu, V.S., Thomas, A., Aslan, B., Hatoum-Aslan, A., 2019. A unique mode of nucleic acid immunity performed by a single multifunctional enzyme. bioRxiv 776245. https://doi.org/10.1101/776245
Nhi
Protein	Method used	Commentary
Nhi	Protein were retrieve by BLASTing the Nhi protein (available with SERP2475 UniProt accession) on NCBI Blast.

## Sheet: RexAB
RexAB
Publication
Parma, D.H., Snyder, M., Sobolevski, S., Nawroz, M., Brody, E., Gold, L., 1992. The Rex system of bacteriophage lambda: tolerance and altruistic cell death. Genes Dev 6, 497–510. https://doi.org/10.1101/gad.6.3.497
RexAB
Protein	Method used	Commentary
RexA	pfam PF15969
RexB	pfam PF15968

## Sheet: Abi2
Abi2
Publication
Chopin, M.-C., Chopin, A., Bidnenko, E., 2005. Phage abortive infection in lactococci: variations on a theme. Curr Opin Microbiol 8, 473–479. https://doi.org/10.1016/j.mib.2005.06.006
Abi2
Protein	Method used	Commentary
Abi2	pfam Abi_2 (PF07751)

[truncated: 18 more sheets: AbiEii, AbiH, Pif, Stk2, Lit, PrrC, dGTPase, dCTPdeaminase, CBASS, Dnd, SspBCDE, Retron, DISARM, BREX, Viperins, Doron et al 2018, Gao et al 2020, Rousset et al 2021]
