# Supplementary material for: Systematic and quantitative view of the antiviral arsenal of prokaryotes
Source: Nat Commun. 2022 May 10;13:2561. doi: 10.1038/s41467-022-30269-9 (PMC9090908; doi:10.1038/s41467-022-30269-9)
Supplement: Supplementary file 6 — Dataset 2 [file 41467_2022_30269_MOESM6_ESM.xlsx]

## Sheet: System
System	Article
Abi2	Chopin, M.-C., Chopin, A., Bidnenko, E., 2005. Phage abortive infection in lactococci: variations on a theme. Curr Opin Microbiol 8, 473–479. https://doi.org/10.1016/j.mib.2005.06.006
AbiEii	Dy, R.L., Przybilski, R., Semeijn, K., Salmond, G.P.C., Fineran, P.C., 2014. A widespread bacteriophage abortive infection system functions through a Type IV toxin-antitoxin mechanism. Nucleic Acids Res 42, 4590–4605. https://doi.org/10.1093/nar/gkt1419
AbiH	Prévots, F., Daloyau, M., Bonin, O., Dumont, X., Tolou, S., 1996. Cloning and sequencing of the novel abortive infection gene abiH of Lactococcus lactis ssp. lactis biovar. diacetylactis S94. FEMS Microbiol Lett 142, 295–299. https://doi.org/10.1111/j.1574-6968.1996.tb08446.x
AVAST	Gao, L., Altae-Tran, H., Böhning, F., Makarova, K.S., Segel, M., Schmid-Burgk, J.L., Koob, J., Wolf, Y.I., Koonin, E.V., Zhang, F., 2020. Diverse enzymatic activities mediate antiviral immunity in prokaryotes. Science 369, 1077–1084. https://doi.org/10.1126/science.aba0372
BREX	Goldfarb, T., Sberro, H., Weinstock, E., Cohen, O., Doron, S., Charpak-Amikam, Y., Afik, S., Ofir, G., Sorek, R., 2015. BREX is a novel phage resistance system widespread in microbial genomes. The EMBO Journal 34, 169–183. https://doi.org/10.15252/embj.201489455
BstA	Owen, S.V., Wenner, N., Dulberger, C.L., Rodwell, E.V., Bowers-Barnard, A., Quinones-Olvera, N., Rigden, D.J., Rubin, E.J., Garner, E.C., Baym, M., Hinton, J.C.D., 2020. Prophage-encoded phage defence proteins with cognate self-immunity. bioRxiv 2020.07.13.199331. https://doi.org/10.1101/2020.07.13.199331
Cas	Bernheim, A., Bikard, D., Touchon, M., Rocha, E.P.C., 2020. Atypical organizations and epistatic interactions of CRISPRs and cas clusters in genomes and their mobile genetic elements. Nucleic Acids Res 48, 748–760. https://doi.org/10.1093/nar/gkz1091
CBASS	Millman, A., Melamed, S., Amitai, G., Sorek, R., 2020. Diversity and classification of cyclic-oligonucleotide-based anti-phage signalling systems. Nature Microbiology 5, 1608–1615. https://doi.org/10.1038/s41564-020-0777-y
DarTG	LeRoux, M., Srikant, S., Littlehale, M.H., Teodoro, G., Doron, S., Badiee, M., Leung, A.K.L., Sorek, R., Laub, M.T., 2021. The DarTG toxin-antitoxin system provides phage defense by ADP-ribosylating viral DNA. bioRxiv 2021.09.27.462013. https://doi.org/10.1101/2021.09.27.462013
dCTPdeaminase	Tal, N., Millman, A., Stokar-Avihail, A., Fedorenko, T., Leavitt, A., Melamed, S., Yirmiya, E., Avraham, C., Amitai, G., Sorek, R., 2021. Antiviral defense via nucleotide depletion in bacteria. bioRxiv 2021.04.26.441389. https://doi.org/10.1101/2021.04.26.441389
dGTPase	Tal, N., Millman, A., Stokar-Avihail, A., Fedorenko, T., Leavitt, A., Melamed, S., Yirmiya, E., Avraham, C., Amitai, G., Sorek, R., 2021. Antiviral defense via nucleotide depletion in bacteria. bioRxiv 2021.04.26.441389. https://doi.org/10.1101/2021.04.26.441389
DISARM	Ofir, G., Melamed, S., Sberro, H., Mukamel, Z., Silverman, S., Yaakov, G., Doron, S., Sorek, R., 2018. DISARM is a widespread bacterial defence system with broad anti-phage activities. Nat Microbiol 3, 90–98. https://doi.org/10.1038/s41564-017-0051-0
Dnd	Wang, L., Chen, S., Xu, T., Taghizadeh, K., Wishnok, J.S., Zhou, X., You, D., Deng, Z., Dedon, P.C., 2007. Phosphorothioation of DNA in bacteria by dnd genes. Nat Chem Biol 3, 709–710. https://doi.org/10.1038/nchembio.2007.39
DRT	Gao, L., Altae-Tran, H., Böhning, F., Makarova, K.S., Segel, M., Schmid-Burgk, J.L., Koob, J., Wolf, Y.I., Koonin, E.V., Zhang, F., 2020. Diverse enzymatic activities mediate antiviral immunity in prokaryotes. Science 369, 1077–1084. https://doi.org/10.1126/science.aba0372
Druantia	Doron, S., Melamed, S., Ofir, G., Leavitt, A., Lopatina, A., Keren, M., Amitai, G., Sorek, R., 2018. Systematic discovery of antiphage defense systems in the microbial pangenome. Science 359. https://doi.org/10.1126/science.aar4120
Dsr	Gao, L., Altae-Tran, H., Böhning, F., Makarova, K.S., Segel, M., Schmid-Burgk, J.L., Koob, J., Wolf, Y.I., Koonin, E.V., Zhang, F., 2020. Diverse enzymatic activities mediate antiviral immunity in prokaryotes. Science 369, 1077–1084. https://doi.org/10.1126/science.aba0372
Gabija	Doron, S., Melamed, S., Ofir, G., Leavitt, A., Lopatina, A., Keren, M., Amitai, G., Sorek, R., 2018. Systematic discovery of antiphage defense systems in the microbial pangenome. Science 359. https://doi.org/10.1126/science.aar4120
Gao_ApeA	Gao, L., Altae-Tran, H., Böhning, F., Makarova, K.S., Segel, M., Schmid-Burgk, J.L., Koob, J., Wolf, Y.I., Koonin, E.V., Zhang, F., 2020. Diverse enzymatic activities mediate antiviral immunity in prokaryotes. Science 369, 1077–1084. https://doi.org/10.1126/science.aba0372
Gao_Her	Gao, L., Altae-Tran, H., Böhning, F., Makarova, K.S., Segel, M., Schmid-Burgk, J.L., Koob, J., Wolf, Y.I., Koonin, E.V., Zhang, F., 2020. Diverse enzymatic activities mediate antiviral immunity in prokaryotes. Science 369, 1077–1084. https://doi.org/10.1126/science.aba0372
Gao_Hhe	Gao, L., Altae-Tran, H., Böhning, F., Makarova, K.S., Segel, M., Schmid-Burgk, J.L., Koob, J., Wolf, Y.I., Koonin, E.V., Zhang, F., 2020. Diverse enzymatic activities mediate antiviral immunity in prokaryotes. Science 369, 1077–1084. https://doi.org/10.1126/science.aba0372
Gao_Iet	Gao, L., Altae-Tran, H., Böhning, F., Makarova, K.S., Segel, M., Schmid-Burgk, J.L., Koob, J., Wolf, Y.I., Koonin, E.V., Zhang, F., 2020. Diverse enzymatic activities mediate antiviral immunity in prokaryotes. Science 369, 1077–1084. https://doi.org/10.1126/science.aba0372
Gao_Mza	Gao, L., Altae-Tran, H., Böhning, F., Makarova, K.S., Segel, M., Schmid-Burgk, J.L., Koob, J., Wolf, Y.I., Koonin, E.V., Zhang, F., 2020. Diverse enzymatic activities mediate antiviral immunity in prokaryotes. Science 369, 1077–1084. https://doi.org/10.1126/science.aba0372
Gao_Ppl	Gao, L., Altae-Tran, H., Böhning, F., Makarova, K.S., Segel, M., Schmid-Burgk, J.L., Koob, J., Wolf, Y.I., Koonin, E.V., Zhang, F., 2020. Diverse enzymatic activities mediate antiviral immunity in prokaryotes. Science 369, 1077–1084. https://doi.org/10.1126/science.aba0372
Gao_Qat	Gao, L., Altae-Tran, H., Böhning, F., Makarova, K.S., Segel, M., Schmid-Burgk, J.L., Koob, J., Wolf, Y.I., Koonin, E.V., Zhang, F., 2020. Diverse enzymatic activities mediate antiviral immunity in prokaryotes. Science 369, 1077–1084. https://doi.org/10.1126/science.aba0372
Gao_RL	Gao, L., Altae-Tran, H., Böhning, F., Makarova, K.S., Segel, M., Schmid-Burgk, J.L., Koob, J., Wolf, Y.I., Koonin, E.V., Zhang, F., 2020. Diverse enzymatic activities mediate antiviral immunity in prokaryotes. Science 369, 1077–1084. https://doi.org/10.1126/science.aba0372
Gao_TerYP	Gao, L., Altae-Tran, H., Böhning, F., Makarova, K.S., Segel, M., Schmid-Burgk, J.L., Koob, J., Wolf, Y.I., Koonin, E.V., Zhang, F., 2020. Diverse enzymatic activities mediate antiviral immunity in prokaryotes. Science 369, 1077–1084. https://doi.org/10.1126/science.aba0372
Gao_Tmn	Gao, L., Altae-Tran, H., Böhning, F., Makarova, K.S., Segel, M., Schmid-Burgk, J.L., Koob, J., Wolf, Y.I., Koonin, E.V., Zhang, F., 2020. Diverse enzymatic activities mediate antiviral immunity in prokaryotes. Science 369, 1077–1084. https://doi.org/10.1126/science.aba0372
Gao_Upx	Gao, L., Altae-Tran, H., Böhning, F., Makarova, K.S., Segel, M., Schmid-Burgk, J.L., Koob, J., Wolf, Y.I., Koonin, E.V., Zhang, F., 2020. Diverse enzymatic activities mediate antiviral immunity in prokaryotes. Science 369, 1077–1084. https://doi.org/10.1126/science.aba0372
GasderMIN	Johnson, A.G., Wein, T., Mayer, M.L., Duncan-Lowey, B., Yirmiya, E., Oppenheimer-Shaanan, Y., Amitai, G., Sorek, R., Kranzusch, P.J., 2021. Bacterial gasdermins reveal an ancient mechanism of cell death. bioRxiv 2021.06.07.447441. https://doi.org/10.1101/2021.06.07.447441
Hachiman	Doron, S., Melamed, S., Ofir, G., Leavitt, A., Lopatina, A., Keren, M., Amitai, G., Sorek, R., 2018. Systematic discovery of antiphage defense systems in the microbial pangenome. Science 359. https://doi.org/10.1126/science.aar4120
Kiwa	Doron, S., Melamed, S., Ofir, G., Leavitt, A., Lopatina, A., Keren, M., Amitai, G., Sorek, R., 2018. Systematic discovery of antiphage defense systems in the microbial pangenome. Science 359. https://doi.org/10.1126/science.aar4120
Lamassu	Doron, S., Melamed, S., Ofir, G., Leavitt, A., Lopatina, A., Keren, M., Amitai, G., Sorek, R., 2018. Systematic discovery of antiphage defense systems in the microbial pangenome. Science 359. https://doi.org/10.1126/science.aar4120
Lit	Uzan, M., Miller, E.S., 2010. Post-transcriptional control by bacteriophage T4: mRNA decay and inhibition of translation initiation. Virology Journal 7, 360. https://doi.org/10.1186/1743-422X-7-360
Nhi	Bari, S.M.N., Chou-Zheng, L., Cater, K., Dandu, V.S., Thomas, A., Aslan, B., Hatoum-Aslan, A., 2019. A unique mode of nucleic acid immunity performed by a single multifunctional enzyme. bioRxiv 776245. https://doi.org/10.1101/776245
NixI	LeGault, K.N., Barth, Z.K., DePaola, P., Seed, K.D., 2021. A phage parasite deploys a nicking nuclease effector to inhibit replication of its viral host. bioRxiv 2021.07.12.452122. https://doi.org/10.1101/2021.07.12.452122
PARIS	Rousset, F., Dowding, J., Bernheim, A., Rocha, E.P.C., Bikard, D., 2021. Prophage-encoded hotspots of bacterial immune systems. bioRxiv 2021.01.21.427644. https://doi.org/10.1101/2021.01.21.427644
Pif	Cram, D., Ray, A., Skurray, R., 1984. Molecular analysis of F plasmid pif region specifying abortive infection of T7 phage. Mol Gen Genet 197, 137–142. https://doi.org/10.1007/BF00327934
PrrC	Uzan, M., Miller, E.S., 2010. Post-transcriptional control by bacteriophage T4: mRNA decay and inhibition of translation initiation. Virology Journal 7, 360. https://doi.org/10.1186/1743-422X-7-360
RADAR	Gao, L., Altae-Tran, H., Böhning, F., Makarova, K.S., Segel, M., Schmid-Burgk, J.L., Koob, J., Wolf, Y.I., Koonin, E.V., Zhang, F., 2020. Diverse enzymatic activities mediate antiviral immunity in prokaryotes. Science 369, 1077–1084. https://doi.org/10.1126/science.aba0372
Retron	Mestre, M.R., González-Delgado, A., Gutiérrez-Rus, L.I., Martínez-Abarca, F., Toro, N., 2020. Systematic prediction of genes functionally associated with bacterial retrons and classification of the encoded tripartite systems. Nucleic Acids Res 48, 12632–12647. https://doi.org/10.1093/nar/gkaa1149 Millman, A., Bernheim, A., Stokar-Avihail, A., Fedorenko, T., Voichek, M., Leavitt, A., Oppenheimer-S…
RexAB	Parma, D.H., Snyder, M., Sobolevski, S., Nawroz, M., Brody, E., Gold, L., 1992. The Rex system of bacteriophage lambda: tolerance and altruistic cell death. Genes Dev 6, 497–510. https://doi.org/10.1101/gad.6.3.497
RM	Oliveira, P.H., Touchon, M., Rocha, E.P.C., 2014. The interplay of restriction-modification systems with mobile genetic elements and their prokaryotic hosts. Nucleic Acids Research 42, 10618. https://doi.org/10.1093/nar/gku734
Rst_2TM_1TM_TIR	Rousset, F., Dowding, J., Bernheim, A., Rocha, E.P.C., Bikard, D., 2021. Prophage-encoded hotspots of bacterial immune systems. bioRxiv 2021.01.21.427644. https://doi.org/10.1101/2021.01.21.427644
Rst_3HP	Rousset, F., Dowding, J., Bernheim, A., Rocha, E.P.C., Bikard, D., 2021. Prophage-encoded hotspots of bacterial immune systems. bioRxiv 2021.01.21.427644. https://doi.org/10.1101/2021.01.21.427644
Rst_DprA-PPRT	Rousset, F., Dowding, J., Bernheim, A., Rocha, E.P.C., Bikard, D., 2021. Prophage-encoded hotspots of bacterial immune systems. bioRxiv 2021.01.21.427644. https://doi.org/10.1101/2021.01.21.427644
Rst_DUF4238	Rousset, F., Dowding, J., Bernheim, A., Rocha, E.P.C., Bikard, D., 2021. Prophage-encoded hotspots of bacterial immune systems. bioRxiv 2021.01.21.427644. https://doi.org/10.1101/2021.01.21.427644
Rst_gop_beta_cll	Rousset, F., Dowding, J., Bernheim, A., Rocha, E.P.C., Bikard, D., 2021. Prophage-encoded hotspots of bacterial immune systems. bioRxiv 2021.01.21.427644. https://doi.org/10.1101/2021.01.21.427644
Rst_HelicaseDUF2290	Rousset, F., Dowding, J., Bernheim, A., Rocha, E.P.C., Bikard, D., 2021. Prophage-encoded hotspots of bacterial immune systems. bioRxiv 2021.01.21.427644. https://doi.org/10.1101/2021.01.21.427644
Rst_Hydrolase-Tm	Rousset, F., Dowding, J., Bernheim, A., Rocha, E.P.C., Bikard, D., 2021. Prophage-encoded hotspots of bacterial immune systems. bioRxiv 2021.01.21.427644. https://doi.org/10.1101/2021.01.21.427644
Rst_Old_Tin	Rousset, F., Dowding, J., Bernheim, A., Rocha, E.P.C., Bikard, D., 2021. Prophage-encoded hotspots of bacterial immune systems. bioRxiv 2021.01.21.427644. https://doi.org/10.1101/2021.01.21.427644
Rst_Retron-Tm	Rousset, F., Dowding, J., Bernheim, A., Rocha, E.P.C., Bikard, D., 2021. Prophage-encoded hotspots of bacterial immune systems. bioRxiv 2021.01.21.427644. https://doi.org/10.1101/2021.01.21.427644
Rst_TIR	Rousset, F., Dowding, J., Bernheim, A., Rocha, E.P.C., Bikard, D., 2021. Prophage-encoded hotspots of bacterial immune systems. bioRxiv 2021.01.21.427644. https://doi.org/10.1101/2021.01.21.427644
Septu	Doron, S., Melamed, S., Ofir, G., Leavitt, A., Lopatina, A., Keren, M., Amitai, G., Sorek, R., 2018. Systematic discovery of antiphage defense systems in the microbial pangenome. Science 359. https://doi.org/10.1126/science.aar4120
Shedu	Doron, S., Melamed, S., Ofir, G., Leavitt, A., Lopatina, A., Keren, M., Amitai, G., Sorek, R., 2018. Systematic discovery of antiphage defense systems in the microbial pangenome. Science 359. https://doi.org/10.1126/science.aar4120
SspBCDE	Wang, S., Wan, M., Huang, R., Zhang, Y., Xie, Y., Wei, Y., Ahmad, M., Wu, D., Hong, Y., Deng, Z., Chen, S., Li, Z., Wang, L., n.d. SspABCD-SspFGH Constitutes a New Type of DNA Phosphorothioate-Based Bacterial Defense System. mBio 12, e00613-21. https://doi.org/10.1128/mBio.00613-21
Stk2	Depardieu, F., Didier, J.-P., Bernheim, A., Sherlock, A., Molina, H., Duclos, B., Bikard, D., 2016. A Eukaryotic-like Serine/Threonine Kinase Protects Staphylococci against Phages. Cell Host & Microbe 20, 471–481. https://doi.org/10.1016/j.chom.2016.08.010
Thoeris	Doron, S., Melamed, S., Ofir, G., Leavitt, A., Lopatina, A., Keren, M., Amitai, G., Sorek, R., 2018. Systematic discovery of antiphage defense systems in the microbial pangenome. Science 359. https://doi.org/10.1126/science.aar4120
Viperin	Bernheim, A., Millman, A., Ofir, G., Meitav, G., Avraham, C., Shomar, H., Rosenberg, M.M., Tal, N., Melamed, S., Amitai, G., Sorek, R., 2021. Prokaryotic viperins produce diverse antiviral molecules. Nature 589, 120–124. https://doi.org/10.1038/s41586-020-2762-2
Wadjet	Doron, S., Melamed, S., Ofir, G., Leavitt, A., Lopatina, A., Keren, M., Amitai, G., Sorek, R., 2018. Systematic discovery of antiphage defense systems in the microbial pangenome. Science 359. https://doi.org/10.1126/science.aar4120
Zorya	Doron, S., Melamed, S., Ofir, G., Leavitt, A., Lopatina, A., Keren, M., Amitai, G., Sorek, R., 2018. Systematic discovery of antiphage defense systems in the microbial pangenome. Science 359. https://doi.org/10.1126/science.aar4120

## Sheet: Hmm
Hmm	System	Accession	GA_cut
Abi_2	Abi2	PF07751.12	60
AbiEi_1	AbiEii	PF09407.12	22.20
AbiEi_2	AbiEii	PF09952.11	20.10
AbiEi_3	AbiEii	PF11459.10	26.00
AbiEi_4	AbiEii	PF13338.8	25.00
AbiEii	AbiEii	PF08843.12	22.50
AbiH	AbiH	PF14253.7	30.90
Avs1A	AVAST	Custom	20
Avs1B	AVAST	Custom	100
Avs1C	AVAST	Custom	20
Avs2A	AVAST	Custom	100
Avs3A	AVAST	Custom	20
Avs3B	AVAST	Custom	34
Avs4A	AVAST	Custom	60
Avs5A	AVAST	Custom	60
brxA_DUF1819	BREX	PF08849.12	20.60
brxB_DUF1788	BREX	PF08747.12	26.80
brxC	BREX	Custom	29
brxD	BREX	Custom	100
brxE	BREX	Custom	20
brxF	BREX	Custom	18
brxHI	BREX	Custom	100
brxHII	BREX	Custom	100
brxL	BREX	Custom	100
brxP	BREX	Custom	20
pglW	BREX	Custom	20
pglX1	BREX	Custom	100
pglX2	BREX	Custom	20
pglXI	BREX	Custom	20
pglY	BREX	Custom	100
pglZ2	BREX	Custom	20
pglZ3	BREX	Custom	20
pglZA	BREX	Custom	20
pglZB	BREX	Custom	20
BstA	BstA	Custom	100
cas1_I_II_III_IV_V_VI_1	Cas	HMM_by_Marie_Touchon	67.6
cas1_I_II_III_IV_V_VI_10	Cas	HMM_by_Marie_Touchon	37.7
cas1_I_II_III_IV_V_VI_2	Cas	HMM_by_Marie_Touchon	60
cas1_I_II_III_IV_V_VI_5	Cas	HMM_by_Marie_Touchon	69.4
cas1_I_II_III_IV_V_VI_6	Cas	HMM_by_Marie_Touchon	196.7
cas1_I_II_III_IV_V_VI_7	Cas	HMM_by_Marie_Touchon	52.1
cas1_I_II_III_IV_V_VI_8	Cas	HMM_by_Marie_Touchon	100
cas1_I-E_1	Cas	HMM_by_Marie_Touchon	190.100
cas1_I-F_1	Cas	HMM_by_Marie_Touchon	212
cas1_III_1	Cas	HMM_by_Marie_Touchon	19
cas10_III_1	Cas	HMM_by_Marie_Touchon	53.9
cas10_III_6	Cas	HMM_by_Marie_Touchon	119
cas10_III_7	Cas	HMM_by_Marie_Touchon	218
cas10_III-A_1	Cas	HMM_by_Marie_Touchon	150.4
cas10_III-A_2	Cas	HMM_by_Marie_Touchon	368
cas10_III-B_12	Cas	HMM_by_Marie_Touchon	32.5
cas10_III-B_8	Cas	HMM_by_Marie_Touchon	395
cas10_III-C_3	Cas	HMM_by_Marie_Touchon	185.8
cas10_III-D_1	Cas	HMM_by_Marie_Touchon	238
cas10_III-D_2	Cas	HMM_by_Marie_Touchon	85
cas10_III-D_3	Cas	HMM_by_Marie_Touchon	90.0
cas10_III-F_1	Cas	HMM_by_Marie_Touchon	300
cas10d_I-D_1	Cas	HMM_by_Marie_Touchon	1200
cas10d_I-D_2	Cas	HMM_by_Marie_Touchon	1040
cas10d_I-D_3	Cas	HMM_by_Marie_Touchon	143.0
cas10d_I-D_4	Cas	HMM_by_Marie_Touchon	798
cas10d_I-D_5	Cas	HMM_by_Marie_Touchon	51
cas10d_I-D_7	Cas	HMM_by_Marie_Touchon	483
cas10d_I-D_8	Cas	HMM_by_Marie_Touchon	960
cas10d_I-D_9	Cas	HMM_by_Marie_Touchon	108.0
cas11_III-D_1	Cas	HMM_by_Marie_Touchon	17.4
cas11b_I-B_1	Cas	HMM_by_Marie_Touchon	18.7
cas11b_I-B_2	Cas	HMM_by_Marie_Touchon	26
cas11b_I-B_3	Cas	HMM_by_Marie_Touchon	50
cas11d_I-D_1	Cas	HMM_by_Marie_Touchon	350
cas12_x1_V-F_1	Cas	HMM_by_Marie_Touchon	300
cas12_x2_V-F_1	Cas	HMM_by_Marie_Touchon	300
cas12a_V-A_1	Cas	HMM_by_Marie_Touchon	300
cas12a_V-A_2	Cas	HMM_by_Marie_Touchon	300
cas12a_V-A_3	Cas	HMM_by_Marie_Touchon	300
cas12a_V-A_4	Cas	HMM_by_Marie_Touchon	300.00
cas12b1_V-B_1	Cas	HMM_by_Marie_Touchon	300
cas12b2_V-B_1	Cas	HMM_by_Marie_Touchon	300
cas12b2_V-B_2	Cas	HMM_by_Marie_Touchon	300
cas12c_V-C_1	Cas	HMM_by_Marie_Touchon	300
cas12c_V-C_2	Cas	HMM_by_Marie_Touchon	300
cas12d_V-D_1	Cas	HMM_by_Marie_Touchon	300
cas12e_V-E_1	Cas	HMM_by_Marie_Touchon	300
cas12e_V-E_2	Cas	HMM_by_Marie_Touchon	300
cas12f1_V-F_1	Cas	HMM_by_Marie_Touchon	300
cas12f1_V-F_2	Cas	HMM_by_Marie_Touchon	300
cas12f1_V-F_3	Cas	HMM_by_Marie_Touchon	100
cas12f2_V-F_1	Cas	HMM_by_Marie_Touchon	100
cas12f2_V-F_2	Cas	HMM_by_Marie_Touchon	300
cas12f2_V-F_3	Cas	HMM_by_Marie_Touchon	300
cas12f3_V-F_1	Cas	HMM_by_Marie_Touchon	300
cas12f4_V-F_1	Cas	HMM_by_Marie_Touchon	300
cas12f6_V-F_1	Cas	HMM_by_Marie_Touchon	300
cas12f7_V-F_1	Cas	HMM_by_Marie_Touchon	300
cas12g_V-G_1	Cas	HMM_by_Marie_Touchon	300
cas12h_V-H_1	Cas	HMM_by_Marie_Touchon	300
cas12i_V-I_1	Cas	HMM_by_Marie_Touchon	300
cas12k_V-K_1	Cas	HMM_by_Marie_Touchon	450
cas13a_VI-A_1	Cas	HMM_by_Marie_Touchon	13
cas13b_VI-B_1	Cas	HMM_by_Marie_Touchon	410
cas13b_VI-B_2	Cas	HMM_by_Marie_Touchon	300
cas13c_VI-C_1	Cas	HMM_by_Marie_Touchon	221.9
cas13d_VI-D_1	Cas	HMM_by_Marie_Touchon	300
cas13gr13_VI_1	Cas	HMM_by_Marie_Touchon	300
cas2_I_II_III_IV_V_VI_1	Cas	HMM_by_Marie_Touchon	67
cas2_I_II_III_IV_V_VI_10	Cas	HMM_by_Marie_Touchon	40
cas2_I_II_III_IV_V_VI_11	Cas	HMM_by_Marie_Touchon	51.4
cas2_I_II_III_IV_V_VI_13	Cas	HMM_by_Marie_Touchon	18
cas2_I_II_III_IV_V_VI_3	Cas	HMM_by_Marie_Touchon	30
cas2_I_II_III_IV_V_VI_4	Cas	HMM_by_Marie_Touchon	24.5
cas2_I_II_III_IV_V_VI_5	Cas	HMM_by_Marie_Touchon	40
cas2_I_II_III_IV_V_VI_6	Cas	HMM_by_Marie_Touchon	60
cas2_I_II_III_IV_V_VI_8	Cas	HMM_by_Marie_Touchon	90
cas2_I_II_III_IV_V_VI_9	Cas	HMM_by_Marie_Touchon	44.9
cas2_I-E_1	Cas	HMM_by_Marie_Touchon	41.1
cas2_I-E_2	Cas	HMM_by_Marie_Touchon	57
cas3_I_2	Cas	HMM_by_Marie_Touchon	60
cas3_I_5	Cas	HMM_by_Marie_Touchon	70
cas3_I_6	Cas	HMM_by_Marie_Touchon	1000
cas3_I_7	Cas	HMM_by_Marie_Touchon	177.8
cas3_I-D_4	Cas	HMM_by_Marie_Touchon	42.0
cas3_I-G_3	Cas	HMM_by_Marie_Touchon	137.1
cas3d_I-D_1	Cas	HMM_by_Marie_Touchon	100
cas3d_I-D_2	Cas	HMM_by_Marie_Touchon	141.8
cas3f_I-F_1	Cas	HMM_by_Marie_Touchon	207.1
cas3HD_I_1	Cas	HMM_by_Marie_Touchon	30
cas3HD_I_2	Cas	HMM_by_Marie_Touchon	42.1
cas3HD_I_3	Cas	HMM_by_Marie_Touchon	36.5
cas3HD_I-E_4	Cas	HMM_by_Marie_Touchon	140
cas4_I_II_III_IV_V_VI_1	Cas	HMM_by_Marie_Touchon	45
cas4_I_II_III_IV_V_VI_4	Cas	HMM_by_Marie_Touchon	75
cas4_I_II_III_IV_V_VI_6	Cas	HMM_by_Marie_Touchon	50
cas4_I_II_III_IV_V_VI_7	Cas	HMM_by_Marie_Touchon	73.1
cas4_I-A_1	Cas	HMM_by_Marie_Touchon	184
cas4_I-A_2	Cas	HMM_by_Marie_Touchon	130
cas4_I-D_1	Cas	HMM_by_Marie_Touchon	272.9
cas4_V_1	Cas	HMM_by_Marie_Touchon	70.00
cas5_I_9	Cas	HMM_by_Marie_Touchon	29.3
cas5_I-A_1	Cas	HMM_by_Marie_Touchon	129
cas5_I-A_12	Cas	HMM_by_Marie_Touchon	50.5
cas5_I-A_15	Cas	HMM_by_Marie_Touchon	43
cas5_I-A_4	Cas	HMM_by_Marie_Touchon	47.7
cas5_I-B_1	Cas	HMM_by_Marie_Touchon	36.3
cas5_I-B_10	Cas	HMM_by_Marie_Touchon	30.7
cas5_I-B_14	Cas	HMM_by_Marie_Touchon	136
cas5_I-B_17	Cas	HMM_by_Marie_Touchon	33.5
cas5_I-B_19	Cas	HMM_by_Marie_Touchon	156
cas5_I-B_2	Cas	HMM_by_Marie_Touchon	300
cas5_I-B_20	Cas	HMM_by_Marie_Touchon	173
cas5_I-B_22	Cas	HMM_by_Marie_Touchon	29
cas5_I-B_6	Cas	HMM_by_Marie_Touchon	44
cas5_I-B_7	Cas	HMM_by_Marie_Touchon	25.6
cas5_I-B_8	Cas	HMM_by_Marie_Touchon	67
cas5_I-C_11	Cas	HMM_by_Marie_Touchon	49
cas5_I-C_5	Cas	HMM_by_Marie_Touchon	58
cas5_I-E_13	Cas	HMM_by_Marie_Touchon	62.8
cas5_I-E_2	Cas	HMM_by_Marie_Touchon	105
cas5_I-E_3	Cas	HMM_by_Marie_Touchon	89
cas5_I-F_16	Cas	HMM_by_Marie_Touchon	205
cas5_III-F_1	Cas	HMM_by_Marie_Touchon	121
cas5a_I-A_1	Cas	HMM_by_Marie_Touchon	115
cas5f_I-F_1	Cas	HMM_by_Marie_Touchon	35
cas5f_I-F_2	Cas	HMM_by_Marie_Touchon	84.9
cas5f_I-F_3	Cas	HMM_by_Marie_Touchon	59.8
cas5f_I-F_4	Cas	HMM_by_Marie_Touchon	40
cas5u_I-G_1	Cas	HMM_by_Marie_Touchon	300
cas5u_I-G_2	Cas	HMM_by_Marie_Touchon	78.6
cas6_I_II_III_IV_V_VI_10	Cas	HMM_by_Marie_Touchon	50
cas6_I_II_III_IV_V_VI_11	Cas	HMM_by_Marie_Touchon	600
cas6_I_II_III_IV_V_VI_12	Cas	HMM_by_Marie_Touchon	100
cas6_I_II_III_IV_V_VI_13	Cas	HMM_by_Marie_Touchon	300
cas6_I_II_III_IV_V_VI_14	Cas	HMM_by_Marie_Touchon	128
cas6_I_II_III_IV_V_VI_15	Cas	HMM_by_Marie_Touchon	50
cas6_I_II_III_IV_V_VI_16	Cas	HMM_by_Marie_Touchon	100
cas6_I_II_III_IV_V_VI_17	Cas	HMM_by_Marie_Touchon	100
cas6_I_II_III_IV_V_VI_19	Cas	HMM_by_Marie_Touchon	220
cas6_I_II_III_IV_V_VI_20	Cas	HMM_by_Marie_Touchon	28
cas6_I_II_III_IV_V_VI_21	Cas	HMM_by_Marie_Touchon	140.4
cas6_I_II_III_IV_V_VI_22	Cas	HMM_by_Marie_Touchon	22
cas6_I_II_III_IV_V_VI_7	Cas	HMM_by_Marie_Touchon	40
cas6_I-A_III-D_3	Cas	HMM_by_Marie_Touchon	140
cas6_I-B_III_1	Cas	HMM_by_Marie_Touchon	90
cas6_I-B_III_2	Cas	HMM_by_Marie_Touchon	130
cas6_I-D_2	Cas	HMM_by_Marie_Touchon	300
cas6_III_1	Cas	HMM_by_Marie_Touchon	66
cas6_III-D_4	Cas	HMM_by_Marie_Touchon	46
cas6_III-D_5	Cas	HMM_by_Marie_Touchon	300
cas6e_I_II_III_IV_V_VI_1	Cas	HMM_by_Marie_Touchon	95.2
cas6e_I_II_III_IV_V_VI_2	Cas	HMM_by_Marie_Touchon	64.0
cas6e_I_II_III_IV_V_VI_3	Cas	HMM_by_Marie_Touchon	16.7
cas6f_I_II_III_IV_V_VI_1	Cas	HMM_by_Marie_Touchon	131.0
cas6f_I_II_III_IV_V_VI_2	Cas	HMM_by_Marie_Touchon	103
cas6f_I_II_III_IV_V_VI_3	Cas	HMM_by_Marie_Touchon	43.8
cas7_I_15	Cas	HMM_by_Marie_Touchon	72
cas7_I-A_1	Cas	HMM_by_Marie_Touchon	174.4
cas7_I-A_2	Cas	HMM_by_Marie_Touchon	341
cas7_I-B_1	Cas	HMM_by_Marie_Touchon	33.7
cas7_I-B_10	Cas	HMM_by_Marie_Touchon	61.0
cas7_I-B_14	Cas	HMM_by_Marie_Touchon	504
cas7_I-B_6	Cas	HMM_by_Marie_Touchon	44.7
cas7_I-B_8	Cas	HMM_by_Marie_Touchon	178.2
cas7_I-C_13	Cas	HMM_by_Marie_Touchon	280
cas7_I-C_7	Cas	HMM_by_Marie_Touchon	175.7
cas7_I-E_16	Cas	HMM_by_Marie_Touchon	111
cas7_I-E_2	Cas	HMM_by_Marie_Touchon	90.8
cas7_I-F_11	Cas	HMM_by_Marie_Touchon	373.7
cas7_I-G_4	Cas	HMM_by_Marie_Touchon	147.6
cas7_I-G_9	Cas	HMM_by_Marie_Touchon	200
cas7b_I-B_1	Cas	HMM_by_Marie_Touchon	361
cas7b_I-B_I-C_2	Cas	HMM_by_Marie_Touchon	77
cas7f_I-F_1	Cas	HMM_by_Marie_Touchon	186.8
cas7f_I-F_2	Cas	HMM_by_Marie_Touchon	157.0
cas7f_I-F_3	Cas	HMM_by_Marie_Touchon	313.7
cas8a1_I-A_1	Cas	HMM_by_Marie_Touchon	260
cas8a1_I-A_2	Cas	HMM_by_Marie_Touchon	238
cas8a1_I-A_3	Cas	HMM_by_Marie_Touchon	175
cas8a1_I-A_4	Cas	HMM_by_Marie_Touchon	63
cas8a1_I-A_5	Cas	HMM_by_Marie_Touchon	607.7
cas8a2_I-A_1	Cas	HMM_by_Marie_Touchon	530
cas8a2_I-A_2	Cas	HMM_by_Marie_Touchon	105
cas8a2_I-A_3	Cas	HMM_by_Marie_Touchon	60
cas8a2_I-A_4	Cas	HMM_by_Marie_Touchon	400
cas8a2_I-A_5	Cas	HMM_by_Marie_Touchon	183
cas8a2_I-A_6	Cas	HMM_by_Marie_Touchon	112
cas8a3_I-A_1	Cas	HMM_by_Marie_Touchon	165
cas8a3_I-A_2	Cas	HMM_by_Marie_Touchon	300
cas8a3_I-A_3	Cas	HMM_by_Marie_Touchon	98
cas8a3_I-A_4	Cas	HMM_by_Marie_Touchon	560
cas8a4_I-A_1	Cas	HMM_by_Marie_Touchon	95
cas8a5_I-A_1	Cas	HMM_by_Marie_Touchon	1000
cas8a6_I-A_1	Cas	HMM_by_Marie_Touchon	45
cas8a7_I-A_1	Cas	HMM_by_Marie_Touchon	179
cas8a8_I-A_1	Cas	HMM_by_Marie_Touchon	500
cas8a9_I-A_1	Cas	HMM_by_Marie_Touchon	500
cas8b1_I-B_1	Cas	HMM_by_Marie_Touchon	800
cas8b1_I-B_10	Cas	HMM_by_Marie_Touchon	180
cas8b1_I-B_11	Cas	HMM_by_Marie_Touchon	260
cas8b1_I-B_12	Cas	HMM_by_Marie_Touchon	50
cas8b1_I-B_13	Cas	HMM_by_Marie_Touchon	300
cas8b1_I-B_14	Cas	HMM_by_Marie_Touchon	23
cas8b1_I-B_2	Cas	HMM_by_Marie_Touchon	31.4
cas8b1_I-B_3	Cas	HMM_by_Marie_Touchon	50.6
cas8b1_I-B_4	Cas	HMM_by_Marie_Touchon	45.4
cas8b1_I-B_5	Cas	HMM_by_Marie_Touchon	300
cas8b1_I-B_7	Cas	HMM_by_Marie_Touchon	300
cas8b1_I-B_8	Cas	HMM_by_Marie_Touchon	235
cas8b1_I-B_9	Cas	HMM_by_Marie_Touchon	82
cas8b10_I-B_1	Cas	HMM_by_Marie_Touchon	304
cas8b11_I-B_1	Cas	HMM_by_Marie_Touchon	650
cas8b12_I-B_1	Cas	HMM_by_Marie_Touchon	117
cas8b13_I-B_1	Cas	HMM_by_Marie_Touchon	1000
cas8b2_I-B_1	Cas	HMM_by_Marie_Touchon	104
cas8b2_I-B_2	Cas	HMM_by_Marie_Touchon	32.8
cas8b2_I-B_3	Cas	HMM_by_Marie_Touchon	300
cas8b2_I-B_4	Cas	HMM_by_Marie_Touchon	300
cas8b2_I-B_5	Cas	HMM_by_Marie_Touchon	45.4
cas8b2_I-B_6	Cas	HMM_by_Marie_Touchon	21.3
cas8b2_I-B_7	Cas	HMM_by_Marie_Touchon	300
cas8b2_I-B_8	Cas	HMM_by_Marie_Touchon	300
cas8b2_I-B_9	Cas	HMM_by_Marie_Touchon	20.5
cas8b3_I-B_1	Cas	HMM_by_Marie_Touchon	102
cas8b3_I-B_3	Cas	HMM_by_Marie_Touchon	540
cas8b4_I-B_1	Cas	HMM_by_Marie_Touchon	224
cas8b5_I-B_1	Cas	HMM_by_Marie_Touchon	130.3
cas8b6_I-B_1	Cas	HMM_by_Marie_Touchon	226
cas8b7_I-B_1	Cas	HMM_by_Marie_Touchon	630
cas8b8_I-B_1	Cas	HMM_by_Marie_Touchon	700
cas8b9_I-B_1	Cas	HMM_by_Marie_Touchon	720
cas8c_I-C_1	Cas	HMM_by_Marie_Touchon	326
cas8c_I-C_2	Cas	HMM_by_Marie_Touchon	259
cas8c_I-C_3	Cas	HMM_by_Marie_Touchon	380
cas8c_I-C_4	Cas	HMM_by_Marie_Touchon	108
cas8e_I-E_1	Cas	HMM_by_Marie_Touchon	229
cas8e_I-E_2	Cas	HMM_by_Marie_Touchon	55
cas8e_I-E_3	Cas	HMM_by_Marie_Touchon	190
cas8e_I-E_4	Cas	HMM_by_Marie_Touchon	139
cas8e_I-E_5	Cas	HMM_by_Marie_Touchon	118
cas8f_I-F_2	Cas	HMM_by_Marie_Touchon	222
cas8f_I-F_3	Cas	HMM_by_Marie_Touchon	280
cas8f_I-F_4	Cas	HMM_by_Marie_Touchon	141
cas8f_I-F_5	Cas	HMM_by_Marie_Touchon	459
cas8f_I-F_6	Cas	HMM_by_Marie_Touchon	120
cas8f_I-F_7	Cas	HMM_by_Marie_Touchon	434
cas8f_I-F_8	Cas	HMM_by_Marie_Touchon	145
cas8u1_I-G_1	Cas	HMM_by_Marie_Touchon	126
cas8u1_I-G_2	Cas	HMM_by_Marie_Touchon	48
cas8u2_I-G_1	Cas	HMM_by_Marie_Touchon	50
cas8u2_I-G_2	Cas	HMM_by_Marie_Touchon	200
cas8u2_I-G_3	Cas	HMM_by_Marie_Touchon	320
cas9_II-A_1	Cas	HMM_by_Marie_Touchon	492.2
cas9_II-A_II-B_II-C_1	Cas	HMM_by_Marie_Touchon	44
cas9_II-A_II-B_II-C_3	Cas	HMM_by_Marie_Touchon	22
cas9_II-B_2	Cas	HMM_by_Marie_Touchon	65
cas9_II-B_3	Cas	HMM_by_Marie_Touchon	399.40
cas9_II-C_4	Cas	HMM_by_Marie_Touchon	25
casR_I_1	Cas	HMM_by_Marie_Touchon	35
casR_I_2	Cas	HMM_by_Marie_Touchon	35
casR_III-A_11	Cas	HMM_by_Marie_Touchon	109
casR_III-B_3	Cas	HMM_by_Marie_Touchon	109
casR_III-B_9	Cas	HMM_by_Marie_Touchon	611
casR_III-D_10	Cas	HMM_by_Marie_Touchon	48.2
casR_III-D_5	Cas	HMM_by_Marie_Touchon	288
casR_III-D_6	Cas	HMM_by_Marie_Touchon	33
casR_III-D_8	Cas	HMM_by_Marie_Touchon	66
cmr1gr7_III-B_1	Cas	HMM_by_Marie_Touchon	24
cmr1gr7_III-B_2	Cas	HMM_by_Marie_Touchon	150
cmr1gr7_III-B_3	Cas	HMM_by_Marie_Touchon	148
cmr1gr7_III-B_4	Cas	HMM_by_Marie_Touchon	54
cmr1gr7_III-B_5	Cas	HMM_by_Marie_Touchon	140
cmr1gr7_III-B_III-C_2	Cas	HMM_by_Marie_Touchon	300
cmr1gr7_III-B_III-C_3	Cas	HMM_by_Marie_Touchon	19
cmr1gr7_III-C_1	Cas	HMM_by_Marie_Touchon	83
cmr3gr5_III-B_III-C_1	Cas	HMM_by_Marie_Touchon	38
cmr3gr5_III-B_III-C_2	Cas	HMM_by_Marie_Touchon	75
cmr3gr5_III-B_III-C_3	Cas	HMM_by_Marie_Touchon	68
cmr3gr5_III-B_III-C_4	Cas	HMM_by_Marie_Touchon	21
cmr3gr5_III-B_III-C_5	Cas	HMM_by_Marie_Touchon	28
cmr3gr5_III-B_III-C_6	Cas	HMM_by_Marie_Touchon	100
cmr3gr5_III-B_III-C_8	Cas	HMM_by_Marie_Touchon	43.8
cmr3gr5_III-C_1	Cas	HMM_by_Marie_Touchon	48
cmr4gr7_III-B_III-C_1	Cas	HMM_by_Marie_Touchon	59
cmr4gr7_III-B_III-C_2	Cas	HMM_by_Marie_Touchon	53
cmr5gr11_III-B_1	Cas	HMM_by_Marie_Touchon	300
cmr5gr11_III-B_12	Cas	HMM_by_Marie_Touchon	120
cmr5gr11_III-B_13	Cas	HMM_by_Marie_Touchon	84
cmr5gr11_III-B_15	Cas	HMM_by_Marie_Touchon	43
cmr5gr11_III-B_16	Cas	HMM_by_Marie_Touchon	100
cmr5gr11_III-B_17	Cas	HMM_by_Marie_Touchon	180
cmr5gr11_III-B_18	Cas	HMM_by_Marie_Touchon	40
cmr5gr11_III-B_2	Cas	HMM_by_Marie_Touchon	69
cmr5gr11_III-B_3	Cas	HMM_by_Marie_Touchon	48
cmr5gr11_III-B_4	Cas	HMM_by_Marie_Touchon	54
cmr5gr11_III-B_5	Cas	HMM_by_Marie_Touchon	41.3
cmr5gr11_III-B_6	Cas	HMM_by_Marie_Touchon	28
cmr5gr11_III-B_7	Cas	HMM_by_Marie_Touchon	300
cmr5gr11_III-B_8	Cas	HMM_by_Marie_Touchon	65
cmr5gr11_III-B_9	Cas	HMM_by_Marie_Touchon	217
cmr5gr11_III-C_11	Cas	HMM_by_Marie_Touchon	80
cmr5gr11_III-C_14	Cas	HMM_by_Marie_Touchon	110
cmr5gr11_IV-A_10	Cas	HMM_by_Marie_Touchon	300
cmr6gr7_III-B_1	Cas	HMM_by_Marie_Touchon	46
cmr6gr7_III-B_2	Cas	HMM_by_Marie_Touchon	51
cmr6gr7_III-B_3	Cas	HMM_by_Marie_Touchon	47
cmr6gr7_III-C_1	Cas	HMM_by_Marie_Touchon	91
cmr7_III-B_1	Cas	HMM_by_Marie_Touchon	61
corA_III-B_2	Cas	HMM_by_Marie_Touchon	300
corA_III-B_III-D_1	Cas	HMM_by_Marie_Touchon	100
corA_III-D_3	Cas	HMM_by_Marie_Touchon	62
corA_III-D_5	Cas	HMM_by_Marie_Touchon	300
csa3_I_II_III_IV_V_VI_2	Cas	HMM_by_Marie_Touchon	29.8
csa5gr11_I-A_10	Cas	HMM_by_Marie_Touchon	150
csa5gr11_I-A_11	Cas	HMM_by_Marie_Touchon	46
csa5gr11_I-A_12	Cas	HMM_by_Marie_Touchon	100
csa5gr11_I-A_13	Cas	HMM_by_Marie_Touchon	200
csa5gr11_I-A_3	Cas	HMM_by_Marie_Touchon	25
csa5gr11_I-A_4	Cas	HMM_by_Marie_Touchon	30
csa5gr11_I-A_5	Cas	HMM_by_Marie_Touchon	150
csa5gr11_I-A_6	Cas	HMM_by_Marie_Touchon	100
csa5gr11_I-A_7	Cas	HMM_by_Marie_Touchon	28
csa5gr11_I-A_8	Cas	HMM_by_Marie_Touchon	200
csa5gr11_I-A_9	Cas	HMM_by_Marie_Touchon	150
csa5gr11_III-B_1	Cas	HMM_by_Marie_Touchon	200
csa5gr11_III-B_2	Cas	HMM_by_Marie_Touchon	200
csb1gr7_I-G_1	Cas	HMM_by_Marie_Touchon	40
csb2gr5_I-G_1	Cas	HMM_by_Marie_Touchon	50
csb2gr5_I-G_2	Cas	HMM_by_Marie_Touchon	300
csb3_I-G_1	Cas	HMM_by_Marie_Touchon	170
csc1gr5_I-D_1	Cas	HMM_by_Marie_Touchon	300
csc1gr5_I-D_2	Cas	HMM_by_Marie_Touchon	49.8
csc1gr5_I-D_3	Cas	HMM_by_Marie_Touchon	300
csc1gr5_I-D_4	Cas	HMM_by_Marie_Touchon	240
csc1gr5_I-D_5	Cas	HMM_by_Marie_Touchon	300
csc2gr7_I-D_1	Cas	HMM_by_Marie_Touchon	32
cse2gr11_I-E_1	Cas	HMM_by_Marie_Touchon	37.3
cse2gr11_I-E_2	Cas	HMM_by_Marie_Touchon	32.8
cse2gr11_I-E_3	Cas	HMM_by_Marie_Touchon	69.1
cse2gr11_I-E_4	Cas	HMM_by_Marie_Touchon	56.9
cse2gr11_I-E_5	Cas	HMM_by_Marie_Touchon	69.4
cse2gr11_I-E_6	Cas	HMM_by_Marie_Touchon	90.8
cse2gr11_I-E_7	Cas	HMM_by_Marie_Touchon	69.6
cse2gr11_I-E_8	Cas	HMM_by_Marie_Touchon	22
csf1gr8_IV_1	Cas	HMM_by_Marie_Touchon	34.8
csf1gr8_IV-A_2	Cas	HMM_by_Marie_Touchon	60
csf1gr8_IV-A_3	Cas	HMM_by_Marie_Touchon	27.2
csf1gr8_IV-A_4	Cas	HMM_by_Marie_Touchon	26.1
csf1gr8_IV-A_5	Cas	HMM_by_Marie_Touchon	27.1
csf1gr8_IV-A_6	Cas	HMM_by_Marie_Touchon	360
csf2gr7_IV_1	Cas	HMM_by_Marie_Touchon	83
csf2gr7_IV-A_1	Cas	HMM_by_Marie_Touchon	21.2
csf2gr7_IV-B_1	Cas	HMM_by_Marie_Touchon	57.8
csf3gr5_IV-A_1	Cas	HMM_by_Marie_Touchon	66.5
csf3gr5_IV-A_2	Cas	HMM_by_Marie_Touchon	74
csf3gr5_IV-B_1	Cas	HMM_by_Marie_Touchon	75.9
csf3gr5_IV-C_4	Cas	HMM_by_Marie_Touchon	270
csf4gr11_IV-B_2	Cas	HMM_by_Marie_Touchon	148
csf4gr11_IV-B_4	Cas	HMM_by_Marie_Touchon	75
csf5gr6_IV-A_1	Cas	HMM_by_Marie_Touchon	36.3
csm2gr11_III-A_1	Cas	HMM_by_Marie_Touchon	22
csm2gr11_III-A_11	Cas	HMM_by_Marie_Touchon	200
csm2gr11_III-A_12	Cas	HMM_by_Marie_Touchon	32
csm2gr11_III-A_13	Cas	HMM_by_Marie_Touchon	43
csm2gr11_III-A_14	Cas	HMM_by_Marie_Touchon	47
csm2gr11_III-A_15	Cas	HMM_by_Marie_Touchon	23
csm2gr11_III-A_2	Cas	HMM_by_Marie_Touchon	300
csm2gr11_III-A_3	Cas	HMM_by_Marie_Touchon	48
csm2gr11_III-D_10	Cas	HMM_by_Marie_Touchon	200
csm2gr11_III-D_4	Cas	HMM_by_Marie_Touchon	200
csm2gr11_III-D_5	Cas	HMM_by_Marie_Touchon	47
csm2gr11_III-D_6	Cas	HMM_by_Marie_Touchon	200
csm2gr11_III-D_7	Cas	HMM_by_Marie_Touchon	31
csm2gr11_III-D_8	Cas	HMM_by_Marie_Touchon	47
csm2gr11_III-D_9	Cas	HMM_by_Marie_Touchon	50
csm3gr7_III_1	Cas	HMM_by_Marie_Touchon	63.6
csm3gr7_III_IV	Cas	HMM_by_Marie_Touchon	68.7
csm3gr7_III-A_1	Cas	HMM_by_Marie_Touchon	46
csm3gr7_III-A_2	Cas	HMM_by_Marie_Touchon	80
csm3gr7_III-A_III-D_10	Cas	HMM_by_Marie_Touchon	47.6
csm3gr7_III-A_III-D_2	Cas	HMM_by_Marie_Touchon	49
csm3gr7_III-D_1	Cas	HMM_by_Marie_Touchon	90
csm3gr7_III-D_2	Cas	HMM_by_Marie_Touchon	128
csm3gr7_III-D_3	Cas	HMM_by_Marie_Touchon	29
csm3gr7_III-D_4	Cas	HMM_by_Marie_Touchon	22.8
csm3gr7_III-D_5	Cas	HMM_by_Marie_Touchon	340
csm3gr7_III-D_6	Cas	HMM_by_Marie_Touchon	80
csm3gr7_III-D_7	Cas	HMM_by_Marie_Touchon	130
csm4gr5_III-A_1	Cas	HMM_by_Marie_Touchon	16
csm4gr5_III-A_2	Cas	HMM_by_Marie_Touchon	25
csm4gr5_III-A_3	Cas	HMM_by_Marie_Touchon	35.1
csm4gr5_III-A_5	Cas	HMM_by_Marie_Touchon	121
csm4gr5_III-D_2	Cas	HMM_by_Marie_Touchon	136
csm5gr7_III-A_1	Cas	HMM_by_Marie_Touchon	61
csm5gr7_III-A_2	Cas	HMM_by_Marie_Touchon	18.3
csm5gr7_III-A_3	Cas	HMM_by_Marie_Touchon	30.1
csm5gr7_III-A_4	Cas	HMM_by_Marie_Touchon	20
csm6_III_1	Cas	HMM_by_Marie_Touchon	106
csm6_III_2	Cas	HMM_by_Marie_Touchon	113
csm6_III_3	Cas	HMM_by_Marie_Touchon	14.3
csm6_III_4	Cas	HMM_by_Marie_Touchon	136
csm6_III_5	Cas	HMM_by_Marie_Touchon	221
csm6_III_6	Cas	HMM_by_Marie_Touchon	160
csm6_III_7	Cas	HMM_by_Marie_Touchon	14
csm6_III_8	Cas	HMM_by_Marie_Touchon	90
csn2_II-A_1	Cas	HMM_by_Marie_Touchon	467
csn2_II-A_10	Cas	HMM_by_Marie_Touchon	300
csn2_II-A_11	Cas	HMM_by_Marie_Touchon	218
csn2_II-A_12	Cas	HMM_by_Marie_Touchon	21
csn2_II-A_13	Cas	HMM_by_Marie_Touchon	48
csn2_II-A_14	Cas	HMM_by_Marie_Touchon	115
csn2_II-A_3	Cas	HMM_by_Marie_Touchon	80
csn2_II-A_4	Cas	HMM_by_Marie_Touchon	230
csn2_II-A_5	Cas	HMM_by_Marie_Touchon	122
csn2_II-A_6	Cas	HMM_by_Marie_Touchon	84
csn2_II-A_7	Cas	HMM_by_Marie_Touchon	50
csn2_II-A_8	Cas	HMM_by_Marie_Touchon	87
csn2_II-A_9	Cas	HMM_by_Marie_Touchon	20
csx1_III_1	Cas	HMM_by_Marie_Touchon	330
csx1_III_10	Cas	HMM_by_Marie_Touchon	105
csx1_III_11	Cas	HMM_by_Marie_Touchon	49.7
csx1_III_12	Cas	HMM_by_Marie_Touchon	107
csx1_III_13	Cas	HMM_by_Marie_Touchon	100
csx1_III_14	Cas	HMM_by_Marie_Touchon	362
csx1_III_15	Cas	HMM_by_Marie_Touchon	268
csx1_III_16	Cas	HMM_by_Marie_Touchon	182
csx1_III_17	Cas	HMM_by_Marie_Touchon	78
csx1_III_18	Cas	HMM_by_Marie_Touchon	50
csx1_III_19	Cas	HMM_by_Marie_Touchon	50
csx1_III_2	Cas	HMM_by_Marie_Touchon	105
csx1_III_20	Cas	HMM_by_Marie_Touchon	80
csx1_III_21	Cas	HMM_by_Marie_Touchon	231
csx1_III_3	Cas	HMM_by_Marie_Touchon	129
csx1_III_4	Cas	HMM_by_Marie_Touchon	276
csx1_III_5	Cas	HMM_by_Marie_Touchon	200
csx1_III_7	Cas	HMM_by_Marie_Touchon	104
csx1_III_8	Cas	HMM_by_Marie_Touchon	107
csx1_III_9	Cas	HMM_by_Marie_Touchon	33
csx10gr5_III-D_1	Cas	HMM_by_Marie_Touchon	26
csx10gr5_III-D_2	Cas	HMM_by_Marie_Touchon	54
csx10gr5_III-D_3	Cas	HMM_by_Marie_Touchon	52
csx10gr5_III-D_4	Cas	HMM_by_Marie_Touchon	26
csx10gr5_III-D_5	Cas	HMM_by_Marie_Touchon	52
csx15_I_III_1	Cas	HMM_by_Marie_Touchon	97
csx16_III_1	Cas	HMM_by_Marie_Touchon	85
csx16_III-A_1	Cas	HMM_by_Marie_Touchon	130
csx16_III-D_1	Cas	HMM_by_Marie_Touchon	89
csx18_III_1	Cas	HMM_by_Marie_Touchon	81
csx19_III-D_1	Cas	HMM_by_Marie_Touchon	119
csx19_III-D_10	Cas	HMM_by_Marie_Touchon	57
csx19_III-D_11	Cas	HMM_by_Marie_Touchon	36.6
csx19_III-D_12	Cas	HMM_by_Marie_Touchon	37
csx19_III-D_13	Cas	HMM_by_Marie_Touchon	26
csx19_III-D_14	Cas	HMM_by_Marie_Touchon	150
csx19_III-D_15	Cas	HMM_by_Marie_Touchon	225
csx19_III-D_16	Cas	HMM_by_Marie_Touchon	32
csx19_III-D_17	Cas	HMM_by_Marie_Touchon	118
csx19_III-D_18	Cas	HMM_by_Marie_Touchon	260
csx19_III-D_19	Cas	HMM_by_Marie_Touchon	340
csx19_III-D_2	Cas	HMM_by_Marie_Touchon	36
csx19_III-D_21	Cas	HMM_by_Marie_Touchon	208
csx19_III-D_4	Cas	HMM_by_Marie_Touchon	27.2
csx19_III-D_5	Cas	HMM_by_Marie_Touchon	133
csx19_III-D_6	Cas	HMM_by_Marie_Touchon	19.4
csx19_III-D_7	Cas	HMM_by_Marie_Touchon	244
csx19_III-D_8	Cas	HMM_by_Marie_Touchon	104.5
csx19_III-D_9	Cas	HMM_by_Marie_Touchon	119
csx20_I_III_1	Cas	HMM_by_Marie_Touchon	111
csx20_I_III_2	Cas	HMM_by_Marie_Touchon	95
csx20_I_III_3	Cas	HMM_by_Marie_Touchon	84.7
csx21_III-D_1	Cas	HMM_by_Marie_Touchon	100
csx21_III-D_2	Cas	HMM_by_Marie_Touchon	200
csx21_III-D_3	Cas	HMM_by_Marie_Touchon	91
csx22_III-A_1	Cas	HMM_by_Marie_Touchon	175
csx23_III-D_1	Cas	HMM_by_Marie_Touchon	111
csx23_III-D_III-A_1	Cas	HMM_by_Marie_Touchon	111
csx24_III-D_1	Cas	HMM_by_Marie_Touchon	300
csx25_III-D_1	Cas	HMM_by_Marie_Touchon	240
csx26_III_1	Cas	HMM_by_Marie_Touchon	40
csx27_VI-B_1	Cas	HMM_by_Marie_Touchon	200
csx28_VI-B_1	Cas	HMM_by_Marie_Touchon	280
csx3_I_III_1	Cas	HMM_by_Marie_Touchon	107
csx3_I_III_2	Cas	HMM_by_Marie_Touchon	50
csx3_I_III_3	Cas	HMM_by_Marie_Touchon	100
csx3_I_III_4	Cas	HMM_by_Marie_Touchon	22
cysH_IV-B_1	Cas	HMM_by_Marie_Touchon	115
DEDDh_I_II_III_IV_V_VI_1	Cas	HMM_by_Marie_Touchon	20.8
DHH_CorA_III-B_III-D_1	Cas	HMM_by_Marie_Touchon	104.5
DinG_IV-A_1	Cas	HMM_by_Marie_Touchon	32.7
DinG_IV-A_2	Cas	HMM_by_Marie_Touchon	100.9
gRAMP_III-E_1	Cas	HMM_by_Marie_Touchon	30
HEAT_CxxC_PDDEXK_I-C_1	Cas	HMM_by_Marie_Touchon	300
HTH_I-D_2	Cas	HMM_by_Marie_Touchon	43.8
HTH_III-B_3	Cas	HMM_by_Marie_Touchon	18.1
LSIVC_IV-C_1	Cas	HMM_by_Marie_Touchon	600
PD_DExK_I_II_III_IV_V_VI_1	Cas	HMM_by_Marie_Touchon	50
PD_DExK_I_II_III_IV_V_VI_4	Cas	HMM_by_Marie_Touchon	106
PD_DExK_I_II_III_IV_V_VI_5	Cas	HMM_by_Marie_Touchon	56
PEPT_D_III-A_1	Cas	HMM_by_Marie_Touchon	108
PrimPol_I_II_III_IV_V_VI_1	Cas	HMM_by_Marie_Touchon	43
RT_I_II_III_IV_V_VI_1	Cas	HMM_by_Marie_Touchon	42
RT_I-E_1	Cas	HMM_by_Marie_Touchon	506
SSgr11_III-F_1	Cas	HMM_by_Marie_Touchon	100
SSgr11_III-F_2	Cas	HMM_by_Marie_Touchon	80
SSIVC_IV-C_1	Cas	HMM_by_Marie_Touchon	200
tm_4_VI-B_1	Cas	HMM_by_Marie_Touchon	137
tm_HEPN_VI-B_1	Cas	HMM_by_Marie_Touchon	250
TniQ_I-F_1	Cas	HMM_by_Marie_Touchon	38
Toprim_III-C_1	Cas	HMM_by_Marie_Touchon	73
TPR_III-A_2	Cas	HMM_by_Marie_Touchon	103
TPR_III-A_4	Cas	HMM_by_Marie_Touchon	500
WYL_I_II_III_IV_V_VI_1	Cas	HMM_by_Marie_Touchon	31.9
WYL_I_II_III_IV_V_VI_2	Cas	HMM_by_Marie_Touchon	380
WYL_I_II_III_IV_V_VI_3	Cas	HMM_by_Marie_Touchon	468
WYL_I_II_III_IV_V_VI_4	Cas	HMM_by_Marie_Touchon	20
1TM_new	CBASS	Custom	25
2TM_5	CBASS	Custom	60
2TM_Gros	CBASS	Custom	25
2TM_new	CBASS	Custom	25
2TM_type_IV	CBASS	Custom	25
4TM_new	CBASS	Custom	30
A_Cyclase_AGS_C	CBASS	PF18134.2	20
AG_cyclase	CBASS	Custom	30
AG_E1_ThiF	CBASS	PF00899.22	25
AG_E2_Prok-E2_B	CBASS	PF14461.7	25
bacHORMA_1	CBASS	PF18138.2	60
bacHORMA_2	CBASS	PF18173.2	60
Cyclase_II	CBASS	Custom	20
Cyclase_new	CBASS	Custom	20
Cyclase_SMODS	CBASS	PF18144.2	20
E2	CBASS	Custom	20
E2_II	CBASS	Custom	20
Effector_2TM_S_2TMBeta	CBASS	PF18153.2	31.20
Effector_2TM_Sa_NUDIX	CBASS	PF18167.2	25.00
Effector_2TM_Saf_2TM	CBASS	PF18303.2	29.50
Effector_2TM_SUa-2TM	CBASS	PF18179.2	25.00
Effector_4TM_S_4TM	CBASS	PF18159.2	26.90
Effector_TIR	CBASS	Custom	60
Endonuc_big	CBASS	Custom	25
Endonuc_small	CBASS	Custom	25
HORMA	CBASS	Custom	60
Jab	CBASS	Custom	20
OGG	CBASS	Custom	100
Phospholipase	CBASS	Custom	50
QueC	CBASS	Custom	60
Sensing_SAVED	CBASS	PF18145.2	25
Sensing_TPALS	CBASS	PF18178.2	25
TGT	CBASS	Custom	60
TRIP13	CBASS	Custom	100
DarG	DarTG	Custom	35
DarT	DarTG	PF14487.8	52.50
dCTPdeaminase	dCTPdeaminase	Custom	100
Sp_dGTPase	dGTPase	Custom	200
drmA	DISARM	Custom	90
drmB	DISARM	Custom	90
drmC	DISARM	Custom	40
drmD	DISARM	Custom	90
drmE	DISARM	Custom	90
drmMI	DISARM	Custom	90
drmMII	DISARM	Custom	90
DndA	Dnd	Custom	100
DndB	Dnd	Custom	23
DndC	Dnd	Custom	100
DndD	Dnd	Custom	78
DndE	Dnd	Custom	35
DptF	Dnd	Custom	100
DptG	Dnd	Custom	100
DptH	Dnd	Custom	20
drt1a	DRT	Custom	20
drt1b	DRT	Custom	20
drt2	DRT	Custom	100
drt3a	DRT	Custom	20
drt3b	DRT	Custom	20
drt4	DRT	Custom	60
drt5	DRT	Custom	100
DruA	Druantia	Custom	20
DruB	Druantia	Custom	20
DruC	Druantia	Custom	20
DruD	Druantia	Custom	20
DruE_1	Druantia	Custom	20
DruE_2	Druantia	Custom	20
DruE_3	Druantia	Custom	20
DruF	Druantia	Custom	20
DruG	Druantia	Custom	20
DruH	Druantia	Custom	20
DruM	Druantia	Custom	20
Dsr1	Dsr	Custom	100
Dsr2	Dsr	Custom	100
GajA	Gabija	Custom	82.50
GajB_1	Gabija	Custom	100
GajB_2	Gabija	Custom	100
GajB_3	Gabija	Custom	25
ApeA	Gao_ApeA	Custom	18
DUF4297	Gao_Her	Custom	20
HerA_DUF	Gao_Her	Custom	20
HerA_SIR2	Gao_Her	Custom	43
SIR2	Gao_Her	Custom	34
HheA	Gao_Hhe	Custom	750
IetA	Gao_Iet	Custom	100
IetS	Gao_Iet	Custom	50
MzaA	Gao_Mza	Custom	100
MzaB	Gao_Mza	Custom	100
MzaC	Gao_Mza	Custom	20
MzaD	Gao_Mza	Custom	100
MzaE	Gao_Mza	Custom	20
PplA	Gao_Ppl	Custom	100
QatA	Gao_Qat	Custom	20
QatB	Gao_Qat	Custom	20
QatC	Gao_Qat	Custom	20
QatD	Gao_Qat	Custom	20
RL_A	Gao_RL	Custom	20
RL_B	Gao_RL	Custom	20
RL_C	Gao_RL	Custom	20
RL_D	Gao_RL	Custom	100
TerYA	Gao_TerYP	Custom	100
TerYB	Gao_TerYP	Custom	38
TerYC	Gao_TerYP	Custom	200
TmnA	Gao_Tmn	Custom	200
UpxA	Gao_Upx	Custom	250
bGSDM	GasderMIN	Custom	50
HamA_1	Hachiman	Custom	20
HamA_2	Hachiman	Custom	20
HamB	Hachiman	Custom	50
KwaA	Kiwa	Custom	20
KwaB	Kiwa	Custom	20
KwaB_2	Kiwa	Custom	20
LmuA	Lamassu	Custom	20
LmuB	Lamassu	Custom	20
Lit	Lit	Custom	20
Nhi	Nhi	Custom	100
NixI	NixI	Custom	20
Stix	NixI	Custom	20
AAA_15	PARIS	PF13175.7	32.10
AAA_15_DUF4435	PARIS	HMM_by_François_Rousset	80
AAA_21	PARIS	PF13304.7	27.00
AAA_21_DUF4435	PARIS	HMM_by_François_Rousset	50
DUF4435	PARIS	PF14491.7	27.00
PifA	Pif	Custom	20
PifC	Pif	Custom	20
EcoprrI	PrrC	Custom	20
PrrC	PrrC	Custom	100
rdrA_I	RADAR	Custom	150
rdrA_II	RADAR	Custom	20
rdrB_I	RADAR	Custom	150
rdrB_II	RADAR	Custom	20
rdrD_II	RADAR	Custom	20
2TM	Retron	Custom	22
ARM	Retron	Custom	100
ATPase_TOPRIM_COG3593	Retron	Custom	50
ATPase_TypeIA	Retron	Custom	23
CSD	Retron	Custom	90
DUF3800	Retron	PF12686.8	20.30
DUF626	Retron	PF04776.13	25.00
HEPN	Retron	PF05168.15	21.70
HNH_TIGR02646	Retron	Custom	20
HTH	Retron	Custom	60
NDT	Retron	Custom	20
NDT2	Retron	Custom	20
PRTase	Retron	Custom	20
PRTase_WH	Retron	Custom	20
RT_1_A	Retron	Custom	100
RT_1_B1	Retron	Custom	100
RT_1_B2	Retron	Custom	100
RT_1_C1	Retron	Custom	200
RT_1_C2	Retron	Custom	200
RT_1_C3	Retron	Custom	200
RT_10	Retron	Custom	100
RT_11	Retron	Custom	100
RT_12	Retron	Custom	100
RT_13	Retron	Custom	100
RT_2_A1	Retron	Custom	100
RT_2_A2	Retron	Custom	100
RT_2_A3	Retron	Custom	100
RT_3	Retron	Custom	100
RT_4	Retron	Custom	100
RT_5	Retron	Custom	300
RT_6	Retron	Custom	300
RT_7_A1	Retron	Custom	300
RT_7_A2	Retron	Custom	75
RT_8	Retron	Custom	60
RT_9	Retron	Custom	60
RT_Tot	Retron	Sum of multiple HMM	75
VHL	Retron	Custom	75
WH	Retron	Custom	60
WHDNAB_E2F_TDP	Retron	PF02319.21	75
WHSWIM	Retron	Custom	20
RexA	RexAB	PF15969.7	30
RexB	RexAB	PF15968.7	20
FAM_0.einsi_trimmed	RM	HMM_by_Pedro_Oliveira	20
FAM_1.einsi_trimmed	RM	HMM_by_Pedro_Oliveira	20
FAM_2.einsi_trimmed	RM	HMM_by_Pedro_Oliveira	30
Type_I_MTases	RM	HMM_by_Pedro_Oliveira	30
Type_I_REases	RM	HMM_by_Pedro_Oliveira	25
Type_I_S_01	RM	Custom	20
Type_I_S_02	RM	Custom	25
Type_I_S_03	RM	Custom	40
Type_I_S_04	RM	Custom	20
Type_I_S_06	RM	Custom	50
Type_I_S_51	RM	Custom	20
Type_I_S_52	RM	Custom	50
Type_II_MTases	RM	HMM_by_Pedro_Oliveira	90
Type_II_REase01	RM	Custom	50
Type_II_REase02	RM	Custom	100
Type_II_REase03	RM	Custom	40
Type_II_REase04	RM	Custom	20
Type_II_REase05	RM	Custom	30
Type_II_REase06	RM	Custom	20
Type_II_REase07	RM	Custom	40
Type_II_REase08	RM	Custom	20
Type_II_REase09	RM	Custom	20
Type_II_REase10	RM	Custom	30
Type_II_REase11	RM	Custom	20
Type_II_REase12	RM	Custom	20
Type_II_REase13	RM	Custom	100
Type_II_REase14	RM	Custom	20
Type_II_REase15	RM	Custom	20
Type_II_REase16	RM	Custom	20
Type_II_REase17	RM	Custom	20
Type_II_REase18	RM	Custom	30
Type_II_REase19	RM	Custom	40
Type_II_REase20	RM	Custom	140
Type_II_REase21	RM	Custom	30
Type_II_REase22	RM	Custom	100
Type_II_REase23	RM	Custom	300
Type_II_REase24	RM	Custom	300
Type_II_REase25	RM	Custom	300
Type_II_REase26	RM	Custom	300
Type_II_REase27	RM	Custom	300
Type_II_REase28	RM	Custom	60
Type_II_REase29	RM	Custom	60
Type_II_REase30	RM	Custom	75
Type_II_REase31	RM	Custom	75
Type_II_REase32	RM	Custom	100
Type_II_REase33	RM	Custom	50
Type_II_REase34	RM	Custom	#N/A
Type_II_REase35	RM	Custom	#N/A
Type_II_REase36	RM	Custom	#N/A
Type_II_REase37	RM	Custom	#N/A
Type_II_REase38	RM	Custom	#N/A
Type_II_REases	RM	Sum of multiple HMM	20
Type_IIG	RM	Sum of multiple HMM	300
Type_IIG_1	RM	Custom	#N/A
Type_IIG_2	RM	Custom	#N/A
Type_IIG_3	RM	Custom	#N/A
Type_IIG_4	RM	Custom	#N/A
Type_IIG_5	RM	Custom	#N/A
Type_III_MTases	RM	HMM_by_Pedro_Oliveira	100
Type_III_REases	RM	HMM_by_Pedro_Oliveira	22
Type_IV_01	RM	Custom	#N/A
Type_IV_03	RM	Custom	#N/A
Type_IV_04	RM	Custom	#N/A
Type_IV_05	RM	Custom	#N/A
Type_IV_21	RM	Custom	#N/A
Type_IV_22	RM	Custom	#N/A
Type_IV_REases	RM	HMM_by_Pedro_Oliveira	100
Rst_1TM_TIR	Rst_2TM_1TM_TIR	Custom	20
Rst_2TM_TIR	Rst_2TM_1TM_TIR	Custom	20
Rst_TIR_tm	Rst_2TM_1TM_TIR	Custom	20
Hp1	Rst_3HP	Custom	67
Hp2	Rst_3HP	Custom	26
Hp3	Rst_3HP	Custom	20
DprA	Rst_DprA-PPRT	Custom	60
Phosphoribosyltransferase	Rst_DprA-PPRT	Custom	16
DUF4238_Pers	Rst_DUF4238	Custom	100
beta	Rst_gop_beta_cll	Custom	20
cll	Rst_gop_beta_cll	Custom	20
gop	Rst_gop_beta_cll	Custom	20
DUF2290	Rst_HelicaseDUF2290	PF10053.11	25.00
DUF2290_Pers	Rst_HelicaseDUF2290	Custom	20
Helicase	Rst_HelicaseDUF2290	Custom	20
Hydrolase	Rst_Hydrolase-Tm	Custom	20
Hydrolase-Tm	Rst_Hydrolase-Tm	Custom	20
Old	Rst_Old_Tin	Custom	20
Tin	Rst_Old_Tin	Custom	20
RT	Rst_Retron-Tm	Custom	100
RT-Tm	Rst_Retron-Tm	Custom	100
TIR	Rst_TIR	Custom	70
PtuA	Septu	Custom	75
PtuA_2	Septu	Custom	80
PtuB	Septu	Custom	50
PtuB_2	Septu	Custom	90
SduA	Shedu	Custom	40
SspB	SspBCDE	Custom	20
SspC	SspBCDE	Custom	100
SspD	SspBCDE	Custom	20
SspE	SspBCDE	Custom	28
SspF	SspBCDE	Custom	40
SspG	SspBCDE	Custom	40
SspH	SspBCDE	Custom	40
Stk2	Stk2	Custom	150
ThsA_new_grand	Thoeris	Custom	20
ThsA_new_petit	Thoeris	Custom	20
ThsB_Global	Thoeris	Custom	20
pVip	Viperin	Custom	200
JetA_I	Wadjet	Custom	20
JetA_II	Wadjet	Custom	20
JetA_III	Wadjet	Custom	20
JetB_I	Wadjet	Custom	20
JetB_II	Wadjet	Custom	20
JetB_III	Wadjet	Custom	20
JetC_I	Wadjet	Custom	20
JetC_II	Wadjet	Custom	20
JetC_III	Wadjet	Custom	20
JetD_I	Wadjet	Custom	20
JetD_II	Wadjet	Custom	20
JetD_III	Wadjet	Custom	20
ZorA	Zorya	Custom	20
ZorA2	Zorya	Custom	20
ZorB	Zorya	Custom	20
ZorC	Zorya	Custom	20
ZorD	Zorya	Custom	20
ZorE	Zorya	Custom	20

## Sheet: Protein_accession
HMM	Accession	System	Type
Avs1A	2529831226	AVAST	IMG
Avs1A	2529841001	AVAST	IMG
Avs1A	2529848386	AVAST	IMG
Avs1A	2529854001	AVAST	IMG
Avs1A	2540194021	AVAST	IMG
Avs1A	2597798408	AVAST	IMG
Avs1A	2637914163	AVAST	IMG
Avs1A	2640245154	AVAST	IMG
Avs1A	2642598907	AVAST	IMG
Avs1A	2650735171	AVAST	IMG
Avs1A	2824303338	AVAST	IMG
Avs1A	2826741088	AVAST	IMG
Avs1A	2831645877	AVAST	IMG
Avs1A	2831767349	AVAST	IMG
Avs1A	2845662274	AVAST	IMG
Avs1A	2849680011	AVAST	IMG
Avs1A	2850743649	AVAST	IMG
Avs1A	2852833677	AVAST	IMG
Avs1A	2852836883	AVAST	IMG
Avs1A	2852850998	AVAST	IMG
Avs1A	2852912956	AVAST	IMG
Avs1A	2852933962	AVAST	IMG
Avs1A	2853069023	AVAST	IMG
Avs1A	2853141068	AVAST	IMG
Avs1A	2853165755	AVAST	IMG
Avs1A	2853184463	AVAST	IMG
Avs1A	2853195947	AVAST	IMG
Avs1A	2853230261	AVAST	IMG
Avs1A	2853231606	AVAST	IMG
Avs1A	2853242728	AVAST	IMG
Avs1A	2853251897	AVAST	IMG
Avs1A	2853268813	AVAST	IMG
Avs1A	2853280370	AVAST	IMG
Avs1A	2853299192	AVAST	IMG
Avs1A	2853307124	AVAST	IMG
Avs1A	2853310928	AVAST	IMG
Avs1A	2853318954	AVAST	IMG
Avs1A	2853324686	AVAST	IMG
Avs1A	2853329062	AVAST	IMG
Avs1A	2853345847	AVAST	IMG
Avs1A	2853356898	AVAST	IMG
Avs1A	2853366322	AVAST	IMG
Avs1A	2853370002	AVAST	IMG
Avs1A	2853384522	AVAST	IMG
Avs1A	2853398248	AVAST	IMG
Avs1A	2853408386	AVAST	IMG
Avs1A	2853414096	AVAST	IMG
Avs1A	2853417957	AVAST	IMG
Avs1A	2853435240	AVAST	IMG
Avs1A	2853457957	AVAST	IMG
Avs1A	2853487837	AVAST	IMG
Avs1A	2853497585	AVAST	IMG
Avs1A	2853504645	AVAST	IMG
Avs1A	2853511125	AVAST	IMG
Avs1A	2853514162	AVAST	IMG
Avs1A	2853521448	AVAST	IMG
Avs1A	2853546137	AVAST	IMG
Avs1A	2853549700	AVAST	IMG
Avs1A	2853582910	AVAST	IMG
Avs1A	2853611904	AVAST	IMG
Avs1A	2853641295	AVAST	IMG
Avs1A	2853658303	AVAST	IMG
Avs1A	2853664849	AVAST	IMG
Avs1A	2853703782	AVAST	IMG
Avs1A	2853726609	AVAST	IMG
Avs1A	2853733590	AVAST	IMG
Avs1A	2853735781	AVAST	IMG
Avs1A	2853778535	AVAST	IMG
Avs1A	2853801813	AVAST	IMG
Avs1A	2853804548	AVAST	IMG
Avs1A	2853808692	AVAST	IMG
Avs1A	2853828703	AVAST	IMG
Avs1A	2853845127	AVAST	IMG
Avs1A	2853848154	AVAST	IMG
Avs1A	2853882580	AVAST	IMG
Avs1A	2853980679	AVAST	IMG
Avs1A	2853991657	AVAST	IMG
Avs1A	2854772142	AVAST	IMG
Avs1A	2858161728	AVAST	IMG
Avs1A	2858223667	AVAST	IMG
Avs1A	2858410002	AVAST	IMG
Avs1A	2859287324	AVAST	IMG
Avs1A	2859287954	AVAST	IMG
Avs1A	2864984332	AVAST	IMG
Avs1A	2874486786	AVAST	IMG
Avs1A	2875049586	AVAST	IMG
Avs1A	2875078996	AVAST	IMG
Avs1A	2875802773	AVAST	IMG
Avs1A	2875846095	AVAST	IMG
Avs1A	2875861508	AVAST	IMG
Avs1A	2875872947	AVAST	IMG
Avs1A	2875880804	AVAST	IMG
Avs1A	2878941090	AVAST	IMG
Avs1A	2881352072	AVAST	IMG
Avs1A	2881713921	AVAST	IMG
Avs1A	2881756599	AVAST	IMG
Avs1A	2882234400	AVAST	IMG
Avs1A	2882327726	AVAST	IMG
Avs1A	2885143635	AVAST	IMG
Avs1A	2885538585	AVAST	IMG
Avs1B	2515809294	AVAST	IMG
Avs1B	2523463671	AVAST	IMG
Avs1B	2530364652	AVAST	IMG
Avs1B	2530364653	AVAST	IMG
Avs1B	2532907934	AVAST	IMG
Avs1B	2541830181	AVAST	IMG
Avs1B	2541854312	AVAST	IMG
Avs1B	2552873352	AVAST	IMG
Avs1B	2552873725	AVAST	IMG
Avs1B	2564100684	AVAST	IMG
Avs1B	2574186640	AVAST	IMG
Avs1B	2578497464	AVAST	IMG
Avs1B	2584325688	AVAST	IMG
Avs1B	2586962636	AVAST	IMG
Avs1B	2588222288	AVAST	IMG
Avs1B	2588445351	AVAST	IMG
Avs1B	2602154601	AVAST	IMG
Avs1B	2606052384	AVAST	IMG
Avs1B	2609645427	AVAST	IMG
Avs1B	2611577384	AVAST	IMG
Avs1B	2611626408	AVAST	IMG
Avs1B	2611626409	AVAST	IMG
Avs1B	2611626410	AVAST	IMG
Avs1B	2611626411	AVAST	IMG
Avs1B	2611626412	AVAST	IMG
Avs1B	2619091546	AVAST	IMG
Avs1B	2620563790	AVAST	IMG
Avs1B	2624909885	AVAST	IMG
Avs1B	2631581948	AVAST	IMG
Avs1B	2632472130	AVAST	IMG
Avs1B	2632829887	AVAST	IMG
Avs1B	2635124421	AVAST	IMG
Avs1B	2636202984	AVAST	IMG
Avs1B	2637914164	AVAST	IMG
Avs1B	2639242853	AVAST	IMG
Avs1B	2640470244	AVAST	IMG
Avs1B	2644124265	AVAST	IMG
Avs1B	2644759812	AVAST	IMG
Avs1B	2644762834	AVAST	IMG
Avs1B	2644992976	AVAST	IMG
Avs1B	2645065112	AVAST	IMG
Avs1B	2645420742	AVAST	IMG
Avs1B	2645430518	AVAST	IMG
Avs1B	2645527160	AVAST	IMG
Avs1B	2647979533	AVAST	IMG
Avs1B	2648172668	AVAST	IMG
Avs1B	2649357406	AVAST	IMG
Avs1B	2649633212	AVAST	IMG
Avs1B	2649641008	AVAST	IMG
Avs1B	2649641009	AVAST	IMG
Avs1B	2649653105	AVAST	IMG
Avs1B	2650642422	AVAST	IMG
Avs1B	2651551138	AVAST	IMG
Avs1B	2654000121	AVAST	IMG
Avs1B	2655449562	AVAST	IMG
Avs1B	2655451820	AVAST	IMG
Avs1B	2662392487	AVAST	IMG
Avs1B	2664436884	AVAST	IMG
Avs1B	2671920448	AVAST	IMG
Avs1B	2677834963	AVAST	IMG
Avs1B	2678942510	AVAST	IMG
Avs1B	2682305071	AVAST	IMG
Avs1B	2684391472	AVAST	IMG
Avs1B	2684576833	AVAST	IMG
Avs1B	2685886534	AVAST	IMG
Avs1B	2686030727	AVAST	IMG
Avs1B	2686351510	AVAST	IMG
Avs1B	2686492981	AVAST	IMG
Avs1B	2686514851	AVAST	IMG
Avs1B	2687643283	AVAST	IMG
Avs1B	2687926765	AVAST	IMG
Avs1B	2688512147	AVAST	IMG
Avs1B	2698174430	AVAST	IMG
Avs1B	2698174431	AVAST	IMG
Avs1B	2706083819	AVAST	IMG
Avs1B	2706285220	AVAST	IMG
Avs1B	2706291335	AVAST	IMG
Avs1B	2706296054	AVAST	IMG
Avs1B	2706330456	AVAST	IMG
Avs1B	2709059748	AVAST	IMG
Avs1B	2714562387	AVAST	IMG
Avs1B	2714562388	AVAST	IMG
Avs1B	2714563632	AVAST	IMG
Avs1B	2714570543	AVAST	IMG
Avs1B	2714573740	AVAST	IMG
Avs1B	2731499202	AVAST	IMG
Avs1B	2731499203	AVAST	IMG
Avs1B	2731499204	AVAST	IMG
Avs1B	2733512325	AVAST	IMG
Avs1B	2733523621	AVAST	IMG
Avs1B	2733547271	AVAST	IMG
Avs1B	2733551796	AVAST	IMG
Avs1B	2733559227	AVAST	IMG
Avs1B	2733564730	AVAST	IMG
Avs1B	2733568012	AVAST	IMG
Avs1B	2733571937	AVAST	IMG
Avs1B	2733577048	AVAST	IMG
Avs1B	2733579868	AVAST	IMG
Avs1B	2745124119	AVAST	IMG
Avs1B	2751174565	AVAST	IMG
Avs1C	2541830180	AVAST	IMG
Avs1C	2541854311	AVAST	IMG
Avs1C	2564100685	AVAST	IMG
Avs1C	2578497463	AVAST	IMG
Avs1C	2602154600	AVAST	IMG
Avs1C	2611577385	AVAST	IMG
Avs1C	2611626415	AVAST	IMG
Avs1C	2631581949	AVAST	IMG
Avs1C	2644992975	AVAST	IMG
Avs1C	2645420741	AVAST	IMG
Avs1C	2645430517	AVAST	IMG
Avs1C	2649641007	AVAST	IMG
Avs1C	2650642421	AVAST	IMG
Avs1C	2662392486	AVAST	IMG
Avs1C	2738822483	AVAST	IMG
Avs1C	2738835701	AVAST	IMG
Avs1C	2738876169	AVAST	IMG
Avs1C	2739188121	AVAST	IMG
Avs1C	2739222766	AVAST	IMG
Avs1C	2753337694	AVAST	IMG
Avs1C	2782248058	AVAST	IMG
Avs1C	2791921621	AVAST	IMG
Avs1C	2832217793	AVAST	IMG
Avs1C	2846693657	AVAST	IMG
Avs1C	2846706343	AVAST	IMG
Avs1C	2848822267	AVAST	IMG
Avs1C	2850538203	AVAST	IMG
Avs1C	2868946588	AVAST	IMG
Avs2A	EAA6411354.1	AVAST	NCBI
Avs2A	EAQ0291027.1	AVAST	NCBI
Avs2A	EBR6397410.1	AVAST	NCBI
Avs2A	EBU6680158.1	AVAST	NCBI
Avs2A	EED0306499.1	AVAST	NCBI
Avs2A	EEQ5903002.1	AVAST	NCBI
Avs2A	EET6916801.1	AVAST	NCBI
Avs2A	EEZ5641592.1	AVAST	NCBI
Avs2A	EFB4095673.1	AVAST	NCBI
Avs2A	EFB6199900.1	AVAST	NCBI
Avs2A	EFC5419363.1	AVAST	NCBI
Avs2A	EFC9683671.1	AVAST	NCBI
Avs2A	EFD3131274.1	AVAST	NCBI
Avs2A	EFE0886165.1	AVAST	NCBI
Avs2A	EFE5990541.1	AVAST	NCBI
Avs2A	EFE8334592.1	AVAST	NCBI
Avs2A	EFJ3257616.1	AVAST	NCBI
Avs2A	EFJ5766452.1	AVAST	NCBI
Avs2A	EFM3087507.1	AVAST	NCBI
Avs2A	EFM9975906.1	AVAST	NCBI
Avs2A	EFN8183969.1	AVAST	NCBI
Avs2A	EFO1352471.1	AVAST	NCBI
Avs2A	EFS3848353.1	AVAST	NCBI
Avs2A	EFZ0881642.1	AVAST	NCBI
Avs2A	HAH1223270.1	AVAST	NCBI
Avs2A	HAI9571447.1	AVAST	NCBI
Avs2A	HAI9831213.1	AVAST	NCBI
Avs2A	HAJ3451287.1	AVAST	NCBI
Avs2A	HAK9790810.1	AVAST	NCBI
Avs2A	HAL6807877.1	AVAST	NCBI
Avs2A	HAL7313383.1	AVAST	NCBI
Avs2A	HAM9425206.1	AVAST	NCBI
Avs2A	HAP2734117.1	AVAST	NCBI
Avs2A	HAV7956343.1	AVAST	NCBI
Avs2A	HAV8259074.1	AVAST	NCBI
Avs2A	HAV8369792.1	AVAST	NCBI
Avs2A	HAV9184058.1	AVAST	NCBI
Avs2A	HAV9925082.1	AVAST	NCBI
Avs2A	HAX5165561.1	AVAST	NCBI
Avs2A	HAX8334665.1	AVAST	NCBI
Avs2A	HBA6180172.1	AVAST	NCBI
Avs2A	HBA6659751.1	AVAST	NCBI
Avs2A	MBA2201653.1	AVAST	NCBI
Avs2A	MBB8013336.1	AVAST	NCBI
Avs2A	MBC0315303.1	AVAST	NCBI
Avs2A	MBI0758347.1	AVAST	NCBI
Avs2A	MBI9940425.1	AVAST	NCBI
Avs2A	MBJ3551091.1	AVAST	NCBI
Avs2A	MGR34492.1	AVAST	NCBI
Avs2A	NPH42110.1	AVAST	NCBI
Avs2A	QEP62455.1	AVAST	NCBI
Avs2A	WP_000433375.1	AVAST	NCBI
Avs2A	WP_000433376.1	AVAST	NCBI
Avs2A	WP_000433377.1	AVAST	NCBI
Avs2A	WP_001394806.1	AVAST	NCBI
Avs2A	WP_001396531.1	AVAST	NCBI
Avs2A	WP_024250580.1	AVAST	NCBI
Avs2A	WP_032199984.1	AVAST	NCBI
Avs2A	WP_042099759.1	AVAST	NCBI
Avs2A	WP_044325588.1	AVAST	NCBI
Avs2A	WP_044687640.1	AVAST	NCBI
Avs2A	WP_048237157.1	AVAST	NCBI
Avs2A	WP_052978476.1	AVAST	NCBI
Avs2A	WP_053001144.1	AVAST	NCBI
Avs2A	WP_053289867.1	AVAST	NCBI
Avs2A	WP_061091478.1	AVAST	NCBI
Avs2A	WP_061356479.1	AVAST	NCBI
Avs2A	WP_061359862.1	AVAST	NCBI
Avs2A	WP_061362275.1	AVAST	NCBI
Avs2A	WP_063118745.1	AVAST	NCBI
Avs2A	WP_073461897.1	AVAST	NCBI
Avs2A	WP_074513070.1	AVAST	NCBI
Avs2A	WP_077135241.1	AVAST	NCBI
Avs2A	WP_080076515.1	AVAST	NCBI
Avs2A	WP_086598298.1	AVAST	NCBI
Avs2A	WP_088167376.1	AVAST	NCBI
Avs2A	WP_097457525.1	AVAST	NCBI
Avs2A	WP_097491857.1	AVAST	NCBI
Avs2A	WP_097730583.1	AVAST	NCBI
Avs2A	WP_098723360.1	AVAST	NCBI
Avs2A	WP_113383186.1	AVAST	NCBI
Avs2A	WP_113445411.1	AVAST	NCBI
Avs2A	WP_115800270.1	AVAST	NCBI
Avs2A	WP_116836614.1	AVAST	NCBI
Avs2A	WP_129959750.1	AVAST	NCBI
Avs2A	WP_130072542.1	AVAST	NCBI
Avs2A	WP_130238033.1	AVAST	NCBI
Avs2A	WP_130532747.1	AVAST	NCBI
Avs2A	WP_137579187.1	AVAST	NCBI
Avs2A	WP_139525025.1	AVAST	NCBI
Avs2A	WP_151160649.1	AVAST	NCBI
Avs2A	WP_159178379.1	AVAST	NCBI
Avs2A	WP_160391323.1	AVAST	NCBI
Avs2A	WP_160459745.1	AVAST	NCBI
Avs2A	WP_180492042.1	AVAST	NCBI
Avs2A	WP_183057385.1	AVAST	NCBI
Avs2A	WP_186256192.1	AVAST	NCBI
Avs2A	WP_187809968.1	AVAST	NCBI
Avs2A	WP_192522173.1	AVAST	NCBI
Avs2A	WP_203640994.1	AVAST	NCBI
Avs3A	AUQ42233.1	AVAST	NCBI
Avs3A	EAC0144068.1	AVAST	NCBI
Avs3A	EAO3108267.1	AVAST	NCBI
Avs3A	EAP7662839.1	AVAST	NCBI
Avs3A	EAR2770941.1	AVAST	NCBI
Avs3A	EAY1316436.1	AVAST	NCBI
Avs3A	EBF8310363.1	AVAST	NCBI
Avs3A	EBV4669867.1	AVAST	NCBI
Avs3A	EBZ5774223.1	AVAST	NCBI
Avs3A	ECC1694591.1	AVAST	NCBI
Avs3A	ECD9467711.1	AVAST	NCBI
Avs3A	ECE6741993.1	AVAST	NCBI
Avs3A	ECH9281679.1	AVAST	NCBI
Avs3A	EDF7620921.1	AVAST	NCBI
Avs3A	EDG9922790.1	AVAST	NCBI
Avs3A	EED8424924.1	AVAST	NCBI
Avs3A	EEF7941980.1	AVAST	NCBI
Avs3A	EEN7283286.1	AVAST	NCBI
Avs3A	EEP9809350.1	AVAST	NCBI
Avs3A	EFK4099727.1	AVAST	NCBI
Avs3A	EFL4225230.1	AVAST	NCBI
Avs3A	EFM8967077.1	AVAST	NCBI
Avs3A	EFO3892780.1	AVAST	NCBI
Avs3A	EGT4369587.1	AVAST	NCBI
Avs3A	EHG6160237.1	AVAST	NCBI
Avs3A	HAJ7145939.1	AVAST	NCBI
Avs3A	HAK2950351.1	AVAST	NCBI
Avs3A	HAU3152496.1	AVAST	NCBI
Avs3A	HAU5489726.1	AVAST	NCBI
Avs3A	HAW2445584.1	AVAST	NCBI
Avs3A	MBN5261490.1	AVAST	NCBI
Avs3A	OJB81915.1	AVAST	NCBI
Avs3A	VAS69219.1	AVAST	NCBI
Avs3A	VFS77453.1	AVAST	NCBI
Avs3A	WP_016243030.1	AVAST	NCBI
Avs3A	WP_046077356.1	AVAST	NCBI
Avs3A	WP_048290692.1	AVAST	NCBI
Avs3A	WP_050567085.1	AVAST	NCBI
Avs3A	WP_052439301.1	AVAST	NCBI
Avs3A	WP_064146026.1	AVAST	NCBI
Avs3A	WP_064148100.1	AVAST	NCBI
Avs3A	WP_064381467.1	AVAST	NCBI
Avs3A	WP_064392579.1	AVAST	NCBI
Avs3A	WP_064734311.1	AVAST	NCBI
Avs3A	WP_072265208.1	AVAST	NCBI
Avs3A	WP_078310439.1	AVAST	NCBI
Avs3A	WP_080870228.1	AVAST	NCBI
Avs3A	WP_094964792.1	AVAST	NCBI
Avs3A	WP_097512812.1	AVAST	NCBI
Avs3A	WP_101737373.1	AVAST	NCBI
Avs3A	WP_102006634.1	AVAST	NCBI
Avs3A	WP_103766796.1	AVAST	NCBI
Avs3A	WP_103847954.1	AVAST	NCBI
Avs3A	WP_106107416.1	AVAST	NCBI
Avs3A	WP_108637153.1	AVAST	NCBI
Avs3A	WP_110227906.1	AVAST	NCBI
Avs3A	WP_114272321.1	AVAST	NCBI
Avs3A	WP_115658447.1	AVAST	NCBI
Avs3A	WP_116773335.1	AVAST	NCBI
Avs3A	WP_118213404.1	AVAST	NCBI
Avs3A	WP_119190699.1	AVAST	NCBI
Avs3A	WP_125261322.1	AVAST	NCBI
Avs3A	WP_125282642.1	AVAST	NCBI
Avs3A	WP_126523998.1	AVAST	NCBI
Avs3A	WP_128348843.1	AVAST	NCBI
Avs3A	WP_130969824.1	AVAST	NCBI
Avs3A	WP_135695804.1	AVAST	NCBI
Avs3A	WP_136027731.1	AVAST	NCBI
Avs3A	WP_141335416.1	AVAST	NCBI
Avs3A	WP_143840194.1	AVAST	NCBI
Avs3A	WP_145562674.1	AVAST	NCBI
Avs3A	WP_146110369.1	AVAST	NCBI
Avs3A	WP_146720678.1	AVAST	NCBI
Avs3A	WP_158650671.1	AVAST	NCBI
Avs3A	WP_158686383.1	AVAST	NCBI
Avs3A	WP_158692997.1	AVAST	NCBI
Avs3A	WP_158694262.1	AVAST	NCBI
Avs3A	WP_158783480.1	AVAST	NCBI
Avs3A	WP_159102106.1	AVAST	NCBI
Avs3A	WP_159207573.1	AVAST	NCBI
Avs3A	WP_161764442.1	AVAST	NCBI
Avs3A	WP_161808549.1	AVAST	NCBI
Avs3A	WP_171851056.1	AVAST	NCBI
Avs3A	WP_171996114.1	AVAST	NCBI
Avs3A	WP_175539456.1	AVAST	NCBI
Avs3A	WP_177336629.1	AVAST	NCBI
Avs3A	WP_179895378.1	AVAST	NCBI
Avs3A	WP_180240540.1	AVAST	NCBI
Avs3A	WP_180248490.1	AVAST	NCBI
Avs3A	WP_181506516.1	AVAST	NCBI
Avs3A	WP_181511746.1	AVAST	NCBI
Avs3A	WP_181576173.1	AVAST	NCBI
Avs3A	WP_185774272.1	AVAST	NCBI
Avs3A	WP_192469176.1	AVAST	NCBI
Avs3A	WP_199375998.1	AVAST	NCBI
Avs3A	WP_199974611.1	AVAST	NCBI
Avs3A	WP_200033517.1	AVAST	NCBI
Avs3A	WP_202688916.1	AVAST	NCBI
Avs3A	WP_202692799.1	AVAST	NCBI
Avs3A	WP_203259999.1	AVAST	NCBI
Avs3B	AUJ81016.1	AVAST	NCBI
Avs3B	AZY97719.1	AVAST	NCBI
Avs3B	CUY88664.1	AVAST	NCBI
Avs3B	EAC0144069.1	AVAST	NCBI
Avs3B	EAO3108268.1	AVAST	NCBI
Avs3B	EAY1316437.1	AVAST	NCBI
Avs3B	EBF8310362.1	AVAST	NCBI
Avs3B	EBU9955446.1	AVAST	NCBI
Avs3B	ECC1694590.1	AVAST	NCBI
Avs3B	ECD9467712.1	AVAST	NCBI
Avs3B	ECE6741992.1	AVAST	NCBI
Avs3B	ECI4077670.1	AVAST	NCBI
Avs3B	EDN4788395.1	AVAST	NCBI
Avs3B	EEC7126557.1	AVAST	NCBI
Avs3B	EEF1804562.1	AVAST	NCBI
Avs3B	EEW7591937.1	AVAST	NCBI
Avs3B	EFI8578568.1	AVAST	NCBI
Avs3B	EFO3892781.1	AVAST	NCBI
Avs3B	EGD1496507.1	AVAST	NCBI
Avs3B	EGT4310642.1	AVAST	NCBI
Avs3B	EGT4369588.1	AVAST	NCBI
Avs3B	EHG3720310.1	AVAST	NCBI
Avs3B	EHJ4141186.1	AVAST	NCBI
Avs3B	EOW00698.1	AVAST	NCBI
Avs3B	EWF44013.1	AVAST	NCBI
Avs3B	GCT71039.1	AVAST	NCBI
Avs3B	HAF7276658.1	AVAST	NCBI
Avs3B	HAU5055825.1	AVAST	NCBI
Avs3B	KHS82122.1	AVAST	NCBI
Avs3B	KWV97163.1	AVAST	NCBI
Avs3B	MBK2465275.1	AVAST	NCBI
Avs3B	MBN5261491.1	AVAST	NCBI
Avs3B	OJB81914.1	AVAST	NCBI
Avs3B	OOV70942.1	AVAST	NCBI
Avs3B	PDQ02742.1	AVAST	NCBI
Avs3B	POT31227.1	AVAST	NCBI
Avs3B	PUV52731.1	AVAST	NCBI
Avs3B	PXL18822.1	AVAST	NCBI
Avs3B	PXL66804.1	AVAST	NCBI
Avs3B	RWS52643.1	AVAST	NCBI
Avs3B	SAQ62351.1	AVAST	NCBI
Avs3B	STL02722.1	AVAST	NCBI
Avs3B	SUQ57247.1	AVAST	NCBI
Avs3B	SVJ66069.1	AVAST	NCBI
Avs3B	TNA56996.1	AVAST	NCBI
Avs3B	VAE69025.1	AVAST	NCBI
Avs3B	VAS69216.1	AVAST	NCBI
Avs3B	VEA86305.1	AVAST	NCBI
Avs3B	VGP73760.1	AVAST	NCBI
Avs3B	WP_024554719.1	AVAST	NCBI
Avs3B	WP_046077357.1	AVAST	NCBI
Avs3B	WP_050597678.1	AVAST	NCBI
Avs3B	WP_064381463.1	AVAST	NCBI
Avs3B	WP_071601491.1	AVAST	NCBI
Avs3B	WP_072265209.1	AVAST	NCBI
Avs3B	WP_077266157.1	AVAST	NCBI
Avs3B	WP_077268550.1	AVAST	NCBI
Avs3B	WP_077767479.1	AVAST	NCBI
Avs3B	WP_078310441.1	AVAST	NCBI
Avs3B	WP_080432010.1	AVAST	NCBI
Avs3B	WP_080748418.1	AVAST	NCBI
Avs3B	WP_080768444.1	AVAST	NCBI
Avs3B	WP_081711336.1	AVAST	NCBI
Avs3B	WP_094964793.1	AVAST	NCBI
Avs3B	WP_106107417.1	AVAST	NCBI
Avs3B	WP_118213405.1	AVAST	NCBI
Avs3B	WP_125261323.1	AVAST	NCBI
Avs3B	WP_129075484.1	AVAST	NCBI
Avs3B	WP_133115891.1	AVAST	NCBI
Avs3B	WP_134526867.1	AVAST	NCBI
Avs3B	WP_135247508.1	AVAST	NCBI
Avs3B	WP_136027732.1	AVAST	NCBI
Avs3B	WP_136763476.1	AVAST	NCBI
Avs3B	WP_137474464.1	AVAST	NCBI
Avs3B	WP_143112355.1	AVAST	NCBI
Avs3B	WP_143354728.1	AVAST	NCBI
Avs3B	WP_143840195.1	AVAST	NCBI
Avs3B	WP_144240285.1	AVAST	NCBI
Avs3B	WP_146050275.1	AVAST	NCBI
Avs3B	WP_152446761.1	AVAST	NCBI
Avs3B	WP_154920931.1	AVAST	NCBI
Avs3B	WP_157924109.1	AVAST	NCBI
Avs3B	WP_162091574.1	AVAST	NCBI
Avs3B	WP_164881358.1	AVAST	NCBI
Avs3B	WP_168225682.1	AVAST	NCBI
Avs3B	WP_171851057.1	AVAST	NCBI
Avs3B	WP_177336628.1	AVAST	NCBI
Avs3B	WP_179895377.1	AVAST	NCBI
Avs3B	WP_180240541.1	AVAST	NCBI
Avs3B	WP_181506517.1	AVAST	NCBI
Avs3B	WP_181511745.1	AVAST	NCBI
Avs3B	WP_181576174.1	AVAST	NCBI
Avs3B	WP_181952679.1	AVAST	NCBI
Avs3B	WP_185774288.1	AVAST	NCBI
Avs3B	WP_195903974.1	AVAST	NCBI
Avs3B	WP_199375996.1	AVAST	NCBI
Avs3B	WP_199559884.1	AVAST	NCBI
Avs3B	WP_199974613.1	AVAST	NCBI
Avs3B	WP_203260000.1	AVAST	NCBI
Avs4A	AVU37279.1	AVAST	NCBI
Avs4A	EAC1583121.1	AVAST	NCBI
Avs4A	EBJ3544487.1	AVAST	NCBI
Avs4A	EEW1994578.1	AVAST	NCBI
Avs4A	EEY3885972.1	AVAST	NCBI
Avs4A	EFD9830649.1	AVAST	NCBI
Avs4A	EFE8969780.1	AVAST	NCBI
Avs4A	EFH5285965.1	AVAST	NCBI
Avs4A	EFH5419041.1	AVAST	NCBI
Avs4A	EFH8083720.1	AVAST	NCBI
Avs4A	EFJ8098256.1	AVAST	NCBI
Avs4A	EFK6762968.1	AVAST	NCBI
Avs4A	EFN4021456.1	AVAST	NCBI
Avs4A	EFP4144916.1	AVAST	NCBI
Avs4A	EGM0635455.1	AVAST	NCBI
Avs4A	EGO4029856.1	AVAST	NCBI
Avs4A	EGS5097797.1	AVAST	NCBI
Avs4A	HAI2686192.1	AVAST	NCBI
Avs4A	HAI5003889.1	AVAST	NCBI
Avs4A	HAJ3500309.1	AVAST	NCBI
Avs4A	HAJ7922833.1	AVAST	NCBI
Avs4A	HAL1199981.1	AVAST	NCBI
Avs4A	HAL2560926.1	AVAST	NCBI
Avs4A	HAL3721365.1	AVAST	NCBI
Avs4A	HAL7437996.1	AVAST	NCBI
Avs4A	HAM4295966.1	AVAST	NCBI
Avs4A	HAN4503974.1	AVAST	NCBI
Avs4A	HAN5138863.1	AVAST	NCBI
Avs4A	HAO2598317.1	AVAST	NCBI
Avs4A	HAU9791137.1	AVAST	NCBI
Avs4A	HAV9903515.1	AVAST	NCBI
Avs4A	HAW1228248.1	AVAST	NCBI
Avs4A	HAW1903184.1	AVAST	NCBI
Avs4A	HAW6939794.1	AVAST	NCBI
Avs4A	HAX4239105.1	AVAST	NCBI
Avs4A	HAY1549976.1	AVAST	NCBI
Avs4A	HAY2509485.1	AVAST	NCBI
Avs4A	HAZ7427615.1	AVAST	NCBI
Avs4A	HBA3114014.1	AVAST	NCBI
Avs4A	HBA4112287.1	AVAST	NCBI
Avs4A	HBB1771698.1	AVAST	NCBI
Avs4A	MBH3047561.1	AVAST	NCBI
Avs4A	NAF97958.1	AVAST	NCBI
Avs4A	NAG37079.1	AVAST	NCBI
Avs4A	NAH15491.1	AVAST	NCBI
Avs4A	NAL43790.1	AVAST	NCBI
Avs4A	SQT64529.1	AVAST	NCBI
Avs4A	WP_000240574.1	AVAST	NCBI
Avs4A	WP_001552206.1	AVAST	NCBI
Avs4A	WP_001572194.1	AVAST	NCBI
Avs4A	WP_001697684.1	AVAST	NCBI
Avs4A	WP_033544383.1	AVAST	NCBI
Avs4A	WP_042029849.1	AVAST	NCBI
Avs4A	WP_044068927.1	AVAST	NCBI
Avs4A	WP_049044714.1	AVAST	NCBI
Avs4A	WP_054540921.1	AVAST	NCBI
Avs4A	WP_054622895.1	AVAST	NCBI
Avs4A	WP_059328861.1	AVAST	NCBI
Avs4A	WP_061362265.1	AVAST	NCBI
Avs4A	WP_062914738.1	AVAST	NCBI
Avs4A	WP_064232198.1	AVAST	NCBI
Avs4A	WP_075278014.1	AVAST	NCBI
Avs4A	WP_087534746.1	AVAST	NCBI
Avs4A	WP_094029139.1	AVAST	NCBI
Avs4A	WP_094319745.1	AVAST	NCBI
Avs4A	WP_096911637.1	AVAST	NCBI
Avs4A	WP_096924963.1	AVAST	NCBI
Avs4A	WP_097334928.1	AVAST	NCBI
Avs4A	WP_099147840.1	AVAST	NCBI
Avs4A	WP_104774795.1	AVAST	NCBI
Avs4A	WP_105279299.1	AVAST	NCBI
Avs4A	WP_106466489.1	AVAST	NCBI
Avs4A	WP_109954997.1	AVAST	NCBI
Avs4A	WP_112032778.1	AVAST	NCBI
Avs4A	WP_113848840.1	AVAST	NCBI
Avs4A	WP_115201953.1	AVAST	NCBI
Avs4A	WP_117035078.1	AVAST	NCBI
Avs4A	WP_119719661.1	AVAST	NCBI
Avs4A	WP_124064767.1	AVAST	NCBI
Avs4A	WP_129964656.1	AVAST	NCBI
Avs4A	WP_130723354.1	AVAST	NCBI
Avs4A	WP_135100502.1	AVAST	NCBI
Avs4A	WP_136691559.1	AVAST	NCBI
Avs4A	WP_137517133.1	AVAST	NCBI
Avs4A	WP_137565047.1	AVAST	NCBI
Avs4A	WP_139589827.1	AVAST	NCBI
Avs4A	WP_153677274.1	AVAST	NCBI
Avs4A	WP_154123502.1	AVAST	NCBI
Avs4A	WP_163436353.1	AVAST	NCBI
Avs4A	WP_171995315.1	AVAST	NCBI
Avs4A	WP_172695350.1	AVAST	NCBI
Avs4A	WP_176452971.1	AVAST	NCBI
Avs4A	WP_187797006.1	AVAST	NCBI
Avs4A	WP_194967140.1	AVAST	NCBI
Avs4A	WP_195806943.1	AVAST	NCBI
Avs4A	WP_199946422.1	AVAST	NCBI
Avs4A	WP_200984368.1	AVAST	NCBI
Avs4A	WP_201519025.1	AVAST	NCBI
Avs4A	WP_202793005.1	AVAST	NCBI
Avs4A	WP_208483203.1	AVAST	NCBI
Avs5A	CAD6366581.1	AVAST	NCBI
Avs5A	EBQ8937929.1	AVAST	NCBI
Avs5A	EEP2130443.1	AVAST	NCBI
Avs5A	EFB2297850.1	AVAST	NCBI
Avs5A	EFE7732115.1	AVAST	NCBI
Avs5A	EFE7732683.1	AVAST	NCBI
Avs5A	EFH3037985.1	AVAST	NCBI
Avs5A	EFH4543360.1	AVAST	NCBI
Avs5A	EFH5785485.1	AVAST	NCBI
Avs5A	EFH6363499.1	AVAST	NCBI
Avs5A	EFH6714071.1	AVAST	NCBI
Avs5A	EFM0631361.1	AVAST	NCBI
Avs5A	EFN9727661.1	AVAST	NCBI
Avs5A	EFN9728477.1	AVAST	NCBI
Avs5A	GFM74845.1	AVAST	NCBI
Avs5A	HAV2307346.1	AVAST	NCBI
Avs5A	HAV2307406.1	AVAST	NCBI
Avs5A	HAW7691824.1	AVAST	NCBI
Avs5A	HAY5649193.1	AVAST	NCBI
Avs5A	HAZ3465524.1	AVAST	NCBI
Avs5A	HAZ3466057.1	AVAST	NCBI
Avs5A	HAZ3466309.1	AVAST	NCBI
Avs5A	KVQ17566.1	AVAST	NCBI
Avs5A	MBN5207945.1	AVAST	NCBI
Avs5A	MBN5296574.1	AVAST	NCBI
Avs5A	MBP1105967.1	AVAST	NCBI
Avs5A	MBP1562093.1	AVAST	NCBI
Avs5A	NTW53357.1	AVAST	NCBI
Avs5A	OAX89288.1	AVAST	NCBI
Avs5A	OJB27969.1	AVAST	NCBI
Avs5A	OQS10221.1	AVAST	NCBI
Avs5A	PBP87288.1	AVAST	NCBI
Avs5A	PHR30483.1	AVAST	NCBI
Avs5A	PKN73922.1	AVAST	NCBI
Avs5A	VAM43802.1	AVAST	NCBI
Avs5A	WP_001515187.1	AVAST	NCBI
Avs5A	WP_007490619.1	AVAST	NCBI
Avs5A	WP_008217554.1	AVAST	NCBI
Avs5A	WP_011918678.1	AVAST	NCBI
Avs5A	WP_023120782.1	AVAST	NCBI
Avs5A	WP_023277086.1	AVAST	NCBI
Avs5A	WP_027274162.1	AVAST	NCBI
Avs5A	WP_028227245.1	AVAST	NCBI
Avs5A	WP_032411316.1	AVAST	NCBI
Avs5A	WP_042717387.1	AVAST	NCBI
Avs5A	WP_044419346.1	AVAST	NCBI
Avs5A	WP_044723475.1	AVAST	NCBI
Avs5A	WP_049141575.1	AVAST	NCBI
Avs5A	WP_069558236.1	AVAST	NCBI
Avs5A	WP_076769714.1	AVAST	NCBI
Avs5A	WP_077894741.1	AVAST	NCBI
Avs5A	WP_079388952.1	AVAST	NCBI
Avs5A	WP_079444719.1	AVAST	NCBI
Avs5A	WP_079978530.1	AVAST	NCBI
Avs5A	WP_083300895.1	AVAST	NCBI
Avs5A	WP_086904754.1	AVAST	NCBI
Avs5A	WP_088482664.1	AVAST	NCBI
Avs5A	WP_090392666.1	AVAST	NCBI
Avs5A	WP_092258355.1	AVAST	NCBI
Avs5A	WP_095948896.1	AVAST	NCBI
Avs5A	WP_103009579.1	AVAST	NCBI
Avs5A	WP_110618599.1	AVAST	NCBI
Avs5A	WP_124173303.1	AVAST	NCBI
Avs5A	WP_134421765.1	AVAST	NCBI
Avs5A	WP_134438274.1	AVAST	NCBI
Avs5A	WP_135716397.1	AVAST	NCBI
Avs5A	WP_135724581.1	AVAST	NCBI
Avs5A	WP_137490245.1	AVAST	NCBI
Avs5A	WP_138866758.1	AVAST	NCBI
Avs5A	WP_139565349.1	AVAST	NCBI
Avs5A	WP_142390222.1	AVAST	NCBI
Avs5A	WP_142390226.1	AVAST	NCBI
Avs5A	WP_142475612.1	AVAST	NCBI
Avs5A	WP_145927197.1	AVAST	NCBI
Avs5A	WP_154908283.1	AVAST	NCBI
Avs5A	WP_157648883.1	AVAST	NCBI
Avs5A	WP_161566057.1	AVAST	NCBI
Avs5A	WP_161945002.1	AVAST	NCBI
Avs5A	WP_164742636.1	AVAST	NCBI
Avs5A	WP_164763066.1	AVAST	NCBI
Avs5A	WP_168228546.1	AVAST	NCBI
Avs5A	WP_170986701.1	AVAST	NCBI
Avs5A	WP_174968274.1	AVAST	NCBI
Avs5A	WP_176217232.1	AVAST	NCBI
Avs5A	WP_180203845.1	AVAST	NCBI
Avs5A	WP_185070190.1	AVAST	NCBI
Avs5A	WP_187216996.1	AVAST	NCBI
Avs5A	WP_187216999.1	AVAST	NCBI
Avs5A	WP_187225354.1	AVAST	NCBI
Avs5A	WP_187226026.1	AVAST	NCBI
Avs5A	WP_187226028.1	AVAST	NCBI
Avs5A	WP_187682578.1	AVAST	NCBI
Avs5A	WP_193547023.1	AVAST	NCBI
Avs5A	WP_194207619.1	AVAST	NCBI
Avs5A	WP_197081469.1	AVAST	NCBI
Avs5A	WP_198695783.1	AVAST	NCBI
Avs5A	WP_198714368.1	AVAST	NCBI
Avs5A	WP_200985832.1	AVAST	NCBI
Avs5A	WP_208442713.1	AVAST	NCBI
Avs5A	WP_208523501.1	AVAST	NCBI
brxC	WP_000152592.1	BREX	NCBI
brxC	WP_000152596.1	BREX	NCBI
brxC	WP_000687847.1	BREX	NCBI
brxC	WP_000687848.1	BREX	NCBI
brxC	WP_000687849.1	BREX	NCBI
brxC	WP_000696803.1	BREX	NCBI
brxC	WP_000934396.1	BREX	NCBI
brxC	WP_001019636.1	BREX	NCBI
brxC	WP_001019638.1	BREX	NCBI
brxC	WP_001019639.1	BREX	NCBI
brxC	WP_001019640.1	BREX	NCBI
brxC	WP_001019641.1	BREX	NCBI
brxC	WP_001019643.1	BREX	NCBI
brxC	WP_001019644.1	BREX	NCBI
brxC	WP_001019646.1	BREX	NCBI
brxC	WP_001019647.1	BREX	NCBI
brxC	WP_001019648.1	BREX	NCBI
brxC	WP_001019649.1	BREX	NCBI
brxC	WP_001019650.1	BREX	NCBI
brxC	WP_001019651.1	BREX	NCBI
brxC	WP_001019652.1	BREX	NCBI
brxC	WP_001019653.1	BREX	NCBI
brxC	WP_001019654.1	BREX	NCBI
brxC	WP_001021842.1	BREX	NCBI
brxC	WP_001021843.1	BREX	NCBI
brxC	WP_001021844.1	BREX	NCBI
brxC	WP_001166856.1	BREX	NCBI
brxC	WP_001462984.1	BREX	NCBI
brxC	WP_001464881.1	BREX	NCBI
brxC	WP_001466204.1	BREX	NCBI
brxC	WP_001505004.1	BREX	NCBI
brxC	WP_001523601.1	BREX	NCBI
brxC	WP_001548950.1	BREX	NCBI
brxC	WP_001552307.1	BREX	NCBI
brxC	WP_001698869.1	BREX	NCBI
brxC	WP_001702945.1	BREX	NCBI
brxC	WP_001704019.1	BREX	NCBI
brxC	WP_001704755.1	BREX	NCBI
brxC	WP_001707406.1	BREX	NCBI
brxC	WP_001709521.1	BREX	NCBI
brxC	WP_001713779.1	BREX	NCBI
brxC	WP_001714681.1	BREX	NCBI
brxC	WP_001715918.1	BREX	NCBI
brxC	WP_001729064.1	BREX	NCBI
brxC	WP_001963844.1	BREX	NCBI
brxC	WP_001993018.1	BREX	NCBI
brxC	WP_002010901.1	BREX	NCBI
brxC	WP_002116626.1	BREX	NCBI
brxC	WP_002120185.1	BREX	NCBI
brxC	WP_002321316.1	BREX	NCBI
brxC	WP_002327397.1	BREX	NCBI
brxC	WP_002340335.1	BREX	NCBI
brxC	WP_002344971.1	BREX	NCBI
brxC	WP_002358702.1	BREX	NCBI
brxC	WP_002397586.1	BREX	NCBI
brxC	WP_002561973.1	BREX	NCBI
brxC	WP_002576384.1	BREX	NCBI
brxC	WP_002578404.1	BREX	NCBI
brxC	WP_002585535.1	BREX	NCBI
brxC	WP_002598576.1	BREX	NCBI
brxC	WP_002599393.1	BREX	NCBI
brxC	WP_002710590.1	BREX	NCBI
brxC	WP_003250543.1	BREX	NCBI
brxC	WP_003411890.1	BREX	NCBI
brxC	WP_003452047.1	BREX	NCBI
brxC	WP_003473497.1	BREX	NCBI
brxC	WP_003595619.1	BREX	NCBI
brxC	WP_003602979.1	BREX	NCBI
brxC	WP_003606939.1	BREX	NCBI
brxC	WP_003626417.1	BREX	NCBI
brxC	WP_003671433.1	BREX	NCBI
brxC	WP_003812955.1	BREX	NCBI
brxC	WP_003819016.1	BREX	NCBI
brxC	WP_003826153.1	BREX	NCBI
brxC	WP_003969750.1	BREX	NCBI
brxC	WP_004019909.1	BREX	NCBI
brxC	WP_004038977.1	BREX	NCBI
brxC	WP_004059180.1	BREX	NCBI
brxC	WP_004077401.1	BREX	NCBI
brxC	WP_004078487.1	BREX	NCBI
brxC	WP_004146422.1	BREX	NCBI
brxC	WP_004249342.1	BREX	NCBI
brxC	WP_004266780.1	BREX	NCBI
brxC	WP_004312187.1	BREX	NCBI
brxC	WP_004319896.1	BREX	NCBI
brxC	WP_004357336.1	BREX	NCBI
brxC	WP_004434288.1	BREX	NCBI
brxC	WP_004594182.1	BREX	NCBI
brxC	WP_004604386.1	BREX	NCBI
brxC	WP_004722527.1	BREX	NCBI
brxC	WP_004748886.1	BREX	NCBI
brxC	WP_004758928.1	BREX	NCBI
brxC	WP_004808447.1	BREX	NCBI
brxC	WP_004811070.1	BREX	NCBI
brxC	WP_004827026.1	BREX	NCBI
brxC	WP_004894779.1	BREX	NCBI
brxC	WP_004903747.1	BREX	NCBI
brxC	WP_004984466.1	BREX	NCBI
brxC	WP_005021608.1	BREX	NCBI
brxC	WP_005031444.1	BREX	NCBI
brxC	WP_005115116.1	BREX	NCBI
brxC	WP_005236280.1	BREX	NCBI
brxC	WP_005245153.1	BREX	NCBI
brxC	WP_005247073.1	BREX	NCBI
brxC	WP_005253593.1	BREX	NCBI
brxC	WP_005264232.1	BREX	NCBI
brxC	WP_005267613.1	BREX	NCBI
brxC	WP_005303500.1	BREX	NCBI
brxC	WP_005376166.1	BREX	NCBI
brxC	WP_005401825.1	BREX	NCBI
brxC	WP_005403809.1	BREX	NCBI
brxC	WP_005419548.1	BREX	NCBI
brxC	WP_005444576.1	BREX	NCBI
brxC	WP_005684782.1	BREX	NCBI
brxC	WP_005715305.1	BREX	NCBI
brxC	WP_005805677.1	BREX	NCBI
brxC	WP_005885100.1	BREX	NCBI
brxC	WP_005903411.1	BREX	NCBI
brxC	WP_005959274.1	BREX	NCBI
brxC	WP_005974434.1	BREX	NCBI
brxC	WP_005980883.1	BREX	NCBI
brxC	WP_006006589.1	BREX	NCBI
brxC	WP_006060901.1	BREX	NCBI
brxC	WP_006071674.1	BREX	NCBI
brxC	WP_006086465.1	BREX	NCBI
brxC	WP_006235452.1	BREX	NCBI
brxC	WP_006277261.1	BREX	NCBI
brxC	WP_006277878.1	BREX	NCBI
brxC	WP_006523745.1	BREX	NCBI
brxC	WP_006647488.1	BREX	NCBI
brxC	WP_006722026.1	BREX	NCBI
brxC	WP_006722236.1	BREX	NCBI
brxC	WP_006745116.1	BREX	NCBI
brxC	WP_006788201.1	BREX	NCBI
brxC	WP_006812019.1	BREX	NCBI
brxC	WP_007065363.1	BREX	NCBI
brxC	WP_007100811.1	BREX	NCBI
brxC	WP_007105022.1	BREX	NCBI
brxC	WP_007146327.1	BREX	NCBI
brxC	WP_007159175.1	BREX	NCBI
brxC	WP_007306520.1	BREX	NCBI
brxC	WP_007311483.1	BREX	NCBI
brxC	WP_007349110.1	BREX	NCBI
brxC	WP_007349691.1	BREX	NCBI
brxC	WP_007642692.1	BREX	NCBI
brxC	WP_007688323.1	BREX	NCBI
brxC	WP_007729758.1	BREX	NCBI
brxC	WP_007738385.1	BREX	NCBI
brxC	WP_007865588.1	BREX	NCBI
brxC	WP_007890763.1	BREX	NCBI
brxC	WP_008139697.1	BREX	NCBI
brxC	WP_008174228.1	BREX	NCBI
brxC	WP_008501367.1	BREX	NCBI
brxC	WP_008620174.1	BREX	NCBI
brxC	WP_008621107.1	BREX	NCBI
brxC	WP_008625904.1	BREX	NCBI
brxC	WP_008656784.1	BREX	NCBI
brxC	WP_008692035.1	BREX	NCBI
brxC	WP_008700610.1	BREX	NCBI
brxC	WP_008734404.1	BREX	NCBI
brxC	WP_008755223.1	BREX	NCBI
brxC	WP_008770354.1	BREX	NCBI
brxC	WP_008791974.1	BREX	NCBI
brxC	WP_008793539.1	BREX	NCBI
brxC	WP_008797395.1	BREX	NCBI
brxC	WP_008800858.1	BREX	NCBI
brxC	WP_008829589.1	BREX	NCBI
brxC	WP_008844769.1	BREX	NCBI
brxC	WP_008869235.1	BREX	NCBI
brxC	WP_008881292.1	BREX	NCBI
brxC	WP_008906812.1	BREX	NCBI
brxC	WP_008956851.1	BREX	NCBI
brxC	WP_009000708.1	BREX	NCBI
brxC	WP_009067068.1	BREX	NCBI
brxC	WP_009095648.1	BREX	NCBI
brxC	WP_009097835.1	BREX	NCBI
brxC	WP_009149681.1	BREX	NCBI
brxC	WP_009150253.1	BREX	NCBI
brxC	WP_009208772.1	BREX	NCBI
brxC	WP_009275691.1	BREX	NCBI
brxC	WP_009300267.1	BREX	NCBI
brxC	WP_009341326.1	BREX	NCBI
brxC	WP_009450523.1	BREX	NCBI
brxC	WP_009499335.1	BREX	NCBI
brxC	WP_009531888.1	BREX	NCBI
brxC	WP_009532426.1	BREX	NCBI
brxC	WP_009534426.1	BREX	NCBI
brxC	WP_009536434.1	BREX	NCBI
brxC	WP_009555629.1	BREX	NCBI
brxC	WP_009625661.1	BREX	NCBI
brxC	WP_009625711.1	BREX	NCBI
brxC	WP_009648402.1	BREX	NCBI
brxC	WP_009810044.1	BREX	NCBI
brxC	WP_009855692.1	BREX	NCBI
brxC	WP_010014398.1	BREX	NCBI
brxC	WP_010024517.1	BREX	NCBI
brxC	WP_010116441.1	BREX	NCBI
brxC	WP_010129447.1	BREX	NCBI
brxC	WP_010247739.1	BREX	NCBI
brxC	WP_010336176.1	BREX	NCBI
brxC	WP_010445526.1	BREX	NCBI
brxC	WP_010463595.1	BREX	NCBI
brxC	WP_010491697.1	BREX	NCBI
brxC	WP_010494807.1	BREX	NCBI
brxC	WP_010552220.1	BREX	NCBI
brxC	WP_010607320.1	BREX	NCBI
brxC	WP_010632733.1	BREX	NCBI
brxC	WP_010634561.1	BREX	NCBI
brxC	WP_010656375.1	BREX	NCBI
brxC	WP_010792139.1	BREX	NCBI
brxC	WP_010830678.1	BREX	NCBI
brxC	WP_010833228.1	BREX	NCBI
brxC	WP_010942753.1	BREX	NCBI
brxC	WP_011032108.1	BREX	NCBI
brxC	WP_011238768.1	BREX	NCBI
brxC	WP_011345517.1	BREX	NCBI
brxC	WP_011393725.1	BREX	NCBI
brxC	WP_011415860.1	BREX	NCBI
brxC	WP_011416818.1	BREX	NCBI
brxC	WP_011422284.1	BREX	NCBI
brxC	WP_011448873.1	BREX	NCBI
brxC	WP_011459229.1	BREX	NCBI
brxC	WP_011469234.1	BREX	NCBI
brxC	WP_011485879.1	BREX	NCBI
brxC	WP_011513935.1	BREX	NCBI
brxC	WP_011622483.1	BREX	NCBI
brxC	WP_011640409.1	BREX	NCBI
brxC	WP_011641865.1	BREX	NCBI
brxC	WP_011716828.1	BREX	NCBI
brxC	WP_011736152.1	BREX	NCBI
brxC	WP_011784101.1	BREX	NCBI
brxC	WP_011928054.1	BREX	NCBI
brxC	WP_011954749.1	BREX	NCBI
brxC	WP_012369225.1	BREX	NCBI
brxC	WP_012411904.1	BREX	NCBI
brxC	WP_012475076.1	BREX	NCBI
brxC	WP_012494683.1	BREX	NCBI
brxC	WP_012508724.1	BREX	NCBI
brxC	WP_012584348.1	BREX	NCBI
brxC	WP_012632492.1	BREX	NCBI
brxC	WP_012669046.1	BREX	NCBI
brxC	WP_012797473.1	BREX	NCBI
brxC	WP_012825864.1	BREX	NCBI
brxC	WP_012826405.1	BREX	NCBI
brxC	WP_012881599.1	BREX	NCBI
brxC	WP_013102196.1	BREX	NCBI
brxC	WP_013111330.1	BREX	NCBI
brxC	WP_013164351.1	BREX	NCBI
brxC	WP_013239900.1	BREX	NCBI
brxC	WP_013245951.1	BREX	NCBI
brxC	WP_013273420.1	BREX	NCBI
brxC	WP_013274277.1	BREX	NCBI
brxC	WP_013292857.1	BREX	NCBI
brxC	WP_013293480.1	BREX	NCBI
brxC	WP_013297042.1	BREX	NCBI
brxC	WP_013300177.1	BREX	NCBI
brxC	WP_013361249.1	BREX	NCBI
brxC	WP_013452128.1	BREX	NCBI
brxC	WP_013460546.1	BREX	NCBI
brxC	WP_013639411.1	BREX	NCBI
brxC	WP_013692225.1	BREX	NCBI
brxC	WP_013697442.1	BREX	NCBI
brxC	WP_013740677.1	BREX	NCBI
brxC	WP_013769021.1	BREX	NCBI
brxC	WP_013777644.1	BREX	NCBI
brxC	WP_013898237.1	BREX	NCBI
brxC	WP_013929909.1	BREX	NCBI
brxC	WP_013958181.1	BREX	NCBI
brxC	WP_013977767.1	BREX	NCBI
brxC	WP_013983936.1	BREX	NCBI
brxC	WP_014029717.1	BREX	NCBI
brxC	WP_014083579.1	BREX	NCBI
brxC	WP_014094948.1	BREX	NCBI
brxC	WP_014187927.1	BREX	NCBI
brxC	WP_014253628.1	BREX	NCBI
brxC	WP_014256029.1	BREX	NCBI
brxC	WP_014524353.1	BREX	NCBI
brxC	WP_014543466.1	BREX	NCBI
brxC	WP_014563593.1	BREX	NCBI
brxC	WP_014565829.1	BREX	NCBI
brxC	WP_014569899.1	BREX	NCBI
brxC	WP_014697718.1	BREX	NCBI
brxC	WP_014777950.1	BREX	NCBI
brxC	WP_014819601.1	BREX	NCBI
brxC	WP_014837241.1	BREX	NCBI
brxC	WP_014866844.1	BREX	NCBI
brxC	WP_014882331.1	BREX	NCBI
brxC	WP_014901355.1	BREX	NCBI
brxC	WP_014916385.1	BREX	NCBI
brxC	WP_014918808.1	BREX	NCBI
brxC	WP_014958234.1	BREX	NCBI
brxC	WP_014998461.1	BREX	NCBI
brxC	WP_015051267.1	BREX	NCBI
brxC	WP_015123655.1	BREX	NCBI
brxC	WP_015282553.1	BREX	NCBI
brxC	WP_015324772.1	BREX	NCBI
brxC	WP_015326777.1	BREX	NCBI
brxC	WP_015407539.1	BREX	NCBI
brxC	WP_015465415.1	BREX	NCBI
brxC	WP_015638640.1	BREX	NCBI
brxC	WP_015675681.1	BREX	NCBI
brxC	WP_015740180.1	BREX	NCBI
brxC	WP_015773519.1	BREX	NCBI
brxC	WP_015784048.1	BREX	NCBI
brxC	WP_015862248.1	BREX	NCBI
brxC	WP_015863618.1	BREX	NCBI
brxC	WP_016131320.1	BREX	NCBI
brxC	WP_016216871.1	BREX	NCBI
brxC	WP_016246797.1	BREX	NCBI
brxC	WP_016353360.1	BREX	NCBI
brxC	WP_016373336.1	BREX	NCBI
brxC	WP_016383162.1	BREX	NCBI
brxC	WP_016539314.1	BREX	NCBI
brxC	WP_016658783.1	BREX	NCBI
brxC	WP_016790631.1	BREX	NCBI
brxC	WP_016993250.1	BREX	NCBI
brxC	WP_017044128.1	BREX	NCBI
brxC	WP_017245161.1	BREX	NCBI
brxC	WP_017337797.1	BREX	NCBI
brxC	WP_017400109.1	BREX	NCBI
brxC	WP_017462916.1	BREX	NCBI
brxC	WP_017834907.1	BREX	NCBI
brxC	WP_017869746.1	BREX	NCBI
brxC	WP_017998950.1	BREX	NCBI
brxC	WP_018070454.1	BREX	NCBI
brxC	WP_018109295.1	BREX	NCBI
brxC	WP_018248942.1	BREX	NCBI
brxC	WP_018305995.1	BREX	NCBI
brxC	WP_018314059.1	BREX	NCBI
brxC	WP_018403235.1	BREX	NCBI
brxC	WP_018404435.1	BREX	NCBI
brxC	WP_018481320.1	BREX	NCBI
brxC	WP_018499190.1	BREX	NCBI
brxC	WP_018600838.1	BREX	NCBI
brxC	WP_018619849.1	BREX	NCBI
brxC	WP_018704563.1	BREX	NCBI
brxC	WP_018716649.1	BREX	NCBI
brxC	WP_018751260.1	BREX	NCBI
brxC	WP_019002750.1	BREX	NCBI
brxC	WP_019020105.1	BREX	NCBI
brxC	WP_019078269.1	BREX	NCBI
brxC	WP_019309257.1	BREX	NCBI
brxC	WP_019383579.1	BREX	NCBI
brxC	WP_019384245.1	BREX	NCBI
brxC	WP_019470415.1	BREX	NCBI
brxC	WP_019485333.1	BREX	NCBI
brxC	WP_019531408.1	BREX	NCBI
brxC	WP_019570731.1	BREX	NCBI
brxC	WP_019570748.1	BREX	NCBI
brxC	WP_019611713.1	BREX	NCBI
brxC	WP_019720353.1	BREX	NCBI
brxC	WP_019836725.1	BREX	NCBI
brxC	WP_019892646.1	BREX	NCBI
brxC	WP_019935798.1	BREX	NCBI
brxC	WP_019974718.1	BREX	NCBI
brxC	WP_020089143.1	BREX	NCBI
brxC	WP_020308058.1	BREX	NCBI
brxC	WP_020310321.1	BREX	NCBI
brxC	WP_020505452.1	BREX	NCBI
brxC	WP_020507127.1	BREX	NCBI
brxC	WP_020507234.1	BREX	NCBI
brxC	WP_020534907.1	BREX	NCBI
brxC	WP_020723763.1	BREX	NCBI
brxC	WP_020733584.1	BREX	NCBI
brxC	WP_020822248.1	BREX	NCBI
brxC	WP_020843329.1	BREX	NCBI
brxC	WP_020907622.1	BREX	NCBI
brxC	WP_021219096.1	BREX	NCBI
brxC	WP_021240096.1	BREX	NCBI
brxC	WP_021240656.1	BREX	NCBI
brxC	WP_021297234.1	BREX	NCBI
brxC	WP_021336769.1	BREX	NCBI
brxC	WP_021350006.1	BREX	NCBI
brxC	WP_021568966.1	BREX	NCBI
brxC	WP_021651779.1	BREX	NCBI
brxC	WP_021658826.1	BREX	NCBI
brxC	WP_021683521.1	BREX	NCBI
brxC	WP_021709035.1	BREX	NCBI
brxC	WP_021768239.1	BREX	NCBI
brxC	WP_021796710.1	BREX	NCBI
brxC	WP_021836367.1	BREX	NCBI
brxC	WP_021876221.1	BREX	NCBI
brxC	WP_022528703.1	BREX	NCBI
brxC	WP_022673601.1	BREX	NCBI
brxC	WP_022757456.1	BREX	NCBI
brxC	WP_022757624.1	BREX	NCBI
brxC	WP_022770173.1	BREX	NCBI
brxC	WP_022775135.1	BREX	NCBI
brxC	WP_022857559.1	BREX	NCBI
brxC	WP_022954802.1	BREX	NCBI
brxC	WP_022966741.1	BREX	NCBI
brxC	WP_022975319.1	BREX	NCBI
brxC	WP_022988850.1	BREX	NCBI
brxC	WP_022990203.1	BREX	NCBI
brxC	WP_022992169.1	BREX	NCBI
brxC	WP_023007675.1	BREX	NCBI
brxC	WP_023008352.1	BREX	NCBI
brxC	WP_023011723.1	BREX	NCBI
brxC	WP_023013360.1	BREX	NCBI
brxC	WP_023036012.1	BREX	NCBI
brxC	WP_023036666.1	BREX	NCBI
brxC	WP_023041227.1	BREX	NCBI
brxC	WP_023063795.1	BREX	NCBI
brxC	WP_023076661.1	BREX	NCBI
brxC	WP_023094202.1	BREX	NCBI
brxC	WP_023113863.1	BREX	NCBI
brxC	WP_023113968.1	BREX	NCBI
brxC	WP_023115268.1	BREX	NCBI
brxC	WP_023124092.1	BREX	NCBI
brxC	WP_023127678.1	BREX	NCBI
brxC	WP_023157617.1	BREX	NCBI
brxC	WP_023192226.1	BREX	NCBI
brxC	WP_023213578.1	BREX	NCBI
brxC	WP_023217629.1	BREX	NCBI
brxC	WP_023227805.1	BREX	NCBI
brxC	WP_023258209.1	BREX	NCBI
brxC	WP_023285784.1	BREX	NCBI
brxC	WP_023313883.1	BREX	NCBI
brxC	WP_023329155.1	BREX	NCBI
brxC	WP_023388008.1	BREX	NCBI
brxC	WP_023443891.1	BREX	NCBI
brxC	WP_023449856.1	BREX	NCBI
brxC	WP_023585137.1	BREX	NCBI
brxC	WP_023760219.1	BREX	NCBI
brxC	WP_023809232.1	BREX	NCBI
brxC	WP_024154967.1	BREX	NCBI
brxC	WP_024222704.1	BREX	NCBI
brxC	WP_024236748.1	BREX	NCBI
brxC	WP_024243520.1	BREX	NCBI
brxC	WP_024296674.1	BREX	NCBI
brxC	WP_024321352.1	BREX	NCBI
brxC	WP_024332155.1	BREX	NCBI
brxC	WP_024334643.1	BREX	NCBI
brxC	WP_024514760.1	BREX	NCBI
brxC	WP_024559724.1	BREX	NCBI
brxC	WP_024611453.1	BREX	NCBI
brxC	WP_024701189.1	BREX	NCBI
brxC	WP_024861712.1	BREX	NCBI
brxC	WP_024958028.1	BREX	NCBI
brxC	WP_024993540.1	BREX	NCBI
brxC	WP_025012991.1	BREX	NCBI
brxC	WP_025045421.1	BREX	NCBI
brxC	WP_025095052.1	BREX	NCBI
brxC	WP_025097273.1	BREX	NCBI
brxC	WP_025283578.1	BREX	NCBI
brxC	WP_025297447.1	BREX	NCBI
brxC	WP_025434966.1	BREX	NCBI
brxC	WP_025525716.1	BREX	NCBI
brxC	WP_025605138.1	BREX	NCBI
brxC	WP_025612391.1	BREX	NCBI
brxC	WP_025613698.1	BREX	NCBI
brxC	WP_025641432.1	BREX	NCBI
brxC	WP_025653408.1	BREX	NCBI
brxC	WP_025670435.1	BREX	NCBI
brxC	WP_025796292.1	BREX	NCBI
brxC	WP_026106003.1	BREX	NCBI
brxC	WP_026396241.1	BREX	NCBI
brxC	WP_026406950.1	BREX	NCBI
brxC	WP_026451333.1	BREX	NCBI
brxC	WP_026495918.1	BREX	NCBI
brxC	WP_026508807.1	BREX	NCBI
brxC	WP_026519395.1	BREX	NCBI
brxC	WP_026584641.1	BREX	NCBI
brxC	WP_026590665.1	BREX	NCBI
brxC	WP_026645358.1	BREX	NCBI
brxC	WP_026646062.1	BREX	NCBI
brxC	WP_026673780.1	BREX	NCBI
brxC	WP_026701733.1	BREX	NCBI
brxC	WP_026745399.1	BREX	NCBI
brxC	WP_026826561.1	BREX	NCBI
brxC	WP_026834104.1	BREX	NCBI
brxC	WP_026908399.1	BREX	NCBI
brxC	WP_027093447.1	BREX	NCBI
brxC	WP_027107209.1	BREX	NCBI
brxC	WP_027109249.1	BREX	NCBI
brxC	WP_027137224.1	BREX	NCBI
brxC	WP_027139491.1	BREX	NCBI
brxC	WP_027204781.1	BREX	NCBI
brxC	WP_027207205.1	BREX	NCBI
brxC	WP_027222687.1	BREX	NCBI
brxC	WP_027255660.1	BREX	NCBI
brxC	WP_027259561.1	BREX	NCBI
brxC	WP_027288600.1	BREX	NCBI
brxC	WP_027320468.1	BREX	NCBI
brxC	WP_027370868.1	BREX	NCBI
brxC	WP_027460516.1	BREX	NCBI
brxC	WP_027470973.1	BREX	NCBI
brxC	WP_027565284.1	BREX	NCBI
brxC	WP_027571504.1	BREX	NCBI
brxC	WP_027621802.1	BREX	NCBI
brxC	WP_027639925.1	BREX	NCBI
brxC	WP_027666511.1	BREX	NCBI
brxC	WP_027706208.1	BREX	NCBI
brxC	WP_027725313.1	BREX	NCBI
brxC	WP_027828098.1	BREX	NCBI
brxC	WP_027853089.1	BREX	NCBI
brxC	WP_027854332.1	BREX	NCBI
brxC	WP_027928180.1	BREX	NCBI
brxC	WP_027961732.1	BREX	NCBI
brxC	WP_027962108.1	BREX	NCBI
brxC	WP_027997239.1	BREX	NCBI
brxC	WP_028027182.1	BREX	NCBI
brxC	WP_028054052.1	BREX	NCBI
brxC	WP_028107090.1	BREX	NCBI
brxC	WP_028123425.1	BREX	NCBI
brxC	WP_028245009.1	BREX	NCBI
brxC	WP_028252597.1	BREX	NCBI
brxC	WP_028324416.1	BREX	NCBI
brxC	WP_028340345.1	BREX	NCBI
brxC	WP_028413021.1	BREX	NCBI
brxC	WP_028495577.1	BREX	NCBI
brxC	WP_028506203.1	BREX	NCBI
brxC	WP_028584971.1	BREX	NCBI
brxC	WP_028665035.1	BREX	NCBI
brxC	WP_028706416.1	BREX	NCBI
brxC	WP_028707702.1	BREX	NCBI
brxC	WP_028764576.1	BREX	NCBI
brxC	WP_028784627.1	BREX	NCBI
brxC	WP_028790423.1	BREX	NCBI
brxC	WP_028829862.1	BREX	NCBI
brxC	WP_028946553.1	BREX	NCBI
brxC	WP_029067206.1	BREX	NCBI
brxC	WP_029067213.1	BREX	NCBI
brxC	WP_029131813.1	BREX	NCBI
brxC	WP_029153784.1	BREX	NCBI
brxC	WP_029253807.1	BREX	NCBI
brxC	WP_029256831.1	BREX	NCBI
brxC	WP_029415251.1	BREX	NCBI
brxC	WP_029421470.1	BREX	NCBI
brxC	WP_029450765.1	BREX	NCBI
brxC	WP_029488486.1	BREX	NCBI
brxC	WP_029493951.1	BREX	NCBI
brxC	WP_029598126.1	BREX	NCBI
brxC	WP_029679903.1	BREX	NCBI
brxC	WP_029719002.1	BREX	NCBI
brxC	WP_029805255.1	BREX	NCBI
brxC	WP_029810016.1	BREX	NCBI
brxC	WP_029830481.1	BREX	NCBI
brxC	WP_029831705.1	BREX	NCBI
brxC	WP_030150650.1	BREX	NCBI
brxC	WP_030399158.1	BREX	NCBI
brxC	WP_030441358.1	BREX	NCBI
brxC	WP_031385055.1	BREX	NCBI
brxC	WP_031438510.1	BREX	NCBI
brxC	WP_031501101.1	BREX	NCBI
brxC	WP_031517445.1	BREX	NCBI
brxC	WP_031537547.1	BREX	NCBI
brxC	WP_031591770.1	BREX	NCBI
brxC	WP_031639867.1	BREX	NCBI
brxC	WP_031684509.1	BREX	NCBI
brxC	WP_031946304.1	BREX	NCBI
brxC	WP_032001825.1	BREX	NCBI
brxC	WP_032016259.1	BREX	NCBI
brxC	WP_032059948.1	BREX	NCBI
brxC	WP_032068282.1	BREX	NCBI
brxC	WP_032098173.1	BREX	NCBI
brxC	WP_032187199.1	BREX	NCBI
brxC	WP_032192228.1	BREX	NCBI
brxC	WP_032216088.1	BREX	NCBI
brxC	WP_032218952.1	BREX	NCBI
brxC	WP_032222683.1	BREX	NCBI
brxC	WP_032228177.1	BREX	NCBI
brxC	WP_032257286.1	BREX	NCBI
brxC	WP_032271764.1	BREX	NCBI
brxC	WP_032272074.1	BREX	NCBI
brxC	WP_032305083.1	BREX	NCBI
brxC	WP_032343442.1	BREX	NCBI
brxC	WP_032353829.1	BREX	NCBI
brxC	WP_032384849.1	BREX	NCBI
brxC	WP_032407000.1	BREX	NCBI
brxC	WP_032408831.1	BREX	NCBI
brxC	WP_032410729.1	BREX	NCBI
brxC	WP_032425511.1	BREX	NCBI
brxC	WP_032482144.1	BREX	NCBI
brxC	WP_032543214.1	BREX	NCBI
brxC	WP_032560932.1	BREX	NCBI
brxC	WP_032621388.1	BREX	NCBI
brxC	WP_032634492.1	BREX	NCBI
brxC	WP_032684176.1	BREX	NCBI
brxC	WP_032735726.1	BREX	NCBI
brxC	WP_032738770.1	BREX	NCBI
brxC	WP_032745990.1	BREX	NCBI
brxC	WP_032836039.1	BREX	NCBI
brxC	WP_032838665.1	BREX	NCBI
brxC	WP_032846252.1	BREX	NCBI
brxC	WP_032871746.1	BREX	NCBI
brxC	WP_032902483.1	BREX	NCBI
brxC	WP_032957101.1	BREX	NCBI
brxC	WP_032972587.1	BREX	NCBI
brxC	WP_033509374.1	BREX	NCBI
brxC	WP_033566562.1	BREX	NCBI
brxC	WP_033617905.1	BREX	NCBI
brxC	WP_033804924.1	BREX	NCBI
brxC	WP_033827164.1	BREX	NCBI
brxC	WP_033898350.1	BREX	NCBI
brxC	WP_033931157.1	BREX	NCBI
brxC	WP_033944490.1	BREX	NCBI
brxC	WP_033954069.1	BREX	NCBI
brxC	WP_033986129.1	BREX	NCBI
brxC	WP_033990403.1	BREX	NCBI
brxC	WP_033991202.1	BREX	NCBI
brxC	WP_034038617.1	BREX	NCBI
brxC	WP_034059321.1	BREX	NCBI
brxC	WP_034081877.1	BREX	NCBI
brxC	WP_034126881.1	BREX	NCBI
brxC	WP_034167068.1	BREX	NCBI
brxC	WP_034379112.1	BREX	NCBI
brxC	WP_034430846.1	BREX	NCBI
brxC	WP_034551880.1	BREX	NCBI
brxC	WP_034584422.1	BREX	NCBI
brxC	WP_034638385.1	BREX	NCBI
brxC	WP_034657463.1	BREX	NCBI
brxC	WP_034680334.1	BREX	NCBI
brxC	WP_034686569.1	BREX	NCBI
brxC	WP_034992311.1	BREX	NCBI
brxC	WP_035010822.1	BREX	NCBI
brxC	WP_035067990.1	BREX	NCBI
brxC	WP_035131431.1	BREX	NCBI
brxC	WP_035236115.1	BREX	NCBI
brxC	WP_035294149.1	BREX	NCBI
brxC	WP_035381181.1	BREX	NCBI
brxC	WP_035540926.1	BREX	NCBI
brxC	WP_035558509.1	BREX	NCBI
brxC	WP_035765204.1	BREX	NCBI
brxC	WP_035840066.1	BREX	NCBI
brxC	WP_035905481.1	BREX	NCBI
brxC	WP_035906561.1	BREX	NCBI
brxC	WP_035935618.1	BREX	NCBI
brxC	WP_036025094.1	BREX	NCBI
brxC	WP_036163554.1	BREX	NCBI
brxC	WP_036178904.1	BREX	NCBI
brxC	WP_036202192.1	BREX	NCBI
brxC	WP_036280608.1	BREX	NCBI
brxC	WP_036357316.1	BREX	NCBI
brxC	WP_036372476.1	BREX	NCBI
brxC	WP_036470026.1	BREX	NCBI
brxC	WP_036488133.1	BREX	NCBI
brxC	WP_036689483.1	BREX	NCBI
brxC	WP_036771207.1	BREX	NCBI
brxC	WP_036859475.1	BREX	NCBI
brxC	WP_036991666.1	BREX	NCBI
brxC	WP_037001335.1	BREX	NCBI
brxC	WP_037284690.1	BREX	NCBI
brxC	WP_037354735.1	BREX	NCBI
brxC	WP_037424884.1	BREX	NCBI
brxC	WP_037429580.1	BREX	NCBI
brxC	WP_037984790.1	BREX	NCBI
brxC	WP_038408557.1	BREX	NCBI
brxC	WP_038422885.1	BREX	NCBI
brxC	WP_038426289.1	BREX	NCBI
brxC	WP_038432196.1	BREX	NCBI
brxC	WP_038596865.1	BREX	NCBI
brxC	WP_038693632.1	BREX	NCBI
brxC	WP_038780921.1	BREX	NCBI
brxC	WP_038976334.1	BREX	NCBI
brxC	WP_038989008.1	BREX	NCBI
brxC	WP_039019257.1	BREX	NCBI
brxC	WP_039021203.1	BREX	NCBI
brxC	WP_039048213.1	BREX	NCBI
brxC	WP_039087873.1	BREX	NCBI
brxC	WP_039158978.1	BREX	NCBI
brxC	WP_039258635.1	BREX	NCBI
brxC	WP_039268698.1	BREX	NCBI
brxC	WP_039318161.1	BREX	NCBI
brxC	WP_039590210.1	BREX	NCBI
brxC	WP_039798161.1	BREX	NCBI
brxC	WP_039926861.1	BREX	NCBI
brxC	WP_039960748.1	BREX	NCBI
brxC	WP_040031759.1	BREX	NCBI
brxC	WP_040091953.1	BREX	NCBI
brxC	WP_040099782.1	BREX	NCBI
brxC	WP_040122842.1	BREX	NCBI
brxC	WP_040162373.1	BREX	NCBI
brxC	WP_040239271.1	BREX	NCBI
brxC	WP_040638739.1	BREX	NCBI
brxC	WP_040660344.1	BREX	NCBI
brxC	WP_041080188.1	BREX	NCBI
brxC	WP_041106841.1	BREX	NCBI
brxC	WP_041154134.1	BREX	NCBI
brxC	WP_041158482.1	BREX	NCBI
brxC	WP_041220579.1	BREX	NCBI
brxC	WP_041330520.1	BREX	NCBI
brxC	WP_041381498.1	BREX	NCBI
brxC	WP_041506104.1	BREX	NCBI
brxC	WP_041601481.1	BREX	NCBI
brxC	WP_041792941.1	BREX	NCBI
brxC	WP_041847547.1	BREX	NCBI
brxC	WP_042011559.1	BREX	NCBI
brxC	WP_042085450.1	BREX	NCBI
brxC	WP_042106733.1	BREX	NCBI
brxC	WP_042135808.1	BREX	NCBI
brxC	WP_042147861.1	BREX	NCBI
brxC	WP_042224724.1	BREX	NCBI
brxC	WP_042245816.1	BREX	NCBI
brxC	WP_042294791.1	BREX	NCBI
brxC	WP_042357731.1	BREX	NCBI
brxC	WP_042377474.1	BREX	NCBI
brxC	WP_042385359.1	BREX	NCBI
brxC	WP_042419815.1	BREX	NCBI
brxC	WP_042520323.1	BREX	NCBI
brxC	WP_042694044.1	BREX	NCBI
brxC	WP_042775876.1	BREX	NCBI
brxC	WP_042797405.1	BREX	NCBI
brxC	WP_042828568.1	BREX	NCBI
brxC	WP_043087434.1	BREX	NCBI
brxC	WP_043106421.1	BREX	NCBI
brxC	WP_043107115.1	BREX	NCBI
brxC	WP_043124789.1	BREX	NCBI
brxC	WP_043223478.1	BREX	NCBI
brxC	WP_043319021.1	BREX	NCBI
brxC	WP_043557612.1	BREX	NCBI
brxC	WP_043638458.1	BREX	NCBI
brxC	WP_043662653.1	BREX	NCBI
brxC	WP_043683814.1	BREX	NCBI
brxC	WP_043743640.1	BREX	NCBI
brxC	WP_043941308.1	BREX	NCBI
brxC	WP_043972752.1	BREX	NCBI
brxC	WP_043996480.1	BREX	NCBI
brxC	WP_044037496.1	BREX	NCBI
brxC	WP_044064719.1	BREX	NCBI
brxC	WP_044073670.1	BREX	NCBI
brxC	WP_044220103.1	BREX	NCBI
brxC	WP_044264596.1	BREX	NCBI
brxC	WP_044305280.1	BREX	NCBI
brxC	WP_044349975.1	BREX	NCBI
brxC	WP_044590041.1	BREX	NCBI
brxC	WP_044727109.1	BREX	NCBI
brxC	WP_044782573.1	BREX	NCBI
brxC	WP_044805810.1	BREX	NCBI
brxC	WP_044825155.1	BREX	NCBI
brxC	WP_044865655.1	BREX	NCBI
brxC	WP_044960386.1	BREX	NCBI
brxC	WP_045066308.1	BREX	NCBI
brxC	WP_045213853.1	BREX	NCBI
brxC	WP_045345932.1	BREX	NCBI
brxC	WP_045378182.1	BREX	NCBI
brxC	WP_045544683.1	BREX	NCBI
brxC	WP_045588639.1	BREX	NCBI
brxC	WP_045633496.1	BREX	NCBI
brxC	WP_045668245.1	BREX	NCBI
brxC	WP_045967689.1	BREX	NCBI
brxC	WP_046001801.1	BREX	NCBI
brxC	WP_046051668.1	BREX	NCBI
brxC	WP_046119012.1	BREX	NCBI
brxC	WP_046141798.1	BREX	NCBI
brxC	WP_046149424.1	BREX	NCBI
brxC	WP_046151576.1	BREX	NCBI
brxC	WP_046164318.1	BREX	NCBI
brxC	WP_046167751.1	BREX	NCBI
brxC	WP_046487315.1	BREX	NCBI
brxC	WP_046669699.1	BREX	NCBI
brxC	WP_046782810.1	BREX	NCBI
brxC	WP_046843320.1	BREX	NCBI
brxC	WP_046997142.1	BREX	NCBI
brxC	WP_046999386.1	BREX	NCBI
brxC	WP_047036116.1	BREX	NCBI
brxC	WP_047036580.1	BREX	NCBI
brxC	WP_047066027.1	BREX	NCBI
brxC	WP_047110486.1	BREX	NCBI
brxC	WP_047248551.1	BREX	NCBI
brxC	WP_047283135.1	BREX	NCBI
brxC	WP_047298571.1	BREX	NCBI
brxC	WP_047303167.1	BREX	NCBI
brxC	WP_047306816.1	BREX	NCBI
brxC	WP_047349524.1	BREX	NCBI
brxC	WP_047508417.1	BREX	NCBI
brxC	WP_047609818.1	BREX	NCBI
brxC	WP_047644001.1	BREX	NCBI
brxC	WP_047672904.1	BREX	NCBI
brxC	WP_047678144.1	BREX	NCBI
brxC	WP_047724721.1	BREX	NCBI
brxC	WP_047753295.1	BREX	NCBI
brxC	WP_047914199.1	BREX	NCBI
brxC	WP_047929056.1	BREX	NCBI
brxC	WP_048037387.1	BREX	NCBI
brxC	WP_048038520.1	BREX	NCBI
brxC	WP_048040167.1	BREX	NCBI
brxC	WP_048041771.1	BREX	NCBI
brxC	WP_048042209.1	BREX	NCBI
brxC	WP_048045678.1	BREX	NCBI
brxC	WP_048046369.1	BREX	NCBI
brxC	WP_048047670.1	BREX	NCBI
brxC	WP_048048522.1	BREX	NCBI
brxC	WP_048048860.1	BREX	NCBI
brxC	WP_048049967.1	BREX	NCBI
brxC	WP_048052927.1	BREX	NCBI
brxC	WP_048065383.1	BREX	NCBI
brxC	WP_048118458.1	BREX	NCBI
brxC	WP_048125616.1	BREX	NCBI
brxC	WP_048126494.1	BREX	NCBI
brxC	WP_048133224.1	BREX	NCBI
brxC	WP_048152685.1	BREX	NCBI
brxC	WP_048158954.1	BREX	NCBI
brxC	WP_048162601.1	BREX	NCBI
brxC	WP_048171216.1	BREX	NCBI
brxC	WP_048171288.1	BREX	NCBI
brxC	WP_048181889.1	BREX	NCBI
brxC	WP_048236246.1	BREX	NCBI
brxC	WP_048266247.1	BREX	NCBI
brxC	WP_048289717.1	BREX	NCBI
brxC	WP_048319950.1	BREX	NCBI
brxC	WP_048334010.1	BREX	NCBI
brxC	WP_048345183.1	BREX	NCBI
brxC	WP_048384700.1	BREX	NCBI
brxC	WP_048385719.1	BREX	NCBI
brxC	WP_048488336.1	BREX	NCBI
brxC	WP_048558547.1	BREX	NCBI
brxC	WP_048675629.1	BREX	NCBI
brxC	WP_048704318.1	BREX	NCBI
brxC	WP_048718293.1	BREX	NCBI
brxC	WP_048734157.1	BREX	NCBI
brxC	WP_048753304.1	BREX	NCBI
brxC	WP_048768895.1	BREX	NCBI
brxC	WP_048824801.1	BREX	NCBI
brxC	WP_048999825.1	BREX	NCBI
brxC	WP_049088891.1	BREX	NCBI
brxC	WP_049110016.1	BREX	NCBI
brxC	WP_049123912.1	BREX	NCBI
brxC	WP_049146447.1	BREX	NCBI
brxC	WP_049166573.1	BREX	NCBI
brxC	WP_049170967.1	BREX	NCBI
brxC	WP_049181746.1	BREX	NCBI
brxC	WP_049194743.1	BREX	NCBI
brxC	WP_049450109.1	BREX	NCBI
brxC	WP_049622247.1	BREX	NCBI
brxC	WP_049624985.1	BREX	NCBI
brxC	WP_049760295.1	BREX	NCBI
brxC	WP_049936156.1	BREX	NCBI
brxC	WP_050006674.1	BREX	NCBI
brxC	WP_050073003.1	BREX	NCBI
brxC	WP_050124850.1	BREX	NCBI
brxC	WP_050135880.1	BREX	NCBI
brxC	WP_050447538.1	BREX	NCBI
brxC	WP_050646850.1	BREX	NCBI
brxC	WP_050664996.1	BREX	NCBI
brxC	WP_050725309.1	BREX	NCBI
brxC	WP_050824906.1	BREX	NCBI
brxC	WP_050858669.1	BREX	NCBI
brxC	WP_050867845.1	BREX	NCBI
brxC	WP_050939406.1	BREX	NCBI
brxC	WP_050950224.1	BREX	NCBI
brxC	WP_050952512.1	BREX	NCBI
brxC	WP_050956242.1	BREX	NCBI
brxC	WP_051039072.1	BREX	NCBI
brxC	WP_051224566.1	BREX	NCBI
brxC	WP_051256264.1	BREX	NCBI
brxC	WP_051258577.1	BREX	NCBI
brxC	WP_051485152.1	BREX	NCBI
brxC	WP_051922710.1	BREX	NCBI
brxC	WP_051923722.1	BREX	NCBI
brxC	WP_052080747.1	BREX	NCBI
brxC	WP_052288823.1	BREX	NCBI
brxC	WP_052331840.1	BREX	NCBI
brxC	WP_052382006.1	BREX	NCBI
brxC	WP_052406663.1	BREX	NCBI
brxC	WP_052621181.1	BREX	NCBI
brxC	WP_052792432.1	BREX	NCBI
brxC	WP_052828891.1	BREX	NCBI
brxC	WP_052909519.1	BREX	NCBI
brxC	WP_052920517.1	BREX	NCBI
brxC	WP_052921406.1	BREX	NCBI
brxC	WP_052925311.1	BREX	NCBI
brxC	WP_052939500.1	BREX	NCBI
brxC	WP_053011787.1	BREX	NCBI
brxC	WP_053027640.1	BREX	NCBI
brxC	WP_053044233.1	BREX	NCBI
brxC	WP_053064557.1	BREX	NCBI
brxC	WP_053098414.1	BREX	NCBI
brxC	WP_053105412.1	BREX	NCBI
brxC	WP_053154299.1	BREX	NCBI
brxC	WP_053168317.1	BREX	NCBI
brxC	WP_053267336.1	BREX	NCBI
brxC	WP_053287615.1	BREX	NCBI
brxC	WP_053322564.1	BREX	NCBI
brxC	WP_053340835.1	BREX	NCBI
brxC	WP_053352376.1	BREX	NCBI
brxC	WP_053405044.1	BREX	NCBI
brxC	WP_053445538.1	BREX	NCBI
brxC	WP_053495781.1	BREX	NCBI
brxC	WP_053526945.1	BREX	NCBI
brxC	WP_053765323.1	BREX	NCBI
brxC	WP_053816410.1	BREX	NCBI
brxC	WP_053824992.1	BREX	NCBI
brxC	WP_053892086.1	BREX	NCBI
brxC	WP_053897162.1	BREX	NCBI
brxC	WP_053916754.1	BREX	NCBI
brxC	WP_053997117.1	BREX	NCBI
brxC	WP_054055986.1	BREX	NCBI
brxC	WP_054075976.1	BREX	NCBI
brxC	WP_054107369.1	BREX	NCBI
brxC	WP_054114051.1	BREX	NCBI
brxC	WP_054257718.1	BREX	NCBI
brxC	WP_054434404.1	BREX	NCBI
brxC	WP_054478994.1	BREX	NCBI
brxC	WP_054528932.1	BREX	NCBI
brxC	WP_054541287.1	BREX	NCBI
brxC	WP_054579585.1	BREX	NCBI
brxC	WP_054609107.1	BREX	NCBI
brxC	WP_054666115.1	BREX	NCBI
brxC	WP_054870024.1	BREX	NCBI
brxC	WP_054960667.1	BREX	NCBI
brxC	WP_054983666.1	BREX	NCBI
brxC	WP_055078308.1	BREX	NCBI
brxC	WP_055087863.1	BREX	NCBI
brxC	WP_055164649.1	BREX	NCBI
brxC	WP_055192172.1	BREX	NCBI
brxC	WP_055216182.1	BREX	NCBI
brxC	WP_055219000.1	BREX	NCBI
brxC	WP_055252035.1	BREX	NCBI
brxC	WP_055268215.1	BREX	NCBI
brxC	WP_055285846.1	BREX	NCBI
brxC	WP_055287913.1	BREX	NCBI
brxC	WP_055289382.1	BREX	NCBI
brxC	WP_055346094.1	BREX	NCBI
brxC	WP_055408452.1	BREX	NCBI
brxC	WP_055648628.1	BREX	NCBI
brxC	WP_055656468.1	BREX	NCBI
brxC	WP_055669755.1	BREX	NCBI
brxC	WP_056266971.1	BREX	NCBI
brxC	WP_056486438.1	BREX	NCBI
brxC	WP_056505736.1	BREX	NCBI
brxC	WP_056697878.1	BREX	NCBI
brxC	WP_056922704.1	BREX	NCBI
brxC	WP_056964468.1	BREX	NCBI
brxC	WP_056966680.1	BREX	NCBI
brxC	WP_057024539.1	BREX	NCBI
brxC	WP_057055966.1	BREX	NCBI
brxC	WP_057098610.1	BREX	NCBI
brxC	WP_057137321.1	BREX	NCBI
brxC	WP_057176814.1	BREX	NCBI
brxC	WP_057176920.1	BREX	NCBI
brxC	WP_057202647.1	BREX	NCBI
brxC	WP_057380122.1	BREX	NCBI
brxC	WP_057391032.1	BREX	NCBI
brxC	WP_057429193.1	BREX	NCBI
brxC	WP_057523065.1	BREX	NCBI
brxC	WP_057535321.1	BREX	NCBI
brxC	WP_057552934.1	BREX	NCBI
brxC	WP_057711677.1	BREX	NCBI
brxC	WP_057734072.1	BREX	NCBI
brxC	WP_057739064.1	BREX	NCBI
brxC	WP_057786312.1	BREX	NCBI
brxC	WP_057821153.1	BREX	NCBI
brxC	WP_057870363.1	BREX	NCBI
brxC	WP_057880764.1	BREX	NCBI
brxC	WP_057978570.1	BREX	NCBI
brxC	WP_058008254.1	BREX	NCBI
brxC	WP_058011517.1	BREX	NCBI
brxC	WP_058091394.1	BREX	NCBI
brxC	WP_058114204.1	BREX	NCBI
brxC	WP_058119139.1	BREX	NCBI
brxC	WP_058174899.1	BREX	NCBI
brxC	WP_058181876.1	BREX	NCBI
brxC	WP_058182832.1	BREX	NCBI
brxC	WP_058211096.1	BREX	NCBI
brxC	WP_058242644.1	BREX	NCBI
brxC	WP_058243041.1	BREX	NCBI
brxC	WP_058289795.1	BREX	NCBI
brxC	WP_058352689.1	BREX	NCBI
brxC	WP_058373560.1	BREX	NCBI
brxC	WP_058385280.1	BREX	NCBI
brxC	WP_058409982.1	BREX	NCBI
brxC	WP_058554449.1	BREX	NCBI
brxC	WP_058554877.1	BREX	NCBI
brxC	WP_058675376.1	BREX	NCBI
brxC	WP_058685106.1	BREX	NCBI
brxC	WP_058688926.1	BREX	NCBI
brxC	WP_058799135.1	BREX	NCBI
brxC	WP_058836894.1	BREX	NCBI
brxC	WP_058952662.1	BREX	NCBI
brxC	WP_058953242.1	BREX	NCBI
brxC	WP_058971759.1	BREX	NCBI
brxC	WP_059014619.1	BREX	NCBI
brxC	WP_059032619.1	BREX	NCBI
brxC	WP_059038859.1	BREX	NCBI
brxC	WP_059085682.1	BREX	NCBI
brxC	WP_059169685.1	BREX	NCBI
brxC	WP_059319043.1	BREX	NCBI
brxC	WP_059322911.1	BREX	NCBI
brxC	WP_059338855.1	BREX	NCBI
brxC	WP_059392773.1	BREX	NCBI
brxC	WP_059400702.1	BREX	NCBI
brxC	WP_059401445.1	BREX	NCBI
brxC	WP_059514247.1	BREX	NCBI
brxC	WP_059567309.1	BREX	NCBI
brxC	WP_059936887.1	BREX	NCBI
brxC	WP_059944780.1	BREX	NCBI
brxC	WP_060189440.1	BREX	NCBI
brxC	WP_060225079.1	BREX	NCBI
brxC	WP_060386337.1	BREX	NCBI
brxC	WP_060391297.1	BREX	NCBI
brxC	WP_060407611.1	BREX	NCBI
brxC	WP_060416898.1	BREX	NCBI
brxC	WP_060426782.1	BREX	NCBI
brxC	WP_060462133.1	BREX	NCBI
brxC	WP_060554888.1	BREX	NCBI
brxC	WP_060598044.1	BREX	NCBI
brxC	WP_060616116.1	BREX	NCBI
brxC	WP_060645783.1	BREX	NCBI
brxC	WP_060654441.1	BREX	NCBI
brxC	WP_060670433.1	BREX	NCBI
brxC	WP_060676307.1	BREX	NCBI
brxC	WP_060765715.1	BREX	NCBI
brxC	WP_060798221.1	BREX	NCBI
brxC	WP_060932093.1	BREX	NCBI
brxC	WP_061039701.1	BREX	NCBI
brxC	WP_061065627.1	BREX	NCBI
brxC	WP_061086322.1	BREX	NCBI
brxC	WP_061100912.1	BREX	NCBI
brxC	WP_061146343.1	BREX	NCBI
brxC	WP_061213686.1	BREX	NCBI
brxC	WP_061215054.1	BREX	NCBI
brxC	WP_061313931.1	BREX	NCBI
brxC	WP_061359766.1	BREX	NCBI
brxC	WP_061380447.1	BREX	NCBI
brxC	WP_061383284.1	BREX	NCBI
brxC	WP_061400584.1	BREX	NCBI
brxC	WP_061456853.1	BREX	NCBI
brxC	WP_061508432.1	BREX	NCBI
brxC	WP_061531636.1	BREX	NCBI
brxC	WP_061546830.1	BREX	NCBI
brxC	WP_061570112.1	BREX	NCBI
brxC	WP_061584452.1	BREX	NCBI
brxC	WP_061605122.1	BREX	NCBI
brxC	WP_061609317.1	BREX	NCBI
brxC	WP_061637858.1	BREX	NCBI
brxC	WP_061693758.1	BREX	NCBI
brxC	WP_061721013.1	BREX	NCBI
brxC	WP_061827034.1	BREX	NCBI
brxC	WP_061859498.1	BREX	NCBI
brxC	WP_061860130.1	BREX	NCBI
brxC	WP_061914283.1	BREX	NCBI
brxC	WP_061974428.1	BREX	NCBI
brxC	WP_061979474.1	BREX	NCBI
brxC	WP_061995750.1	BREX	NCBI
brxC	WP_062022136.1	BREX	NCBI
brxC	WP_062105395.1	BREX	NCBI
brxC	WP_062190148.1	BREX	NCBI
brxC	WP_062271501.1	BREX	NCBI
brxC	WP_062280889.1	BREX	NCBI
brxC	WP_062292549.1	BREX	NCBI
brxC	WP_062353349.1	BREX	NCBI
brxC	WP_062359357.1	BREX	NCBI
brxC	WP_062374360.1	BREX	NCBI
brxC	WP_062409619.1	BREX	NCBI
brxC	WP_062419291.1	BREX	NCBI
brxC	WP_062624739.1	BREX	NCBI
brxC	WP_062627844.1	BREX	NCBI
brxC	WP_062729754.1	BREX	NCBI
brxC	WP_062756374.1	BREX	NCBI
brxC	WP_062854373.1	BREX	NCBI
brxC	WP_062863778.1	BREX	NCBI
brxC	WP_062933984.1	BREX	NCBI
brxC	WP_062991956.1	BREX	NCBI
brxC	WP_063100938.1	BREX	NCBI
brxC	WP_063115883.1	BREX	NCBI
brxC	WP_063122485.1	BREX	NCBI
brxC	WP_063140235.1	BREX	NCBI
brxC	WP_063149682.1	BREX	NCBI
brxC	WP_063308429.1	BREX	NCBI
brxC	WP_063436696.1	BREX	NCBI
brxC	WP_063464066.1	BREX	NCBI
brxC	WP_063515698.1	BREX	NCBI
brxC	WP_063584995.1	BREX	NCBI
brxC	WP_063851018.1	BREX	NCBI
brxC	WP_064013329.1	BREX	NCBI
brxC	WP_064077541.1	BREX	NCBI
brxC	WP_064081740.1	BREX	NCBI
brxC	WP_064143068.1	BREX	NCBI
brxC	WP_064143490.1	BREX	NCBI
brxC	WP_064144681.1	BREX	NCBI
brxC	WP_064153723.1	BREX	NCBI
brxC	WP_064158594.1	BREX	NCBI
brxC	WP_064161342.1	BREX	NCBI
brxC	WP_064171377.1	BREX	NCBI
brxC	WP_064182275.1	BREX	NCBI
brxC	WP_064218004.1	BREX	NCBI
brxC	WP_064314265.1	BREX	NCBI
brxC	WP_064406990.1	BREX	NCBI
brxC	WP_064441930.1	BREX	NCBI
brxC	WP_064472570.1	BREX	NCBI
brxC	WP_064521283.1	BREX	NCBI
brxC	WP_064533504.1	BREX	NCBI
brxC	WP_064568621.1	BREX	NCBI
brxC	WP_064613173.1	BREX	NCBI
brxC	WP_064657275.1	BREX	NCBI
brxC	WP_064663367.1	BREX	NCBI
brxC	WP_065022017.1	BREX	NCBI
brxC	WP_065077880.1	BREX	NCBI
brxC	WP_065090484.1	BREX	NCBI
brxC	WP_065091082.1	BREX	NCBI
brxC	WP_065184483.1	BREX	NCBI
brxC	WP_065289569.1	BREX	NCBI
brxC	WP_065322029.1	BREX	NCBI
brxC	WP_065331859.1	BREX	NCBI
brxC	WP_065339872.1	BREX	NCBI
brxC	WP_065348243.1	BREX	NCBI
brxC	WP_065351167.1	BREX	NCBI
brxC	WP_065435300.1	BREX	NCBI
brxC	WP_065445635.1	BREX	NCBI
brxC	WP_065453246.1	BREX	NCBI
brxC	WP_065465686.1	BREX	NCBI
brxC	WP_065540591.1	BREX	NCBI
brxC	WP_065615729.1	BREX	NCBI
brxC	WP_065641602.1	BREX	NCBI
brxC	WP_065808708.1	BREX	NCBI
brxC	WP_065824091.1	BREX	NCBI
brxC	WP_065945478.1	BREX	NCBI
brxC	WP_065970492.1	BREX	NCBI
brxC	WP_065989573.1	BREX	NCBI
brxC	WP_066159884.1	BREX	NCBI
brxC	WP_066188676.1	BREX	NCBI
brxC	WP_066458434.1	BREX	NCBI
brxC	WP_066463066.1	BREX	NCBI
brxC	WP_066478880.1	BREX	NCBI
brxC	WP_066605667.1	BREX	NCBI
brxC	WP_066638545.1	BREX	NCBI
brxC	WP_066700609.1	BREX	NCBI
brxC	WP_066807700.1	BREX	NCBI
brxC	WP_066893479.1	BREX	NCBI
brxC	WP_066911619.1	BREX	NCBI
brxC	WP_067206359.1	BREX	NCBI
brxC	WP_067214457.1	BREX	NCBI
brxC	WP_067624659.1	BREX	NCBI
brxC	WP_067929227.1	BREX	NCBI
brxC	WP_068042721.1	BREX	NCBI
brxC	WP_068111667.1	BREX	NCBI
brxC	WP_068129828.1	BREX	NCBI
brxC	WP_068181794.1	BREX	NCBI
brxC	WP_068224099.1	BREX	NCBI
brxC	WP_068340009.1	BREX	NCBI
brxC	WP_068373657.1	BREX	NCBI
brxC	WP_068376961.1	BREX	NCBI
brxC	WP_068488209.1	BREX	NCBI
brxC	WP_068504545.1	BREX	NCBI
brxC	WP_068540167.1	BREX	NCBI
brxC	WP_068559440.1	BREX	NCBI
brxC	WP_068569480.1	BREX	NCBI
brxC	WP_068573669.1	BREX	NCBI
brxC	WP_068639549.1	BREX	NCBI
brxC	WP_068673039.1	BREX	NCBI
brxC	WP_068693300.1	BREX	NCBI
brxC	WP_068743364.1	BREX	NCBI
brxC	WP_068803137.1	BREX	NCBI
brxC	WP_068809899.1	BREX	NCBI
brxC	WP_068818822.1	BREX	NCBI
brxC	WP_068851359.1	BREX	NCBI
brxC	WP_069067979.1	BREX	NCBI
brxC	WP_069106895.1	BREX	NCBI
brxC	WP_069122561.1	BREX	NCBI
brxC	WP_069194707.1	BREX	NCBI
brxC	WP_069195146.1	BREX	NCBI
brxC	WP_069286048.1	BREX	NCBI
brxC	WP_069309464.1	BREX	NCBI
brxC	WP_069454895.1	BREX	NCBI
brxC	WP_069468096.1	BREX	NCBI
brxC	WP_069469583.1	BREX	NCBI
brxC	WP_069490026.1	BREX	NCBI
brxC	WP_069530140.1	BREX	NCBI
brxC	WP_069535824.1	BREX	NCBI
brxC	WP_069591144.1	BREX	NCBI
brxC	WP_069597812.1	BREX	NCBI
brxC	WP_069709528.1	BREX	NCBI
brxC	WP_069785631.1	BREX	NCBI
brxC	WP_069898759.1	BREX	NCBI
brxC	WP_069924879.1	BREX	NCBI
brxC	WP_069953193.1	BREX	NCBI
brxC	WP_069959207.1	BREX	NCBI
brxC	WP_070065450.1	BREX	NCBI
brxC	WP_070124905.1	BREX	NCBI
brxC	WP_070132690.1	BREX	NCBI
brxC	WP_070134780.1	BREX	NCBI
brxC	WP_070141359.1	BREX	NCBI
brxC	WP_070166840.1	BREX	NCBI
brxC	WP_070170510.1	BREX	NCBI
brxC	WP_070397447.1	BREX	NCBI
brxC	WP_070426722.1	BREX	NCBI
brxC	WP_070489741.1	BREX	NCBI
brxC	WP_070534016.1	BREX	NCBI
brxC	WP_070561019.1	BREX	NCBI
brxC	WP_070624003.1	BREX	NCBI
brxC	WP_070766192.1	BREX	NCBI
brxC	WP_070792499.1	BREX	NCBI
brxC	WP_070793518.1	BREX	NCBI
brxC	WP_070874537.1	BREX	NCBI
brxC	WP_070917649.1	BREX	NCBI
brxC	WP_070953149.1	BREX	NCBI
brxC	WP_070965028.1	BREX	NCBI
brxC	WP_070985017.1	BREX	NCBI
brxC	WP_071036304.1	BREX	NCBI
brxC	WP_071055527.1	BREX	NCBI
brxC	WP_071078524.1	BREX	NCBI
brxC	WP_071159674.1	BREX	NCBI
brxC	WP_071196922.1	BREX	NCBI
brxC	WP_071225618.1	BREX	NCBI
brxC	WP_071242349.1	BREX	NCBI
brxC	WP_071248143.1	BREX	NCBI
brxC	WP_071249054.1	BREX	NCBI
brxC	WP_071253015.1	BREX	NCBI
brxC	WP_071262841.1	BREX	NCBI
brxC	WP_071320614.1	BREX	NCBI
brxC	WP_071416335.1	BREX	NCBI
brxC	WP_071453316.1	BREX	NCBI
brxC	WP_071474421.1	BREX	NCBI
brxC	WP_071477881.1	BREX	NCBI
brxC	WP_071522643.1	BREX	NCBI
brxC	WP_071702268.1	BREX	NCBI
brxC	WP_071716603.1	BREX	NCBI
brxC	WP_071742543.1	BREX	NCBI
brxC	WP_071743491.1	BREX	NCBI
brxC	WP_071799667.1	BREX	NCBI
brxC	WP_071836524.1	BREX	NCBI
brxC	WP_071906589.1	BREX	NCBI
brxC	WP_072180298.1	BREX	NCBI
brxC	WP_072293620.1	BREX	NCBI
brxC	WP_072312019.1	BREX	NCBI
brxC	WP_072354150.1	BREX	NCBI
brxC	WP_072366579.1	BREX	NCBI
brxC	WP_072525015.1	BREX	NCBI
brxC	WP_072542576.1	BREX	NCBI
brxC	WP_072657276.1	BREX	NCBI
brxC	WP_072662972.1	BREX	NCBI
brxC	WP_072666953.1	BREX	NCBI
brxC	WP_072679154.1	BREX	NCBI
brxC	WP_072699981.1	BREX	NCBI
brxC	WP_072727063.1	BREX	NCBI
brxC	WP_072743893.1	BREX	NCBI
brxC	WP_072748589.1	BREX	NCBI
brxC	WP_072752451.1	BREX	NCBI
brxC	WP_072849732.1	BREX	NCBI
brxC	WP_072866936.1	BREX	NCBI
brxC	WP_072897339.1	BREX	NCBI
brxC	WP_072965766.1	BREX	NCBI
brxC	WP_072979527.1	BREX	NCBI
brxC	WP_073007111.1	BREX	NCBI
brxC	WP_073026962.1	BREX	NCBI
brxC	WP_073040092.1	BREX	NCBI
brxC	WP_073050525.1	BREX	NCBI
brxC	WP_073116219.1	BREX	NCBI
brxC	WP_073117772.1	BREX	NCBI
brxC	WP_073126806.1	BREX	NCBI
brxC	WP_073156756.1	BREX	NCBI
brxC	WP_073185198.1	BREX	NCBI
brxC	WP_073189906.1	BREX	NCBI
brxC	WP_073207711.1	BREX	NCBI
brxC	WP_073283173.1	BREX	NCBI
brxC	WP_073386276.1	BREX	NCBI
brxC	WP_073402639.1	BREX	NCBI
brxC	WP_073424902.1	BREX	NCBI
brxC	WP_073426572.1	BREX	NCBI
brxC	WP_073476316.1	BREX	NCBI
brxC	WP_073511310.1	BREX	NCBI
brxC	WP_073518919.1	BREX	NCBI
brxC	WP_073543035.1	BREX	NCBI
brxC	WP_073682264.1	BREX	NCBI
brxC	WP_073697999.1	BREX	NCBI
brxC	WP_073800314.1	BREX	NCBI
brxC	WP_073844625.1	BREX	NCBI
brxC	WP_073850520.1	BREX	NCBI
brxC	WP_074161956.1	BREX	NCBI
brxC	WP_074189993.1	BREX	NCBI
brxC	WP_074210658.1	BREX	NCBI
brxC	WP_074265909.1	BREX	NCBI
brxC	WP_074292199.1	BREX	NCBI
brxC	WP_074304478.1	BREX	NCBI
brxC	WP_074325944.1	BREX	NCBI
brxC	WP_074369579.1	BREX	NCBI
brxC	WP_074525756.1	BREX	NCBI
brxC	WP_074543742.1	BREX	NCBI
brxC	WP_074557116.1	BREX	NCBI
brxC	WP_074666219.1	BREX	NCBI
brxC	WP_074685139.1	BREX	NCBI
[truncated: 52,546 more rows]
