# Supplementary material for: Systematic and quantitative view of the antiviral arsenal of prokaryotes
Source: Nat Commun. 2022 May 10;13:2561. doi: 10.1038/s41467-022-30269-9 (PMC9090908; doi:10.1038/s41467-022-30269-9)
Supplement: Supplementary file 7 — Dataset 3 [file 41467_2022_30269_MOESM7_ESM.xlsx]

## Sheet: Feuil1
Protein	GA cut	Protein Sensibility (with GA)	False hit (without GA)	False hit (with GA)	False hit (with GA and definitions)	Specificity
DruA	20	100	111	31	2	0.999326
DruB	20	100	561	500	0	1
DruC	20	94.4	4761	86	2	0.999326
DruD	20	100	83	13	2	0.999326
DruE	20	100	1139	1118	73	0.975396
DruF	20	100	38	10	0	1
DruG	20	100	3851	22	0	1
DruH	20	99.4	86	59	0	1
DruM	20	100	7291	3967	44	0.98517
GajA	82.5	98.3	18461	694	152	94.8105
GajB	100	99.8	21918	10581	155	94.7081
HamA	20	99.5	220	36	2	0.99932
HamB	50	99.7	25884	10225	2	0.99932
KwaA	20	100	3375	71	29	99.0173
KwaB	20	99.4	198	48	29	99.0173
LmuA	20	99.6	184	49	5	0.998304
LmuB	20	99.7	8062	418	5	0.998304
PtuA	75	99.8	98291	1521	99	96.6246
PtuB	50	99.7	3609	296	98	96.6587
SduA	40	98.7	766	51	51	0.991793
ThsA	20	99.7	1672	650	0	1
ThsB	20	99.1	1563	922	0	1
JetA	20	98.1	1615	53	9	0.997
JetB	20	98.1	738	216	10	0.997
JetC	20	100	53374	8697	10	0.997
JetD	20	99.7	1718	127	3	0.999
ZorA	20	99.8	7248	708	4	0.998656
ZorB	20	99.8	13592	9964	4	0.998656
ZorC	20	96.3	31	4	0	1
ZorD	20	99.2	3970	2677	0	1
ZorE	20	99.5	1913	1001	3	0.998992
DrmA	90	97.9	78	54	9	0.995
DrmB	90	99.1	81	43	9	0.995
DrmC	40	99.1	5713	2839	8	0.995
DrmD	90	99.2	7412	966	7	0.996
DrmE	90	100	18	1	7	0.996
DrmMI	90	100	564	323	3	0.998
DrmMII	90	100	4015	1174	1	0.999
Cyclase	20	99	881	72	2	99.9
AG_cyclase	30	99.3	4759	3579	40	99.8
1TM	25	100	1105	2	0	100
2TM	25	98.7	22935	201	34	99.9
4TM	30	100	8305	0	0	100
Endonuclease	25	99.3	340	82	0	100
Peptidase	25	94.4	-	-	-	-
Sensing	25	-	930	23	0	100
Phospholipase	50	100	6009	609	4	99.9
TIR	20	99.7	4291	2188	0	100
E1_E2	25	98.9	24568	6772	0	100
E2	20	97.3	4380	2095	0	100
Jab	20	99.8	1476	258	0	100
HORMA	60	98.9	774	2	0	100
TRIP13	100	100	63762	113	0	100
QueC	60	100	14364	523	0	100
TGT	60	97.6	262	1	0	100
OGG	100	1	442	0	0	100
