# Supplementary material for: Systematic and quantitative view of the antiviral arsenal of prokaryotes
Source: Nat Commun. 2022 May 10;13:2561. doi: 10.1038/s41467-022-30269-9 (PMC9090908; doi:10.1038/s41467-022-30269-9)
Supplement: Supplementary file 8 — Dataset 4 [file 41467_2022_30269_MOESM8_ESM.xlsx]

## Sheet: TaxonomyRefSeq
Taxid	ID	Size(pb)	Superkingdom	Phylum	Class	Order	Familly	Genus	Species	Name	Genus_Species
9	GCF_900128725.1	456703	Bacteria	Proteobacteria	Gammaproteobacteria	Enterobacterales	Erwiniaceae	Buchnera	aphidicola	Buchnera aphidicola	Buchnera aphidicola
24	GCF_900636665.1	5049396	Bacteria	Proteobacteria	Gammaproteobacteria	Alteromonadales	Shewanellaceae	Shewanella	putrefaciens	Shewanella putrefaciens	Shewanella putrefaciens
24	GCF_009730575.1	4659617	Bacteria	Proteobacteria	Gammaproteobacteria	Alteromonadales	Shewanellaceae	Shewanella	putrefaciens	Shewanella putrefaciens	Shewanella putrefaciens
24	GCF_016406325.1	4386330	Bacteria	Proteobacteria	Gammaproteobacteria	Alteromonadales	Shewanellaceae	Shewanella	putrefaciens	Shewanella putrefaciens	Shewanella putrefaciens
24	GCF_017068195.1	4386237	Bacteria	Proteobacteria	Gammaproteobacteria	Alteromonadales	Shewanellaceae	Shewanella	putrefaciens	Shewanella putrefaciens	Shewanella putrefaciens
24	GCF_016406305.1	4575397	Bacteria	Proteobacteria	Gammaproteobacteria	Alteromonadales	Shewanellaceae	Shewanella	putrefaciens	Shewanella putrefaciens	Shewanella putrefaciens
24	GCF_003044255.1	4384460	Bacteria	Proteobacteria	Gammaproteobacteria	Alteromonadales	Shewanellaceae	Shewanella	putrefaciens	Shewanella putrefaciens	Shewanella putrefaciens
34	GCF_016698685.1	9251369	Bacteria	Proteobacteria	Deltaproteobacteria	Myxococcales	Myxococcaceae	Myxococcus	xanthus	Myxococcus xanthus	Myxococcus xanthus
34	GCF_006401635.1	8952969	Bacteria	Proteobacteria	Deltaproteobacteria	Myxococcales	Myxococcaceae	Myxococcus	xanthus	Myxococcus xanthus	Myxococcus xanthus
34	GCF_006401215.1	9262965	Bacteria	Proteobacteria	Deltaproteobacteria	Myxococcales	Myxococcaceae	Myxococcus	xanthus	Myxococcus xanthus	Myxococcus xanthus
34	GCF_006400955.1	9321034	Bacteria	Proteobacteria	Deltaproteobacteria	Myxococcales	Myxococcaceae	Myxococcus	xanthus	Myxococcus xanthus	Myxococcus xanthus
34	GCF_015775755.1	9201039	Bacteria	Proteobacteria	Deltaproteobacteria	Myxococcales	Myxococcaceae	Myxococcus	xanthus	Myxococcus xanthus	Myxococcus xanthus
34	GCF_006402415.1	9316378	Bacteria	Proteobacteria	Deltaproteobacteria	Myxococcales	Myxococcaceae	Myxococcus	xanthus	Myxococcus xanthus	Myxococcus xanthus
34	GCF_006402015.1	9429999	Bacteria	Proteobacteria	Deltaproteobacteria	Myxococcales	Myxococcaceae	Myxococcus	xanthus	Myxococcus xanthus	Myxococcus xanthus
34	GCF_006402735.1	9316447	Bacteria	Proteobacteria	Deltaproteobacteria	Myxococcales	Myxococcaceae	Myxococcus	xanthus	Myxococcus xanthus	Myxococcus xanthus
35	GCF_000219105.1	9003593	Bacteria	Proteobacteria	Deltaproteobacteria	Myxococcales	Myxococcaceae	Corallococcus	macrosporus	Corallococcus macrosporus	Corallococcus macrosporus
43	GCF_002305875.1	12349744	Bacteria	Proteobacteria	Deltaproteobacteria	Myxococcales	Archangiaceae	Cystobacter	fuscus	Cystobacter fuscus	Cystobacter fuscus
48	GCF_001027285.1	12489432	Bacteria	Proteobacteria	Deltaproteobacteria	Myxococcales	Archangiaceae	Archangium	gephyra	Archangium gephyra	Archangium gephyra
52	GCF_001189295.1	11388132	Bacteria	Proteobacteria	Deltaproteobacteria	Myxococcales	Polyangiaceae	Chondromyces	crocatus	Chondromyces crocatus	Chondromyces crocatus
56	GCF_004135735.1	11261481	Bacteria	Proteobacteria	Deltaproteobacteria	Myxococcales	Polyangiaceae	Sorangium	cellulosum	Sorangium cellulosum	Sorangium cellulosum
56	GCF_002950945.1	14557589	Bacteria	Proteobacteria	Deltaproteobacteria	Myxococcales	Polyangiaceae	Sorangium	cellulosum	Sorangium cellulosum	Sorangium cellulosum
56	GCF_004135755.1	14598830	Bacteria	Proteobacteria	Deltaproteobacteria	Myxococcales	Polyangiaceae	Sorangium	cellulosum	Sorangium cellulosum	Sorangium cellulosum
63	GCF_002222655.1	3787551	Bacteria	Proteobacteria	Betaproteobacteria	Neisseriales	Neisseriaceae	Vitreoscilla	filiformis	Vitreoscilla filiformis	Vitreoscilla filiformis
69	GCF_017355525.1	5947018	Bacteria	Proteobacteria	Gammaproteobacteria	Xanthomonadales	Xanthomonadaceae	Lysobacter	enzymogenes	Lysobacter enzymogenes	Lysobacter enzymogenes
69	GCF_005954665.1	6131517	Bacteria	Proteobacteria	Gammaproteobacteria	Xanthomonadales	Xanthomonadaceae	Lysobacter	enzymogenes	Lysobacter enzymogenes	Lysobacter enzymogenes
69	GCF_002355975.1	6096022	Bacteria	Proteobacteria	Gammaproteobacteria	Xanthomonadales	Xanthomonadaceae	Lysobacter	enzymogenes	Lysobacter enzymogenes	Lysobacter enzymogenes
94	GCF_006738645.1	5832650	Bacteria	Proteobacteria	Alphaproteobacteria	Rhodospirillales	Acetobacteraceae	Stella	humosa	Stella humosa	Stella humosa
114	GCF_003149495.1	8998893	Bacteria	Planctomycetes	Planctomycetia	Gemmatales	Gemmataceae	Gemmata	obscuriglobus	Gemmata obscuriglobus	Gemmata obscuriglobus
114	GCF_008065095.1	8999201	Bacteria	Planctomycetes	Planctomycetia	Gemmatales	Gemmataceae	Gemmata	obscuriglobus	Gemmata obscuriglobus	Gemmata obscuriglobus
122	GCF_008298035.1	7816689	Bacteria	Planctomycetes	Planctomycetia	Planctomycetales	Planctomycetaceae	Gimesia	maris	Gimesia maris	Gimesia maris
122	GCF_007747015.1	7626893	Bacteria	Planctomycetes	Planctomycetia	Planctomycetales	Planctomycetaceae	Gimesia	maris	Gimesia maris	Gimesia maris
122	GCF_009720545.1	7818248	Bacteria	Planctomycetes	Planctomycetia	Planctomycetales	Planctomycetaceae	Gimesia	maris	Gimesia maris	Gimesia maris
134	GCF_009685195.1	4529043	Bacteria	Proteobacteria	Alphaproteobacteria	Hyphomicrobiales	Methylocystaceae	Methylocystis	parvus	Methylocystis parvus	Methylocystis parvus
139	GCF_002442595.1	1410009	Bacteria	Spirochaetes	Spirochaetia	Spirochaetales	Borreliaceae	Borreliella	burgdorferi	Borreliella burgdorferi	Borreliella burgdorferi
139	GCF_003367295.1	1280240	Bacteria	Spirochaetes	Spirochaetia	Spirochaetales	Borreliaceae	Borreliella	burgdorferi	Borreliella burgdorferi	Borreliella burgdorferi
139	GCF_002151505.1	1341182	Bacteria	Spirochaetes	Spirochaetia	Spirochaetales	Borreliaceae	Borreliella	burgdorferi	Borreliella burgdorferi	Borreliella burgdorferi
139	GCF_002151465.1	1288112	Bacteria	Spirochaetes	Spirochaetia	Spirochaetales	Borreliaceae	Borreliella	burgdorferi	Borreliella burgdorferi	Borreliella burgdorferi
139	GCF_002151485.1	1301554	Bacteria	Spirochaetes	Spirochaetia	Spirochaetales	Borreliaceae	Borreliella	burgdorferi	Borreliella burgdorferi	Borreliella burgdorferi
142	GCF_003568645.1	1305758	Bacteria	Spirochaetes	Spirochaetia	Spirochaetales	Borreliaceae	Borrelia	turicatae	Borrelia turicatae	Borrelia turicatae
159	GCF_017751185.1	3036451	Bacteria	Spirochaetes	Spirochaetia	Brachyspirales	Brachyspiraceae	Brachyspira	hyodysenteriae	Brachyspira hyodysenteriae	Brachyspira hyodysenteriae
159	GCF_017751205.1	3043241	Bacteria	Spirochaetes	Spirochaetia	Brachyspirales	Brachyspiraceae	Brachyspira	hyodysenteriae	Brachyspira hyodysenteriae	Brachyspira hyodysenteriae
159	GCF_017751165.1	3035657	Bacteria	Spirochaetes	Spirochaetia	Brachyspirales	Brachyspiraceae	Brachyspira	hyodysenteriae	Brachyspira hyodysenteriae	Brachyspira hyodysenteriae
159	GCF_017751225.1	3085162	Bacteria	Spirochaetes	Spirochaetia	Brachyspirales	Brachyspiraceae	Brachyspira	hyodysenteriae	Brachyspira hyodysenteriae	Brachyspira hyodysenteriae
159	GCF_002850235.1	3034648	Bacteria	Spirochaetes	Spirochaetia	Brachyspirales	Brachyspiraceae	Brachyspira	hyodysenteriae	Brachyspira hyodysenteriae	Brachyspira hyodysenteriae
161	GCF_005885795.1	1139838	Bacteria	Spirochaetes	Spirochaetia	Spirochaetales	Spirochaetaceae	Treponema	pallidum	Treponema pallidum subsp. pallidum	Treponema pallidum
162	GCF_017161245.1	3120315	Bacteria	Spirochaetes	Spirochaetia	Spirochaetales	Spirochaetaceae	Treponema	phagedenis	Treponema phagedenis	Treponema phagedenis
162	GCF_008152505.1	3436741	Bacteria	Spirochaetes	Spirochaetia	Spirochaetales	Spirochaetaceae	Treponema	phagedenis	Treponema phagedenis	Treponema phagedenis
162	GCF_013348685.1	3188924	Bacteria	Spirochaetes	Spirochaetia	Spirochaetales	Spirochaetaceae	Treponema	phagedenis	Treponema phagedenis	Treponema phagedenis
162	GCF_008153055.1	3186808	Bacteria	Spirochaetes	Spirochaetia	Spirochaetales	Spirochaetaceae	Treponema	phagedenis	Treponema phagedenis	Treponema phagedenis
162	GCF_017161285.1	2880698	Bacteria	Spirochaetes	Spirochaetia	Spirochaetales	Spirochaetaceae	Treponema	phagedenis	Treponema phagedenis	Treponema phagedenis
162	GCF_008153345.1	3372116	Bacteria	Spirochaetes	Spirochaetia	Spirochaetales	Spirochaetaceae	Treponema	phagedenis	Treponema phagedenis	Treponema phagedenis
162	GCF_008152825.1	3446583	Bacteria	Spirochaetes	Spirochaetia	Spirochaetales	Spirochaetaceae	Treponema	phagedenis	Treponema phagedenis	Treponema phagedenis
162	GCF_008153205.1	3708782	Bacteria	Spirochaetes	Spirochaetia	Spirochaetales	Spirochaetaceae	Treponema	phagedenis	Treponema phagedenis	Treponema phagedenis
173	GCF_005222565.1	4740090	Bacteria	Spirochaetes	Spirochaetia	Leptospirales	Leptospiraceae	Leptospira	interrogans	Leptospira interrogans	Leptospira interrogans
173	GCF_005222625.1	5071735	Bacteria	Spirochaetes	Spirochaetia	Leptospirales	Leptospiraceae	Leptospira	interrogans	Leptospira interrogans	Leptospira interrogans
173	GCF_005222585.1	4651137	Bacteria	Spirochaetes	Spirochaetia	Leptospirales	Leptospiraceae	Leptospira	interrogans	Leptospira interrogans	Leptospira interrogans
176	GCF_008118365.1	4742398	Bacteria	Spirochaetes	Spirochaetia	Leptospirales	Leptospiraceae	Leptospira	interrogans	Leptospira interrogans serovar Hardjo Leptospira hardjo	Leptospira interrogans
192	GCF_005222165.1	7928656	Bacteria	Proteobacteria	Alphaproteobacteria	Rhodospirillales	Azospirillaceae	Azospirillum	brasilense	Azospirillum brasilense	Azospirillum brasilense
192	GCF_000632475.1	7391279	Bacteria	Proteobacteria	Alphaproteobacteria	Rhodospirillales	Azospirillaceae	Azospirillum	brasilense	Azospirillum brasilense	Azospirillum brasilense
192	GCF_005222145.1	7134170	Bacteria	Proteobacteria	Alphaproteobacteria	Rhodospirillales	Azospirillaceae	Azospirillum	brasilense	Azospirillum brasilense	Azospirillum brasilense
192	GCF_008274945.1	7100241	Bacteria	Proteobacteria	Alphaproteobacteria	Rhodospirillales	Azospirillaceae	Azospirillum	brasilense	Azospirillum brasilense	Azospirillum brasilense
192	GCF_001315015.1	6587527	Bacteria	Proteobacteria	Alphaproteobacteria	Rhodospirillales	Azospirillaceae	Azospirillum	brasilense	Azospirillum brasilense	Azospirillum brasilense
192	GCF_005222205.1	7196248	Bacteria	Proteobacteria	Alphaproteobacteria	Rhodospirillales	Azospirillaceae	Azospirillum	brasilense	Azospirillum brasilense	Azospirillum brasilense
192	GCF_008274965.1	7441087	Bacteria	Proteobacteria	Alphaproteobacteria	Rhodospirillales	Azospirillaceae	Azospirillum	brasilense	Azospirillum brasilense	Azospirillum brasilense
195	GCF_002407145.1	1750173	Bacteria	Proteobacteria	Epsilonproteobacteria	Campylobacterales	Campylobacteraceae	Campylobacter	coli	Campylobacter coli	Campylobacter coli
195	GCF_005517455.1	1745929	Bacteria	Proteobacteria	Epsilonproteobacteria	Campylobacterales	Campylobacteraceae	Campylobacter	coli	Campylobacter coli	Campylobacter coli
195	GCF_009730395.1	1716536	Bacteria	Proteobacteria	Epsilonproteobacteria	Campylobacterales	Campylobacteraceae	Campylobacter	coli	Campylobacter coli	Campylobacter coli
195	GCF_001936355.1	1844938	Bacteria	Proteobacteria	Epsilonproteobacteria	Campylobacterales	Campylobacteraceae	Campylobacter	coli	Campylobacter coli	Campylobacter coli
195	GCF_014906165.1	1661120	Bacteria	Proteobacteria	Epsilonproteobacteria	Campylobacterales	Campylobacteraceae	Campylobacter	coli	Campylobacter coli	Campylobacter coli
195	GCF_001865535.1	1924810	Bacteria	Proteobacteria	Epsilonproteobacteria	Campylobacterales	Campylobacteraceae	Campylobacter	coli	Campylobacter coli	Campylobacter coli
195	GCF_013391125.1	1680659	Bacteria	Proteobacteria	Epsilonproteobacteria	Campylobacterales	Campylobacteraceae	Campylobacter	coli	Campylobacter coli	Campylobacter coli
195	GCF_001865515.1	1866609	Bacteria	Proteobacteria	Epsilonproteobacteria	Campylobacterales	Campylobacteraceae	Campylobacter	coli	Campylobacter coli	Campylobacter coli
195	GCF_001417635.1	1707846	Bacteria	Proteobacteria	Epsilonproteobacteria	Campylobacterales	Campylobacteraceae	Campylobacter	coli	Campylobacter coli	Campylobacter coli
195	GCF_001717605.1	1985382	Bacteria	Proteobacteria	Epsilonproteobacteria	Campylobacterales	Campylobacteraceae	Campylobacter	coli	Campylobacter coli	Campylobacter coli
195	GCF_009649055.1	1750177	Bacteria	Proteobacteria	Epsilonproteobacteria	Campylobacterales	Campylobacteraceae	Campylobacter	coli	Campylobacter coli	Campylobacter coli
195	GCF_001865455.1	1758709	Bacteria	Proteobacteria	Epsilonproteobacteria	Campylobacterales	Campylobacteraceae	Campylobacter	coli	Campylobacter coli	Campylobacter coli
195	GCF_014906205.1	1911667	Bacteria	Proteobacteria	Epsilonproteobacteria	Campylobacterales	Campylobacteraceae	Campylobacter	coli	Campylobacter coli	Campylobacter coli
195	GCF_002024185.1	2033919	Bacteria	Proteobacteria	Epsilonproteobacteria	Campylobacterales	Campylobacteraceae	Campylobacter	coli	Campylobacter coli	Campylobacter coli
195	GCF_001639125.1	1668523	Bacteria	Proteobacteria	Epsilonproteobacteria	Campylobacterales	Campylobacteraceae	Campylobacter	coli	Campylobacter coli	Campylobacter coli
195	GCF_008727495.1	1849190	Bacteria	Proteobacteria	Epsilonproteobacteria	Campylobacterales	Campylobacteraceae	Campylobacter	coli	Campylobacter coli	Campylobacter coli
195	GCF_001865475.1	1735653	Bacteria	Proteobacteria	Epsilonproteobacteria	Campylobacterales	Campylobacteraceae	Campylobacter	coli	Campylobacter coli	Campylobacter coli
195	GCF_003030205.1	1925274	Bacteria	Proteobacteria	Epsilonproteobacteria	Campylobacterales	Campylobacteraceae	Campylobacter	coli	Campylobacter coli	Campylobacter coli
195	GCF_016127675.1	1875432	Bacteria	Proteobacteria	Epsilonproteobacteria	Campylobacterales	Campylobacteraceae	Campylobacter	coli	Campylobacter coli	Campylobacter coli
195	GCF_008727315.1	1715182	Bacteria	Proteobacteria	Epsilonproteobacteria	Campylobacterales	Campylobacteraceae	Campylobacter	coli	Campylobacter coli	Campylobacter coli
195	GCF_004307315.1	1684122	Bacteria	Proteobacteria	Epsilonproteobacteria	Campylobacterales	Campylobacteraceae	Campylobacter	coli	Campylobacter coli	Campylobacter coli
195	GCF_001865495.1	1750482	Bacteria	Proteobacteria	Epsilonproteobacteria	Campylobacterales	Campylobacteraceae	Campylobacter	coli	Campylobacter coli	Campylobacter coli
195	GCF_002843985.1	1814258	Bacteria	Proteobacteria	Epsilonproteobacteria	Campylobacterales	Campylobacteraceae	Campylobacter	coli	Campylobacter coli	Campylobacter coli
195	GCF_010232325.1	1728473	Bacteria	Proteobacteria	Epsilonproteobacteria	Campylobacterales	Campylobacteraceae	Campylobacter	coli	Campylobacter coli	Campylobacter coli
195	GCF_000954195.1	1732548	Bacteria	Proteobacteria	Epsilonproteobacteria	Campylobacterales	Campylobacteraceae	Campylobacter	coli	Campylobacter coli	Campylobacter coli
195	GCF_014705905.1	1673158	Bacteria	Proteobacteria	Epsilonproteobacteria	Campylobacterales	Campylobacteraceae	Campylobacter	coli	Campylobacter coli	Campylobacter coli
195	GCF_014906185.1	1723814	Bacteria	Proteobacteria	Epsilonproteobacteria	Campylobacterales	Campylobacteraceae	Campylobacter	coli	Campylobacter coli	Campylobacter coli
195	GCF_001865555.1	1767110	Bacteria	Proteobacteria	Epsilonproteobacteria	Campylobacterales	Campylobacteraceae	Campylobacter	coli	Campylobacter coli	Campylobacter coli
196	GCF_011600845.2	1994070	Bacteria	Proteobacteria	Epsilonproteobacteria	Campylobacterales	Campylobacteraceae	Campylobacter	fetus	Campylobacter fetus	Campylobacter fetus
196	GCF_011601005.2	1995633	Bacteria	Proteobacteria	Epsilonproteobacteria	Campylobacterales	Campylobacteraceae	Campylobacter	fetus	Campylobacter fetus	Campylobacter fetus
196	GCF_011600855.2	1782312	Bacteria	Proteobacteria	Epsilonproteobacteria	Campylobacterales	Campylobacteraceae	Campylobacter	fetus	Campylobacter fetus	Campylobacter fetus
196	GCF_011600955.2	2188312	Bacteria	Proteobacteria	Epsilonproteobacteria	Campylobacterales	Campylobacteraceae	Campylobacter	fetus	Campylobacter fetus	Campylobacter fetus
196	GCF_011600945.2	1804582	Bacteria	Proteobacteria	Epsilonproteobacteria	Campylobacterales	Campylobacteraceae	Campylobacter	fetus	Campylobacter fetus	Campylobacter fetus
196	GCF_011601375.2	2068565	Bacteria	Proteobacteria	Epsilonproteobacteria	Campylobacterales	Campylobacteraceae	Campylobacter	fetus	Campylobacter fetus	Campylobacter fetus
196	GCF_011600995.2	1863075	Bacteria	Proteobacteria	Epsilonproteobacteria	Campylobacterales	Campylobacteraceae	Campylobacter	fetus	Campylobacter fetus	Campylobacter fetus
197	GCF_001506645.1	1633596	Bacteria	Proteobacteria	Epsilonproteobacteria	Campylobacterales	Campylobacteraceae	Campylobacter	jejuni	Campylobacter jejuni	Campylobacter jejuni
197	GCF_001507205.1	1637207	Bacteria	Proteobacteria	Epsilonproteobacteria	Campylobacterales	Campylobacteraceae	Campylobacter	jejuni	Campylobacter jejuni	Campylobacter jejuni
197	GCF_002024325.1	1612586	Bacteria	Proteobacteria	Epsilonproteobacteria	Campylobacterales	Campylobacteraceae	Campylobacter	jejuni	Campylobacter jejuni	Campylobacter jejuni
197	GCF_001506225.1	1633831	Bacteria	Proteobacteria	Epsilonproteobacteria	Campylobacterales	Campylobacteraceae	Campylobacter	jejuni	Campylobacter jejuni	Campylobacter jejuni
197	GCF_002209065.1	1620455	Bacteria	Proteobacteria	Epsilonproteobacteria	Campylobacterales	Campylobacteraceae	Campylobacter	jejuni	Campylobacter jejuni	Campylobacter jejuni
197	GCF_001506665.1	1645188	Bacteria	Proteobacteria	Epsilonproteobacteria	Campylobacterales	Campylobacteraceae	Campylobacter	jejuni	Campylobacter jejuni	Campylobacter jejuni
197	GCF_001507145.1	1645157	Bacteria	Proteobacteria	Epsilonproteobacteria	Campylobacterales	Campylobacteraceae	Campylobacter	jejuni	Campylobacter jejuni	Campylobacter jejuni
197	GCF_012220945.1	1646233	Bacteria	Proteobacteria	Epsilonproteobacteria	Campylobacterales	Campylobacteraceae	Campylobacter	jejuni	Campylobacter jejuni	Campylobacter jejuni
197	GCF_001507025.1	1669148	Bacteria	Proteobacteria	Epsilonproteobacteria	Campylobacterales	Campylobacteraceae	Campylobacter	jejuni	Campylobacter jejuni	Campylobacter jejuni
197	GCF_001506825.1	1631373	Bacteria	Proteobacteria	Epsilonproteobacteria	Campylobacterales	Campylobacteraceae	Campylobacter	jejuni	Campylobacter jejuni	Campylobacter jejuni
197	GCF_001951315.1	1675330	Bacteria	Proteobacteria	Epsilonproteobacteria	Campylobacterales	Campylobacteraceae	Campylobacter	jejuni	Campylobacter jejuni	Campylobacter jejuni
197	GCF_013389575.1	1686644	Bacteria	Proteobacteria	Epsilonproteobacteria	Campylobacterales	Campylobacteraceae	Campylobacter	jejuni	Campylobacter jejuni	Campylobacter jejuni
197	GCF_017356965.1	1637100	Bacteria	Proteobacteria	Epsilonproteobacteria	Campylobacterales	Campylobacteraceae	Campylobacter	jejuni	Campylobacter jejuni	Campylobacter jejuni
197	GCF_001506945.1	1657054	Bacteria	Proteobacteria	Epsilonproteobacteria	Campylobacterales	Campylobacteraceae	Campylobacter	jejuni	Campylobacter jejuni	Campylobacter jejuni
197	GCF_001506565.1	1632509	Bacteria	Proteobacteria	Epsilonproteobacteria	Campylobacterales	Campylobacteraceae	Campylobacter	jejuni	Campylobacter jejuni	Campylobacter jejuni
197	GCF_001506505.1	1631266	Bacteria	Proteobacteria	Epsilonproteobacteria	Campylobacterales	Campylobacteraceae	Campylobacter	jejuni	Campylobacter jejuni	Campylobacter jejuni
197	GCF_017356905.1	1625802	Bacteria	Proteobacteria	Epsilonproteobacteria	Campylobacterales	Campylobacteraceae	Campylobacter	jejuni	Campylobacter jejuni	Campylobacter jejuni
197	GCF_900638225.1	1634025	Bacteria	Proteobacteria	Epsilonproteobacteria	Campylobacterales	Campylobacteraceae	Campylobacter	jejuni	Campylobacter jejuni	Campylobacter jejuni
197	GCF_001507265.1	1633951	Bacteria	Proteobacteria	Epsilonproteobacteria	Campylobacterales	Campylobacteraceae	Campylobacter	jejuni	Campylobacter jejuni	Campylobacter jejuni
197	GCF_001506445.1	1632718	Bacteria	Proteobacteria	Epsilonproteobacteria	Campylobacterales	Campylobacteraceae	Campylobacter	jejuni	Campylobacter jejuni	Campylobacter jejuni
197	GCF_017356765.1	1638880	Bacteria	Proteobacteria	Epsilonproteobacteria	Campylobacterales	Campylobacteraceae	Campylobacter	jejuni	Campylobacter jejuni	Campylobacter jejuni
197	GCF_014151825.1	1631093	Bacteria	Proteobacteria	Epsilonproteobacteria	Campylobacterales	Campylobacteraceae	Campylobacter	jejuni	Campylobacter jejuni	Campylobacter jejuni
197	GCF_001506625.1	1633145	Bacteria	Proteobacteria	Epsilonproteobacteria	Campylobacterales	Campylobacteraceae	Campylobacter	jejuni	Campylobacter jejuni	Campylobacter jejuni
197	GCF_002101355.1	1820488	Bacteria	Proteobacteria	Epsilonproteobacteria	Campylobacterales	Campylobacteraceae	Campylobacter	jejuni	Campylobacter jejuni	Campylobacter jejuni
197	GCF_900638195.1	1666666	Bacteria	Proteobacteria	Epsilonproteobacteria	Campylobacterales	Campylobacteraceae	Campylobacter	jejuni	Campylobacter jejuni	Campylobacter jejuni
197	GCF_002224325.1	1645651	Bacteria	Proteobacteria	Epsilonproteobacteria	Campylobacterales	Campylobacteraceae	Campylobacter	jejuni	Campylobacter jejuni	Campylobacter jejuni
197	GCF_001457695.1	1766442	Bacteria	Proteobacteria	Epsilonproteobacteria	Campylobacterales	Campylobacteraceae	Campylobacter	jejuni	Campylobacter jejuni	Campylobacter jejuni
197	GCF_001506545.1	1644975	Bacteria	Proteobacteria	Epsilonproteobacteria	Campylobacterales	Campylobacteraceae	Campylobacter	jejuni	Campylobacter jejuni	Campylobacter jejuni
197	GCF_001506385.1	1637642	Bacteria	Proteobacteria	Epsilonproteobacteria	Campylobacterales	Campylobacteraceae	Campylobacter	jejuni	Campylobacter jejuni	Campylobacter jejuni
197	GCF_001507105.1	1634189	Bacteria	Proteobacteria	Epsilonproteobacteria	Campylobacterales	Campylobacteraceae	Campylobacter	jejuni	Campylobacter jejuni	Campylobacter jejuni
197	GCF_001506425.1	1633693	Bacteria	Proteobacteria	Epsilonproteobacteria	Campylobacterales	Campylobacteraceae	Campylobacter	jejuni	Campylobacter jejuni	Campylobacter jejuni
197	GCF_001587015.1	1826322	Bacteria	Proteobacteria	Epsilonproteobacteria	Campylobacterales	Campylobacteraceae	Campylobacter	jejuni	Campylobacter jejuni	Campylobacter jejuni
197	GCF_014082005.1	1684050	Bacteria	Proteobacteria	Epsilonproteobacteria	Campylobacterales	Campylobacteraceae	Campylobacter	jejuni	Campylobacter jejuni	Campylobacter jejuni
197	GCF_001506285.1	1668425	Bacteria	Proteobacteria	Epsilonproteobacteria	Campylobacterales	Campylobacteraceae	Campylobacter	jejuni	Campylobacter jejuni	Campylobacter jejuni
197	GCF_008727415.1	1697909	Bacteria	Proteobacteria	Epsilonproteobacteria	Campylobacterales	Campylobacteraceae	Campylobacter	jejuni	Campylobacter jejuni	Campylobacter jejuni
197	GCF_003060785.1	1634231	Bacteria	Proteobacteria	Epsilonproteobacteria	Campylobacterales	Campylobacteraceae	Campylobacter	jejuni	Campylobacter jejuni	Campylobacter jejuni
197	GCF_001506765.1	1636377	Bacteria	Proteobacteria	Epsilonproteobacteria	Campylobacterales	Campylobacteraceae	Campylobacter	jejuni	Campylobacter jejuni	Campylobacter jejuni
197	GCF_003368085.1	1634294	Bacteria	Proteobacteria	Epsilonproteobacteria	Campylobacterales	Campylobacteraceae	Campylobacter	jejuni	Campylobacter jejuni	Campylobacter jejuni
197	GCF_001506805.1	1643938	Bacteria	Proteobacteria	Epsilonproteobacteria	Campylobacterales	Campylobacteraceae	Campylobacter	jejuni	Campylobacter jejuni	Campylobacter jejuni
197	GCF_001951335.1	1644447	Bacteria	Proteobacteria	Epsilonproteobacteria	Campylobacterales	Campylobacteraceae	Campylobacter	jejuni	Campylobacter jejuni	Campylobacter jejuni
197	GCF_002234455.1	1704891	Bacteria	Proteobacteria	Epsilonproteobacteria	Campylobacterales	Campylobacteraceae	Campylobacter	jejuni	Campylobacter jejuni	Campylobacter jejuni
197	GCF_017351955.1	1678286	Bacteria	Proteobacteria	Epsilonproteobacteria	Campylobacterales	Campylobacteraceae	Campylobacter	jejuni	Campylobacter jejuni	Campylobacter jejuni
197	GCF_002407125.1	1782911	Bacteria	Proteobacteria	Epsilonproteobacteria	Campylobacterales	Campylobacteraceae	Campylobacter	jejuni	Campylobacter jejuni	Campylobacter jejuni
197	GCF_001951295.1	1669964	Bacteria	Proteobacteria	Epsilonproteobacteria	Campylobacterales	Campylobacteraceae	Campylobacter	jejuni	Campylobacter jejuni	Campylobacter jejuni
197	GCF_008386335.1	1687752	Bacteria	Proteobacteria	Epsilonproteobacteria	Campylobacterales	Campylobacteraceae	Campylobacter	jejuni	Campylobacter jejuni	Campylobacter jejuni
197	GCF_012224905.1	1652365	Bacteria	Proteobacteria	Epsilonproteobacteria	Campylobacterales	Campylobacteraceae	Campylobacter	jejuni	Campylobacter jejuni	Campylobacter jejuni
197	GCF_003030185.1	1898513	Bacteria	Proteobacteria	Epsilonproteobacteria	Campylobacterales	Campylobacteraceae	Campylobacter	jejuni	Campylobacter jejuni	Campylobacter jejuni
197	GCF_001506465.1	1649284	Bacteria	Proteobacteria	Epsilonproteobacteria	Campylobacterales	Campylobacteraceae	Campylobacter	jejuni	Campylobacter jejuni	Campylobacter jejuni
197	GCF_017356745.1	1670938	Bacteria	Proteobacteria	Epsilonproteobacteria	Campylobacterales	Campylobacteraceae	Campylobacter	jejuni	Campylobacter jejuni	Campylobacter jejuni
197	GCF_001506725.1	1671231	Bacteria	Proteobacteria	Epsilonproteobacteria	Campylobacterales	Campylobacteraceae	Campylobacter	jejuni	Campylobacter jejuni	Campylobacter jejuni
197	GCF_001506885.1	1640646	Bacteria	Proteobacteria	Epsilonproteobacteria	Campylobacterales	Campylobacteraceae	Campylobacter	jejuni	Campylobacter jejuni	Campylobacter jejuni
197	GCF_002209005.1	1768428	Bacteria	Proteobacteria	Epsilonproteobacteria	Campylobacterales	Campylobacteraceae	Campylobacter	jejuni	Campylobacter jejuni	Campylobacter jejuni
197	GCF_001506585.1	1675989	Bacteria	Proteobacteria	Epsilonproteobacteria	Campylobacterales	Campylobacteraceae	Campylobacter	jejuni	Campylobacter jejuni	Campylobacter jejuni
197	GCF_017356885.1	1625711	Bacteria	Proteobacteria	Epsilonproteobacteria	Campylobacterales	Campylobacteraceae	Campylobacter	jejuni	Campylobacter jejuni	Campylobacter jejuni
197	GCF_001506685.1	1675952	Bacteria	Proteobacteria	Epsilonproteobacteria	Campylobacterales	Campylobacteraceae	Campylobacter	jejuni	Campylobacter jejuni	Campylobacter jejuni
197	GCF_001506605.1	1634109	Bacteria	Proteobacteria	Epsilonproteobacteria	Campylobacterales	Campylobacteraceae	Campylobacter	jejuni	Campylobacter jejuni	Campylobacter jejuni
197	GCF_002209045.1	1696130	Bacteria	Proteobacteria	Epsilonproteobacteria	Campylobacterales	Campylobacteraceae	Campylobacter	jejuni	Campylobacter jejuni	Campylobacter jejuni
197	GCF_013177475.1	1685647	Bacteria	Proteobacteria	Epsilonproteobacteria	Campylobacterales	Campylobacteraceae	Campylobacter	jejuni	Campylobacter jejuni	Campylobacter jejuni
197	GCF_017357025.1	1694668	Bacteria	Proteobacteria	Epsilonproteobacteria	Campylobacterales	Campylobacteraceae	Campylobacter	jejuni	Campylobacter jejuni	Campylobacter jejuni
197	GCF_017356785.1	1664509	Bacteria	Proteobacteria	Epsilonproteobacteria	Campylobacterales	Campylobacteraceae	Campylobacter	jejuni	Campylobacter jejuni	Campylobacter jejuni
197	GCF_001870085.1	1799846	Bacteria	Proteobacteria	Epsilonproteobacteria	Campylobacterales	Campylobacteraceae	Campylobacter	jejuni	Campylobacter jejuni	Campylobacter jejuni
197	GCF_001506985.1	1632612	Bacteria	Proteobacteria	Epsilonproteobacteria	Campylobacterales	Campylobacteraceae	Campylobacter	jejuni	Campylobacter jejuni	Campylobacter jejuni
197	GCF_003368165.1	1692979	Bacteria	Proteobacteria	Epsilonproteobacteria	Campylobacterales	Campylobacteraceae	Campylobacter	jejuni	Campylobacter jejuni	Campylobacter jejuni
197	GCF_001506405.1	1636128	Bacteria	Proteobacteria	Epsilonproteobacteria	Campylobacterales	Campylobacteraceae	Campylobacter	jejuni	Campylobacter jejuni	Campylobacter jejuni
197	GCF_008727455.1	1736331	Bacteria	Proteobacteria	Epsilonproteobacteria	Campylobacterales	Campylobacteraceae	Campylobacter	jejuni	Campylobacter jejuni	Campylobacter jejuni
197	GCF_008727435.1	1714574	Bacteria	Proteobacteria	Epsilonproteobacteria	Campylobacterales	Campylobacteraceae	Campylobacter	jejuni	Campylobacter jejuni	Campylobacter jejuni
197	GCF_014151925.1	1670507	Bacteria	Proteobacteria	Epsilonproteobacteria	Campylobacterales	Campylobacteraceae	Campylobacter	jejuni	Campylobacter jejuni	Campylobacter jejuni
197	GCF_001507085.1	1624545	Bacteria	Proteobacteria	Epsilonproteobacteria	Campylobacterales	Campylobacteraceae	Campylobacter	jejuni	Campylobacter jejuni	Campylobacter jejuni
197	GCF_001507185.1	1635709	Bacteria	Proteobacteria	Epsilonproteobacteria	Campylobacterales	Campylobacteraceae	Campylobacter	jejuni	Campylobacter jejuni	Campylobacter jejuni
197	GCF_017356685.1	1629092	Bacteria	Proteobacteria	Epsilonproteobacteria	Campylobacterales	Campylobacteraceae	Campylobacter	jejuni	Campylobacter jejuni	Campylobacter jejuni
197	GCF_001506745.1	1635627	Bacteria	Proteobacteria	Epsilonproteobacteria	Campylobacterales	Campylobacteraceae	Campylobacter	jejuni	Campylobacter jejuni	Campylobacter jejuni
197	GCF_001506785.1	1635207	Bacteria	Proteobacteria	Epsilonproteobacteria	Campylobacterales	Campylobacteraceae	Campylobacter	jejuni	Campylobacter jejuni	Campylobacter jejuni
197	GCF_001314285.1	1635803	Bacteria	Proteobacteria	Epsilonproteobacteria	Campylobacterales	Campylobacteraceae	Campylobacter	jejuni	Campylobacter jejuni	Campylobacter jejuni
197	GCF_003368245.1	1658441	Bacteria	Proteobacteria	Epsilonproteobacteria	Campylobacterales	Campylobacteraceae	Campylobacter	jejuni	Campylobacter jejuni	Campylobacter jejuni
197	GCF_900638205.1	1666864	Bacteria	Proteobacteria	Epsilonproteobacteria	Campylobacterales	Campylobacteraceae	Campylobacter	jejuni	Campylobacter jejuni	Campylobacter jejuni
197	GCF_012220765.1	1811102	Bacteria	Proteobacteria	Epsilonproteobacteria	Campylobacterales	Campylobacteraceae	Campylobacter	jejuni	Campylobacter jejuni	Campylobacter jejuni
197	GCF_001506305.1	1667602	Bacteria	Proteobacteria	Epsilonproteobacteria	Campylobacterales	Campylobacteraceae	Campylobacter	jejuni	Campylobacter jejuni	Campylobacter jejuni
197	GCF_017356825.1	1627008	Bacteria	Proteobacteria	Epsilonproteobacteria	Campylobacterales	Campylobacteraceae	Campylobacter	jejuni	Campylobacter jejuni	Campylobacter jejuni
197	GCF_001865435.1	1749380	Bacteria	Proteobacteria	Epsilonproteobacteria	Campylobacterales	Campylobacteraceae	Campylobacter	jejuni	Campylobacter jejuni	Campylobacter jejuni
197	GCF_014152565.1	1684861	Bacteria	Proteobacteria	Epsilonproteobacteria	Campylobacterales	Campylobacteraceae	Campylobacter	jejuni	Campylobacter jejuni	Campylobacter jejuni
197	GCF_001506205.1	1669766	Bacteria	Proteobacteria	Epsilonproteobacteria	Campylobacterales	Campylobacteraceae	Campylobacter	jejuni	Campylobacter jejuni	Campylobacter jejuni
197	GCF_001563565.1	1732262	Bacteria	Proteobacteria	Epsilonproteobacteria	Campylobacterales	Campylobacteraceae	Campylobacter	jejuni	Campylobacter jejuni	Campylobacter jejuni
197	GCF_017356945.1	1625508	Bacteria	Proteobacteria	Epsilonproteobacteria	Campylobacterales	Campylobacteraceae	Campylobacter	jejuni	Campylobacter jejuni	Campylobacter jejuni
197	GCF_014151305.1	1618310	Bacteria	Proteobacteria	Epsilonproteobacteria	Campylobacterales	Campylobacteraceae	Campylobacter	jejuni	Campylobacter jejuni	Campylobacter jejuni
197	GCF_014152305.1	1629059	Bacteria	Proteobacteria	Epsilonproteobacteria	Campylobacterales	Campylobacteraceae	Campylobacter	jejuni	Campylobacter jejuni	Campylobacter jejuni
197	GCF_001507245.1	1628907	Bacteria	Proteobacteria	Epsilonproteobacteria	Campylobacterales	Campylobacteraceae	Campylobacter	jejuni	Campylobacter jejuni	Campylobacter jejuni
197	GCF_008727335.1	1690158	Bacteria	Proteobacteria	Epsilonproteobacteria	Campylobacterales	Campylobacteraceae	Campylobacter	jejuni	Campylobacter jejuni	Campylobacter jejuni
197	GCF_001506925.1	1636223	Bacteria	Proteobacteria	Epsilonproteobacteria	Campylobacterales	Campylobacteraceae	Campylobacter	jejuni	Campylobacter jejuni	Campylobacter jejuni
197	GCF_001865395.1	1694324	Bacteria	Proteobacteria	Epsilonproteobacteria	Campylobacterales	Campylobacteraceae	Campylobacter	jejuni	Campylobacter jejuni	Campylobacter jejuni
197	GCF_017356845.1	1627412	Bacteria	Proteobacteria	Epsilonproteobacteria	Campylobacterales	Campylobacteraceae	Campylobacter	jejuni	Campylobacter jejuni	Campylobacter jejuni
197	GCF_003368105.1	1681088	Bacteria	Proteobacteria	Epsilonproteobacteria	Campylobacterales	Campylobacteraceae	Campylobacter	jejuni	Campylobacter jejuni	Campylobacter jejuni
197	GCF_017977265.1	1564639	Bacteria	Proteobacteria	Epsilonproteobacteria	Campylobacterales	Campylobacteraceae	Campylobacter	jejuni	Campylobacter jejuni	Campylobacter jejuni
197	GCF_007107025.1	1743985	Bacteria	Proteobacteria	Epsilonproteobacteria	Campylobacterales	Campylobacteraceae	Campylobacter	jejuni	Campylobacter jejuni	Campylobacter jejuni
197	GCF_900638175.1	1664663	Bacteria	Proteobacteria	Epsilonproteobacteria	Campylobacterales	Campylobacteraceae	Campylobacter	jejuni	Campylobacter jejuni	Campylobacter jejuni
197	GCF_002214785.1	1709747	Bacteria	Proteobacteria	Epsilonproteobacteria	Campylobacterales	Campylobacteraceae	Campylobacter	jejuni	Campylobacter jejuni	Campylobacter jejuni
197	GCF_001506345.1	1665175	Bacteria	Proteobacteria	Epsilonproteobacteria	Campylobacterales	Campylobacteraceae	Campylobacter	jejuni	Campylobacter jejuni	Campylobacter jejuni
197	GCF_001506965.1	1635237	Bacteria	Proteobacteria	Epsilonproteobacteria	Campylobacterales	Campylobacteraceae	Campylobacter	jejuni	Campylobacter jejuni	Campylobacter jejuni
197	GCF_017356865.1	1619314	Bacteria	Proteobacteria	Epsilonproteobacteria	Campylobacterales	Campylobacteraceae	Campylobacter	jejuni	Campylobacter jejuni	Campylobacter jejuni
197	GCF_003368045.1	1727122	Bacteria	Proteobacteria	Epsilonproteobacteria	Campylobacterales	Campylobacteraceae	Campylobacter	jejuni	Campylobacter jejuni	Campylobacter jejuni
197	GCF_001506865.1	1636490	Bacteria	Proteobacteria	Epsilonproteobacteria	Campylobacterales	Campylobacteraceae	Campylobacter	jejuni	Campylobacter jejuni	Campylobacter jejuni
197	GCF_900638165.1	1801392	Bacteria	Proteobacteria	Epsilonproteobacteria	Campylobacterales	Campylobacteraceae	Campylobacter	jejuni	Campylobacter jejuni	Campylobacter jejuni
197	GCF_003060765.1	1614396	Bacteria	Proteobacteria	Epsilonproteobacteria	Campylobacterales	Campylobacteraceae	Campylobacter	jejuni	Campylobacter jejuni	Campylobacter jejuni
197	GCF_001507065.1	1641119	Bacteria	Proteobacteria	Epsilonproteobacteria	Campylobacterales	Campylobacteraceae	Campylobacter	jejuni	Campylobacter jejuni	Campylobacter jejuni
197	GCF_016600925.1	1775624	Bacteria	Proteobacteria	Epsilonproteobacteria	Campylobacterales	Campylobacteraceae	Campylobacter	jejuni	Campylobacter jejuni	Campylobacter jejuni
197	GCF_016458845.1	1694669	Bacteria	Proteobacteria	Epsilonproteobacteria	Campylobacterales	Campylobacteraceae	Campylobacter	jejuni	Campylobacter jejuni	Campylobacter jejuni
197	GCF_003368185.1	1747565	Bacteria	Proteobacteria	Epsilonproteobacteria	Campylobacterales	Campylobacteraceae	Campylobacter	jejuni	Campylobacter jejuni	Campylobacter jejuni
197	GCF_002587225.1	1777799	Bacteria	Proteobacteria	Epsilonproteobacteria	Campylobacterales	Campylobacteraceae	Campylobacter	jejuni	Campylobacter jejuni	Campylobacter jejuni
197	GCF_001506265.1	1672553	Bacteria	Proteobacteria	Epsilonproteobacteria	Campylobacterales	Campylobacteraceae	Campylobacter	jejuni	Campylobacter jejuni	Campylobacter jejuni
197	GCF_001865415.1	1805673	Bacteria	Proteobacteria	Epsilonproteobacteria	Campylobacterales	Campylobacteraceae	Campylobacter	jejuni	Campylobacter jejuni	Campylobacter jejuni
197	GCF_001507005.1	1642694	Bacteria	Proteobacteria	Epsilonproteobacteria	Campylobacterales	Campylobacteraceae	Campylobacter	jejuni	Campylobacter jejuni	Campylobacter jejuni
197	GCF_013389555.1	1665565	Bacteria	Proteobacteria	Epsilonproteobacteria	Campylobacterales	Campylobacteraceae	Campylobacter	jejuni	Campylobacter jejuni	Campylobacter jejuni
197	GCF_001870105.1	1812854	Bacteria	Proteobacteria	Epsilonproteobacteria	Campylobacterales	Campylobacteraceae	Campylobacter	jejuni	Campylobacter jejuni	Campylobacter jejuni
197	GCF_001951255.1	1629484	Bacteria	Proteobacteria	Epsilonproteobacteria	Campylobacterales	Campylobacteraceae	Campylobacter	jejuni	Campylobacter jejuni	Campylobacter jejuni
197	GCF_001506905.1	1635130	Bacteria	Proteobacteria	Epsilonproteobacteria	Campylobacterales	Campylobacteraceae	Campylobacter	jejuni	Campylobacter jejuni	Campylobacter jejuni
197	GCF_014151665.1	1684917	Bacteria	Proteobacteria	Epsilonproteobacteria	Campylobacterales	Campylobacteraceae	Campylobacter	jejuni	Campylobacter jejuni	Campylobacter jejuni
197	GCF_003368205.1	1567232	Bacteria	Proteobacteria	Epsilonproteobacteria	Campylobacterales	Campylobacteraceae	Campylobacter	jejuni	Campylobacter jejuni	Campylobacter jejuni
197	GCF_016458865.1	1692969	Bacteria	Proteobacteria	Epsilonproteobacteria	Campylobacterales	Campylobacteraceae	Campylobacter	jejuni	Campylobacter jejuni	Campylobacter jejuni
197	GCF_001587035.1	1801450	Bacteria	Proteobacteria	Epsilonproteobacteria	Campylobacterales	Campylobacteraceae	Campylobacter	jejuni	Campylobacter jejuni	Campylobacter jejuni
197	GCF_900638285.1	1634561	Bacteria	Proteobacteria	Epsilonproteobacteria	Campylobacterales	Campylobacteraceae	Campylobacter	jejuni	Campylobacter jejuni	Campylobacter jejuni
197	GCF_001507225.1	1629790	Bacteria	Proteobacteria	Epsilonproteobacteria	Campylobacterales	Campylobacteraceae	Campylobacter	jejuni	Campylobacter jejuni	Campylobacter jejuni
197	GCF_003368125.1	1614027	Bacteria	Proteobacteria	Epsilonproteobacteria	Campylobacterales	Campylobacteraceae	Campylobacter	jejuni	Campylobacter jejuni	Campylobacter jejuni
197	GCF_009649035.1	1814347	Bacteria	Proteobacteria	Epsilonproteobacteria	Campylobacterales	Campylobacteraceae	Campylobacter	jejuni	Campylobacter jejuni	Campylobacter jejuni
197	GCF_001506185.1	1642794	Bacteria	Proteobacteria	Epsilonproteobacteria	Campylobacterales	Campylobacteraceae	Campylobacter	jejuni	Campylobacter jejuni	Campylobacter jejuni
197	GCF_001506845.1	1667224	Bacteria	Proteobacteria	Epsilonproteobacteria	Campylobacterales	Campylobacteraceae	Campylobacter	jejuni	Campylobacter jejuni	Campylobacter jejuni
197	GCF_001951235.1	1821520	Bacteria	Proteobacteria	Epsilonproteobacteria	Campylobacterales	Campylobacteraceae	Campylobacter	jejuni	Campylobacter jejuni	Campylobacter jejuni
197	GCF_003368065.1	1652581	Bacteria	Proteobacteria	Epsilonproteobacteria	Campylobacterales	Campylobacteraceae	Campylobacter	jejuni	Campylobacter jejuni	Campylobacter jejuni
197	GCF_001506525.1	1666051	Bacteria	Proteobacteria	Epsilonproteobacteria	Campylobacterales	Campylobacteraceae	Campylobacter	jejuni	Campylobacter jejuni	Campylobacter jejuni
197	GCF_017356805.1	1666513	Bacteria	Proteobacteria	Epsilonproteobacteria	Campylobacterales	Campylobacteraceae	Campylobacter	jejuni	Campylobacter jejuni	Campylobacter jejuni
197	GCF_015245165.1	1601863	Bacteria	Proteobacteria	Epsilonproteobacteria	Campylobacterales	Campylobacteraceae	Campylobacter	jejuni	Campylobacter jejuni	Campylobacter jejuni
197	GCF_002209025.1	1641468	Bacteria	Proteobacteria	Epsilonproteobacteria	Campylobacterales	Campylobacteraceae	Campylobacter	jejuni	Campylobacter jejuni	Campylobacter jejuni
197	GCF_001506705.1	1679764	Bacteria	Proteobacteria	Epsilonproteobacteria	Campylobacterales	Campylobacteraceae	Campylobacter	jejuni	Campylobacter jejuni	Campylobacter jejuni
197	GCF_014152385.1	1686162	Bacteria	Proteobacteria	Epsilonproteobacteria	Campylobacterales	Campylobacteraceae	Campylobacter	jejuni	Campylobacter jejuni	Campylobacter jejuni
197	GCF_003060745.1	1684042	Bacteria	Proteobacteria	Epsilonproteobacteria	Campylobacterales	Campylobacteraceae	Campylobacter	jejuni	Campylobacter jejuni	Campylobacter jejuni
197	GCF_012225065.1	1652366	Bacteria	Proteobacteria	Epsilonproteobacteria	Campylobacterales	Campylobacteraceae	Campylobacter	jejuni	Campylobacter jejuni	Campylobacter jejuni
197	GCF_002587105.1	1690358	Bacteria	Proteobacteria	Epsilonproteobacteria	Campylobacterales	Campylobacteraceae	Campylobacter	jejuni	Campylobacter jejuni	Campylobacter jejuni
197	GCF_002224385.1	1620303	Bacteria	Proteobacteria	Epsilonproteobacteria	Campylobacterales	Campylobacteraceae	Campylobacter	jejuni	Campylobacter jejuni	Campylobacter jejuni
197	GCF_012224585.1	1660741	Bacteria	Proteobacteria	Epsilonproteobacteria	Campylobacterales	Campylobacteraceae	Campylobacter	jejuni	Campylobacter jejuni	Campylobacter jejuni
197	GCF_016350125.1	1775616	Bacteria	Proteobacteria	Epsilonproteobacteria	Campylobacterales	Campylobacteraceae	Campylobacter	jejuni	Campylobacter jejuni	Campylobacter jejuni
197	GCF_001507125.1	1661567	Bacteria	Proteobacteria	Epsilonproteobacteria	Campylobacterales	Campylobacteraceae	Campylobacter	jejuni	Campylobacter jejuni	Campylobacter jejuni
197	GCF_004328905.1	1673126	Bacteria	Proteobacteria	Epsilonproteobacteria	Campylobacterales	Campylobacteraceae	Campylobacter	jejuni	Campylobacter jejuni	Campylobacter jejuni
197	GCF_001506485.1	1643038	Bacteria	Proteobacteria	Epsilonproteobacteria	Campylobacterales	Campylobacteraceae	Campylobacter	jejuni	Campylobacter jejuni	Campylobacter jejuni
197	GCF_001951275.1	1629485	Bacteria	Proteobacteria	Epsilonproteobacteria	Campylobacterales	Campylobacteraceae	Campylobacter	jejuni	Campylobacter jejuni	Campylobacter jejuni
197	GCF_003368225.1	1793733	Bacteria	Proteobacteria	Epsilonproteobacteria	Campylobacterales	Campylobacteraceae	Campylobacter	jejuni	Campylobacter jejuni	Campylobacter jejuni
197	GCF_003060725.1	1705686	Bacteria	Proteobacteria	Epsilonproteobacteria	Campylobacterales	Campylobacteraceae	Campylobacter	jejuni	Campylobacter jejuni	Campylobacter jejuni
197	GCF_001412295.1	1616662	Bacteria	Proteobacteria	Epsilonproteobacteria	Campylobacterales	Campylobacteraceae	Campylobacter	jejuni	Campylobacter jejuni	Campylobacter jejuni
197	GCF_012224765.1	1713980	Bacteria	Proteobacteria	Epsilonproteobacteria	Campylobacterales	Campylobacteraceae	Campylobacter	jejuni	Campylobacter jejuni	Campylobacter jejuni
197	GCF_012225685.1	1612567	Bacteria	Proteobacteria	Epsilonproteobacteria	Campylobacterales	Campylobacteraceae	Campylobacter	jejuni	Campylobacter jejuni	Campylobacter jejuni
197	GCF_004924295.1	1608510	Bacteria	Proteobacteria	Epsilonproteobacteria	Campylobacterales	Campylobacteraceae	Campylobacter	jejuni	Campylobacter jejuni	Campylobacter jejuni
197	GCF_001506245.1	1642281	Bacteria	Proteobacteria	Epsilonproteobacteria	Campylobacterales	Campylobacteraceae	Campylobacter	jejuni	Campylobacter jejuni	Campylobacter jejuni
197	GCF_017352015.1	1721086	Bacteria	Proteobacteria	Epsilonproteobacteria	Campylobacterales	Campylobacteraceae	Campylobacter	jejuni	Campylobacter jejuni	Campylobacter jejuni
197	GCF_001506365.1	1668335	Bacteria	Proteobacteria	Epsilonproteobacteria	Campylobacterales	Campylobacteraceae	Campylobacter	jejuni	Campylobacter jejuni	Campylobacter jejuni
197	GCF_014152105.1	1684543	Bacteria	Proteobacteria	Epsilonproteobacteria	Campylobacterales	Campylobacteraceae	Campylobacter	jejuni	Campylobacter jejuni	Campylobacter jejuni
197	GCF_003368145.1	1605714	Bacteria	Proteobacteria	Epsilonproteobacteria	Campylobacterales	Campylobacteraceae	Campylobacter	jejuni	Campylobacter jejuni	Campylobacter jejuni
197	GCF_900638185.1	1822834	Bacteria	Proteobacteria	Epsilonproteobacteria	Campylobacterales	Campylobacteraceae	Campylobacter	jejuni	Campylobacter jejuni	Campylobacter jejuni
197	GCF_014151465.1	1685166	Bacteria	Proteobacteria	Epsilonproteobacteria	Campylobacterales	Campylobacteraceae	Campylobacter	jejuni	Campylobacter jejuni	Campylobacter jejuni
197	GCF_001507165.1	1642039	Bacteria	Proteobacteria	Epsilonproteobacteria	Campylobacterales	Campylobacteraceae	Campylobacter	jejuni	Campylobacter jejuni	Campylobacter jejuni
197	GCF_012225445.1	1612572	Bacteria	Proteobacteria	Epsilonproteobacteria	Campylobacterales	Campylobacteraceae	Campylobacter	jejuni	Campylobacter jejuni	Campylobacter jejuni
197	GCF_012225225.1	1612562	Bacteria	Proteobacteria	Epsilonproteobacteria	Campylobacterales	Campylobacteraceae	Campylobacter	jejuni	Campylobacter jejuni	Campylobacter jejuni
197	GCF_001507045.1	1642497	Bacteria	Proteobacteria	Epsilonproteobacteria	Campylobacterales	Campylobacteraceae	Campylobacter	jejuni	Campylobacter jejuni	Campylobacter jejuni
198	GCF_902385735.1	1753385	Bacteria	Proteobacteria	Epsilonproteobacteria	Campylobacterales	Campylobacteraceae	Campylobacter	hyointestinalis	Campylobacter hyointestinalis	Campylobacter hyointestinalis
199	GCF_003048615.2	1987364	Bacteria	Proteobacteria	Epsilonproteobacteria	Campylobacterales	Campylobacteraceae	Campylobacter	concisus	Campylobacter concisus	Campylobacter concisus
199	GCF_015679985.1	1800519	Bacteria	Proteobacteria	Epsilonproteobacteria	Campylobacterales	Campylobacteraceae	Campylobacter	concisus	Campylobacter concisus	Campylobacter concisus
199	GCF_003048695.2	1932636	Bacteria	Proteobacteria	Epsilonproteobacteria	Campylobacterales	Campylobacteraceae	Campylobacter	concisus	Campylobacter concisus	Campylobacter concisus
199	GCF_015679945.1	1946644	Bacteria	Proteobacteria	Epsilonproteobacteria	Campylobacterales	Campylobacteraceae	Campylobacter	concisus	Campylobacter concisus	Campylobacter concisus
199	GCF_015679965.1	1861371	Bacteria	Proteobacteria	Epsilonproteobacteria	Campylobacterales	Campylobacteraceae	Campylobacter	concisus	Campylobacter concisus	Campylobacter concisus
199	GCF_003048685.2	2051359	Bacteria	Proteobacteria	Epsilonproteobacteria	Campylobacterales	Campylobacteraceae	Campylobacter	concisus	Campylobacter concisus	Campylobacter concisus
199	GCF_015680005.1	1831655	Bacteria	Proteobacteria	Epsilonproteobacteria	Campylobacterales	Campylobacteraceae	Campylobacter	concisus	Campylobacter concisus	Campylobacter concisus
199	GCF_003048775.2	1834912	Bacteria	Proteobacteria	Epsilonproteobacteria	Campylobacterales	Campylobacteraceae	Campylobacter	concisus	Campylobacter concisus	Campylobacter concisus
199	GCF_003048675.2	2031332	Bacteria	Proteobacteria	Epsilonproteobacteria	Campylobacterales	Campylobacteraceae	Campylobacter	concisus	Campylobacter concisus	Campylobacter concisus
199	GCF_003048875.2	2028838	Bacteria	Proteobacteria	Epsilonproteobacteria	Campylobacterales	Campylobacteraceae	Campylobacter	concisus	Campylobacter concisus	Campylobacter concisus
199	GCF_003048595.2	1897765	Bacteria	Proteobacteria	Epsilonproteobacteria	Campylobacterales	Campylobacteraceae	Campylobacter	concisus	Campylobacter concisus	Campylobacter concisus
199	GCF_001298465.1	1840041	Bacteria	Proteobacteria	Epsilonproteobacteria	Campylobacterales	Campylobacteraceae	Campylobacter	concisus	Campylobacter concisus	Campylobacter concisus
199	GCF_003048835.2	2002415	Bacteria	Proteobacteria	Epsilonproteobacteria	Campylobacterales	Campylobacteraceae	Campylobacter	concisus	Campylobacter concisus	Campylobacter concisus
199	GCF_003048375.1	2095236	Bacteria	Proteobacteria	Epsilonproteobacteria	Campylobacterales	Campylobacteraceae	Campylobacter	concisus	Campylobacter concisus	Campylobacter concisus
199	GCF_015680025.1	2028901	Bacteria	Proteobacteria	Epsilonproteobacteria	Campylobacterales	Campylobacteraceae	Campylobacter	concisus	Campylobacter concisus	Campylobacter concisus
200	GCF_013372125.1	1974918	Bacteria	Proteobacteria	Epsilonproteobacteria	Campylobacterales	Campylobacteraceae	Campylobacter	curvus	Campylobacter curvus	Campylobacter curvus
200	GCF_902381815.1	1971264	Bacteria	Proteobacteria	Epsilonproteobacteria	Campylobacterales	Campylobacteraceae	Campylobacter	curvus	Campylobacter curvus	Campylobacter curvus
201	GCF_900638335.1	1542878	Bacteria	Proteobacteria	Epsilonproteobacteria	Campylobacterales	Campylobacteraceae	Campylobacter	lari	Campylobacter lari	Campylobacter lari
201	GCF_016726265.1	1513367	Bacteria	Proteobacteria	Epsilonproteobacteria	Campylobacterales	Campylobacteraceae	Campylobacter	lari	Campylobacter lari	Campylobacter lari
201	GCF_001017575.1	1563032	Bacteria	Proteobacteria	Epsilonproteobacteria	Campylobacterales	Campylobacteraceae	Campylobacter	lari	Campylobacter lari	Campylobacter lari
201	GCF_010469945.1	1520838	Bacteria	Proteobacteria	Epsilonproteobacteria	Campylobacterales	Campylobacteraceae	Campylobacter	lari	Campylobacter lari	Campylobacter lari
202	GCF_013372205.1	1773478	Bacteria	Proteobacteria	Epsilonproteobacteria	Campylobacterales	Campylobacteraceae	Campylobacter	mucosalis	Campylobacter mucosalis	Campylobacter mucosalis
203	GCF_004803795.1	2571679	Bacteria	Proteobacteria	Epsilonproteobacteria	Campylobacterales	Campylobacteraceae	Campylobacter	rectus	Campylobacter rectus	Campylobacter rectus
204	GCF_004803815.1	2097887	Bacteria	Proteobacteria	Epsilonproteobacteria	Campylobacterales	Campylobacteraceae	Campylobacter	showae	Campylobacter showae	Campylobacter showae
204	GCF_900699785.1	2160580	Bacteria	Proteobacteria	Epsilonproteobacteria	Campylobacterales	Campylobacteraceae	Campylobacter	showae	Campylobacter showae	Campylobacter showae
206	GCF_002220775.1	1681311	Bacteria	Proteobacteria	Epsilonproteobacteria	Campylobacterales	Campylobacteraceae	Campylobacter	sputorum	Campylobacter sputorum	Campylobacter sputorum
210	GCF_002983705.1	1645738	Bacteria	Proteobacteria	Epsilonproteobacteria	Campylobacterales	Helicobacteraceae	Helicobacter	pylori	Helicobacter pylori	Helicobacter pylori
210	GCF_006338685.1	1637783	Bacteria	Proteobacteria	Epsilonproteobacteria	Campylobacterales	Helicobacteraceae	Helicobacter	pylori	Helicobacter pylori	Helicobacter pylori
210	GCF_017821655.1	1660636	Bacteria	Proteobacteria	Epsilonproteobacteria	Campylobacterales	Helicobacteraceae	Helicobacter	pylori	Helicobacter pylori	Helicobacter pylori
210	GCF_900638475.1	1644315	Bacteria	Proteobacteria	Epsilonproteobacteria	Campylobacterales	Helicobacteraceae	Helicobacter	pylori	Helicobacter pylori	Helicobacter pylori
210	GCF_002906495.1	1670779	Bacteria	Proteobacteria	Epsilonproteobacteria	Campylobacterales	Helicobacteraceae	Helicobacter	pylori	Helicobacter pylori	Helicobacter pylori
210	GCF_016755735.1	1675432	Bacteria	Proteobacteria	Epsilonproteobacteria	Campylobacterales	Helicobacteraceae	Helicobacter	pylori	Helicobacter pylori	Helicobacter pylori
210	GCF_002906555.1	1666735	Bacteria	Proteobacteria	Epsilonproteobacteria	Campylobacterales	Helicobacteraceae	Helicobacter	pylori	Helicobacter pylori	Helicobacter pylori
210	GCF_016749335.1	1638284	Bacteria	Proteobacteria	Epsilonproteobacteria	Campylobacterales	Helicobacteraceae	Helicobacter	pylori	Helicobacter pylori	Helicobacter pylori
210	GCF_007836855.1	1676743	Bacteria	Proteobacteria	Epsilonproteobacteria	Campylobacterales	Helicobacteraceae	Helicobacter	pylori	Helicobacter pylori	Helicobacter pylori
210	GCF_003957395.1	1637442	Bacteria	Proteobacteria	Epsilonproteobacteria	Campylobacterales	Helicobacteraceae	Helicobacter	pylori	Helicobacter pylori	Helicobacter pylori
210	GCF_002953555.1	1668735	Bacteria	Proteobacteria	Epsilonproteobacteria	Campylobacterales	Helicobacteraceae	Helicobacter	pylori	Helicobacter pylori	Helicobacter pylori
210	GCF_003636855.2	1678260	Bacteria	Proteobacteria	Epsilonproteobacteria	Campylobacterales	Helicobacteraceae	Helicobacter	pylori	Helicobacter pylori	Helicobacter pylori
210	GCF_000685705.1	1659060	Bacteria	Proteobacteria	Epsilonproteobacteria	Campylobacterales	Helicobacteraceae	Helicobacter	pylori	Helicobacter pylori	Helicobacter pylori
210	GCF_011456275.1	1563305	Bacteria	Proteobacteria	Epsilonproteobacteria	Campylobacterales	Helicobacteraceae	Helicobacter	pylori	Helicobacter pylori	Helicobacter pylori
210	GCF_902381665.1	1566655	Bacteria	Proteobacteria	Epsilonproteobacteria	Campylobacterales	Helicobacteraceae	Helicobacter	pylori	Helicobacter pylori	Helicobacter pylori
210	GCF_016755675.1	1644092	Bacteria	Proteobacteria	Epsilonproteobacteria	Campylobacterales	Helicobacteraceae	Helicobacter	pylori	Helicobacter pylori	Helicobacter pylori
210	GCF_011457615.1	1563302	Bacteria	Proteobacteria	Epsilonproteobacteria	Campylobacterales	Helicobacteraceae	Helicobacter	pylori	Helicobacter pylori	Helicobacter pylori
210	GCF_007794935.1	1681590	Bacteria	Proteobacteria	Epsilonproteobacteria	Campylobacterales	Helicobacteraceae	Helicobacter	pylori	Helicobacter pylori	Helicobacter pylori
210	GCF_011457815.1	1563438	Bacteria	Proteobacteria	Epsilonproteobacteria	Campylobacterales	Helicobacteraceae	Helicobacter	pylori	Helicobacter pylori	Helicobacter pylori
210	GCF_001433515.1	1631276	Bacteria	Proteobacteria	Epsilonproteobacteria	Campylobacterales	Helicobacteraceae	Helicobacter	pylori	Helicobacter pylori	Helicobacter pylori
210	GCF_016755715.1	1592792	Bacteria	Proteobacteria	Epsilonproteobacteria	Campylobacterales	Helicobacteraceae	Helicobacter	pylori	Helicobacter pylori	Helicobacter pylori
210	GCF_016757595.1	1675471	Bacteria	Proteobacteria	Epsilonproteobacteria	Campylobacterales	Helicobacteraceae	Helicobacter	pylori	Helicobacter pylori	Helicobacter pylori
210	GCF_001653415.1	1659899	Bacteria	Proteobacteria	Epsilonproteobacteria	Campylobacterales	Helicobacteraceae	Helicobacter	pylori	Helicobacter pylori	Helicobacter pylori
210	GCF_006337875.1	1659500	Bacteria	Proteobacteria	Epsilonproteobacteria	Campylobacterales	Helicobacteraceae	Helicobacter	pylori	Helicobacter pylori	Helicobacter pylori
210	GCF_900120205.1	1670384	Bacteria	Proteobacteria	Epsilonproteobacteria	Campylobacterales	Helicobacteraceae	Helicobacter	pylori	Helicobacter pylori	Helicobacter pylori
210	GCF_007843535.1	1631093	Bacteria	Proteobacteria	Epsilonproteobacteria	Campylobacterales	Helicobacteraceae	Helicobacter	pylori	Helicobacter pylori	Helicobacter pylori
210	GCF_016755635.1	1630535	Bacteria	Proteobacteria	Epsilonproteobacteria	Campylobacterales	Helicobacteraceae	Helicobacter	pylori	Helicobacter pylori	Helicobacter pylori
210	GCF_016748415.1	1630559	Bacteria	Proteobacteria	Epsilonproteobacteria	Campylobacterales	Helicobacteraceae	Helicobacter	pylori	Helicobacter pylori	Helicobacter pylori
210	GCF_006338285.1	1599658	Bacteria	Proteobacteria	Epsilonproteobacteria	Campylobacterales	Helicobacteraceae	Helicobacter	pylori	Helicobacter pylori	Helicobacter pylori
210	GCF_007836735.1	1643956	Bacteria	Proteobacteria	Epsilonproteobacteria	Campylobacterales	Helicobacteraceae	Helicobacter	pylori	Helicobacter pylori	Helicobacter pylori
210	GCF_016755695.1	1612861	Bacteria	Proteobacteria	Epsilonproteobacteria	Campylobacterales	Helicobacteraceae	Helicobacter	pylori	Helicobacter pylori	Helicobacter pylori
210	GCF_011462735.1	1563333	Bacteria	Proteobacteria	Epsilonproteobacteria	Campylobacterales	Helicobacteraceae	Helicobacter	pylori	Helicobacter pylori	Helicobacter pylori
210	GCF_011463035.1	1563420	Bacteria	Proteobacteria	Epsilonproteobacteria	Campylobacterales	Helicobacteraceae	Helicobacter	pylori	Helicobacter pylori	Helicobacter pylori
210	GCF_011462915.1	1563409	Bacteria	Proteobacteria	Epsilonproteobacteria	Campylobacterales	Helicobacteraceae	Helicobacter	pylori	Helicobacter pylori	Helicobacter pylori
210	GCF_011458015.1	1563405	Bacteria	Proteobacteria	Epsilonproteobacteria	Campylobacterales	Helicobacteraceae	Helicobacter	pylori	Helicobacter pylori	Helicobacter pylori
210	GCF_003855475.1	1563701	Bacteria	Proteobacteria	Epsilonproteobacteria	Campylobacterales	Helicobacteraceae	Helicobacter	pylori	Helicobacter pylori	Helicobacter pylori
210	GCF_003939085.1	1658454	Bacteria	Proteobacteria	Epsilonproteobacteria	Campylobacterales	Helicobacteraceae	Helicobacter	pylori	Helicobacter pylori	Helicobacter pylori
210	GCF_010917675.1	1656646	Bacteria	Proteobacteria	Epsilonproteobacteria	Campylobacterales	Helicobacteraceae	Helicobacter	pylori	Helicobacter pylori	Helicobacter pylori
210	GCF_004088155.1	1535248	Bacteria	Proteobacteria	Epsilonproteobacteria	Campylobacterales	Helicobacteraceae	Helicobacter	pylori	Helicobacter pylori	Helicobacter pylori
210	GCF_001653475.1	1531450	Bacteria	Proteobacteria	Epsilonproteobacteria	Campylobacterales	Helicobacteraceae	Helicobacter	pylori	Helicobacter pylori	Helicobacter pylori
210	GCF_011456895.1	1566721	Bacteria	Proteobacteria	Epsilonproteobacteria	Campylobacterales	Helicobacteraceae	Helicobacter	pylori	Helicobacter pylori	Helicobacter pylori
210	GCF_007843715.1	1648077	Bacteria	Proteobacteria	Epsilonproteobacteria	Campylobacterales	Helicobacteraceae	Helicobacter	pylori	Helicobacter pylori	Helicobacter pylori
210	GCF_016755615.1	1614092	Bacteria	Proteobacteria	Epsilonproteobacteria	Campylobacterales	Helicobacteraceae	Helicobacter	pylori	Helicobacter pylori	Helicobacter pylori
210	GCF_006338945.1	1638022	Bacteria	Proteobacteria	Epsilonproteobacteria	Campylobacterales	Helicobacteraceae	Helicobacter	pylori	Helicobacter pylori	Helicobacter pylori
210	GCF_002222575.1	1584869	Bacteria	Proteobacteria	Epsilonproteobacteria	Campylobacterales	Helicobacteraceae	Helicobacter	pylori	Helicobacter pylori	Helicobacter pylori
210	GCF_016755655.1	1567616	Bacteria	Proteobacteria	Epsilonproteobacteria	Campylobacterales	Helicobacteraceae	Helicobacter	pylori	Helicobacter pylori	Helicobacter pylori
210	GCF_002952575.1	1673951	Bacteria	Proteobacteria	Epsilonproteobacteria	Campylobacterales	Helicobacteraceae	Helicobacter	pylori	Helicobacter pylori	Helicobacter pylori
210	GCF_007844055.1	1646042	Bacteria	Proteobacteria	Epsilonproteobacteria	Campylobacterales	Helicobacteraceae	Helicobacter	pylori	Helicobacter pylori	Helicobacter pylori
210	GCF_016748175.1	1704243	Bacteria	Proteobacteria	Epsilonproteobacteria	Campylobacterales	Helicobacteraceae	Helicobacter	pylori	Helicobacter pylori	Helicobacter pylori
210	GCF_900120315.1	1670321	Bacteria	Proteobacteria	Epsilonproteobacteria	Campylobacterales	Helicobacteraceae	Helicobacter	pylori	Helicobacter pylori	Helicobacter pylori
210	GCF_011456475.1	1563317	Bacteria	Proteobacteria	Epsilonproteobacteria	Campylobacterales	Helicobacteraceae	Helicobacter	pylori	Helicobacter pylori	Helicobacter pylori
210	GCF_006337485.1	1690720	Bacteria	Proteobacteria	Epsilonproteobacteria	Campylobacterales	Helicobacteraceae	Helicobacter	pylori	Helicobacter pylori	Helicobacter pylori
210	GCF_006339235.1	1540214	Bacteria	Proteobacteria	Epsilonproteobacteria	Campylobacterales	Helicobacteraceae	Helicobacter	pylori	Helicobacter pylori	Helicobacter pylori
210	GCF_016748265.1	1615144	Bacteria	Proteobacteria	Epsilonproteobacteria	Campylobacterales	Helicobacteraceae	Helicobacter	pylori	Helicobacter pylori	Helicobacter pylori
210	GCF_016757535.1	1615900	Bacteria	Proteobacteria	Epsilonproteobacteria	Campylobacterales	Helicobacteraceae	Helicobacter	pylori	Helicobacter pylori	Helicobacter pylori
210	GCF_006338815.1	1601381	Bacteria	Proteobacteria	Epsilonproteobacteria	Campylobacterales	Helicobacteraceae	Helicobacter	pylori	Helicobacter pylori	Helicobacter pylori
210	GCF_002952515.1	1674018	Bacteria	Proteobacteria	Epsilonproteobacteria	Campylobacterales	Helicobacteraceae	Helicobacter	pylori	Helicobacter pylori	Helicobacter pylori
210	GCF_011457355.1	1563411	Bacteria	Proteobacteria	Epsilonproteobacteria	Campylobacterales	Helicobacteraceae	Helicobacter	pylori	Helicobacter pylori	Helicobacter pylori
210	GCF_006337405.1	1709363	Bacteria	Proteobacteria	Epsilonproteobacteria	Campylobacterales	Helicobacteraceae	Helicobacter	pylori	Helicobacter pylori	Helicobacter pylori
210	GCF_016748925.1	1651043	Bacteria	Proteobacteria	Epsilonproteobacteria	Campylobacterales	Helicobacteraceae	Helicobacter	pylori	Helicobacter pylori	Helicobacter pylori
210	GCF_016755795.1	1627715	Bacteria	Proteobacteria	Epsilonproteobacteria	Campylobacterales	Helicobacteraceae	Helicobacter	pylori	Helicobacter pylori	Helicobacter pylori
210	GCF_004088075.1	1514674	Bacteria	Proteobacteria	Epsilonproteobacteria	Campylobacterales	Helicobacteraceae	Helicobacter	pylori	Helicobacter pylori	Helicobacter pylori
210	GCF_006337285.1	1649543	Bacteria	Proteobacteria	Epsilonproteobacteria	Campylobacterales	Helicobacteraceae	Helicobacter	pylori	Helicobacter pylori	Helicobacter pylori
210	GCF_900120185.1	1667858	Bacteria	Proteobacteria	Epsilonproteobacteria	Campylobacterales	Helicobacteraceae	Helicobacter	pylori	Helicobacter pylori	Helicobacter pylori
210	GCF_016748555.1	1745797	Bacteria	Proteobacteria	Epsilonproteobacteria	Campylobacterales	Helicobacteraceae	Helicobacter	pylori	Helicobacter pylori	Helicobacter pylori
210	GCF_006337365.1	1540135	Bacteria	Proteobacteria	Epsilonproteobacteria	Campylobacterales	Helicobacteraceae	Helicobacter	pylori	Helicobacter pylori	Helicobacter pylori
210	GCF_016747995.1	1616437	Bacteria	Proteobacteria	Epsilonproteobacteria	Campylobacterales	Helicobacteraceae	Helicobacter	pylori	Helicobacter pylori	Helicobacter pylori
210	GCF_016748085.1	1640012	Bacteria	Proteobacteria	Epsilonproteobacteria	Campylobacterales	Helicobacteraceae	Helicobacter	pylori	Helicobacter pylori	Helicobacter pylori
210	GCF_016749215.1	1639295	Bacteria	Proteobacteria	Epsilonproteobacteria	Campylobacterales	Helicobacteraceae	Helicobacter	pylori	Helicobacter pylori	Helicobacter pylori
210	GCF_006339365.1	1596986	Bacteria	Proteobacteria	Epsilonproteobacteria	Campylobacterales	Helicobacteraceae	Helicobacter	pylori	Helicobacter pylori	Helicobacter pylori
210	GCF_006337425.1	1634797	Bacteria	Proteobacteria	Epsilonproteobacteria	Campylobacterales	Helicobacteraceae	Helicobacter	pylori	Helicobacter pylori	Helicobacter pylori
210	GCF_900119955.1	1667625	Bacteria	Proteobacteria	Epsilonproteobacteria	Campylobacterales	Helicobacteraceae	Helicobacter	pylori	Helicobacter pylori	Helicobacter pylori
210	GCF_006337625.1	1610187	Bacteria	Proteobacteria	Epsilonproteobacteria	Campylobacterales	Helicobacteraceae	Helicobacter	pylori	Helicobacter pylori	Helicobacter pylori
210	GCF_011462575.1	1562072	Bacteria	Proteobacteria	Epsilonproteobacteria	Campylobacterales	Helicobacteraceae	Helicobacter	pylori	Helicobacter pylori	Helicobacter pylori
210	GCF_002951975.1	1674002	Bacteria	Proteobacteria	Epsilonproteobacteria	Campylobacterales	Helicobacteraceae	Helicobacter	pylori	Helicobacter pylori	Helicobacter pylori
210	GCF_006338145.1	1582133	Bacteria	Proteobacteria	Epsilonproteobacteria	Campylobacterales	Helicobacteraceae	Helicobacter	pylori	Helicobacter pylori	Helicobacter pylori
210	GCF_017821355.1	1707147	Bacteria	Proteobacteria	Epsilonproteobacteria	Campylobacterales	Helicobacteraceae	Helicobacter	pylori	Helicobacter pylori	Helicobacter pylori
210	GCF_002952495.1	1674013	Bacteria	Proteobacteria	Epsilonproteobacteria	Campylobacterales	Helicobacteraceae	Helicobacter	pylori	Helicobacter pylori	Helicobacter pylori
210	GCF_017821595.1	1690568	Bacteria	Proteobacteria	Epsilonproteobacteria	Campylobacterales	Helicobacteraceae	Helicobacter	pylori	Helicobacter pylori	Helicobacter pylori
210	GCF_001653395.1	1614411	Bacteria	Proteobacteria	Epsilonproteobacteria	Campylobacterales	Helicobacteraceae	Helicobacter	pylori	Helicobacter pylori	Helicobacter pylori
210	GCF_016749455.1	1691877	Bacteria	Proteobacteria	Epsilonproteobacteria	Campylobacterales	Helicobacteraceae	Helicobacter	pylori	Helicobacter pylori	Helicobacter pylori
210	GCF_011456315.1	1563276	Bacteria	Proteobacteria	Epsilonproteobacteria	Campylobacterales	Helicobacteraceae	Helicobacter	pylori	Helicobacter pylori	Helicobacter pylori
210	GCF_000685745.1	1604212	Bacteria	Proteobacteria	Epsilonproteobacteria	Campylobacterales	Helicobacteraceae	Helicobacter	pylori	Helicobacter pylori	Helicobacter pylori
210	GCF_011462215.1	1563290	Bacteria	Proteobacteria	Epsilonproteobacteria	Campylobacterales	Helicobacteraceae	Helicobacter	pylori	Helicobacter pylori	Helicobacter pylori
210	GCF_006338045.1	1679162	Bacteria	Proteobacteria	Epsilonproteobacteria	Campylobacterales	Helicobacteraceae	Helicobacter	pylori	Helicobacter pylori	Helicobacter pylori
210	GCF_007843915.1	1726836	Bacteria	Proteobacteria	Epsilonproteobacteria	Campylobacterales	Helicobacteraceae	Helicobacter	pylori	Helicobacter pylori	Helicobacter pylori
210	GCF_000817025.1	1586473	Bacteria	Proteobacteria	Epsilonproteobacteria	Campylobacterales	Helicobacteraceae	Helicobacter	pylori	Helicobacter pylori	Helicobacter pylori
210	GCF_010917155.1	1643850	Bacteria	Proteobacteria	Epsilonproteobacteria	Campylobacterales	Helicobacteraceae	Helicobacter	pylori	Helicobacter pylori	Helicobacter pylori
210	GCF_002952615.1	1674020	Bacteria	Proteobacteria	Epsilonproteobacteria	Campylobacterales	Helicobacteraceae	Helicobacter	pylori	Helicobacter pylori	Helicobacter pylori
210	GCF_003050665.1	1680898	Bacteria	Proteobacteria	Epsilonproteobacteria	Campylobacterales	Helicobacteraceae	Helicobacter	pylori	Helicobacter pylori	Helicobacter pylori
210	GCF_016755775.1	1611185	Bacteria	Proteobacteria	Epsilonproteobacteria	Campylobacterales	Helicobacteraceae	Helicobacter	pylori	Helicobacter pylori	Helicobacter pylori
210	GCF_006337345.1	1611628	Bacteria	Proteobacteria	Epsilonproteobacteria	Campylobacterales	Helicobacteraceae	Helicobacter	pylori	Helicobacter pylori	Helicobacter pylori
210	GCF_001653455.1	1570310	Bacteria	Proteobacteria	Epsilonproteobacteria	Campylobacterales	Helicobacteraceae	Helicobacter	pylori	Helicobacter pylori	Helicobacter pylori
210	GCF_017821535.1	1624458	Bacteria	Proteobacteria	Epsilonproteobacteria	Campylobacterales	Helicobacteraceae	Helicobacter	pylori	Helicobacter pylori	Helicobacter pylori
210	GCF_900176185.1	1682800	Bacteria	Proteobacteria	Epsilonproteobacteria	Campylobacterales	Helicobacteraceae	Helicobacter	pylori	Helicobacter pylori	Helicobacter pylori
210	GCF_008326525.1	1604952	Bacteria	Proteobacteria	Epsilonproteobacteria	Campylobacterales	Helicobacteraceae	Helicobacter	pylori	Helicobacter pylori	Helicobacter pylori
210	GCF_006337325.1	1588985	Bacteria	Proteobacteria	Epsilonproteobacteria	Campylobacterales	Helicobacteraceae	Helicobacter	pylori	Helicobacter pylori	Helicobacter pylori
210	GCF_002906535.1	1666471	Bacteria	Proteobacteria	Epsilonproteobacteria	Campylobacterales	Helicobacteraceae	Helicobacter	pylori	Helicobacter pylori	Helicobacter pylori
210	GCF_013122115.1	1674805	Bacteria	Proteobacteria	Epsilonproteobacteria	Campylobacterales	Helicobacteraceae	Helicobacter	pylori	Helicobacter pylori	Helicobacter pylori
210	GCF_900119995.1	1667804	Bacteria	Proteobacteria	Epsilonproteobacteria	Campylobacterales	Helicobacteraceae	Helicobacter	pylori	Helicobacter pylori	Helicobacter pylori
210	GCF_004295525.1	1680829	Bacteria	Proteobacteria	Epsilonproteobacteria	Campylobacterales	Helicobacteraceae	Helicobacter	pylori	Helicobacter pylori	Helicobacter pylori
210	GCF_900149805.1	1667883	Bacteria	Proteobacteria	Epsilonproteobacteria	Campylobacterales	Helicobacteraceae	Helicobacter	pylori	Helicobacter pylori	Helicobacter pylori
210	GCF_002952655.1	1674010	Bacteria	Proteobacteria	Epsilonproteobacteria	Campylobacterales	Helicobacteraceae	Helicobacter	pylori	Helicobacter pylori	Helicobacter pylori
210	GCF_006339065.1	1628623	Bacteria	Proteobacteria	Epsilonproteobacteria	Campylobacterales	Helicobacteraceae	Helicobacter	pylori	Helicobacter pylori	Helicobacter pylori
210	GCF_016749575.1	1629514	Bacteria	Proteobacteria	Epsilonproteobacteria	Campylobacterales	Helicobacteraceae	Helicobacter	pylori	Helicobacter pylori	Helicobacter pylori
210	GCF_002952535.1	1674019	Bacteria	Proteobacteria	Epsilonproteobacteria	Campylobacterales	Helicobacteraceae	Helicobacter	pylori	Helicobacter pylori	Helicobacter pylori
210	GCF_017821635.1	1661144	Bacteria	Proteobacteria	Epsilonproteobacteria	Campylobacterales	Helicobacteraceae	Helicobacter	pylori	Helicobacter pylori	Helicobacter pylori
210	GCF_000827025.1	1667303	Bacteria	Proteobacteria	Epsilonproteobacteria	Campylobacterales	Helicobacteraceae	Helicobacter	pylori	Helicobacter pylori	Helicobacter pylori
210	GCF_002952675.1	1674018	Bacteria	Proteobacteria	Epsilonproteobacteria	Campylobacterales	Helicobacteraceae	Helicobacter	pylori	Helicobacter pylori	Helicobacter pylori
210	GCF_000685665.1	1604233	Bacteria	Proteobacteria	Epsilonproteobacteria	Campylobacterales	Helicobacteraceae	Helicobacter	pylori	Helicobacter pylori	Helicobacter pylori
210	GCF_017821615.1	1622324	Bacteria	Proteobacteria	Epsilonproteobacteria	Campylobacterales	Helicobacteraceae	Helicobacter	pylori	Helicobacter pylori	Helicobacter pylori
210	GCF_002952455.1	1674015	Bacteria	Proteobacteria	Epsilonproteobacteria	Campylobacterales	Helicobacteraceae	Helicobacter	pylori	Helicobacter pylori	Helicobacter pylori
210	GCF_017821235.1	1633985	Bacteria	Proteobacteria	Epsilonproteobacteria	Campylobacterales	Helicobacteraceae	Helicobacter	pylori	Helicobacter pylori	Helicobacter pylori
210	GCF_900120335.1	1667712	Bacteria	Proteobacteria	Epsilonproteobacteria	Campylobacterales	Helicobacteraceae	Helicobacter	pylori	Helicobacter pylori	Helicobacter pylori
210	GCF_006337265.1	1636444	Bacteria	Proteobacteria	Epsilonproteobacteria	Campylobacterales	Helicobacteraceae	Helicobacter	pylori	Helicobacter pylori	Helicobacter pylori
210	GCF_002952595.1	1674009	Bacteria	Proteobacteria	Epsilonproteobacteria	Campylobacterales	Helicobacteraceae	Helicobacter	pylori	Helicobacter pylori	Helicobacter pylori
210	GCF_001653375.1	1617826	Bacteria	Proteobacteria	Epsilonproteobacteria	Campylobacterales	Helicobacteraceae	Helicobacter	pylori	Helicobacter pylori	Helicobacter pylori
210	GCF_013122055.1	1674768	Bacteria	Proteobacteria	Epsilonproteobacteria	Campylobacterales	Helicobacteraceae	Helicobacter	pylori	Helicobacter pylori	Helicobacter pylori
210	GCF_016749815.1	1628378	Bacteria	Proteobacteria	Epsilonproteobacteria	Campylobacterales	Helicobacteraceae	Helicobacter	pylori	Helicobacter pylori	Helicobacter pylori
210	GCF_016755755.1	1635086	Bacteria	Proteobacteria	Epsilonproteobacteria	Campylobacterales	Helicobacteraceae	Helicobacter	pylori	Helicobacter pylori	Helicobacter pylori
210	GCF_016755815.1	1616651	Bacteria	Proteobacteria	Epsilonproteobacteria	Campylobacterales	Helicobacteraceae	Helicobacter	pylori	Helicobacter pylori	Helicobacter pylori
210	GCF_016757555.1	1654099	Bacteria	Proteobacteria	Epsilonproteobacteria	Campylobacterales	Helicobacteraceae	Helicobacter	pylori	Helicobacter pylori	Helicobacter pylori
210	GCF_016748795.1	1667949	Bacteria	Proteobacteria	Epsilonproteobacteria	Campylobacterales	Helicobacteraceae	Helicobacter	pylori	Helicobacter pylori	Helicobacter pylori
210	GCF_900120255.1	1667821	Bacteria	Proteobacteria	Epsilonproteobacteria	Campylobacterales	Helicobacteraceae	Helicobacter	pylori	Helicobacter pylori	Helicobacter pylori
210	GCF_017821475.1	1668381	Bacteria	Proteobacteria	Epsilonproteobacteria	Campylobacterales	Helicobacteraceae	Helicobacter	pylori	Helicobacter pylori	Helicobacter pylori
210	GCF_011456665.1	1563232	Bacteria	Proteobacteria	Epsilonproteobacteria	Campylobacterales	Helicobacteraceae	Helicobacter	pylori	Helicobacter pylori	Helicobacter pylori
210	GCF_001653435.1	1510564	Bacteria	Proteobacteria	Epsilonproteobacteria	Campylobacterales	Helicobacteraceae	Helicobacter	pylori	Helicobacter pylori	Helicobacter pylori
210	GCF_007844035.1	1663520	Bacteria	Proteobacteria	Epsilonproteobacteria	Campylobacterales	Helicobacteraceae	Helicobacter	pylori	Helicobacter pylori	Helicobacter pylori
210	GCF_016749085.1	1619464	Bacteria	Proteobacteria	Epsilonproteobacteria	Campylobacterales	Helicobacteraceae	Helicobacter	pylori	Helicobacter pylori	Helicobacter pylori
210	GCF_900120275.1	1667936	Bacteria	Proteobacteria	Epsilonproteobacteria	Campylobacterales	Helicobacteraceae	Helicobacter	pylori	Helicobacter pylori	Helicobacter pylori
210	GCF_013122035.1	1673425	Bacteria	Proteobacteria	Epsilonproteobacteria	Campylobacterales	Helicobacteraceae	Helicobacter	pylori	Helicobacter pylori	Helicobacter pylori
210	GCF_002952555.1	1674009	Bacteria	Proteobacteria	Epsilonproteobacteria	Campylobacterales	Helicobacteraceae	Helicobacter	pylori	Helicobacter pylori	Helicobacter pylori
210	GCF_011457115.1	1563266	Bacteria	Proteobacteria	Epsilonproteobacteria	Campylobacterales	Helicobacteraceae	Helicobacter	pylori	Helicobacter pylori	Helicobacter pylori
210	GCF_016749025.1	1745296	Bacteria	Proteobacteria	Epsilonproteobacteria	Campylobacterales	Helicobacteraceae	Helicobacter	pylori	Helicobacter pylori	Helicobacter pylori
210	GCF_002952475.1	1674013	Bacteria	Proteobacteria	Epsilonproteobacteria	Campylobacterales	Helicobacteraceae	Helicobacter	pylori	Helicobacter pylori	Helicobacter pylori
210	GCF_011463055.1	1563260	Bacteria	Proteobacteria	Epsilonproteobacteria	Campylobacterales	Helicobacteraceae	Helicobacter	pylori	Helicobacter pylori	Helicobacter pylori
210	GCF_006337745.1	1643421	Bacteria	Proteobacteria	Epsilonproteobacteria	Campylobacterales	Helicobacteraceae	Helicobacter	pylori	Helicobacter pylori	Helicobacter pylori
210	GCF_017821275.1	1667928	Bacteria	Proteobacteria	Epsilonproteobacteria	Campylobacterales	Helicobacteraceae	Helicobacter	pylori	Helicobacter pylori	Helicobacter pylori
210	GCF_006338545.1	1619300	Bacteria	Proteobacteria	Epsilonproteobacteria	Campylobacterales	Helicobacteraceae	Helicobacter	pylori	Helicobacter pylori	Helicobacter pylori
210	GCF_016749715.1	1653624	Bacteria	Proteobacteria	Epsilonproteobacteria	Campylobacterales	Helicobacteraceae	Helicobacter	pylori	Helicobacter pylori	Helicobacter pylori
210	GCF_006337305.1	1580965	Bacteria	Proteobacteria	Epsilonproteobacteria	Campylobacterales	Helicobacteraceae	Helicobacter	pylori	Helicobacter pylori	Helicobacter pylori
210	GCF_900120225.1	1667978	Bacteria	Proteobacteria	Epsilonproteobacteria	Campylobacterales	Helicobacteraceae	Helicobacter	pylori	Helicobacter pylori	Helicobacter pylori
210	GCF_004295545.1	1609151	Bacteria	Proteobacteria	Epsilonproteobacteria	Campylobacterales	Helicobacteraceae	Helicobacter	pylori	Helicobacter pylori	Helicobacter pylori
210	GCF_011462375.1	1563280	Bacteria	Proteobacteria	Epsilonproteobacteria	Campylobacterales	Helicobacteraceae	Helicobacter	pylori	Helicobacter pylori	Helicobacter pylori
210	GCF_900120135.1	1668174	Bacteria	Proteobacteria	Epsilonproteobacteria	Campylobacterales	Helicobacteraceae	Helicobacter	pylori	Helicobacter pylori	Helicobacter pylori
210	GCF_016748675.1	1618010	Bacteria	Proteobacteria	Epsilonproteobacteria	Campylobacterales	Helicobacteraceae	Helicobacter	pylori	Helicobacter pylori	Helicobacter pylori
210	GCF_010917555.1	1642466	Bacteria	Proteobacteria	Epsilonproteobacteria	Campylobacterales	Helicobacteraceae	Helicobacter	pylori	Helicobacter pylori	Helicobacter pylori
210	GCF_002952635.1	1674026	Bacteria	Proteobacteria	Epsilonproteobacteria	Campylobacterales	Helicobacteraceae	Helicobacter	pylori	Helicobacter pylori	Helicobacter pylori
210	GCF_006337465.1	1609437	Bacteria	Proteobacteria	Epsilonproteobacteria	Campylobacterales	Helicobacteraceae	Helicobacter	pylori	Helicobacter pylori	Helicobacter pylori
210	GCF_011458315.1	1563274	Bacteria	Proteobacteria	Epsilonproteobacteria	Campylobacterales	Helicobacteraceae	Helicobacter	pylori	Helicobacter pylori	Helicobacter pylori
210	GCF_006337445.1	1579431	Bacteria	Proteobacteria	Epsilonproteobacteria	Campylobacterales	Helicobacteraceae	Helicobacter	pylori	Helicobacter pylori	Helicobacter pylori
210	GCF_011463175.1	1563267	Bacteria	Proteobacteria	Epsilonproteobacteria	Campylobacterales	Helicobacteraceae	Helicobacter	pylori	Helicobacter pylori	Helicobacter pylori
210	GCF_900120055.1	1667894	Bacteria	Proteobacteria	Epsilonproteobacteria	Campylobacterales	Helicobacteraceae	Helicobacter	pylori	Helicobacter pylori	Helicobacter pylori
210	GCF_011458095.1	1563292	Bacteria	Proteobacteria	Epsilonproteobacteria	Campylobacterales	Helicobacteraceae	Helicobacter	pylori	Helicobacter pylori	Helicobacter pylori
210	GCF_016757575.1	1609650	Bacteria	Proteobacteria	Epsilonproteobacteria	Campylobacterales	Helicobacteraceae	Helicobacter	pylori	Helicobacter pylori	Helicobacter pylori
210	GCF_006337385.1	1583343	Bacteria	Proteobacteria	Epsilonproteobacteria	Campylobacterales	Helicobacteraceae	Helicobacter	pylori	Helicobacter pylori	Helicobacter pylori
210	GCF_006338415.1	1706376	Bacteria	Proteobacteria	Epsilonproteobacteria	Campylobacterales	Helicobacteraceae	Helicobacter	pylori	Helicobacter pylori	Helicobacter pylori
210	GCF_011456295.1	1563239	Bacteria	Proteobacteria	Epsilonproteobacteria	Campylobacterales	Helicobacteraceae	Helicobacter	pylori	Helicobacter pylori	Helicobacter pylori
213	GCF_003214155.2	2165979	Bacteria	Proteobacteria	Epsilonproteobacteria	Campylobacterales	Helicobacteraceae	Helicobacter	cinaedi	Helicobacter cinaedi	Helicobacter cinaedi
213	GCF_014931095.1	2256207	Bacteria	Proteobacteria	Epsilonproteobacteria	Campylobacterales	Helicobacteraceae	Helicobacter	cinaedi	Helicobacter cinaedi	Helicobacter cinaedi
213	GCF_902381705.1	2240130	Bacteria	Proteobacteria	Epsilonproteobacteria	Campylobacterales	Helicobacteraceae	Helicobacter	cinaedi	Helicobacter cinaedi	Helicobacter cinaedi
213	GCF_014931155.1	2218389	Bacteria	Proteobacteria	Epsilonproteobacteria	Campylobacterales	Helicobacteraceae	Helicobacter	cinaedi	Helicobacter cinaedi	Helicobacter cinaedi
213	GCF_003574195.1	2199263	Bacteria	Proteobacteria	Epsilonproteobacteria	Campylobacterales	Helicobacteraceae	Helicobacter	cinaedi	Helicobacter cinaedi	Helicobacter cinaedi
213	GCF_003213825.2	2221266	Bacteria	Proteobacteria	Epsilonproteobacteria	Campylobacterales	Helicobacteraceae	Helicobacter	cinaedi	Helicobacter cinaedi	Helicobacter cinaedi
213	GCF_003213725.2	2154041	Bacteria	Proteobacteria	Epsilonproteobacteria	Campylobacterales	Helicobacteraceae	Helicobacter	cinaedi	Helicobacter cinaedi	Helicobacter cinaedi
217	GCF_900476215.1	1576607	Bacteria	Proteobacteria	Epsilonproteobacteria	Campylobacterales	Helicobacteraceae	Helicobacter	mustelae	Helicobacter mustelae	Helicobacter mustelae
227	GCF_004328865.1	4597803	Bacteria	Proteobacteria	Gammaproteobacteria	Alteromonadales	Pseudoalteromonadaceae	Pseudoalteromonas	carrageenovora	Pseudoalteromonas carrageenovora	Pseudoalteromonas carrageenovora
235	GCF_000740155.1	3288518	Bacteria	Proteobacteria	Alphaproteobacteria	Hyphomicrobiales	Brucellaceae	Brucella	abortus	Brucella abortus	Brucella abortus
235	GCF_000740295.1	3280310	Bacteria	Proteobacteria	Alphaproteobacteria	Hyphomicrobiales	Brucellaceae	Brucella	abortus	Brucella abortus	Brucella abortus
235	GCF_008761575.1	3278466	Bacteria	Proteobacteria	Alphaproteobacteria	Hyphomicrobiales	Brucellaceae	Brucella	abortus	Brucella abortus	Brucella abortus
235	GCF_002262975.1	3271067	Bacteria	Proteobacteria	Alphaproteobacteria	Hyphomicrobiales	Brucellaceae	Brucella	abortus	Brucella abortus	Brucella abortus
235	GCF_000740135.1	3289500	Bacteria	Proteobacteria	Alphaproteobacteria	Hyphomicrobiales	Brucellaceae	Brucella	abortus	Brucella abortus	Brucella abortus
235	GCF_001043295.1	3273110	Bacteria	Proteobacteria	Alphaproteobacteria	Hyphomicrobiales	Brucellaceae	Brucella	abortus	Brucella abortus	Brucella abortus
235	GCF_002895145.1	3286445	Bacteria	Proteobacteria	Alphaproteobacteria	Hyphomicrobiales	Brucellaceae	Brucella	abortus	Brucella abortus	Brucella abortus
235	GCF_002262995.1	3270868	Bacteria	Proteobacteria	Alphaproteobacteria	Hyphomicrobiales	Brucellaceae	Brucella	abortus	Brucella abortus	Brucella abortus
235	GCF_000740175.1	3285289	Bacteria	Proteobacteria	Alphaproteobacteria	Hyphomicrobiales	Brucellaceae	Brucella	abortus	Brucella abortus	Brucella abortus
235	GCF_003675365.1	3270584	Bacteria	Proteobacteria	Alphaproteobacteria	Hyphomicrobiales	Brucellaceae	Brucella	abortus	Brucella abortus	Brucella abortus
235	GCF_003290345.1	3286167	Bacteria	Proteobacteria	Alphaproteobacteria	Hyphomicrobiales	Brucellaceae	Brucella	abortus	Brucella abortus	Brucella abortus
235	GCF_000740315.1	3288158	Bacteria	Proteobacteria	Alphaproteobacteria	Hyphomicrobiales	Brucellaceae	Brucella	abortus	Brucella abortus	Brucella abortus
238	GCF_002022145.1	4004759	Bacteria	Bacteroidetes	Flavobacteriia	Flavobacteriales	Weeksellaceae	Elizabethkingia	meningoseptica	Elizabethkingia meningoseptica	Elizabethkingia meningoseptica
238	GCF_900475375.1	3874791	Bacteria	Bacteroidetes	Flavobacteriia	Flavobacteriales	Weeksellaceae	Elizabethkingia	meningoseptica	Elizabethkingia meningoseptica	Elizabethkingia meningoseptica
238	GCF_002887275.1	3873114	Bacteria	Bacteroidetes	Flavobacteriia	Flavobacteriales	Weeksellaceae	Elizabethkingia	meningoseptica	Elizabethkingia meningoseptica	Elizabethkingia meningoseptica
238	GCF_002022105.1	3873125	Bacteria	Bacteroidetes	Flavobacteriia	Flavobacteriales	Weeksellaceae	Elizabethkingia	meningoseptica	Elizabethkingia meningoseptica	Elizabethkingia meningoseptica
238	GCF_011612125.1	3874794	Bacteria	Bacteroidetes	Flavobacteriia	Flavobacteriales	Weeksellaceae	Elizabethkingia	meningoseptica	Elizabethkingia meningoseptica	Elizabethkingia meningoseptica
246	GCF_003815995.1	4974086	Bacteria	Bacteroidetes	Flavobacteriia	Flavobacteriales	Weeksellaceae	Chryseobacterium	balustinum	Chryseobacterium balustinum	Chryseobacterium balustinum
247	GCF_009834475.1	3794924	Bacteria	Bacteroidetes	Flavobacteriia	Flavobacteriales	Weeksellaceae	Empedobacter	brevis	Empedobacter brevis	Empedobacter brevis
247	GCF_008705155.1	3636346	Bacteria	Bacteroidetes	Flavobacteriia	Flavobacteriales	Weeksellaceae	Empedobacter	brevis	Empedobacter brevis	Empedobacter brevis
250	GCF_900636535.1	5606922	Bacteria	Bacteroidetes	Flavobacteriia	Flavobacteriales	Weeksellaceae	Chryseobacterium	gleum	Chryseobacterium gleum	Chryseobacterium gleum
253	GCF_003812605.1	4866345	Bacteria	Bacteroidetes	Flavobacteriia	Flavobacteriales	Weeksellaceae	Chryseobacterium	indologenes	Chryseobacterium indologenes	Chryseobacterium indologenes
253	GCF_002208925.2	5119391	Bacteria	Bacteroidetes	Flavobacteriia	Flavobacteriales	Weeksellaceae	Chryseobacterium	indologenes	Chryseobacterium indologenes	Chryseobacterium indologenes
253	GCF_003815935.1	5058360	Bacteria	Bacteroidetes	Flavobacteriia	Flavobacteriales	Weeksellaceae	Chryseobacterium	indologenes	Chryseobacterium indologenes	Chryseobacterium indologenes
253	GCF_016694815.1	4928298	Bacteria	Bacteroidetes	Flavobacteriia	Flavobacteriales	Weeksellaceae	Chryseobacterium	indologenes	Chryseobacterium indologenes	Chryseobacterium indologenes
253	GCF_002025665.1	5314748	Bacteria	Bacteroidetes	Flavobacteriia	Flavobacteriales	Weeksellaceae	Chryseobacterium	indologenes	Chryseobacterium indologenes	Chryseobacterium indologenes
253	GCF_900683405.1	5069906	Bacteria	Bacteroidetes	Flavobacteriia	Flavobacteriales	Weeksellaceae	Chryseobacterium	indologenes	Chryseobacterium indologenes	Chryseobacterium indologenes
253	GCF_003812865.1	4922946	Bacteria	Bacteroidetes	Flavobacteriia	Flavobacteriales	Weeksellaceae	Chryseobacterium	indologenes	Chryseobacterium indologenes	Chryseobacterium indologenes
253	GCF_002591275.1	4888827	Bacteria	Bacteroidetes	Flavobacteriia	Flavobacteriales	Weeksellaceae	Chryseobacterium	indologenes	Chryseobacterium indologenes	Chryseobacterium indologenes
254	GCF_003815895.1	4191778	Bacteria	Bacteroidetes	Flavobacteriia	Flavobacteriales	Weeksellaceae	Chryseobacterium	indoltheticum	Chryseobacterium indoltheticum	Chryseobacterium indoltheticum
254	GCF_003815915.1	4253895	Bacteria	Bacteroidetes	Flavobacteriia	Flavobacteriales	Weeksellaceae	Chryseobacterium	indoltheticum	Chryseobacterium indoltheticum	Chryseobacterium indoltheticum
254	GCF_016657085.1	4446568	Bacteria	Bacteroidetes	Flavobacteriia	Flavobacteriales	Weeksellaceae	Chryseobacterium	indoltheticum	Chryseobacterium indoltheticum	Chryseobacterium indoltheticum
256	GCF_016727005.1	4167722	Bacteria	Bacteroidetes	Flavobacteriia	Flavobacteriales	Flavobacteriaceae	Myroides	odoratus	Myroides odoratus	Myroides odoratus
256	GCF_016726985.1	4242475	Bacteria	Bacteroidetes	Flavobacteriia	Flavobacteriales	Flavobacteriaceae	Myroides	odoratus	Myroides odoratus	Myroides odoratus
258	GCF_016724845.1	5275260	Bacteria	Bacteroidetes	Sphingobacteriia	Sphingobacteriales	Sphingobacteriaceae	Sphingobacterium	spiritivorum	Sphingobacterium spiritivorum	Sphingobacterium spiritivorum
258	GCF_016725645.1	5138280	Bacteria	Bacteroidetes	Sphingobacteriia	Sphingobacteriales	Sphingobacteriaceae	Sphingobacterium	spiritivorum	Sphingobacterium spiritivorum	Sphingobacterium spiritivorum
258	GCF_016725325.1	5135302	Bacteria	Bacteroidetes	Sphingobacteriia	Sphingobacteriales	Sphingobacteriaceae	Sphingobacterium	spiritivorum	Sphingobacterium spiritivorum	Sphingobacterium spiritivorum
259	GCF_901482695.1	5962893	Bacteria	Bacteroidetes	Sphingobacteriia	Sphingobacteriales	Sphingobacteriaceae	Sphingobacterium	thalpophilum	Sphingobacterium thalpophilum	Sphingobacterium thalpophilum
263	GCF_003955775.1	1892855	Bacteria	Proteobacteria	Gammaproteobacteria	Thiotrichales	Francisellaceae	Francisella	tularensis	Francisella tularensis	Francisella tularensis
263	GCF_003955795.1	1893614	Bacteria	Proteobacteria	Gammaproteobacteria	Thiotrichales	Francisellaceae	Francisella	tularensis	Francisella tularensis	Francisella tularensis
263	GCF_001611815.4	1892174	Bacteria	Proteobacteria	Gammaproteobacteria	Thiotrichales	Francisellaceae	Francisella	tularensis	Francisella tularensis	Francisella tularensis
263	GCF_003955815.1	1894185	Bacteria	Proteobacteria	Gammaproteobacteria	Thiotrichales	Francisellaceae	Francisella	tularensis	Francisella tularensis	Francisella tularensis
264	GCF_000834965.1	2047033	Bacteria	Proteobacteria	Gammaproteobacteria	Thiotrichales	Francisellaceae	Francisella	tularensis	Francisella tularensis subsp. novicida	Francisella tularensis
264	GCF_001880205.1	1916455	Bacteria	Proteobacteria	Gammaproteobacteria	Thiotrichales	Francisellaceae	Francisella	tularensis	Francisella tularensis subsp. novicida	Francisella tularensis
264	GCF_001880245.1	1925251	Bacteria	Proteobacteria	Gammaproteobacteria	Thiotrichales	Francisellaceae	Francisella	tularensis	Francisella tularensis subsp. novicida	Francisella tularensis
264	GCF_002952075.1	2000087	Bacteria	Proteobacteria	Gammaproteobacteria	Thiotrichales	Francisellaceae	Francisella	tularensis	Francisella tularensis subsp. novicida	Francisella tularensis
266	GCF_004063735.1	5242327	Bacteria	Proteobacteria	Alphaproteobacteria	Rhodobacterales	Rhodobacteraceae	Paracoccus	denitrificans	Paracoccus denitrificans	Paracoccus denitrificans
274	GCF_007165405.1	2144289	Bacteria	Deinococcus-Thermus	Deinococci	Thermales	Thermaceae	Thermus	thermophilus	Thermus thermophilus	Thermus thermophilus
274	GCF_007165645.1	2147632	Bacteria	Deinococcus-Thermus	Deinococci	Thermales	Thermaceae	Thermus	thermophilus	Thermus thermophilus	Thermus thermophilus
274	GCF_900604845.1	2479642	Bacteria	Deinococcus-Thermus	Deinococci	Thermales	Thermaceae	Thermus	thermophilus	Thermus thermophilus	Thermus thermophilus
274	GCF_016865275.1	2166214	Bacteria	Deinococcus-Thermus	Deinococci	Thermales	Thermaceae	Thermus	thermophilus	Thermus thermophilus	Thermus thermophilus
274	GCF_007182855.1	2169490	Bacteria	Deinococcus-Thermus	Deinococci	Thermales	Thermaceae	Thermus	thermophilus	Thermus thermophilus	Thermus thermophilus
274	GCF_016629545.1	2462681	Bacteria	Deinococcus-Thermus	Deinococci	Thermales	Thermaceae	Thermus	thermophilus	Thermus thermophilus	Thermus thermophilus
274	GCF_016865295.1	2152244	Bacteria	Deinococcus-Thermus	Deinococci	Thermales	Thermaceae	Thermus	thermophilus	Thermus thermophilus	Thermus thermophilus
285	GCF_008727115.1	4136480	Bacteria	Proteobacteria	Betaproteobacteria	Burkholderiales	Comamonadaceae	Comamonas	testosteroni	Comamonas testosteroni	Comamonas testosteroni
285	GCF_014076415.1	5947116	Bacteria	Proteobacteria	Betaproteobacteria	Burkholderiales	Comamonadaceae	Comamonas	testosteroni	Comamonas testosteroni	Comamonas testosteroni
285	GCF_014076475.1	5975089	Bacteria	Proteobacteria	Betaproteobacteria	Burkholderiales	Comamonadaceae	Comamonas	testosteroni	Comamonas testosteroni	Comamonas testosteroni
287	GCF_011106815.1	7229900	Bacteria	Proteobacteria	Gammaproteobacteria	Pseudomonadales	Pseudomonadaceae	Pseudomonas	aeruginosa	Pseudomonas aeruginosa	Pseudomonas aeruginosa
287	GCF_001447845.1	6400418	Bacteria	Proteobacteria	Gammaproteobacteria	Pseudomonadales	Pseudomonadaceae	Pseudomonas	aeruginosa	Pseudomonas aeruginosa	Pseudomonas aeruginosa
287	GCF_003073615.1	6853499	Bacteria	Proteobacteria	Gammaproteobacteria	Pseudomonadales	Pseudomonadaceae	Pseudomonas	aeruginosa	Pseudomonas aeruginosa	Pseudomonas aeruginosa
287	GCF_013260445.1	6496756	Bacteria	Proteobacteria	Gammaproteobacteria	Pseudomonadales	Pseudomonadaceae	Pseudomonas	aeruginosa	Pseudomonas aeruginosa	Pseudomonas aeruginosa
287	GCF_003288355.1	6540996	Bacteria	Proteobacteria	Gammaproteobacteria	Pseudomonadales	Pseudomonadaceae	Pseudomonas	aeruginosa	Pseudomonas aeruginosa	Pseudomonas aeruginosa
287	GCF_015832075.1	6950191	Bacteria	Proteobacteria	Gammaproteobacteria	Pseudomonadales	Pseudomonadaceae	Pseudomonas	aeruginosa	Pseudomonas aeruginosa	Pseudomonas aeruginosa
287	GCF_905071885.1	6931859	Bacteria	Proteobacteria	Gammaproteobacteria	Pseudomonadales	Pseudomonadaceae	Pseudomonas	aeruginosa	Pseudomonas aeruginosa	Pseudomonas aeruginosa
287	GCF_016745155.1	7043467	Bacteria	Proteobacteria	Gammaproteobacteria	Pseudomonadales	Pseudomonadaceae	Pseudomonas	aeruginosa	Pseudomonas aeruginosa	Pseudomonas aeruginosa
287	GCF_002753655.1	6621378	Bacteria	Proteobacteria	Gammaproteobacteria	Pseudomonadales	Pseudomonadaceae	Pseudomonas	aeruginosa	Pseudomonas aeruginosa	Pseudomonas aeruginosa
287	GCF_003812885.1	6999770	Bacteria	Proteobacteria	Gammaproteobacteria	Pseudomonadales	Pseudomonadaceae	Pseudomonas	aeruginosa	Pseudomonas aeruginosa	Pseudomonas aeruginosa
287	GCF_001687285.1	6833187	Bacteria	Proteobacteria	Gammaproteobacteria	Pseudomonadales	Pseudomonadaceae	Pseudomonas	aeruginosa	Pseudomonas aeruginosa	Pseudomonas aeruginosa
287	GCF_902703195.1	6831274	Bacteria	Proteobacteria	Gammaproteobacteria	Pseudomonadales	Pseudomonadaceae	Pseudomonas	aeruginosa	Pseudomonas aeruginosa	Pseudomonas aeruginosa
287	GCF_004355125.1	6373139	Bacteria	Proteobacteria	Gammaproteobacteria	Pseudomonadales	Pseudomonadaceae	Pseudomonas	aeruginosa	Pseudomonas aeruginosa	Pseudomonas aeruginosa
287	GCF_002192495.1	7241575	Bacteria	Proteobacteria	Gammaproteobacteria	Pseudomonadales	Pseudomonadaceae	Pseudomonas	aeruginosa	Pseudomonas aeruginosa	Pseudomonas aeruginosa
287	GCF_003991465.1	7005215	Bacteria	Proteobacteria	Gammaproteobacteria	Pseudomonadales	Pseudomonadaceae	Pseudomonas	aeruginosa	Pseudomonas aeruginosa	Pseudomonas aeruginosa
287	GCF_016064595.1	7044064	Bacteria	Proteobacteria	Gammaproteobacteria	Pseudomonadales	Pseudomonadaceae	Pseudomonas	aeruginosa	Pseudomonas aeruginosa	Pseudomonas aeruginosa
287	GCF_004355145.1	6373893	Bacteria	Proteobacteria	Gammaproteobacteria	Pseudomonadales	Pseudomonadaceae	Pseudomonas	aeruginosa	Pseudomonas aeruginosa	Pseudomonas aeruginosa
287	GCF_007559125.1	6514208	Bacteria	Proteobacteria	Gammaproteobacteria	Pseudomonadales	Pseudomonadaceae	Pseudomonas	aeruginosa	Pseudomonas aeruginosa	Pseudomonas aeruginosa
287	GCF_001618925.1	6827737	Bacteria	Proteobacteria	Gammaproteobacteria	Pseudomonadales	Pseudomonadaceae	Pseudomonas	aeruginosa	Pseudomonas aeruginosa	Pseudomonas aeruginosa
287	GCF_016925475.1	6850198	Bacteria	Proteobacteria	Gammaproteobacteria	Pseudomonadales	Pseudomonadaceae	Pseudomonas	aeruginosa	Pseudomonas aeruginosa	Pseudomonas aeruginosa
287	GCF_900618255.1	6451470	Bacteria	Proteobacteria	Gammaproteobacteria	Pseudomonadales	Pseudomonadaceae	Pseudomonas	aeruginosa	Pseudomonas aeruginosa	Pseudomonas aeruginosa
287	GCF_003194245.1	6859232	Bacteria	Proteobacteria	Gammaproteobacteria	Pseudomonadales	Pseudomonadaceae	Pseudomonas	aeruginosa	Pseudomonas aeruginosa	Pseudomonas aeruginosa
287	GCF_001077475.1	6368008	Bacteria	Proteobacteria	Gammaproteobacteria	Pseudomonadales	Pseudomonadaceae	Pseudomonas	aeruginosa	Pseudomonas aeruginosa	Pseudomonas aeruginosa
287	GCF_007559065.1	6809062	Bacteria	Proteobacteria	Gammaproteobacteria	Pseudomonadales	Pseudomonadaceae	Pseudomonas	aeruginosa	Pseudomonas aeruginosa	Pseudomonas aeruginosa
287	GCF_001721805.1	6681975	Bacteria	Proteobacteria	Gammaproteobacteria	Pseudomonadales	Pseudomonadaceae	Pseudomonas	aeruginosa	Pseudomonas aeruginosa	Pseudomonas aeruginosa
287	GCF_016105885.1	6660255	Bacteria	Proteobacteria	Gammaproteobacteria	Pseudomonadales	Pseudomonadaceae	Pseudomonas	aeruginosa	Pseudomonas aeruginosa	Pseudomonas aeruginosa
287	GCF_902703215.1	6479881	Bacteria	Proteobacteria	Gammaproteobacteria	Pseudomonadales	Pseudomonadaceae	Pseudomonas	aeruginosa	Pseudomonas aeruginosa	Pseudomonas aeruginosa
287	GCF_016743035.1	6374121	Bacteria	Proteobacteria	Gammaproteobacteria	Pseudomonadales	Pseudomonadaceae	Pseudomonas	aeruginosa	Pseudomonas aeruginosa	Pseudomonas aeruginosa
287	GCF_001515845.2	6934277	Bacteria	Proteobacteria	Gammaproteobacteria	Pseudomonadales	Pseudomonadaceae	Pseudomonas	aeruginosa	Pseudomonas aeruginosa	Pseudomonas aeruginosa
287	GCF_012971705.1	6814016	Bacteria	Proteobacteria	Gammaproteobacteria	Pseudomonadales	Pseudomonadaceae	Pseudomonas	aeruginosa	Pseudomonas aeruginosa	Pseudomonas aeruginosa
287	GCF_001606045.1	6370730	Bacteria	Proteobacteria	Gammaproteobacteria	Pseudomonadales	Pseudomonadaceae	Pseudomonas	aeruginosa	Pseudomonas aeruginosa	Pseudomonas aeruginosa
287	GCF_016105665.1	6478778	Bacteria	Proteobacteria	Gammaproteobacteria	Pseudomonadales	Pseudomonadaceae	Pseudomonas	aeruginosa	Pseudomonas aeruginosa	Pseudomonas aeruginosa
287	GCF_900637045.1	6363395	Bacteria	Proteobacteria	Gammaproteobacteria	Pseudomonadales	Pseudomonadaceae	Pseudomonas	aeruginosa	Pseudomonas aeruginosa	Pseudomonas aeruginosa
287	GCF_016743115.1	6857397	Bacteria	Proteobacteria	Gammaproteobacteria	Pseudomonadales	Pseudomonadaceae	Pseudomonas	aeruginosa	Pseudomonas aeruginosa	Pseudomonas aeruginosa
287	GCF_002968655.1	7282236	Bacteria	Proteobacteria	Gammaproteobacteria	Pseudomonadales	Pseudomonadaceae	Pseudomonas	aeruginosa	Pseudomonas aeruginosa	Pseudomonas aeruginosa
287	GCF_000829255.1	6850954	Bacteria	Proteobacteria	Gammaproteobacteria	Pseudomonadales	Pseudomonadaceae	Pseudomonas	aeruginosa	Pseudomonas aeruginosa	Pseudomonas aeruginosa
287	GCF_002192475.1	7008516	Bacteria	Proteobacteria	Gammaproteobacteria	Pseudomonadales	Pseudomonadaceae	Pseudomonas	aeruginosa	Pseudomonas aeruginosa	Pseudomonas aeruginosa
287	GCF_013394475.2	7157752	Bacteria	Proteobacteria	Gammaproteobacteria	Pseudomonadales	Pseudomonadaceae	Pseudomonas	aeruginosa	Pseudomonas aeruginosa	Pseudomonas aeruginosa
287	GCF_002104595.1	6985102	Bacteria	Proteobacteria	Gammaproteobacteria	Pseudomonadales	Pseudomonadaceae	Pseudomonas	aeruginosa	Pseudomonas aeruginosa	Pseudomonas aeruginosa
287	GCF_013343455.1	6298009	Bacteria	Proteobacteria	Gammaproteobacteria	Pseudomonadales	Pseudomonadaceae	Pseudomonas	aeruginosa	Pseudomonas aeruginosa	Pseudomonas aeruginosa
287	GCF_017900915.1	6602988	Bacteria	Proteobacteria	Gammaproteobacteria	Pseudomonadales	Pseudomonadaceae	Pseudomonas	aeruginosa	Pseudomonas aeruginosa	Pseudomonas aeruginosa
287	GCF_013305645.2	6870662	Bacteria	Proteobacteria	Gammaproteobacteria	Pseudomonadales	Pseudomonadaceae	Pseudomonas	aeruginosa	Pseudomonas aeruginosa	Pseudomonas aeruginosa
287	GCF_003641125.1	7030474	Bacteria	Proteobacteria	Gammaproteobacteria	Pseudomonadales	Pseudomonadaceae	Pseudomonas	aeruginosa	Pseudomonas aeruginosa	Pseudomonas aeruginosa
287	GCF_002085755.1	7077406	Bacteria	Proteobacteria	Gammaproteobacteria	Pseudomonadales	Pseudomonadaceae	Pseudomonas	aeruginosa	Pseudomonas aeruginosa	Pseudomonas aeruginosa
287	GCF_014930935.1	6229397	Bacteria	Proteobacteria	Gammaproteobacteria	Pseudomonadales	Pseudomonadaceae	Pseudomonas	aeruginosa	Pseudomonas aeruginosa	Pseudomonas aeruginosa
287	GCF_009662315.1	7190208	Bacteria	Proteobacteria	Gammaproteobacteria	Pseudomonadales	Pseudomonadaceae	Pseudomonas	aeruginosa	Pseudomonas aeruginosa	Pseudomonas aeruginosa
287	GCF_009676785.1	7343000	Bacteria	Proteobacteria	Gammaproteobacteria	Pseudomonadales	Pseudomonadaceae	Pseudomonas	aeruginosa	Pseudomonas aeruginosa	Pseudomonas aeruginosa
287	GCF_009676765.1	7344079	Bacteria	Proteobacteria	Gammaproteobacteria	Pseudomonadales	Pseudomonadaceae	Pseudomonas	aeruginosa	Pseudomonas aeruginosa	Pseudomonas aeruginosa
287	GCF_001721845.1	6683204	Bacteria	Proteobacteria	Gammaproteobacteria	Pseudomonadales	Pseudomonadaceae	Pseudomonas	aeruginosa	Pseudomonas aeruginosa	Pseudomonas aeruginosa
287	GCF_015697645.1	6935851	Bacteria	Proteobacteria	Gammaproteobacteria	Pseudomonadales	Pseudomonadaceae	Pseudomonas	aeruginosa	Pseudomonas aeruginosa	Pseudomonas aeruginosa
287	GCF_013347245.1	6832395	Bacteria	Proteobacteria	Gammaproteobacteria	Pseudomonadales	Pseudomonadaceae	Pseudomonas	aeruginosa	Pseudomonas aeruginosa	Pseudomonas aeruginosa
287	GCF_001516165.2	6808844	Bacteria	Proteobacteria	Gammaproteobacteria	Pseudomonadales	Pseudomonadaceae	Pseudomonas	aeruginosa	Pseudomonas aeruginosa	Pseudomonas aeruginosa
287	GCF_900243355.1	7756224	Bacteria	Proteobacteria	Gammaproteobacteria	Pseudomonadales	Pseudomonadaceae	Pseudomonas	aeruginosa	Pseudomonas aeruginosa	Pseudomonas aeruginosa
287	GCF_005305005.1	6935668	Bacteria	Proteobacteria	Gammaproteobacteria	Pseudomonadales	Pseudomonadaceae	Pseudomonas	aeruginosa	Pseudomonas aeruginosa	Pseudomonas aeruginosa
287	GCF_001516105.1	6456866	Bacteria	Proteobacteria	Gammaproteobacteria	Pseudomonadales	Pseudomonadaceae	Pseudomonas	aeruginosa	Pseudomonas aeruginosa	Pseudomonas aeruginosa
287	GCF_009497675.1	6972990	Bacteria	Proteobacteria	Gammaproteobacteria	Pseudomonadales	Pseudomonadaceae	Pseudomonas	aeruginosa	Pseudomonas aeruginosa	Pseudomonas aeruginosa
287	GCF_016745195.1	6905506	Bacteria	Proteobacteria	Gammaproteobacteria	Pseudomonadales	Pseudomonadaceae	Pseudomonas	aeruginosa	Pseudomonas aeruginosa	Pseudomonas aeruginosa
287	GCF_007559105.1	6714255	Bacteria	Proteobacteria	Gammaproteobacteria	Pseudomonadales	Pseudomonadaceae	Pseudomonas	aeruginosa	Pseudomonas aeruginosa	Pseudomonas aeruginosa
287	GCF_003073735.1	7125975	Bacteria	Proteobacteria	Gammaproteobacteria	Pseudomonadales	Pseudomonadaceae	Pseudomonas	aeruginosa	Pseudomonas aeruginosa	Pseudomonas aeruginosa
287	GCF_013343535.1	6394923	Bacteria	Proteobacteria	Gammaproteobacteria	Pseudomonadales	Pseudomonadaceae	Pseudomonas	aeruginosa	Pseudomonas aeruginosa	Pseudomonas aeruginosa
287	GCF_003813025.1	7155137	Bacteria	Proteobacteria	Gammaproteobacteria	Pseudomonadales	Pseudomonadaceae	Pseudomonas	aeruginosa	Pseudomonas aeruginosa	Pseudomonas aeruginosa
287	GCF_003288335.1	6303875	Bacteria	Proteobacteria	Gammaproteobacteria	Pseudomonadales	Pseudomonadaceae	Pseudomonas	aeruginosa	Pseudomonas aeruginosa	Pseudomonas aeruginosa
287	GCF_013255565.1	6924367	Bacteria	Proteobacteria	Gammaproteobacteria	Pseudomonadales	Pseudomonadaceae	Pseudomonas	aeruginosa	Pseudomonas aeruginosa	Pseudomonas aeruginosa
287	GCF_008705235.1	6813135	Bacteria	Proteobacteria	Gammaproteobacteria	Pseudomonadales	Pseudomonadaceae	Pseudomonas	aeruginosa	Pseudomonas aeruginosa	Pseudomonas aeruginosa
287	GCF_900618265.1	6452809	Bacteria	Proteobacteria	Gammaproteobacteria	Pseudomonadales	Pseudomonadaceae	Pseudomonas	aeruginosa	Pseudomonas aeruginosa	Pseudomonas aeruginosa
287	GCF_001518975.1	6364583	Bacteria	Proteobacteria	Gammaproteobacteria	Pseudomonadales	Pseudomonadaceae	Pseudomonas	aeruginosa	Pseudomonas aeruginosa	Pseudomonas aeruginosa
287	GCF_000763245.3	6834257	Bacteria	Proteobacteria	Gammaproteobacteria	Pseudomonadales	Pseudomonadaceae	Pseudomonas	aeruginosa	Pseudomonas aeruginosa	Pseudomonas aeruginosa
287	GCF_003369775.1	6831076	Bacteria	Proteobacteria	Gammaproteobacteria	Pseudomonadales	Pseudomonadaceae	Pseudomonas	aeruginosa	Pseudomonas aeruginosa	Pseudomonas aeruginosa
287	GCF_900095805.1	6541482	Bacteria	Proteobacteria	Gammaproteobacteria	Pseudomonadales	Pseudomonadaceae	Pseudomonas	aeruginosa	Pseudomonas aeruginosa	Pseudomonas aeruginosa
287	GCF_007559085.1	6616247	Bacteria	Proteobacteria	Gammaproteobacteria	Pseudomonadales	Pseudomonadaceae	Pseudomonas	aeruginosa	Pseudomonas aeruginosa	Pseudomonas aeruginosa
287	GCF_001722025.1	6681992	Bacteria	Proteobacteria	Gammaproteobacteria	Pseudomonadales	Pseudomonadaceae	Pseudomonas	aeruginosa	Pseudomonas aeruginosa	Pseudomonas aeruginosa
287	GCF_003369755.1	7106857	Bacteria	Proteobacteria	Gammaproteobacteria	Pseudomonadales	Pseudomonadaceae	Pseudomonas	aeruginosa	Pseudomonas aeruginosa	Pseudomonas aeruginosa
287	GCF_900618305.1	6941287	Bacteria	Proteobacteria	Gammaproteobacteria	Pseudomonadales	Pseudomonadaceae	Pseudomonas	aeruginosa	Pseudomonas aeruginosa	Pseudomonas aeruginosa
287	GCF_003193645.1	6475581	Bacteria	Proteobacteria	Gammaproteobacteria	Pseudomonadales	Pseudomonadaceae	Pseudomonas	aeruginosa	Pseudomonas aeruginosa	Pseudomonas aeruginosa
287	GCF_013343555.1	6229931	Bacteria	Proteobacteria	Gammaproteobacteria	Pseudomonadales	Pseudomonadaceae	Pseudomonas	aeruginosa	Pseudomonas aeruginosa	Pseudomonas aeruginosa
287	GCF_003052005.2	6886080	Bacteria	Proteobacteria	Gammaproteobacteria	Pseudomonadales	Pseudomonadaceae	Pseudomonas	aeruginosa	Pseudomonas aeruginosa	Pseudomonas aeruginosa
287	GCF_001516185.2	6791731	Bacteria	Proteobacteria	Gammaproteobacteria	Pseudomonadales	Pseudomonadaceae	Pseudomonas	aeruginosa	Pseudomonas aeruginosa	Pseudomonas aeruginosa
287	GCF_015697465.1	6480192	Bacteria	Proteobacteria	Gammaproteobacteria	Pseudomonadales	Pseudomonadaceae	Pseudomonas	aeruginosa	Pseudomonas aeruginosa	Pseudomonas aeruginosa
287	GCF_900636755.1	6839985	Bacteria	Proteobacteria	Gammaproteobacteria	Pseudomonadales	Pseudomonadaceae	Pseudomonas	aeruginosa	Pseudomonas aeruginosa	Pseudomonas aeruginosa
287	GCF_016126955.1	6842475	Bacteria	Proteobacteria	Gammaproteobacteria	Pseudomonadales	Pseudomonadaceae	Pseudomonas	aeruginosa	Pseudomonas aeruginosa	Pseudomonas aeruginosa
287	GCF_001548135.1	6613260	Bacteria	Proteobacteria	Gammaproteobacteria	Pseudomonadales	Pseudomonadaceae	Pseudomonas	aeruginosa	Pseudomonas aeruginosa	Pseudomonas aeruginosa
287	GCF_002968515.1	6463575	Bacteria	Proteobacteria	Gammaproteobacteria	Pseudomonadales	Pseudomonadaceae	Pseudomonas	aeruginosa	Pseudomonas aeruginosa	Pseudomonas aeruginosa
287	GCF_002223805.1	6661962	Bacteria	Proteobacteria	Gammaproteobacteria	Pseudomonadales	Pseudomonadaceae	Pseudomonas	aeruginosa	Pseudomonas aeruginosa	Pseudomonas aeruginosa
287	GCF_009911735.1	6397159	Bacteria	Proteobacteria	Gammaproteobacteria	Pseudomonadales	Pseudomonadaceae	Pseudomonas	aeruginosa	Pseudomonas aeruginosa	Pseudomonas aeruginosa
287	GCF_002812845.1	6638559	Bacteria	Proteobacteria	Gammaproteobacteria	Pseudomonadales	Pseudomonadaceae	Pseudomonas	aeruginosa	Pseudomonas aeruginosa	Pseudomonas aeruginosa
287	GCF_001516365.2	6460023	Bacteria	Proteobacteria	Gammaproteobacteria	Pseudomonadales	Pseudomonadaceae	Pseudomonas	aeruginosa	Pseudomonas aeruginosa	Pseudomonas aeruginosa
287	GCF_001516245.2	6517340	Bacteria	Proteobacteria	Gammaproteobacteria	Pseudomonadales	Pseudomonadaceae	Pseudomonas	aeruginosa	Pseudomonas aeruginosa	Pseudomonas aeruginosa
287	GCF_006364795.1	6792215	Bacteria	Proteobacteria	Gammaproteobacteria	Pseudomonadales	Pseudomonadaceae	Pseudomonas	aeruginosa	Pseudomonas aeruginosa	Pseudomonas aeruginosa
287	GCF_013201095.1	6543892	Bacteria	Proteobacteria	Gammaproteobacteria	Pseudomonadales	Pseudomonadaceae	Pseudomonas	aeruginosa	Pseudomonas aeruginosa	Pseudomonas aeruginosa
287	GCF_012276675.1	6375262	Bacteria	Proteobacteria	Gammaproteobacteria	Pseudomonadales	Pseudomonadaceae	Pseudomonas	aeruginosa	Pseudomonas aeruginosa	Pseudomonas aeruginosa
287	GCF_009867055.1	6299465	Bacteria	Proteobacteria	Gammaproteobacteria	Pseudomonadales	Pseudomonadaceae	Pseudomonas	aeruginosa	Pseudomonas aeruginosa	Pseudomonas aeruginosa
287	GCF_003332705.2	6810079	Bacteria	Proteobacteria	Gammaproteobacteria	Pseudomonadales	Pseudomonadaceae	Pseudomonas	aeruginosa	Pseudomonas aeruginosa	Pseudomonas aeruginosa
287	GCF_003429185.1	6546467	Bacteria	Proteobacteria	Gammaproteobacteria	Pseudomonadales	Pseudomonadaceae	Pseudomonas	aeruginosa	Pseudomonas aeruginosa	Pseudomonas aeruginosa
287	GCF_003952325.1	6744658	Bacteria	Proteobacteria	Gammaproteobacteria	Pseudomonadales	Pseudomonadaceae	Pseudomonas	aeruginosa	Pseudomonas aeruginosa	Pseudomonas aeruginosa
287	GCF_009664165.1	6835731	Bacteria	Proteobacteria	Gammaproteobacteria	Pseudomonadales	Pseudomonadaceae	Pseudomonas	aeruginosa	Pseudomonas aeruginosa	Pseudomonas aeruginosa
287	GCF_003429205.1	6503460	Bacteria	Proteobacteria	Gammaproteobacteria	Pseudomonadales	Pseudomonadaceae	Pseudomonas	aeruginosa	Pseudomonas aeruginosa	Pseudomonas aeruginosa
287	GCF_016745115.1	7177049	Bacteria	Proteobacteria	Gammaproteobacteria	Pseudomonadales	Pseudomonadaceae	Pseudomonas	aeruginosa	Pseudomonas aeruginosa	Pseudomonas aeruginosa
287	GCF_900618285.1	6931425	Bacteria	Proteobacteria	Gammaproteobacteria	Pseudomonadales	Pseudomonadaceae	Pseudomonas	aeruginosa	Pseudomonas aeruginosa	Pseudomonas aeruginosa
287	GCF_001874465.1	6723378	Bacteria	Proteobacteria	Gammaproteobacteria	Pseudomonadales	Pseudomonadaceae	Pseudomonas	aeruginosa	Pseudomonas aeruginosa	Pseudomonas aeruginosa
287	GCF_003957825.1	6258491	Bacteria	Proteobacteria	Gammaproteobacteria	Pseudomonadales	Pseudomonadaceae	Pseudomonas	aeruginosa	Pseudomonas aeruginosa	Pseudomonas aeruginosa
287	GCF_016584725.1	6534364	Bacteria	Proteobacteria	Gammaproteobacteria	Pseudomonadales	Pseudomonadaceae	Pseudomonas	aeruginosa	Pseudomonas aeruginosa	Pseudomonas aeruginosa
287	GCF_000829885.1	6712339	Bacteria	Proteobacteria	Gammaproteobacteria	Pseudomonadales	Pseudomonadaceae	Pseudomonas	aeruginosa	Pseudomonas aeruginosa	Pseudomonas aeruginosa
287	GCF_001542835.1	6794354	Bacteria	Proteobacteria	Gammaproteobacteria	Pseudomonadales	Pseudomonadaceae	Pseudomonas	aeruginosa	Pseudomonas aeruginosa	Pseudomonas aeruginosa
287	GCF_015832055.1	7117586	Bacteria	Proteobacteria	Gammaproteobacteria	Pseudomonadales	Pseudomonadaceae	Pseudomonas	aeruginosa	Pseudomonas aeruginosa	Pseudomonas aeruginosa
287	GCF_001900225.1	6213029	Bacteria	Proteobacteria	Gammaproteobacteria	Pseudomonadales	Pseudomonadaceae	Pseudomonas	aeruginosa	Pseudomonas aeruginosa	Pseudomonas aeruginosa
287	GCF_011045375.1	6332311	Bacteria	Proteobacteria	Gammaproteobacteria	Pseudomonadales	Pseudomonadaceae	Pseudomonas	aeruginosa	Pseudomonas aeruginosa	Pseudomonas aeruginosa
287	GCF_001594325.2	6618768	Bacteria	Proteobacteria	Gammaproteobacteria	Pseudomonadales	Pseudomonadaceae	Pseudomonas	aeruginosa	Pseudomonas aeruginosa	Pseudomonas aeruginosa
287	GCF_001879525.1	6504659	Bacteria	Proteobacteria	Gammaproteobacteria	Pseudomonadales	Pseudomonadaceae	Pseudomonas	aeruginosa	Pseudomonas aeruginosa	Pseudomonas aeruginosa
287	GCF_002968585.1	6747010	Bacteria	Proteobacteria	Gammaproteobacteria	Pseudomonadales	Pseudomonadaceae	Pseudomonas	aeruginosa	Pseudomonas aeruginosa	Pseudomonas aeruginosa
287	GCF_013393685.1	7153217	Bacteria	Proteobacteria	Gammaproteobacteria	Pseudomonadales	Pseudomonadaceae	Pseudomonas	aeruginosa	Pseudomonas aeruginosa	Pseudomonas aeruginosa
287	GCF_013343395.1	6716245	Bacteria	Proteobacteria	Gammaproteobacteria	Pseudomonadales	Pseudomonadaceae	Pseudomonas	aeruginosa	Pseudomonas aeruginosa	Pseudomonas aeruginosa
287	GCF_002215345.1	7214314	Bacteria	Proteobacteria	Gammaproteobacteria	Pseudomonadales	Pseudomonadaceae	Pseudomonas	aeruginosa	Pseudomonas aeruginosa	Pseudomonas aeruginosa
287	GCF_001679685.1	6853510	Bacteria	Proteobacteria	Gammaproteobacteria	Pseudomonadales	Pseudomonadaceae	Pseudomonas	aeruginosa	Pseudomonas aeruginosa	Pseudomonas aeruginosa
287	GCF_002237425.1	6943220	Bacteria	Proteobacteria	Gammaproteobacteria	Pseudomonadales	Pseudomonadaceae	Pseudomonas	aeruginosa	Pseudomonas aeruginosa	Pseudomonas aeruginosa
287	GCF_001792875.1	7006578	Bacteria	Proteobacteria	Gammaproteobacteria	Pseudomonadales	Pseudomonadaceae	Pseudomonas	aeruginosa	Pseudomonas aeruginosa	Pseudomonas aeruginosa
287	GCF_003288435.1	6685102	Bacteria	Proteobacteria	Gammaproteobacteria	Pseudomonadales	Pseudomonadaceae	Pseudomonas	aeruginosa	Pseudomonas aeruginosa	Pseudomonas aeruginosa
287	GCF_013343315.1	6546693	Bacteria	Proteobacteria	Gammaproteobacteria	Pseudomonadales	Pseudomonadaceae	Pseudomonas	aeruginosa	Pseudomonas aeruginosa	Pseudomonas aeruginosa
287	GCF_900618315.1	6433960	Bacteria	Proteobacteria	Gammaproteobacteria	Pseudomonadales	Pseudomonadaceae	Pseudomonas	aeruginosa	Pseudomonas aeruginosa	Pseudomonas aeruginosa
287	GCF_000981825.1	7497593	Bacteria	Proteobacteria	Gammaproteobacteria	Pseudomonadales	Pseudomonadaceae	Pseudomonas	aeruginosa	Pseudomonas aeruginosa	Pseudomonas aeruginosa
287	GCF_013393705.1	6874270	Bacteria	Proteobacteria	Gammaproteobacteria	Pseudomonadales	Pseudomonadaceae	Pseudomonas	aeruginosa	Pseudomonas aeruginosa	Pseudomonas aeruginosa
287	GCF_003798145.1	6729216	Bacteria	Proteobacteria	Gammaproteobacteria	Pseudomonadales	Pseudomonadaceae	Pseudomonas	aeruginosa	Pseudomonas aeruginosa	Pseudomonas aeruginosa
287	GCF_003073895.1	7578039	Bacteria	Proteobacteria	Gammaproteobacteria	Pseudomonadales	Pseudomonadaceae	Pseudomonas	aeruginosa	Pseudomonas aeruginosa	Pseudomonas aeruginosa
287	GCF_002205355.1	7148302	Bacteria	Proteobacteria	Gammaproteobacteria	Pseudomonadales	Pseudomonadaceae	Pseudomonas	aeruginosa	Pseudomonas aeruginosa	Pseudomonas aeruginosa
287	GCF_001516305.2	6334378	Bacteria	Proteobacteria	Gammaproteobacteria	Pseudomonadales	Pseudomonadaceae	Pseudomonas	aeruginosa	Pseudomonas aeruginosa	Pseudomonas aeruginosa
287	GCF_003812165.1	6931252	Bacteria	Proteobacteria	Gammaproteobacteria	Pseudomonadales	Pseudomonadaceae	Pseudomonas	aeruginosa	Pseudomonas aeruginosa	Pseudomonas aeruginosa
287	GCF_013343515.1	6930600	Bacteria	Proteobacteria	Gammaproteobacteria	Pseudomonadales	Pseudomonadaceae	Pseudomonas	aeruginosa	Pseudomonas aeruginosa	Pseudomonas aeruginosa
287	GCF_000816985.1	6603099	Bacteria	Proteobacteria	Gammaproteobacteria	Pseudomonadales	Pseudomonadaceae	Pseudomonas	aeruginosa	Pseudomonas aeruginosa	Pseudomonas aeruginosa
287	GCF_001900195.1	6213026	Bacteria	Proteobacteria	Gammaproteobacteria	Pseudomonadales	Pseudomonadaceae	Pseudomonas	aeruginosa	Pseudomonas aeruginosa	Pseudomonas aeruginosa
287	GCF_002411865.3	6925889	Bacteria	Proteobacteria	Gammaproteobacteria	Pseudomonadales	Pseudomonadaceae	Pseudomonas	aeruginosa	Pseudomonas aeruginosa	Pseudomonas aeruginosa
287	GCF_013343495.1	6522476	Bacteria	Proteobacteria	Gammaproteobacteria	Pseudomonadales	Pseudomonadaceae	Pseudomonas	aeruginosa	Pseudomonas aeruginosa	Pseudomonas aeruginosa
287	GCF_001515915.2	6795741	Bacteria	Proteobacteria	Gammaproteobacteria	Pseudomonadales	Pseudomonadaceae	Pseudomonas	aeruginosa	Pseudomonas aeruginosa	Pseudomonas aeruginosa
287	GCF_009676885.1	6737396	Bacteria	Proteobacteria	Gammaproteobacteria	Pseudomonadales	Pseudomonadaceae	Pseudomonas	aeruginosa	Pseudomonas aeruginosa	Pseudomonas aeruginosa
287	GCF_003626935.1	6876113	Bacteria	Proteobacteria	Gammaproteobacteria	Pseudomonadales	Pseudomonadaceae	Pseudomonas	aeruginosa	Pseudomonas aeruginosa	Pseudomonas aeruginosa
287	GCF_902703185.1	6621209	Bacteria	Proteobacteria	Gammaproteobacteria	Pseudomonadales	Pseudomonadaceae	Pseudomonas	aeruginosa	Pseudomonas aeruginosa	Pseudomonas aeruginosa
287	GCF_904866275.1	6270455	Bacteria	Proteobacteria	Gammaproteobacteria	Pseudomonadales	Pseudomonadaceae	Pseudomonas	aeruginosa	Pseudomonas aeruginosa	Pseudomonas aeruginosa
287	GCF_013343415.1	6065263	Bacteria	Proteobacteria	Gammaproteobacteria	Pseudomonadales	Pseudomonadaceae	Pseudomonas	aeruginosa	Pseudomonas aeruginosa	Pseudomonas aeruginosa
287	GCF_016105505.1	7157191	Bacteria	Proteobacteria	Gammaproteobacteria	Pseudomonadales	Pseudomonadaceae	Pseudomonas	aeruginosa	Pseudomonas aeruginosa	Pseudomonas aeruginosa
287	GCF_003950015.1	7178010	Bacteria	Proteobacteria	Gammaproteobacteria	Pseudomonadales	Pseudomonadaceae	Pseudomonas	aeruginosa	Pseudomonas aeruginosa	Pseudomonas aeruginosa
287	GCF_006364735.1	6263676	Bacteria	Proteobacteria	Gammaproteobacteria	Pseudomonadales	Pseudomonadaceae	Pseudomonas	aeruginosa	Pseudomonas aeruginosa	Pseudomonas aeruginosa
287	GCF_900618245.1	6493562	Bacteria	Proteobacteria	Gammaproteobacteria	Pseudomonadales	Pseudomonadaceae	Pseudomonas	aeruginosa	Pseudomonas aeruginosa	Pseudomonas aeruginosa
287	GCF_013341315.1	6780782	Bacteria	Proteobacteria	Gammaproteobacteria	Pseudomonadales	Pseudomonadaceae	Pseudomonas	aeruginosa	Pseudomonas aeruginosa	Pseudomonas aeruginosa
287	GCF_009648875.1	6441924	Bacteria	Proteobacteria	Gammaproteobacteria	Pseudomonadales	Pseudomonadaceae	Pseudomonas	aeruginosa	Pseudomonas aeruginosa	Pseudomonas aeruginosa
287	GCF_003028335.1	7050928	Bacteria	Proteobacteria	Gammaproteobacteria	Pseudomonadales	Pseudomonadaceae	Pseudomonas	aeruginosa	Pseudomonas aeruginosa	Pseudomonas aeruginosa
287	GCF_001516325.2	6568228	Bacteria	Proteobacteria	Gammaproteobacteria	Pseudomonadales	Pseudomonadaceae	Pseudomonas	aeruginosa	Pseudomonas aeruginosa	Pseudomonas aeruginosa
287	GCF_008195485.1	7012798	Bacteria	Proteobacteria	Gammaproteobacteria	Pseudomonadales	Pseudomonadaceae	Pseudomonas	aeruginosa	Pseudomonas aeruginosa	Pseudomonas aeruginosa
287	GCF_013393665.2	7056430	Bacteria	Proteobacteria	Gammaproteobacteria	Pseudomonadales	Pseudomonadaceae	Pseudomonas	aeruginosa	Pseudomonas aeruginosa	Pseudomonas aeruginosa
287	GCF_013343355.1	6414921	Bacteria	Proteobacteria	Gammaproteobacteria	Pseudomonadales	Pseudomonadaceae	Pseudomonas	aeruginosa	Pseudomonas aeruginosa	Pseudomonas aeruginosa
287	GCF_002812885.1	6494275	Bacteria	Proteobacteria	Gammaproteobacteria	Pseudomonadales	Pseudomonadaceae	Pseudomonas	aeruginosa	Pseudomonas aeruginosa	Pseudomonas aeruginosa
287	GCF_013343475.1	6386887	Bacteria	Proteobacteria	Gammaproteobacteria	Pseudomonadales	Pseudomonadaceae	Pseudomonas	aeruginosa	Pseudomonas aeruginosa	Pseudomonas aeruginosa
287	GCF_003408495.1	6940949	Bacteria	Proteobacteria	Gammaproteobacteria	Pseudomonadales	Pseudomonadaceae	Pseudomonas	aeruginosa	Pseudomonas aeruginosa	Pseudomonas aeruginosa
287	GCF_000829275.1	6814936	Bacteria	Proteobacteria	Gammaproteobacteria	Pseudomonadales	Pseudomonadaceae	Pseudomonas	aeruginosa	Pseudomonas aeruginosa	Pseudomonas aeruginosa
287	GCF_900497025.1	7231910	Bacteria	Proteobacteria	Gammaproteobacteria	Pseudomonadales	Pseudomonadaceae	Pseudomonas	aeruginosa	Pseudomonas aeruginosa	Pseudomonas aeruginosa
287	GCF_009720425.1	7013382	Bacteria	Proteobacteria	Gammaproteobacteria	Pseudomonadales	Pseudomonadaceae	Pseudomonas	aeruginosa	Pseudomonas aeruginosa	Pseudomonas aeruginosa
287	GCF_001721825.1	6681981	Bacteria	Proteobacteria	Gammaproteobacteria	Pseudomonadales	Pseudomonadaceae	Pseudomonas	aeruginosa	Pseudomonas aeruginosa	Pseudomonas aeruginosa
287	GCF_002968695.1	7086054	Bacteria	Proteobacteria	Gammaproteobacteria	Pseudomonadales	Pseudomonadaceae	Pseudomonas	aeruginosa	Pseudomonas aeruginosa	Pseudomonas aeruginosa
287	GCF_900618275.1	6433962	Bacteria	Proteobacteria	Gammaproteobacteria	Pseudomonadales	Pseudomonadaceae	Pseudomonas	aeruginosa	Pseudomonas aeruginosa	Pseudomonas aeruginosa
287	GCF_016864415.1	7130555	Bacteria	Proteobacteria	Gammaproteobacteria	Pseudomonadales	Pseudomonadaceae	Pseudomonas	aeruginosa	Pseudomonas aeruginosa	Pseudomonas aeruginosa
287	GCF_013305815.1	6266737	Bacteria	Proteobacteria	Gammaproteobacteria	Pseudomonadales	Pseudomonadaceae	Pseudomonas	aeruginosa	Pseudomonas aeruginosa	Pseudomonas aeruginosa
287	GCF_003813005.1	7029824	Bacteria	Proteobacteria	Gammaproteobacteria	Pseudomonadales	Pseudomonadaceae	Pseudomonas	aeruginosa	Pseudomonas aeruginosa	Pseudomonas aeruginosa
287	GCF_003716765.1	6877287	Bacteria	Proteobacteria	Gammaproteobacteria	Pseudomonadales	Pseudomonadaceae	Pseudomonas	aeruginosa	Pseudomonas aeruginosa	Pseudomonas aeruginosa
287	GCF_013201115.1	7564383	Bacteria	Proteobacteria	Gammaproteobacteria	Pseudomonadales	Pseudomonadaceae	Pseudomonas	aeruginosa	Pseudomonas aeruginosa	Pseudomonas aeruginosa
287	GCF_900070375.1	6276469	Bacteria	Proteobacteria	Gammaproteobacteria	Pseudomonadales	Pseudomonadaceae	Pseudomonas	aeruginosa	Pseudomonas aeruginosa	Pseudomonas aeruginosa
287	GCF_003798105.1	7079598	Bacteria	Proteobacteria	Gammaproteobacteria	Pseudomonadales	Pseudomonadaceae	Pseudomonas	aeruginosa	Pseudomonas aeruginosa	Pseudomonas aeruginosa
287	GCF_015697605.1	6325392	Bacteria	Proteobacteria	Gammaproteobacteria	Pseudomonadales	Pseudomonadaceae	Pseudomonas	aeruginosa	Pseudomonas aeruginosa	Pseudomonas aeruginosa
287	GCF_013343375.1	6506945	Bacteria	Proteobacteria	Gammaproteobacteria	Pseudomonadales	Pseudomonadaceae	Pseudomonas	aeruginosa	Pseudomonas aeruginosa	Pseudomonas aeruginosa
287	GCF_013343335.1	6805219	Bacteria	Proteobacteria	Gammaproteobacteria	Pseudomonadales	Pseudomonadaceae	Pseudomonas	aeruginosa	Pseudomonas aeruginosa	Pseudomonas aeruginosa
287	GCF_001792855.1	6928736	Bacteria	Proteobacteria	Gammaproteobacteria	Pseudomonadales	Pseudomonadaceae	Pseudomonas	aeruginosa	Pseudomonas aeruginosa	Pseudomonas aeruginosa
287	GCF_003073795.1	7267567	Bacteria	Proteobacteria	Gammaproteobacteria	Pseudomonadales	Pseudomonadaceae	Pseudomonas	aeruginosa	Pseudomonas aeruginosa	Pseudomonas aeruginosa
287	GCF_001293085.1	6500439	Bacteria	Proteobacteria	Gammaproteobacteria	Pseudomonadales	Pseudomonadaceae	Pseudomonas	aeruginosa	Pseudomonas aeruginosa	Pseudomonas aeruginosa
287	GCF_001482325.1	6431911	Bacteria	Proteobacteria	Gammaproteobacteria	Pseudomonadales	Pseudomonadaceae	Pseudomonas	aeruginosa	Pseudomonas aeruginosa	Pseudomonas aeruginosa
287	GCF_013341295.1	6390212	Bacteria	Proteobacteria	Gammaproteobacteria	Pseudomonadales	Pseudomonadaceae	Pseudomonas	aeruginosa	Pseudomonas aeruginosa	Pseudomonas aeruginosa
287	GCF_001457615.1	6316979	Bacteria	Proteobacteria	Gammaproteobacteria	Pseudomonadales	Pseudomonadaceae	Pseudomonas	aeruginosa	Pseudomonas aeruginosa	Pseudomonas aeruginosa
287	GCF_001632245.1	7021552	Bacteria	Proteobacteria	Gammaproteobacteria	Pseudomonadales	Pseudomonadaceae	Pseudomonas	aeruginosa	Pseudomonas aeruginosa	Pseudomonas aeruginosa
287	GCF_014155905.1	7092673	Bacteria	Proteobacteria	Gammaproteobacteria	Pseudomonadales	Pseudomonadaceae	Pseudomonas	aeruginosa	Pseudomonas aeruginosa	Pseudomonas aeruginosa
287	GCF_002208645.1	7411863	Bacteria	Proteobacteria	Gammaproteobacteria	Pseudomonadales	Pseudomonadaceae	Pseudomonas	aeruginosa	Pseudomonas aeruginosa	Pseudomonas aeruginosa
287	GCF_003433235.1	7097241	Bacteria	Proteobacteria	Gammaproteobacteria	Pseudomonadales	Pseudomonadaceae	Pseudomonas	aeruginosa	Pseudomonas aeruginosa	Pseudomonas aeruginosa
287	GCF_003950255.1	6937609	Bacteria	Proteobacteria	Gammaproteobacteria	Pseudomonadales	Pseudomonadaceae	Pseudomonas	aeruginosa	Pseudomonas aeruginosa	Pseudomonas aeruginosa
287	GCF_017378475.1	6638980	Bacteria	Proteobacteria	Gammaproteobacteria	Pseudomonadales	Pseudomonadaceae	Pseudomonas	aeruginosa	Pseudomonas aeruginosa	Pseudomonas aeruginosa
287	GCF_017378395.1	6638990	Bacteria	Proteobacteria	Gammaproteobacteria	Pseudomonadales	Pseudomonadaceae	Pseudomonas	aeruginosa	Pseudomonas aeruginosa	Pseudomonas aeruginosa
287	GCF_001792835.1	6721480	Bacteria	Proteobacteria	Gammaproteobacteria	Pseudomonadales	Pseudomonadaceae	Pseudomonas	aeruginosa	Pseudomonas aeruginosa	Pseudomonas aeruginosa
287	GCF_002205335.1	6566724	Bacteria	Proteobacteria	Gammaproteobacteria	Pseudomonadales	Pseudomonadaceae	Pseudomonas	aeruginosa	Pseudomonas aeruginosa	Pseudomonas aeruginosa
287	GCF_001516205.2	6777566	Bacteria	Proteobacteria	Gammaproteobacteria	Pseudomonadales	Pseudomonadaceae	Pseudomonas	aeruginosa	Pseudomonas aeruginosa	Pseudomonas aeruginosa
287	GCF_002205375.1	7050510	Bacteria	Proteobacteria	Gammaproteobacteria	Pseudomonadales	Pseudomonadaceae	Pseudomonas	aeruginosa	Pseudomonas aeruginosa	Pseudomonas aeruginosa
287	GCF_013343435.1	6052044	Bacteria	Proteobacteria	Gammaproteobacteria	Pseudomonadales	Pseudomonadaceae	Pseudomonas	aeruginosa	Pseudomonas aeruginosa	Pseudomonas aeruginosa
287	GCF_001516265.1	7273258	Bacteria	Proteobacteria	Gammaproteobacteria	Pseudomonadales	Pseudomonadaceae	Pseudomonas	aeruginosa	Pseudomonas aeruginosa	Pseudomonas aeruginosa
287	GCF_003571505.1	6972899	Bacteria	Proteobacteria	Gammaproteobacteria	Pseudomonadales	Pseudomonadaceae	Pseudomonas	aeruginosa	Pseudomonas aeruginosa	Pseudomonas aeruginosa
287	GCF_016107485.1	6275467	Bacteria	Proteobacteria	Gammaproteobacteria	Pseudomonadales	Pseudomonadaceae	Pseudomonas	aeruginosa	Pseudomonas aeruginosa	Pseudomonas aeruginosa
287	GCF_013305765.1	6275136	Bacteria	Proteobacteria	Gammaproteobacteria	Pseudomonadales	Pseudomonadaceae	Pseudomonas	aeruginosa	Pseudomonas aeruginosa	Pseudomonas aeruginosa
287	GCF_013394455.1	6579572	Bacteria	Proteobacteria	Gammaproteobacteria	Pseudomonadales	Pseudomonadaceae	Pseudomonas	aeruginosa	Pseudomonas aeruginosa	Pseudomonas aeruginosa
287	GCF_013343575.1	6557595	Bacteria	Proteobacteria	Gammaproteobacteria	Pseudomonadales	Pseudomonadaceae	Pseudomonas	aeruginosa	Pseudomonas aeruginosa	Pseudomonas aeruginosa
287	GCF_002812925.2	6752906	Bacteria	Proteobacteria	Gammaproteobacteria	Pseudomonadales	Pseudomonadaceae	Pseudomonas	aeruginosa	Pseudomonas aeruginosa	Pseudomonas aeruginosa
287	GCF_002287725.2	6930893	Bacteria	Proteobacteria	Gammaproteobacteria	Pseudomonadales	Pseudomonadaceae	Pseudomonas	aeruginosa	Pseudomonas aeruginosa	Pseudomonas aeruginosa
287	GCF_008245185.1	6290442	Bacteria	Proteobacteria	Gammaproteobacteria	Pseudomonadales	Pseudomonadaceae	Pseudomonas	aeruginosa	Pseudomonas aeruginosa	Pseudomonas aeruginosa
287	GCF_001516005.1	6322459	Bacteria	Proteobacteria	Gammaproteobacteria	Pseudomonadales	Pseudomonadaceae	Pseudomonas	aeruginosa	Pseudomonas aeruginosa	Pseudomonas aeruginosa
287	GCF_014854655.1	6520277	Bacteria	Proteobacteria	Gammaproteobacteria	Pseudomonadales	Pseudomonadaceae	Pseudomonas	aeruginosa	Pseudomonas aeruginosa	Pseudomonas aeruginosa
287	GCF_002812825.1	6526814	Bacteria	Proteobacteria	Gammaproteobacteria	Pseudomonadales	Pseudomonadaceae	Pseudomonas	aeruginosa	Pseudomonas aeruginosa	Pseudomonas aeruginosa
287	GCF_001900265.1	6213276	Bacteria	Proteobacteria	Gammaproteobacteria	Pseudomonadales	Pseudomonadaceae	Pseudomonas	aeruginosa	Pseudomonas aeruginosa	Pseudomonas aeruginosa
287	GCF_014467035.1	6438945	Bacteria	Proteobacteria	Gammaproteobacteria	Pseudomonadales	Pseudomonadaceae	Pseudomonas	aeruginosa	Pseudomonas aeruginosa	Pseudomonas aeruginosa
287	GCF_012935295.1	6288195	Bacteria	Proteobacteria	Gammaproteobacteria	Pseudomonadales	Pseudomonadaceae	Pseudomonas	aeruginosa	Pseudomonas aeruginosa	Pseudomonas aeruginosa
287	GCF_003060845.1	6867314	Bacteria	Proteobacteria	Gammaproteobacteria	Pseudomonadales	Pseudomonadaceae	Pseudomonas	aeruginosa	Pseudomonas aeruginosa	Pseudomonas aeruginosa
287	GCF_013467605.1	6490021	Bacteria	Proteobacteria	Gammaproteobacteria	Pseudomonadales	Pseudomonadaceae	Pseudomonas	aeruginosa	Pseudomonas aeruginosa	Pseudomonas aeruginosa
287	GCF_013395035.1	6490014	Bacteria	Proteobacteria	Gammaproteobacteria	Pseudomonadales	Pseudomonadaceae	Pseudomonas	aeruginosa	Pseudomonas aeruginosa	Pseudomonas aeruginosa
287	GCF_008033745.1	6481697	Bacteria	Proteobacteria	Gammaproteobacteria	Pseudomonadales	Pseudomonadaceae	Pseudomonas	aeruginosa	Pseudomonas aeruginosa	Pseudomonas aeruginosa
287	GCF_001722045.1	6639108	Bacteria	Proteobacteria	Gammaproteobacteria	Pseudomonadales	Pseudomonadaceae	Pseudomonas	aeruginosa	Pseudomonas aeruginosa	Pseudomonas aeruginosa
287	GCF_900618335.1	6434020	Bacteria	Proteobacteria	Gammaproteobacteria	Pseudomonadales	Pseudomonadaceae	Pseudomonas	aeruginosa	Pseudomonas aeruginosa	Pseudomonas aeruginosa
287	GCF_003204335.1	6799785	Bacteria	Proteobacteria	Gammaproteobacteria	Pseudomonadales	Pseudomonadaceae	Pseudomonas	aeruginosa	Pseudomonas aeruginosa	Pseudomonas aeruginosa
287	GCF_001870265.1	7067711	Bacteria	Proteobacteria	Gammaproteobacteria	Pseudomonadales	Pseudomonadaceae	Pseudomonas	aeruginosa	Pseudomonas aeruginosa	Pseudomonas aeruginosa
287	GCF_016925455.1	6850181	Bacteria	Proteobacteria	Gammaproteobacteria	Pseudomonadales	Pseudomonadaceae	Pseudomonas	aeruginosa	Pseudomonas aeruginosa	Pseudomonas aeruginosa
287	GCF_008033725.1	6501414	Bacteria	Proteobacteria	Gammaproteobacteria	Pseudomonadales	Pseudomonadaceae	Pseudomonas	aeruginosa	Pseudomonas aeruginosa	Pseudomonas aeruginosa
287	GCF_003206535.1	7042452	Bacteria	Proteobacteria	Gammaproteobacteria	Pseudomonadales	Pseudomonadaceae	Pseudomonas	aeruginosa	Pseudomonas aeruginosa	Pseudomonas aeruginosa
287	GCF_015697665.1	7087087	Bacteria	Proteobacteria	Gammaproteobacteria	Pseudomonadales	Pseudomonadaceae	Pseudomonas	aeruginosa	Pseudomonas aeruginosa	Pseudomonas aeruginosa
287	GCF_001516345.1	6836415	Bacteria	Proteobacteria	Gammaproteobacteria	Pseudomonadales	Pseudomonadaceae	Pseudomonas	aeruginosa	Pseudomonas aeruginosa	Pseudomonas aeruginosa
287	GCF_003319235.1	6876988	Bacteria	Proteobacteria	Gammaproteobacteria	Pseudomonadales	Pseudomonadaceae	Pseudomonas	aeruginosa	Pseudomonas aeruginosa	Pseudomonas aeruginosa
287	GCF_007833895.1	6796334	Bacteria	Proteobacteria	Gammaproteobacteria	Pseudomonadales	Pseudomonadaceae	Pseudomonas	aeruginosa	Pseudomonas aeruginosa	Pseudomonas aeruginosa
287	GCF_014792125.1	6923280	Bacteria	Proteobacteria	Gammaproteobacteria	Pseudomonadales	Pseudomonadaceae	Pseudomonas	aeruginosa	Pseudomonas aeruginosa	Pseudomonas aeruginosa
287	GCF_003369735.1	6954674	Bacteria	Proteobacteria	Gammaproteobacteria	Pseudomonadales	Pseudomonadaceae	Pseudomonas	aeruginosa	Pseudomonas aeruginosa	Pseudomonas aeruginosa
287	GCF_900149285.1	6288645	Bacteria	Proteobacteria	Gammaproteobacteria	Pseudomonadales	Pseudomonadaceae	Pseudomonas	aeruginosa	Pseudomonas aeruginosa	Pseudomonas aeruginosa
287	GCF_016134915.1	6552683	Bacteria	Proteobacteria	Gammaproteobacteria	Pseudomonadales	Pseudomonadaceae	Pseudomonas	aeruginosa	Pseudomonas aeruginosa	Pseudomonas aeruginosa
287	GCF_002085605.1	7380063	Bacteria	Proteobacteria	Gammaproteobacteria	Pseudomonadales	Pseudomonadaceae	Pseudomonas	aeruginosa	Pseudomonas aeruginosa	Pseudomonas aeruginosa
287	GCF_003025345.2	6164858	Bacteria	Proteobacteria	Gammaproteobacteria	Pseudomonadales	Pseudomonadaceae	Pseudomonas	aeruginosa	Pseudomonas aeruginosa	Pseudomonas aeruginosa
287	GCF_900636975.1	6765311	Bacteria	Proteobacteria	Gammaproteobacteria	Pseudomonadales	Pseudomonadaceae	Pseudomonas	aeruginosa	Pseudomonas aeruginosa	Pseudomonas aeruginosa
287	GCF_001547955.1	7090694	Bacteria	Proteobacteria	Gammaproteobacteria	Pseudomonadales	Pseudomonadaceae	Pseudomonas	aeruginosa	Pseudomonas aeruginosa	Pseudomonas aeruginosa
287	GCF_001721745.1	6643823	Bacteria	Proteobacteria	Gammaproteobacteria	Pseudomonadales	Pseudomonadaceae	Pseudomonas	aeruginosa	Pseudomonas aeruginosa	Pseudomonas aeruginosa
287	GCF_014217315.1	6747067	Bacteria	Proteobacteria	Gammaproteobacteria	Pseudomonadales	Pseudomonadaceae	Pseudomonas	aeruginosa	Pseudomonas aeruginosa	Pseudomonas aeruginosa
287	GCF_006971785.1	6712466	Bacteria	Proteobacteria	Gammaproteobacteria	Pseudomonadales	Pseudomonadaceae	Pseudomonas	aeruginosa	Pseudomonas aeruginosa	Pseudomonas aeruginosa
287	GCF_002075065.1	6445239	Bacteria	Proteobacteria	Gammaproteobacteria	Pseudomonadales	Pseudomonadaceae	Pseudomonas	aeruginosa	Pseudomonas aeruginosa	Pseudomonas aeruginosa
287	GCF_002812905.2	6752906	Bacteria	Proteobacteria	Gammaproteobacteria	Pseudomonadales	Pseudomonadaceae	Pseudomonas	aeruginosa	Pseudomonas aeruginosa	Pseudomonas aeruginosa
287	GCF_011466835.1	7266549	Bacteria	Proteobacteria	Gammaproteobacteria	Pseudomonadales	Pseudomonadaceae	Pseudomonas	aeruginosa	Pseudomonas aeruginosa	Pseudomonas aeruginosa
287	GCF_001750705.1	6866790	Bacteria	Proteobacteria	Gammaproteobacteria	Pseudomonadales	Pseudomonadaceae	Pseudomonas	aeruginosa	Pseudomonas aeruginosa	Pseudomonas aeruginosa
287	GCF_016745175.1	7103853	Bacteria	Proteobacteria	Gammaproteobacteria	Pseudomonadales	Pseudomonadaceae	Pseudomonas	aeruginosa	Pseudomonas aeruginosa	Pseudomonas aeruginosa
287	GCF_014490645.1	6550149	Bacteria	Proteobacteria	Gammaproteobacteria	Pseudomonadales	Pseudomonadaceae	Pseudomonas	aeruginosa	Pseudomonas aeruginosa	Pseudomonas aeruginosa
287	GCF_013305845.1	6288998	Bacteria	Proteobacteria	Gammaproteobacteria	Pseudomonadales	Pseudomonadaceae	Pseudomonas	aeruginosa	Pseudomonas aeruginosa	Pseudomonas aeruginosa
287	GCF_008033765.1	6486336	Bacteria	Proteobacteria	Gammaproteobacteria	Pseudomonadales	Pseudomonadaceae	Pseudomonas	aeruginosa	Pseudomonas aeruginosa	Pseudomonas aeruginosa
287	GCF_001721765.1	6642996	Bacteria	Proteobacteria	Gammaproteobacteria	Pseudomonadales	Pseudomonadaceae	Pseudomonas	aeruginosa	Pseudomonas aeruginosa	Pseudomonas aeruginosa
287	GCF_002237405.1	6952237	Bacteria	Proteobacteria	Gammaproteobacteria	Pseudomonadales	Pseudomonadaceae	Pseudomonas	aeruginosa	Pseudomonas aeruginosa	Pseudomonas aeruginosa
287	GCF_003812905.1	6865838	Bacteria	Proteobacteria	Gammaproteobacteria	Pseudomonadales	Pseudomonadaceae	Pseudomonas	aeruginosa	Pseudomonas aeruginosa	Pseudomonas aeruginosa
287	GCF_009720405.1	7204903	Bacteria	Proteobacteria	Gammaproteobacteria	Pseudomonadales	Pseudomonadaceae	Pseudomonas	aeruginosa	Pseudomonas aeruginosa	Pseudomonas aeruginosa
287	GCF_001729505.1	6276434	Bacteria	Proteobacteria	Gammaproteobacteria	Pseudomonadales	Pseudomonadaceae	Pseudomonas	aeruginosa	Pseudomonas aeruginosa	Pseudomonas aeruginosa
287	GCF_002104615.1	6893164	Bacteria	Proteobacteria	Gammaproteobacteria	Pseudomonadales	Pseudomonadaceae	Pseudomonas	aeruginosa	Pseudomonas aeruginosa	Pseudomonas aeruginosa
287	GCF_001516225.2	6896700	Bacteria	Proteobacteria	Gammaproteobacteria	Pseudomonadales	Pseudomonadaceae	Pseudomonas	aeruginosa	Pseudomonas aeruginosa	Pseudomonas aeruginosa
287	GCF_001722005.2	6959251	Bacteria	Proteobacteria	Gammaproteobacteria	Pseudomonadales	Pseudomonadaceae	Pseudomonas	aeruginosa	Pseudomonas aeruginosa	Pseudomonas aeruginosa
287	GCF_003073695.1	7245771	Bacteria	Proteobacteria	Gammaproteobacteria	Pseudomonadales	Pseudomonadaceae	Pseudomonas	aeruginosa	Pseudomonas aeruginosa	Pseudomonas aeruginosa
287	GCF_002812865.1	6497438	Bacteria	Proteobacteria	Gammaproteobacteria	Pseudomonadales	Pseudomonadaceae	Pseudomonas	aeruginosa	Pseudomonas aeruginosa	Pseudomonas aeruginosa
287	GCF_002968755.1	7247865	Bacteria	Proteobacteria	Gammaproteobacteria	Pseudomonadales	Pseudomonadaceae	Pseudomonas	aeruginosa	Pseudomonas aeruginosa	Pseudomonas aeruginosa
287	GCF_004014755.1	6241875	Bacteria	Proteobacteria	Gammaproteobacteria	Pseudomonadales	Pseudomonadaceae	Pseudomonas	aeruginosa	Pseudomonas aeruginosa	Pseudomonas aeruginosa
287	GCF_002968955.1	7162784	Bacteria	Proteobacteria	Gammaproteobacteria	Pseudomonadales	Pseudomonadaceae	Pseudomonas	aeruginosa	Pseudomonas aeruginosa	Pseudomonas aeruginosa
287	GCF_001516385.1	6897231	Bacteria	Proteobacteria	Gammaproteobacteria	Pseudomonadales	Pseudomonadaceae	Pseudomonas	aeruginosa	Pseudomonas aeruginosa	Pseudomonas aeruginosa
287	GCF_003411785.2	7294576	Bacteria	Proteobacteria	Gammaproteobacteria	Pseudomonadales	Pseudomonadaceae	Pseudomonas	aeruginosa	Pseudomonas aeruginosa	Pseudomonas aeruginosa
287	GCF_016811975.1	6950174	Bacteria	Proteobacteria	Gammaproteobacteria	Pseudomonadales	Pseudomonadaceae	Pseudomonas	aeruginosa	Pseudomonas aeruginosa	Pseudomonas aeruginosa
287	GCF_900636735.1	6766292	Bacteria	Proteobacteria	Gammaproteobacteria	Pseudomonadales	Pseudomonadaceae	Pseudomonas	aeruginosa	Pseudomonas aeruginosa	Pseudomonas aeruginosa
287	GCF_013376775.1	6770626	Bacteria	Proteobacteria	Gammaproteobacteria	Pseudomonadales	Pseudomonadaceae	Pseudomonas	aeruginosa	Pseudomonas aeruginosa	Pseudomonas aeruginosa
287	GCF_009905195.1	6335031	Bacteria	Proteobacteria	Gammaproteobacteria	Pseudomonadales	Pseudomonadaceae	Pseudomonas	aeruginosa	Pseudomonas aeruginosa	Pseudomonas aeruginosa
287	GCF_900618325.1	6434133	Bacteria	Proteobacteria	Gammaproteobacteria	Pseudomonadales	Pseudomonadaceae	Pseudomonas	aeruginosa	Pseudomonas aeruginosa	Pseudomonas aeruginosa
287	GCF_004102665.1	6383803	Bacteria	Proteobacteria	Gammaproteobacteria	Pseudomonadales	Pseudomonadaceae	Pseudomonas	aeruginosa	Pseudomonas aeruginosa	Pseudomonas aeruginosa
287	GCF_013467585.1	6490020	Bacteria	Proteobacteria	Gammaproteobacteria	Pseudomonadales	Pseudomonadaceae	Pseudomonas	aeruginosa	Pseudomonas aeruginosa	Pseudomonas aeruginosa
287	GCF_001548335.1	6897018	Bacteria	Proteobacteria	Gammaproteobacteria	Pseudomonadales	Pseudomonadaceae	Pseudomonas	aeruginosa	Pseudomonas aeruginosa	Pseudomonas aeruginosa
287	GCF_002442855.1	6334472	Bacteria	Proteobacteria	Gammaproteobacteria	Pseudomonadales	Pseudomonadaceae	Pseudomonas	aeruginosa	Pseudomonas aeruginosa	Pseudomonas aeruginosa
287	GCF_003798125.1	6706800	Bacteria	Proteobacteria	Gammaproteobacteria	Pseudomonadales	Pseudomonadaceae	Pseudomonas	aeruginosa	Pseudomonas aeruginosa	Pseudomonas aeruginosa
287	GCF_002946935.1	6645227	Bacteria	Proteobacteria	Gammaproteobacteria	Pseudomonadales	Pseudomonadaceae	Pseudomonas	aeruginosa	Pseudomonas aeruginosa	Pseudomonas aeruginosa
287	GCF_001721785.1	6645477	Bacteria	Proteobacteria	Gammaproteobacteria	Pseudomonadales	Pseudomonadaceae	Pseudomonas	aeruginosa	Pseudomonas aeruginosa	Pseudomonas aeruginosa
287	GCF_004193735.1	6902135	Bacteria	Proteobacteria	Gammaproteobacteria	Pseudomonadales	Pseudomonadaceae	Pseudomonas	aeruginosa	Pseudomonas aeruginosa	Pseudomonas aeruginosa
287	GCF_016745135.1	6904218	Bacteria	Proteobacteria	Gammaproteobacteria	Pseudomonadales	Pseudomonadaceae	Pseudomonas	aeruginosa	Pseudomonas aeruginosa	Pseudomonas aeruginosa
287	GCF_003571805.1	7075653	Bacteria	Proteobacteria	Gammaproteobacteria	Pseudomonadales	Pseudomonadaceae	Pseudomonas	aeruginosa	Pseudomonas aeruginosa	Pseudomonas aeruginosa
287	GCF_002997005.1	6822666	Bacteria	Proteobacteria	Gammaproteobacteria	Pseudomonadales	Pseudomonadaceae	Pseudomonas	aeruginosa	Pseudomonas aeruginosa	Pseudomonas aeruginosa
287	GCF_001542795.2	6348761	Bacteria	Proteobacteria	Gammaproteobacteria	Pseudomonadales	Pseudomonadaceae	Pseudomonas	aeruginosa	Pseudomonas aeruginosa	Pseudomonas aeruginosa
287	GCF_004291075.1	6819140	Bacteria	Proteobacteria	Gammaproteobacteria	Pseudomonadales	Pseudomonadaceae	Pseudomonas	aeruginosa	Pseudomonas aeruginosa	Pseudomonas aeruginosa
287	GCF_004010895.1	6824837	Bacteria	Proteobacteria	Gammaproteobacteria	Pseudomonadales	Pseudomonadaceae	Pseudomonas	aeruginosa	Pseudomonas aeruginosa	Pseudomonas aeruginosa
288	GCF_002374815.1	3669595	Bacteria	Proteobacteria	Gammaproteobacteria	Alteromonadales	Pseudoalteromonadaceae	Pseudoalteromonas	atlantica	Pseudoalteromonas atlantica	Pseudoalteromonas atlantica
292	GCF_000755805.1	8147114	Bacteria	Proteobacteria	Betaproteobacteria	Burkholderiales	Burkholderiaceae	Burkholderia	cepacia	Burkholderia cepacia	Burkholderia cepacia
292	GCF_001718395.1	7337382	Bacteria	Proteobacteria	Betaproteobacteria	Burkholderiales	Burkholderiaceae	Burkholderia	cepacia	Burkholderia cepacia	Burkholderia cepacia
292	GCF_002209085.2	8569854	Bacteria	Proteobacteria	Betaproteobacteria	Burkholderiales	Burkholderiaceae	Burkholderia	cepacia	Burkholderia cepacia	Burkholderia cepacia
292	GCF_904865725.1	7944011	Bacteria	Proteobacteria	Betaproteobacteria	Burkholderiales	Burkholderiaceae	Burkholderia	cepacia	Burkholderia cepacia	Burkholderia cepacia
292	GCF_002407525.2	8569824	Bacteria	Proteobacteria	Betaproteobacteria	Burkholderiales	Burkholderiaceae	Burkholderia	cepacia	Burkholderia cepacia	Burkholderia cepacia
292	GCF_000974835.2	6419376	Bacteria	Proteobacteria	Betaproteobacteria	Burkholderiales	Burkholderiaceae	Burkholderia	cepacia	Burkholderia cepacia	Burkholderia cepacia
292	GCF_014854795.1	8403907	Bacteria	Proteobacteria	Betaproteobacteria	Burkholderiales	Burkholderiaceae	Burkholderia	cepacia	Burkholderia cepacia	Burkholderia cepacia
292	GCF_009586235.1	8366868	Bacteria	Proteobacteria	Betaproteobacteria	Burkholderiales	Burkholderiaceae	Burkholderia	cepacia	Burkholderia cepacia	Burkholderia cepacia
292	GCF_001718835.1	8003631	Bacteria	Proteobacteria	Betaproteobacteria	Burkholderiales	Burkholderiaceae	Burkholderia	cepacia	Burkholderia cepacia	Burkholderia cepacia
293	GCF_004102925.1	3551819	Bacteria	Proteobacteria	Alphaproteobacteria	Caulobacterales	Caulobacteraceae	Brevundimonas	diminuta	Brevundimonas diminuta	Brevundimonas diminuta
293	GCF_016127655.1	3549082	Bacteria	Proteobacteria	Alphaproteobacteria	Caulobacterales	Caulobacteraceae	Brevundimonas	diminuta	Brevundimonas diminuta	Brevundimonas diminuta
294	GCF_003612935.1	6791087	Bacteria	Proteobacteria	Gammaproteobacteria	Pseudomonadales	Pseudomonadaceae	Pseudomonas	fluorescens	Pseudomonas fluorescens	Pseudomonas fluorescens
294	GCF_003626995.1	6030573	Bacteria	Proteobacteria	Gammaproteobacteria	Pseudomonadales	Pseudomonadaceae	Pseudomonas	fluorescens	Pseudomonas fluorescens	Pseudomonas fluorescens
294	GCF_003055645.1	6207556	Bacteria	Proteobacteria	Gammaproteobacteria	Pseudomonadales	Pseudomonadaceae	Pseudomonas	fluorescens	Pseudomonas fluorescens	Pseudomonas fluorescens
294	GCF_004683905.1	6140320	Bacteria	Proteobacteria	Gammaproteobacteria	Pseudomonadales	Pseudomonadaceae	Pseudomonas	fluorescens	Pseudomonas fluorescens	Pseudomonas fluorescens
294	GCF_003410335.1	6610362	Bacteria	Proteobacteria	Gammaproteobacteria	Pseudomonadales	Pseudomonadaceae	Pseudomonas	fluorescens	Pseudomonas fluorescens	Pseudomonas fluorescens
294	GCF_017948385.1	6790443	Bacteria	Proteobacteria	Gammaproteobacteria	Pseudomonadales	Pseudomonadaceae	Pseudomonas	fluorescens	Pseudomonas fluorescens	Pseudomonas fluorescens
294	GCF_001708465.1	6606606	Bacteria	Proteobacteria	Gammaproteobacteria	Pseudomonadales	Pseudomonadaceae	Pseudomonas	fluorescens	Pseudomonas fluorescens	Pseudomonas fluorescens
294	GCF_002865505.1	6610571	Bacteria	Proteobacteria	Gammaproteobacteria	Pseudomonadales	Pseudomonadaceae	Pseudomonas	fluorescens	Pseudomonas fluorescens	Pseudomonas fluorescens
294	GCF_001708445.1	6641144	Bacteria	Proteobacteria	Gammaproteobacteria	Pseudomonadales	Pseudomonadaceae	Pseudomonas	fluorescens	Pseudomonas fluorescens	Pseudomonas fluorescens
294	GCF_017498465.1	6498941	Bacteria	Proteobacteria	Gammaproteobacteria	Pseudomonadales	Pseudomonadaceae	Pseudomonas	fluorescens	Pseudomonas fluorescens	Pseudomonas fluorescens
294	GCF_001307275.1	7119102	Bacteria	Proteobacteria	Gammaproteobacteria	Pseudomonadales	Pseudomonadaceae	Pseudomonas	fluorescens	Pseudomonas fluorescens	Pseudomonas fluorescens
294	GCF_001307155.1	6391871	Bacteria	Proteobacteria	Gammaproteobacteria	Pseudomonadales	Pseudomonadaceae	Pseudomonas	fluorescens	Pseudomonas fluorescens	Pseudomonas fluorescens
294	GCF_012974785.1	6336169	Bacteria	Proteobacteria	Gammaproteobacteria	Pseudomonadales	Pseudomonadaceae	Pseudomonas	fluorescens	Pseudomonas fluorescens	Pseudomonas fluorescens
294	GCF_001747385.1	5841722	Bacteria	Proteobacteria	Gammaproteobacteria	Pseudomonadales	Pseudomonadaceae	Pseudomonas	fluorescens	Pseudomonas fluorescens	Pseudomonas fluorescens
294	GCF_010668965.1	6847892	Bacteria	Proteobacteria	Gammaproteobacteria	Pseudomonadales	Pseudomonadaceae	Pseudomonas	fluorescens	Pseudomonas fluorescens	Pseudomonas fluorescens
294	GCF_000730425.1	6064456	Bacteria	Proteobacteria	Gammaproteobacteria	Pseudomonadales	Pseudomonadaceae	Pseudomonas	fluorescens	Pseudomonas fluorescens	Pseudomonas fluorescens
294	GCF_016728065.1	6134597	Bacteria	Proteobacteria	Gammaproteobacteria	Pseudomonadales	Pseudomonadaceae	Pseudomonas	fluorescens	Pseudomonas fluorescens	Pseudomonas fluorescens
294	GCF_900636825.1	6033966	Bacteria	Proteobacteria	Gammaproteobacteria	Pseudomonadales	Pseudomonadaceae	Pseudomonas	fluorescens	Pseudomonas fluorescens	Pseudomonas fluorescens
294	GCF_010448615.1	6418441	Bacteria	Proteobacteria	Gammaproteobacteria	Pseudomonadales	Pseudomonadaceae	Pseudomonas	fluorescens	Pseudomonas fluorescens	Pseudomonas fluorescens
294	GCF_013401475.1	6109123	Bacteria	Proteobacteria	Gammaproteobacteria	Pseudomonadales	Pseudomonadaceae	Pseudomonas	fluorescens	Pseudomonas fluorescens	Pseudomonas fluorescens
294	GCF_900636635.1	6866429	Bacteria	Proteobacteria	Gammaproteobacteria	Pseudomonadales	Pseudomonadaceae	Pseudomonas	fluorescens	Pseudomonas fluorescens	Pseudomonas fluorescens
294	GCF_900475215.1	6515171	Bacteria	Proteobacteria	Gammaproteobacteria	Pseudomonadales	Pseudomonadaceae	Pseudomonas	fluorescens	Pseudomonas fluorescens	Pseudomonas fluorescens
294	GCF_015074865.1	6957239	Bacteria	Proteobacteria	Gammaproteobacteria	Pseudomonadales	Pseudomonadaceae	Pseudomonas	fluorescens	Pseudomonas fluorescens	Pseudomonas fluorescens
296	GCF_002128325.1	5152134	Bacteria	Proteobacteria	Gammaproteobacteria	Pseudomonadales	Pseudomonadaceae	Pseudomonas	fragi	Pseudomonas fragi	Pseudomonas fragi
296	GCF_001543265.1	5101809	Bacteria	Proteobacteria	Gammaproteobacteria	Pseudomonadales	Pseudomonadaceae	Pseudomonas	fragi	Pseudomonas fragi	Pseudomonas fragi
296	GCF_015767515.1	4940458	Bacteria	Proteobacteria	Gammaproteobacteria	Pseudomonadales	Pseudomonadaceae	Pseudomonas	fragi	Pseudomonas fragi	Pseudomonas fragi
296	GCF_015476275.1	5077209	Bacteria	Proteobacteria	Gammaproteobacteria	Pseudomonadales	Pseudomonadaceae	Pseudomonas	fragi	Pseudomonas fragi	Pseudomonas fragi
297	GCF_003574215.1	2288780	Bacteria	Proteobacteria	Hydrogenophilalia	Hydrogenophilales	Hydrogenophilaceae	Hydrogenophilus	thermoluteolus	Hydrogenophilus thermoluteolus	Hydrogenophilus thermoluteolus
300	GCF_002155165.1	5238364	Bacteria	Proteobacteria	Gammaproteobacteria	Pseudomonadales	Pseudomonadaceae	Pseudomonas	mendocina	Pseudomonas mendocina	Pseudomonas mendocina
300	GCF_003008615.1	5773548	Bacteria	Proteobacteria	Gammaproteobacteria	Pseudomonadales	Pseudomonadaceae	Pseudomonas	mendocina	Pseudomonas mendocina	Pseudomonas mendocina
300	GCF_900636545.1	5192837	Bacteria	Proteobacteria	Gammaproteobacteria	Pseudomonadales	Pseudomonadaceae	Pseudomonas	mendocina	Pseudomonas mendocina	Pseudomonas mendocina
300	GCF_017798225.1	5227630	Bacteria	Proteobacteria	Gammaproteobacteria	Pseudomonadales	Pseudomonadaceae	Pseudomonas	mendocina	Pseudomonas mendocina	Pseudomonas mendocina
300	GCF_002442555.1	5157724	Bacteria	Proteobacteria	Gammaproteobacteria	Pseudomonadales	Pseudomonadaceae	Pseudomonas	mendocina	Pseudomonas mendocina	Pseudomonas mendocina
301	GCF_900626055.1	5626754	Bacteria	Proteobacteria	Gammaproteobacteria	Pseudomonadales	Pseudomonadaceae	Pseudomonas	oleovorans	Pseudomonas oleovorans	Pseudomonas oleovorans
303	GCF_001630725.2	6656695	Bacteria	Proteobacteria	Gammaproteobacteria	Pseudomonadales	Pseudomonadaceae	Pseudomonas	putida	Pseudomonas putida	Pseudomonas putida
303	GCF_003290365.1	5848357	Bacteria	Proteobacteria	Gammaproteobacteria	Pseudomonadales	Pseudomonadaceae	Pseudomonas	putida	Pseudomonas putida	Pseudomonas putida
303	GCF_002736045.1	6180967	Bacteria	Proteobacteria	Gammaproteobacteria	Pseudomonadales	Pseudomonadaceae	Pseudomonas	putida	Pseudomonas putida	Pseudomonas putida
303	GCF_001636055.1	5808624	Bacteria	Proteobacteria	Gammaproteobacteria	Pseudomonadales	Pseudomonadaceae	Pseudomonas	putida	Pseudomonas putida	Pseudomonas putida
303	GCF_002741075.1	5847120	Bacteria	Proteobacteria	Gammaproteobacteria	Pseudomonadales	Pseudomonadaceae	Pseudomonas	putida	Pseudomonas putida	Pseudomonas putida
303	GCF_014217705.1	6055976	Bacteria	Proteobacteria	Gammaproteobacteria	Pseudomonadales	Pseudomonadaceae	Pseudomonas	putida	Pseudomonas putida	Pseudomonas putida
303	GCF_013305625.1	6165619	Bacteria	Proteobacteria	Gammaproteobacteria	Pseudomonadales	Pseudomonadaceae	Pseudomonas	putida	Pseudomonas putida	Pseudomonas putida
303	GCF_009938035.1	5681150	Bacteria	Proteobacteria	Gammaproteobacteria	Pseudomonadales	Pseudomonadaceae	Pseudomonas	putida	Pseudomonas putida	Pseudomonas putida
303	GCF_003671955.1	6011680	Bacteria	Proteobacteria	Gammaproteobacteria	Pseudomonadales	Pseudomonadaceae	Pseudomonas	putida	Pseudomonas putida	Pseudomonas putida
303	GCF_008605605.1	5413503	Bacteria	Proteobacteria	Gammaproteobacteria	Pseudomonadales	Pseudomonadaceae	Pseudomonas	putida	Pseudomonas putida	Pseudomonas putida
303	GCF_007833495.1	6368486	Bacteria	Proteobacteria	Gammaproteobacteria	Pseudomonadales	Pseudomonadaceae	Pseudomonas	putida	Pseudomonas putida	Pseudomonas putida
303	GCF_013425825.1	6499247	Bacteria	Proteobacteria	Gammaproteobacteria	Pseudomonadales	Pseudomonadaceae	Pseudomonas	putida	Pseudomonas putida	Pseudomonas putida
303	GCF_002736125.1	6093023	Bacteria	Proteobacteria	Gammaproteobacteria	Pseudomonadales	Pseudomonadaceae	Pseudomonas	putida	Pseudomonas putida	Pseudomonas putida
303	GCF_014854555.1	5604657	Bacteria	Proteobacteria	Gammaproteobacteria	Pseudomonadales	Pseudomonadaceae	Pseudomonas	putida	Pseudomonas putida	Pseudomonas putida
303	GCF_001515585.1	5715815	Bacteria	Proteobacteria	Gammaproteobacteria	Pseudomonadales	Pseudomonadaceae	Pseudomonas	putida	Pseudomonas putida	Pseudomonas putida
303	GCF_000691565.1	6484062	Bacteria	Proteobacteria	Gammaproteobacteria	Pseudomonadales	Pseudomonadaceae	Pseudomonas	putida	Pseudomonas putida	Pseudomonas putida
303	GCF_009883635.2	6190190	Bacteria	Proteobacteria	Gammaproteobacteria	Pseudomonadales	Pseudomonadaceae	Pseudomonas	putida	Pseudomonas putida	Pseudomonas putida
303	GCF_016406145.1	5854781	Bacteria	Proteobacteria	Gammaproteobacteria	Pseudomonadales	Pseudomonadaceae	Pseudomonas	putida	Pseudomonas putida	Pseudomonas putida
303	GCF_001886975.1	6031212	Bacteria	Proteobacteria	Gammaproteobacteria	Pseudomonadales	Pseudomonadaceae	Pseudomonas	putida	Pseudomonas putida	Pseudomonas putida
303	GCF_003228315.1	6845198	Bacteria	Proteobacteria	Gammaproteobacteria	Pseudomonadales	Pseudomonadaceae	Pseudomonas	putida	Pseudomonas putida	Pseudomonas putida
303	GCF_005080685.1	6610151	Bacteria	Proteobacteria	Gammaproteobacteria	Pseudomonadales	Pseudomonadaceae	Pseudomonas	putida	Pseudomonas putida	Pseudomonas putida
303	GCF_900636645.1	6134366	Bacteria	Proteobacteria	Gammaproteobacteria	Pseudomonadales	Pseudomonadaceae	Pseudomonas	putida	Pseudomonas putida	Pseudomonas putida
303	GCF_014076515.1	6065162	Bacteria	Proteobacteria	Gammaproteobacteria	Pseudomonadales	Pseudomonadaceae	Pseudomonas	putida	Pseudomonas putida	Pseudomonas putida
303	GCF_014169055.1	5470082	Bacteria	Proteobacteria	Gammaproteobacteria	Pseudomonadales	Pseudomonadaceae	Pseudomonas	putida	Pseudomonas putida	Pseudomonas putida
303	GCF_002356095.1	7467685	Bacteria	Proteobacteria	Gammaproteobacteria	Pseudomonadales	Pseudomonadaceae	Pseudomonas	putida	Pseudomonas putida	Pseudomonas putida
303	GCF_014764425.1	7114630	Bacteria	Proteobacteria	Gammaproteobacteria	Pseudomonadales	Pseudomonadaceae	Pseudomonas	putida	Pseudomonas putida	Pseudomonas putida
303	GCF_002025705.1	6137024	Bacteria	Proteobacteria	Gammaproteobacteria	Pseudomonadales	Pseudomonadaceae	Pseudomonas	putida	Pseudomonas putida	Pseudomonas putida
303	GCF_014162535.1	5575079	Bacteria	Proteobacteria	Gammaproteobacteria	Pseudomonadales	Pseudomonadaceae	Pseudomonas	putida	Pseudomonas putida	Pseudomonas putida
305	GCF_015098135.1	5905596	Bacteria	Proteobacteria	Betaproteobacteria	Burkholderiales	Burkholderiaceae	Ralstonia	solanacearum	Ralstonia solanacearum	Ralstonia solanacearum
305	GCF_013306745.1	5922123	Bacteria	Proteobacteria	Betaproteobacteria	Burkholderiales	Burkholderiaceae	Ralstonia	solanacearum	Ralstonia solanacearum	Ralstonia solanacearum
305	GCF_003515525.1	5521457	Bacteria	Proteobacteria	Betaproteobacteria	Burkholderiales	Burkholderiaceae	Ralstonia	solanacearum	Ralstonia solanacearum	Ralstonia solanacearum
305	GCF_003515545.1	6015554	Bacteria	Proteobacteria	Betaproteobacteria	Burkholderiales	Burkholderiaceae	Ralstonia	solanacearum	Ralstonia solanacearum	Ralstonia solanacearum
305	GCF_003515245.1	5807463	Bacteria	Proteobacteria	Betaproteobacteria	Burkholderiales	Burkholderiaceae	Ralstonia	solanacearum	Ralstonia solanacearum	Ralstonia solanacearum
305	GCF_001587155.1	5530249	Bacteria	Proteobacteria	Betaproteobacteria	Burkholderiales	Burkholderiaceae	Ralstonia	solanacearum	Ralstonia solanacearum	Ralstonia solanacearum
305	GCF_013306655.1	5923260	Bacteria	Proteobacteria	Betaproteobacteria	Burkholderiales	Burkholderiaceae	Ralstonia	solanacearum	Ralstonia solanacearum	Ralstonia solanacearum
305	GCF_013306495.1	6059925	Bacteria	Proteobacteria	Betaproteobacteria	Burkholderiales	Burkholderiaceae	Ralstonia	solanacearum	Ralstonia solanacearum	Ralstonia solanacearum
305	GCF_003999715.1	5981347	Bacteria	Proteobacteria	Betaproteobacteria	Burkholderiales	Burkholderiaceae	Ralstonia	solanacearum	Ralstonia solanacearum	Ralstonia solanacearum
305	GCF_013306785.1	6059725	Bacteria	Proteobacteria	Betaproteobacteria	Burkholderiales	Burkholderiaceae	Ralstonia	solanacearum	Ralstonia solanacearum	Ralstonia solanacearum
305	GCF_002501565.1	5411685	Bacteria	Proteobacteria	Betaproteobacteria	Burkholderiales	Burkholderiaceae	Ralstonia	solanacearum	Ralstonia solanacearum	Ralstonia solanacearum
305	GCF_013306825.1	6059903	Bacteria	Proteobacteria	Betaproteobacteria	Burkholderiales	Burkholderiaceae	Ralstonia	solanacearum	Ralstonia solanacearum	Ralstonia solanacearum
305	GCF_013306415.1	5723319	Bacteria	Proteobacteria	Betaproteobacteria	Burkholderiales	Burkholderiaceae	Ralstonia	solanacearum	Ralstonia solanacearum	Ralstonia solanacearum
305	GCF_003515285.1	6147432	Bacteria	Proteobacteria	Betaproteobacteria	Burkholderiales	Burkholderiaceae	Ralstonia	solanacearum	Ralstonia solanacearum	Ralstonia solanacearum
305	GCF_013306955.1	5701106	Bacteria	Proteobacteria	Betaproteobacteria	Burkholderiales	Burkholderiaceae	Ralstonia	solanacearum	Ralstonia solanacearum	Ralstonia solanacearum
305	GCF_003515365.1	5686064	Bacteria	Proteobacteria	Betaproteobacteria	Burkholderiales	Burkholderiaceae	Ralstonia	solanacearum	Ralstonia solanacearum	Ralstonia solanacearum
305	GCF_013306335.1	5830473	Bacteria	Proteobacteria	Betaproteobacteria	Burkholderiales	Burkholderiaceae	Ralstonia	solanacearum	Ralstonia solanacearum	Ralstonia solanacearum
305	GCF_015097935.1	6054028	Bacteria	Proteobacteria	Betaproteobacteria	Burkholderiales	Burkholderiaceae	Ralstonia	solanacearum	Ralstonia solanacearum	Ralstonia solanacearum
305	GCF_002549815.1	5411504	Bacteria	Proteobacteria	Betaproteobacteria	Burkholderiales	Burkholderiaceae	Ralstonia	solanacearum	Ralstonia solanacearum	Ralstonia solanacearum
305	GCF_001299555.1	5411683	Bacteria	Proteobacteria	Betaproteobacteria	Burkholderiales	Burkholderiaceae	Ralstonia	solanacearum	Ralstonia solanacearum	Ralstonia solanacearum
305	GCF_015698365.1	5905604	Bacteria	Proteobacteria	Betaproteobacteria	Burkholderiales	Burkholderiaceae	Ralstonia	solanacearum	Ralstonia solanacearum	Ralstonia solanacearum
305	GCF_003590605.1	5429915	Bacteria	Proteobacteria	Betaproteobacteria	Burkholderiales	Burkholderiaceae	Ralstonia	solanacearum	Ralstonia solanacearum	Ralstonia solanacearum
305	GCF_013306935.1	5830161	Bacteria	Proteobacteria	Betaproteobacteria	Burkholderiales	Burkholderiaceae	Ralstonia	solanacearum	Ralstonia solanacearum	Ralstonia solanacearum
305	GCF_013306475.1	5723320	Bacteria	Proteobacteria	Betaproteobacteria	Burkholderiales	Burkholderiaceae	Ralstonia	solanacearum	Ralstonia solanacearum	Ralstonia solanacearum
305	GCF_003515405.1	5703338	Bacteria	Proteobacteria	Betaproteobacteria	Burkholderiales	Burkholderiaceae	Ralstonia	solanacearum	Ralstonia solanacearum	Ralstonia solanacearum
305	GCF_013306205.1	6018767	Bacteria	Proteobacteria	Betaproteobacteria	Burkholderiales	Burkholderiaceae	Ralstonia	solanacearum	Ralstonia solanacearum	Ralstonia solanacearum
305	GCF_006088755.1	5488379	Bacteria	Proteobacteria	Betaproteobacteria	Burkholderiales	Burkholderiaceae	Ralstonia	solanacearum	Ralstonia solanacearum	Ralstonia solanacearum
305	GCF_013306355.1	5829364	Bacteria	Proteobacteria	Betaproteobacteria	Burkholderiales	Burkholderiaceae	Ralstonia	solanacearum	Ralstonia solanacearum	Ralstonia solanacearum
305	GCF_013306155.1	6018311	Bacteria	Proteobacteria	Betaproteobacteria	Burkholderiales	Burkholderiaceae	Ralstonia	solanacearum	Ralstonia solanacearum	Ralstonia solanacearum
305	GCF_013306765.1	6059895	Bacteria	Proteobacteria	Betaproteobacteria	Burkholderiales	Burkholderiaceae	Ralstonia	solanacearum	Ralstonia solanacearum	Ralstonia solanacearum
305	GCF_011290445.1	5820201	Bacteria	Proteobacteria	Betaproteobacteria	Burkholderiales	Burkholderiaceae	Ralstonia	solanacearum	Ralstonia solanacearum	Ralstonia solanacearum
305	GCF_014041975.1	5822685	Bacteria	Proteobacteria	Betaproteobacteria	Burkholderiales	Burkholderiaceae	Ralstonia	solanacearum	Ralstonia solanacearum	Ralstonia solanacearum
305	GCF_013306515.1	6059726	Bacteria	Proteobacteria	Betaproteobacteria	Burkholderiales	Burkholderiaceae	Ralstonia	solanacearum	Ralstonia solanacearum	Ralstonia solanacearum
305	GCF_013306255.1	5684739	Bacteria	Proteobacteria	Betaproteobacteria	Burkholderiales	Burkholderiaceae	Ralstonia	solanacearum	Ralstonia solanacearum	Ralstonia solanacearum
305	GCF_013704765.1	5921600	Bacteria	Proteobacteria	Betaproteobacteria	Burkholderiales	Burkholderiaceae	Ralstonia	solanacearum	Ralstonia solanacearum	Ralstonia solanacearum
305	GCF_003515165.1	5450627	Bacteria	Proteobacteria	Betaproteobacteria	Burkholderiales	Burkholderiaceae	Ralstonia	solanacearum	Ralstonia solanacearum	Ralstonia solanacearum
305	GCF_013306915.1	5830464	Bacteria	Proteobacteria	Betaproteobacteria	Burkholderiales	Burkholderiaceae	Ralstonia	solanacearum	Ralstonia solanacearum	Ralstonia solanacearum
305	GCF_003515485.1	5521368	Bacteria	Proteobacteria	Betaproteobacteria	Burkholderiales	Burkholderiaceae	Ralstonia	solanacearum	Ralstonia solanacearum	Ralstonia solanacearum
305	GCF_015098755.1	5887878	Bacteria	Proteobacteria	Betaproteobacteria	Burkholderiales	Burkholderiaceae	Ralstonia	solanacearum	Ralstonia solanacearum	Ralstonia solanacearum
305	GCF_013306575.1	6059768	Bacteria	Proteobacteria	Betaproteobacteria	Burkholderiales	Burkholderiaceae	Ralstonia	solanacearum	Ralstonia solanacearum	Ralstonia solanacearum
305	GCF_013306095.1	6018842	Bacteria	Proteobacteria	Betaproteobacteria	Burkholderiales	Burkholderiaceae	Ralstonia	solanacearum	Ralstonia solanacearum	Ralstonia solanacearum
305	GCF_001587135.1	5596238	Bacteria	Proteobacteria	Betaproteobacteria	Burkholderiales	Burkholderiaceae	Ralstonia	solanacearum	Ralstonia solanacearum	Ralstonia solanacearum
305	GCF_013375735.1	5873883	Bacteria	Proteobacteria	Betaproteobacteria	Burkholderiales	Burkholderiaceae	Ralstonia	solanacearum	Ralstonia solanacearum	Ralstonia solanacearum
305	GCF_011290425.1	5827140	Bacteria	Proteobacteria	Betaproteobacteria	Burkholderiales	Burkholderiaceae	Ralstonia	solanacearum	Ralstonia solanacearum	Ralstonia solanacearum
305	GCF_011290465.1	5826516	Bacteria	Proteobacteria	Betaproteobacteria	Burkholderiales	Burkholderiaceae	Ralstonia	solanacearum	Ralstonia solanacearum	Ralstonia solanacearum
305	GCF_003515345.1	5792854	Bacteria	Proteobacteria	Betaproteobacteria	Burkholderiales	Burkholderiaceae	Ralstonia	solanacearum	Ralstonia solanacearum	Ralstonia solanacearum
305	GCF_014884745.1	5430180	Bacteria	Proteobacteria	Betaproteobacteria	Burkholderiales	Burkholderiaceae	Ralstonia	solanacearum	Ralstonia solanacearum	Ralstonia solanacearum
305	GCF_002162015.1	5996934	Bacteria	Proteobacteria	Betaproteobacteria	Burkholderiales	Burkholderiaceae	Ralstonia	solanacearum	Ralstonia solanacearum	Ralstonia solanacearum
305	GCF_013306805.1	6059901	Bacteria	Proteobacteria	Betaproteobacteria	Burkholderiales	Burkholderiaceae	Ralstonia	solanacearum	Ralstonia solanacearum	Ralstonia solanacearum
305	GCF_002894285.1	6000712	Bacteria	Proteobacteria	Betaproteobacteria	Burkholderiales	Burkholderiaceae	Ralstonia	solanacearum	Ralstonia solanacearum	Ralstonia solanacearum
305	GCF_015098595.1	5898583	Bacteria	Proteobacteria	Betaproteobacteria	Burkholderiales	Burkholderiaceae	Ralstonia	solanacearum	Ralstonia solanacearum	Ralstonia solanacearum
305	GCF_015698345.1	6053933	Bacteria	Proteobacteria	Betaproteobacteria	Burkholderiales	Burkholderiaceae	Ralstonia	solanacearum	Ralstonia solanacearum	Ralstonia solanacearum
305	GCF_011290405.1	5920362	Bacteria	Proteobacteria	Betaproteobacteria	Burkholderiales	Burkholderiaceae	Ralstonia	solanacearum	Ralstonia solanacearum	Ralstonia solanacearum
305	GCF_003515145.1	5400849	Bacteria	Proteobacteria	Betaproteobacteria	Burkholderiales	Burkholderiaceae	Ralstonia	solanacearum	Ralstonia solanacearum	Ralstonia solanacearum
305	GCF_003515565.1	5497698	Bacteria	Proteobacteria	Betaproteobacteria	Burkholderiales	Burkholderiaceae	Ralstonia	solanacearum	Ralstonia solanacearum	Ralstonia solanacearum
305	GCF_014884685.1	5654469	Bacteria	Proteobacteria	Betaproteobacteria	Burkholderiales	Burkholderiaceae	Ralstonia	solanacearum	Ralstonia solanacearum	Ralstonia solanacearum
305	GCF_014884705.1	5746272	Bacteria	Proteobacteria	Betaproteobacteria	Burkholderiales	Burkholderiaceae	Ralstonia	solanacearum	Ralstonia solanacearum	Ralstonia solanacearum
305	GCF_013306295.1	5684467	Bacteria	Proteobacteria	Betaproteobacteria	Burkholderiales	Burkholderiaceae	Ralstonia	solanacearum	Ralstonia solanacearum	Ralstonia solanacearum
305	GCF_002220465.1	5893444	Bacteria	Proteobacteria	Betaproteobacteria	Burkholderiales	Burkholderiaceae	Ralstonia	solanacearum	Ralstonia solanacearum	Ralstonia solanacearum
305	GCF_003515445.1	5473607	Bacteria	Proteobacteria	Betaproteobacteria	Burkholderiales	Burkholderiaceae	Ralstonia	solanacearum	Ralstonia solanacearum	Ralstonia solanacearum
305	GCF_013306235.1	5684148	Bacteria	Proteobacteria	Betaproteobacteria	Burkholderiales	Burkholderiaceae	Ralstonia	solanacearum	Ralstonia solanacearum	Ralstonia solanacearum
305	GCF_013306845.1	5684467	Bacteria	Proteobacteria	Betaproteobacteria	Burkholderiales	Burkholderiaceae	Ralstonia	solanacearum	Ralstonia solanacearum	Ralstonia solanacearum
305	GCF_013306455.1	5723316	Bacteria	Proteobacteria	Betaproteobacteria	Burkholderiales	Burkholderiaceae	Ralstonia	solanacearum	Ralstonia solanacearum	Ralstonia solanacearum
305	GCF_013306395.1	5723317	Bacteria	Proteobacteria	Betaproteobacteria	Burkholderiales	Burkholderiaceae	Ralstonia	solanacearum	Ralstonia solanacearum	Ralstonia solanacearum
305	GCF_015098475.1	5762965	Bacteria	Proteobacteria	Betaproteobacteria	Burkholderiales	Burkholderiaceae	Ralstonia	solanacearum	Ralstonia solanacearum	Ralstonia solanacearum
305	GCF_013306545.1	6059865	Bacteria	Proteobacteria	Betaproteobacteria	Burkholderiales	Burkholderiaceae	Ralstonia	solanacearum	Ralstonia solanacearum	Ralstonia solanacearum
305	GCF_003515605.1	5971831	Bacteria	Proteobacteria	Betaproteobacteria	Burkholderiales	Burkholderiaceae	Ralstonia	solanacearum	Ralstonia solanacearum	Ralstonia solanacearum
305	GCF_013306875.1	5684465	Bacteria	Proteobacteria	Betaproteobacteria	Burkholderiales	Burkholderiaceae	Ralstonia	solanacearum	Ralstonia solanacearum	Ralstonia solanacearum
305	GCF_013306275.1	5684469	Bacteria	Proteobacteria	Betaproteobacteria	Burkholderiales	Burkholderiaceae	Ralstonia	solanacearum	Ralstonia solanacearum	Ralstonia solanacearum
305	GCF_003515185.1	5555993	Bacteria	Proteobacteria	Betaproteobacteria	Burkholderiales	Burkholderiaceae	Ralstonia	solanacearum	Ralstonia solanacearum	Ralstonia solanacearum
305	GCF_001708525.1	5608237	Bacteria	Proteobacteria	Betaproteobacteria	Burkholderiales	Burkholderiaceae	Ralstonia	solanacearum	Ralstonia solanacearum	Ralstonia solanacearum
305	GCF_003515585.1	6025869	Bacteria	Proteobacteria	Betaproteobacteria	Burkholderiales	Burkholderiaceae	Ralstonia	solanacearum	Ralstonia solanacearum	Ralstonia solanacearum
305	GCF_003515505.1	5474514	Bacteria	Proteobacteria	Betaproteobacteria	Burkholderiales	Burkholderiaceae	Ralstonia	solanacearum	Ralstonia solanacearum	Ralstonia solanacearum
305	GCF_003515265.1	5555978	Bacteria	Proteobacteria	Betaproteobacteria	Burkholderiales	Burkholderiaceae	Ralstonia	solanacearum	Ralstonia solanacearum	Ralstonia solanacearum
305	GCF_003515625.1	5903911	Bacteria	Proteobacteria	Betaproteobacteria	Burkholderiales	Burkholderiaceae	Ralstonia	solanacearum	Ralstonia solanacearum	Ralstonia solanacearum
305	GCF_015098255.1	5729370	Bacteria	Proteobacteria	Betaproteobacteria	Burkholderiales	Burkholderiaceae	Ralstonia	solanacearum	Ralstonia solanacearum	Ralstonia solanacearum
305	GCF_013375715.1	5874106	Bacteria	Proteobacteria	Betaproteobacteria	Burkholderiales	Burkholderiaceae	Ralstonia	solanacearum	Ralstonia solanacearum	Ralstonia solanacearum
305	GCF_013306435.1	5723322	Bacteria	Proteobacteria	Betaproteobacteria	Burkholderiales	Burkholderiaceae	Ralstonia	solanacearum	Ralstonia solanacearum	Ralstonia solanacearum
305	GCF_013306315.1	5830165	Bacteria	Proteobacteria	Betaproteobacteria	Burkholderiales	Burkholderiaceae	Ralstonia	solanacearum	Ralstonia solanacearum	Ralstonia solanacearum
305	GCF_001586135.1	5463256	Bacteria	Proteobacteria	Betaproteobacteria	Burkholderiales	Burkholderiaceae	Ralstonia	solanacearum	Ralstonia solanacearum	Ralstonia solanacearum
305	GCF_015999365.1	5857510	Bacteria	Proteobacteria	Betaproteobacteria	Burkholderiales	Burkholderiaceae	Ralstonia	solanacearum	Ralstonia solanacearum	Ralstonia solanacearum
305	GCF_013306015.1	5874107	Bacteria	Proteobacteria	Betaproteobacteria	Burkholderiales	Burkholderiaceae	Ralstonia	solanacearum	Ralstonia solanacearum	Ralstonia solanacearum
305	GCF_015698385.1	5869920	Bacteria	Proteobacteria	Betaproteobacteria	Burkholderiales	Burkholderiaceae	Ralstonia	solanacearum	Ralstonia solanacearum	Ralstonia solanacearum
305	GCF_014884725.1	5783389	Bacteria	Proteobacteria	Betaproteobacteria	Burkholderiales	Burkholderiaceae	Ralstonia	solanacearum	Ralstonia solanacearum	Ralstonia solanacearum
305	GCF_003515225.1	5674600	Bacteria	Proteobacteria	Betaproteobacteria	Burkholderiales	Burkholderiaceae	Ralstonia	solanacearum	Ralstonia solanacearum	Ralstonia solanacearum
305	GCF_001891105.1	6042968	Bacteria	Proteobacteria	Betaproteobacteria	Burkholderiales	Burkholderiaceae	Ralstonia	solanacearum	Ralstonia solanacearum	Ralstonia solanacearum
305	GCF_013306375.1	5723320	Bacteria	Proteobacteria	Betaproteobacteria	Burkholderiales	Burkholderiaceae	Ralstonia	solanacearum	Ralstonia solanacearum	Ralstonia solanacearum
305	GCF_014490805.1	6016097	Bacteria	Proteobacteria	Betaproteobacteria	Burkholderiales	Burkholderiaceae	Ralstonia	solanacearum	Ralstonia solanacearum	Ralstonia solanacearum
305	GCF_001663415.1	5752130	Bacteria	Proteobacteria	Betaproteobacteria	Burkholderiales	Burkholderiaceae	Ralstonia	solanacearum	Ralstonia solanacearum	Ralstonia solanacearum
305	GCF_003515205.1	5618133	Bacteria	Proteobacteria	Betaproteobacteria	Burkholderiales	Burkholderiaceae	Ralstonia	solanacearum	Ralstonia solanacearum	Ralstonia solanacearum
305	GCF_003515425.1	5521456	Bacteria	Proteobacteria	Betaproteobacteria	Burkholderiales	Burkholderiaceae	Ralstonia	solanacearum	Ralstonia solanacearum	Ralstonia solanacearum
316	GCF_000590475.1	4731359	Bacteria	Proteobacteria	Gammaproteobacteria	Pseudomonadales	Pseudomonadaceae	Pseudomonas	stutzeri	Pseudomonas stutzeri	Pseudomonas stutzeri
316	GCF_009789555.1	4948328	Bacteria	Proteobacteria	Gammaproteobacteria	Pseudomonadales	Pseudomonadaceae	Pseudomonas	stutzeri	Pseudomonas stutzeri	Pseudomonas stutzeri
316	GCF_900636845.1	4438731	Bacteria	Proteobacteria	Gammaproteobacteria	Pseudomonadales	Pseudomonadaceae	Pseudomonas	stutzeri	Pseudomonas stutzeri	Pseudomonas stutzeri
316	GCF_016028515.1	4394686	Bacteria	Proteobacteria	Gammaproteobacteria	Pseudomonadales	Pseudomonadaceae	Pseudomonas	stutzeri	Pseudomonas stutzeri	Pseudomonas stutzeri
316	GCF_017577085.1	4550314	Bacteria	Proteobacteria	Gammaproteobacteria	Pseudomonadales	Pseudomonadaceae	Pseudomonas	stutzeri	Pseudomonas stutzeri	Pseudomonas stutzeri
316	GCF_015291885.1	4639098	Bacteria	Proteobacteria	Gammaproteobacteria	Pseudomonadales	Pseudomonadaceae	Pseudomonas	stutzeri	Pseudomonas stutzeri	Pseudomonas stutzeri
316	GCF_001038645.1	4650155	Bacteria	Proteobacteria	Gammaproteobacteria	Pseudomonadales	Pseudomonadaceae	Pseudomonas	stutzeri	Pseudomonas stutzeri	Pseudomonas stutzeri
316	GCF_015680045.1	4588580	Bacteria	Proteobacteria	Gammaproteobacteria	Pseudomonadales	Pseudomonadaceae	Pseudomonas	stutzeri	Pseudomonas stutzeri	Pseudomonas stutzeri
316	GCF_003008495.1	4454378	Bacteria	Proteobacteria	Gammaproteobacteria	Pseudomonadales	Pseudomonadaceae	Pseudomonas	stutzeri	Pseudomonas stutzeri	Pseudomonas stutzeri
316	GCF_001648195.1	5030940	Bacteria	Proteobacteria	Gammaproteobacteria	Pseudomonadales	Pseudomonadaceae	Pseudomonas	stutzeri	Pseudomonas stutzeri	Pseudomonas stutzeri
316	GCF_016028655.1	4535380	Bacteria	Proteobacteria	Gammaproteobacteria	Pseudomonadales	Pseudomonadaceae	Pseudomonas	stutzeri	Pseudomonas stutzeri	Pseudomonas stutzeri
316	GCF_016127795.1	4426953	Bacteria	Proteobacteria	Gammaproteobacteria	Pseudomonadales	Pseudomonadaceae	Pseudomonas	stutzeri	Pseudomonas stutzeri	Pseudomonas stutzeri
316	GCF_003952685.1	6249209	Bacteria	Proteobacteria	Gammaproteobacteria	Pseudomonadales	Pseudomonadaceae	Pseudomonas	stutzeri	Pseudomonas stutzeri	Pseudomonas stutzeri
316	GCF_009740185.1	3925175	Bacteria	Proteobacteria	Gammaproteobacteria	Pseudomonadales	Pseudomonadaceae	Pseudomonas	stutzeri	Pseudomonas stutzeri	Pseudomonas stutzeri
316	GCF_900638035.1	4426240	Bacteria	Proteobacteria	Gammaproteobacteria	Pseudomonadales	Pseudomonadaceae	Pseudomonas	stutzeri	Pseudomonas stutzeri	Pseudomonas stutzeri
316	GCF_003001655.1	4400660	Bacteria	Proteobacteria	Gammaproteobacteria	Pseudomonadales	Pseudomonadaceae	Pseudomonas	stutzeri	Pseudomonas stutzeri	Pseudomonas stutzeri
316	GCF_000219605.1	4547930	Bacteria	Proteobacteria	Gammaproteobacteria	Pseudomonadales	Pseudomonadaceae	Pseudomonas	stutzeri	Pseudomonas stutzeri	Pseudomonas stutzeri
316	GCF_016028635.1	4042123	Bacteria	Proteobacteria	Gammaproteobacteria	Pseudomonadales	Pseudomonadaceae	Pseudomonas	stutzeri	Pseudomonas stutzeri	Pseudomonas stutzeri
316	GCF_003047145.2	4524655	Bacteria	Proteobacteria	Gammaproteobacteria	Pseudomonadales	Pseudomonadaceae	Pseudomonas	stutzeri	Pseudomonas stutzeri	Pseudomonas stutzeri
316	GCF_003952645.1	6263601	Bacteria	Proteobacteria	Gammaproteobacteria	Pseudomonadales	Pseudomonadaceae	Pseudomonas	stutzeri	Pseudomonas stutzeri	Pseudomonas stutzeri
316	GCF_000661915.1	4833395	Bacteria	Proteobacteria	Gammaproteobacteria	Pseudomonadales	Pseudomonadaceae	Pseudomonas	stutzeri	Pseudomonas stutzeri	Pseudomonas stutzeri
316	GCF_005844005.1	4059291	Bacteria	Proteobacteria	Gammaproteobacteria	Pseudomonadales	Pseudomonadaceae	Pseudomonas	stutzeri	Pseudomonas stutzeri	Pseudomonas stutzeri
317	GCF_014524645.1	6029081	Bacteria	Proteobacteria	Gammaproteobacteria	Pseudomonadales	Pseudomonadaceae	Pseudomonas	syringae	Pseudomonas syringae	Pseudomonas syringae
317	GCF_004006335.1	6381237	Bacteria	Proteobacteria	Gammaproteobacteria	Pseudomonadales	Pseudomonadaceae	Pseudomonas	syringae	Pseudomonas syringae	Pseudomonas syringae
317	GCF_016694755.1	6017803	Bacteria	Proteobacteria	Gammaproteobacteria	Pseudomonadales	Pseudomonadaceae	Pseudomonas	syringae	Pseudomonas syringae	Pseudomonas syringae
317	GCF_900289125.1	6262486	Bacteria	Proteobacteria	Gammaproteobacteria	Pseudomonadales	Pseudomonadaceae	Pseudomonas	syringae	Pseudomonas syringae	Pseudomonas syringae
317	GCF_900235815.1	6378726	Bacteria	Proteobacteria	Gammaproteobacteria	Pseudomonadales	Pseudomonadaceae	Pseudomonas	syringae	Pseudomonas syringae	Pseudomonas syringae
321	GCF_900235825.1	6035297	Bacteria	Proteobacteria	Gammaproteobacteria	Pseudomonadales	Pseudomonadaceae	Pseudomonas	syringae	Pseudomonas syringae pv. syringae Pseudomonas syringae pv. syringae VIR1_1	Pseudomonas syringae
321	GCF_002905815.2	5929959	Bacteria	Proteobacteria	Gammaproteobacteria	Pseudomonadales	Pseudomonadaceae	Pseudomonas	syringae	Pseudomonas syringae pv. syringae Pseudomonas syringae pv. syringae VIR1_1	Pseudomonas syringae
321	GCF_900235865.1	6031285	Bacteria	Proteobacteria	Gammaproteobacteria	Pseudomonadales	Pseudomonadaceae	Pseudomonas	syringae	Pseudomonas syringae pv. syringae Pseudomonas syringae pv. syringae VIR1_1	Pseudomonas syringae
323	GCF_002966555.1	6523367	Bacteria	Proteobacteria	Gammaproteobacteria	Pseudomonadales	Pseudomonadaceae	Pseudomonas	syringae	Pseudomonas syringae pv. tomato	Pseudomonas syringae
323	GCF_009800225.1	6397114	Bacteria	Proteobacteria	Gammaproteobacteria	Pseudomonadales	Pseudomonadaceae	Pseudomonas	syringae	Pseudomonas syringae pv. tomato	Pseudomonas syringae
329	GCF_002393485.1	4818052	Bacteria	Proteobacteria	Betaproteobacteria	Burkholderiales	Burkholderiaceae	Ralstonia	pickettii	Ralstonia pickettii	Ralstonia pickettii
333	GCF_003945765.1	6808187	Bacteria	Proteobacteria	Gammaproteobacteria	Pseudomonadales	Pseudomonadaceae	Pseudomonas	chlororaphis	Pseudomonas chlororaphis subsp. chlororaphis	Pseudomonas chlororaphis
337	GCF_016598875.1	6845664	Bacteria	Proteobacteria	Betaproteobacteria	Burkholderiales	Burkholderiaceae	Burkholderia	glumae	Burkholderia glumae	Burkholderia glumae
337	GCF_017858835.1	6948206	Bacteria	Proteobacteria	Betaproteobacteria	Burkholderiales	Burkholderiaceae	Burkholderia	glumae	Burkholderia glumae	Burkholderia glumae
337	GCF_016026055.1	6820876	Bacteria	Proteobacteria	Betaproteobacteria	Burkholderiales	Burkholderiaceae	Burkholderia	glumae	Burkholderia glumae	Burkholderia glumae
337	GCF_012974245.1	6680415	Bacteria	Proteobacteria	Betaproteobacteria	Burkholderiales	Burkholderiaceae	Burkholderia	glumae	Burkholderia glumae	Burkholderia glumae
337	GCF_013122645.1	6560085	Bacteria	Proteobacteria	Betaproteobacteria	Burkholderiales	Burkholderiaceae	Burkholderia	glumae	Burkholderia glumae	Burkholderia glumae
337	GCF_009931375.1	6691685	Bacteria	Proteobacteria	Betaproteobacteria	Burkholderiales	Burkholderiaceae	Burkholderia	glumae	Burkholderia glumae	Burkholderia glumae
337	GCF_013307165.1	6879338	Bacteria	Proteobacteria	Betaproteobacteria	Burkholderiales	Burkholderiaceae	Burkholderia	glumae	Burkholderia glumae	Burkholderia glumae
337	GCF_013307145.1	6747595	Bacteria	Proteobacteria	Betaproteobacteria	Burkholderiales	Burkholderiaceae	Burkholderia	glumae	Burkholderia glumae	Burkholderia glumae
337	GCF_009578005.1	6866154	Bacteria	Proteobacteria	Betaproteobacteria	Burkholderiales	Burkholderiaceae	Burkholderia	glumae	Burkholderia glumae	Burkholderia glumae
339	GCF_014841015.1	5102828	Bacteria	Proteobacteria	Gammaproteobacteria	Xanthomonadales	Xanthomonadaceae	Xanthomonas	campestris	Xanthomonas campestris	Xanthomonas campestris
340	GCF_009177345.1	5048651	Bacteria	Proteobacteria	Gammaproteobacteria	Xanthomonadales	Xanthomonadaceae	Xanthomonas	campestris	Xanthomonas campestris pv. campestris Xanthomonas campestris campestris	Xanthomonas campestris
340	GCF_001186415.1	4911121	Bacteria	Proteobacteria	Gammaproteobacteria	Xanthomonadales	Xanthomonadaceae	Xanthomonas	campestris	Xanthomonas campestris pv. campestris Xanthomonas campestris campestris	Xanthomonas campestris
340	GCF_001186465.1	4908383	Bacteria	Proteobacteria	Gammaproteobacteria	Xanthomonadales	Xanthomonadaceae	Xanthomonas	campestris	Xanthomonas campestris pv. campestris Xanthomonas campestris campestris	Xanthomonas campestris
340	GCF_000070605.1	5079002	Bacteria	Proteobacteria	Gammaproteobacteria	Xanthomonadales	Xanthomonadaceae	Xanthomonas	campestris	Xanthomonas campestris pv. campestris Xanthomonas campestris campestris	Xanthomonas campestris
340	GCF_002879955.1	5072566	Bacteria	Proteobacteria	Gammaproteobacteria	Xanthomonadales	Xanthomonadaceae	Xanthomonas	campestris	Xanthomonas campestris pv. campestris Xanthomonas campestris campestris	Xanthomonas campestris
346	GCF_016495605.1	5153348	Bacteria	Proteobacteria	Gammaproteobacteria	Xanthomonadales	Xanthomonadaceae	Xanthomonas	citri	Xanthomonas citri	Xanthomonas citri
346	GCF_015243835.1	5153268	Bacteria	Proteobacteria	Gammaproteobacteria	Xanthomonadales	Xanthomonadaceae	Xanthomonas	citri	Xanthomonas citri	Xanthomonas citri
347	GCF_000212755.2	4952202	Bacteria	Proteobacteria	Gammaproteobacteria	Xanthomonadales	Xanthomonadaceae	Xanthomonas	oryzae	Xanthomonas oryzae	Xanthomonas oryzae
347	GCF_004319505.1	4752833	Bacteria	Proteobacteria	Gammaproteobacteria	Xanthomonadales	Xanthomonadaceae	Xanthomonas	oryzae	Xanthomonas oryzae	Xanthomonas oryzae
347	GCF_004319485.1	5204179	Bacteria	Proteobacteria	Gammaproteobacteria	Xanthomonadales	Xanthomonadaceae	Xanthomonas	oryzae	Xanthomonas oryzae	Xanthomonas oryzae
347	GCF_004319465.1	5069463	Bacteria	Proteobacteria	Gammaproteobacteria	Xanthomonadales	Xanthomonadaceae	Xanthomonas	oryzae	Xanthomonas oryzae	Xanthomonas oryzae
347	GCF_001276975.2	4949574	Bacteria	Proteobacteria	Gammaproteobacteria	Xanthomonadales	Xanthomonadaceae	Xanthomonas	oryzae	Xanthomonas oryzae	Xanthomonas oryzae
347	GCF_004319445.1	4907789	Bacteria	Proteobacteria	Gammaproteobacteria	Xanthomonadales	Xanthomonadaceae	Xanthomonas	oryzae	Xanthomonas oryzae	Xanthomonas oryzae
353	GCF_016406165.1	5075724	Bacteria	Proteobacteria	Gammaproteobacteria	Pseudomonadales	Pseudomonadaceae	Azotobacter	chroococcum	Azotobacter chroococcum	Azotobacter chroococcum
353	GCF_002220155.1	5023055	Bacteria	Proteobacteria	Gammaproteobacteria	Pseudomonadales	Pseudomonadaceae	Azotobacter	chroococcum	Azotobacter chroococcum	Azotobacter chroococcum
358	GCF_013401495.1	5677928	Bacteria	Proteobacteria	Alphaproteobacteria	Hyphomicrobiales	Rhizobiaceae	Agrobacterium	tumefaciens	Agrobacterium tumefaciens	Agrobacterium tumefaciens
358	GCF_003666445.1	5683743	Bacteria	Proteobacteria	Alphaproteobacteria	Hyphomicrobiales	Rhizobiaceae	Agrobacterium	tumefaciens	Agrobacterium tumefaciens	Agrobacterium tumefaciens
358	GCF_005221385.1	5515917	Bacteria	Proteobacteria	Alphaproteobacteria	Hyphomicrobiales	Rhizobiaceae	Agrobacterium	tumefaciens	Agrobacterium tumefaciens	Agrobacterium tumefaciens
358	GCF_005221325.1	6138594	Bacteria	Proteobacteria	Alphaproteobacteria	Hyphomicrobiales	Rhizobiaceae	Agrobacterium	tumefaciens	Agrobacterium tumefaciens	Agrobacterium tumefaciens
358	GCF_005221345.1	5996243	Bacteria	Proteobacteria	Alphaproteobacteria	Hyphomicrobiales	Rhizobiaceae	Agrobacterium	tumefaciens	Agrobacterium tumefaciens	Agrobacterium tumefaciens
358	GCF_005221425.1	5526017	Bacteria	Proteobacteria	Alphaproteobacteria	Hyphomicrobiales	Rhizobiaceae	Agrobacterium	tumefaciens	Agrobacterium tumefaciens	Agrobacterium tumefaciens
358	GCF_003667925.1	5939134	Bacteria	Proteobacteria	Alphaproteobacteria	Hyphomicrobiales	Rhizobiaceae	Agrobacterium	tumefaciens	Agrobacterium tumefaciens	Agrobacterium tumefaciens
358	GCF_014489975.1	5109662	Bacteria	Proteobacteria	Alphaproteobacteria	Hyphomicrobiales	Rhizobiaceae	Agrobacterium	tumefaciens	Agrobacterium tumefaciens	Agrobacterium tumefaciens
358	GCF_005221405.1	6469646	Bacteria	Proteobacteria	Alphaproteobacteria	Hyphomicrobiales	Rhizobiaceae	Agrobacterium	tumefaciens	Agrobacterium tumefaciens	Agrobacterium tumefaciens
358	GCF_017726655.1	5082709	Bacteria	Proteobacteria	Alphaproteobacteria	Hyphomicrobiales	Rhizobiaceae	Agrobacterium	tumefaciens	Agrobacterium tumefaciens	Agrobacterium tumefaciens
358	GCF_003667905.1	5446032	Bacteria	Proteobacteria	Alphaproteobacteria	Hyphomicrobiales	Rhizobiaceae	Agrobacterium	tumefaciens	Agrobacterium tumefaciens	Agrobacterium tumefaciens
358	GCF_003666465.1	5870997	Bacteria	Proteobacteria	Alphaproteobacteria	Hyphomicrobiales	Rhizobiaceae	Agrobacterium	tumefaciens	Agrobacterium tumefaciens	Agrobacterium tumefaciens
358	GCF_003666425.1	5767533	Bacteria	Proteobacteria	Alphaproteobacteria	Hyphomicrobiales	Rhizobiaceae	Agrobacterium	tumefaciens	Agrobacterium tumefaciens	Agrobacterium tumefaciens
358	GCF_002591665.3	5720291	Bacteria	Proteobacteria	Alphaproteobacteria	Hyphomicrobiales	Rhizobiaceae	Agrobacterium	tumefaciens	Agrobacterium tumefaciens	Agrobacterium tumefaciens
358	GCF_002943835.1	5985137	Bacteria	Proteobacteria	Alphaproteobacteria	Hyphomicrobiales	Rhizobiaceae	Agrobacterium	tumefaciens	Agrobacterium tumefaciens	Agrobacterium tumefaciens
358	GCF_016403145.1	5932670	Bacteria	Proteobacteria	Alphaproteobacteria	Hyphomicrobiales	Rhizobiaceae	Agrobacterium	tumefaciens	Agrobacterium tumefaciens	Agrobacterium tumefaciens
359	GCF_002005205.3	5482241	Bacteria	Proteobacteria	Alphaproteobacteria	Hyphomicrobiales	Rhizobiaceae	Agrobacterium	rhizogenes	Agrobacterium rhizogenes	Agrobacterium rhizogenes
359	GCF_016864595.1	6215524	Bacteria	Proteobacteria	Alphaproteobacteria	Hyphomicrobiales	Rhizobiaceae	Agrobacterium	rhizogenes	Agrobacterium rhizogenes	Agrobacterium rhizogenes
359	GCF_017584205.1	7008225	Bacteria	Proteobacteria	Alphaproteobacteria	Hyphomicrobiales	Rhizobiaceae	Agrobacterium	rhizogenes	Agrobacterium rhizogenes	Agrobacterium rhizogenes
373	GCF_013426735.1	5882175	Bacteria	Proteobacteria	Alphaproteobacteria	Hyphomicrobiales	Rhizobiaceae	Agrobacterium	vitis	Agrobacterium vitis	Agrobacterium vitis
373	GCF_013426715.1	6223633	Bacteria	Proteobacteria	Alphaproteobacteria	Hyphomicrobiales	Rhizobiaceae	Agrobacterium	vitis	Agrobacterium vitis	Agrobacterium vitis
373	GCF_013427035.1	5571018	Bacteria	Proteobacteria	Alphaproteobacteria	Hyphomicrobiales	Rhizobiaceae	Agrobacterium	vitis	Agrobacterium vitis	Agrobacterium vitis
375	GCF_001887695.1	10138651	Bacteria	Proteobacteria	Alphaproteobacteria	Hyphomicrobiales	Bradyrhizobiaceae	Bradyrhizobium	japonicum	Bradyrhizobium japonicum	Bradyrhizobium japonicum
375	GCF_000807315.1	9224208	Bacteria	Proteobacteria	Alphaproteobacteria	Hyphomicrobiales	Bradyrhizobiaceae	Bradyrhizobium	japonicum	Bradyrhizobium japonicum	Bradyrhizobium japonicum
375	GCF_013752735.1	9226248	Bacteria	Proteobacteria	Alphaproteobacteria	Hyphomicrobiales	Bradyrhizobiaceae	Bradyrhizobium	japonicum	Bradyrhizobium japonicum	Bradyrhizobium japonicum
376	GCF_900011245.1	7547693	Bacteria	Proteobacteria	Alphaproteobacteria	Hyphomicrobiales	Bradyrhizobiaceae	Bradyrhizobium	sp.	Bradyrhizobium sp.	Bradyrhizobium sp.
380	GCF_002944405.1	6557702	Bacteria	Proteobacteria	Alphaproteobacteria	Hyphomicrobiales	Rhizobiaceae	Sinorhizobium	fredii	Sinorhizobium fredii	Sinorhizobium fredii
381	GCF_013170705.1	6870350	Bacteria	Proteobacteria	Alphaproteobacteria	Hyphomicrobiales	Phyllobacteriaceae	Mesorhizobium	loti	Mesorhizobium loti	Mesorhizobium loti
381	GCF_013170865.1	7200913	Bacteria	Proteobacteria	Alphaproteobacteria	Hyphomicrobiales	Phyllobacteriaceae	Mesorhizobium	loti	Mesorhizobium loti	Mesorhizobium loti
382	GCF_002197165.1	6997718	Bacteria	Proteobacteria	Alphaproteobacteria	Hyphomicrobiales	Rhizobiaceae	Sinorhizobium	meliloti	Sinorhizobium meliloti	Sinorhizobium meliloti
382	GCF_002197465.1	6981128	Bacteria	Proteobacteria	Alphaproteobacteria	Hyphomicrobiales	Rhizobiaceae	Sinorhizobium	meliloti	Sinorhizobium meliloti	Sinorhizobium meliloti
382	GCF_002215195.1	6703999	Bacteria	Proteobacteria	Alphaproteobacteria	Hyphomicrobiales	Rhizobiaceae	Sinorhizobium	meliloti	Sinorhizobium meliloti	Sinorhizobium meliloti
382	GCF_002302355.1	6140999	Bacteria	Proteobacteria	Alphaproteobacteria	Hyphomicrobiales	Rhizobiaceae	Sinorhizobium	meliloti	Sinorhizobium meliloti	Sinorhizobium meliloti
382	GCF_002197145.1	7042635	Bacteria	Proteobacteria	Alphaproteobacteria	Hyphomicrobiales	Rhizobiaceae	Sinorhizobium	meliloti	Sinorhizobium meliloti	Sinorhizobium meliloti
382	GCF_002197045.1	7140241	Bacteria	Proteobacteria	Alphaproteobacteria	Hyphomicrobiales	Rhizobiaceae	Sinorhizobium	meliloti	Sinorhizobium meliloti	Sinorhizobium meliloti
382	GCF_002302375.1	6472568	Bacteria	Proteobacteria	Alphaproteobacteria	Hyphomicrobiales	Rhizobiaceae	Sinorhizobium	meliloti	Sinorhizobium meliloti	Sinorhizobium meliloti
382	GCF_002197125.1	6808187	Bacteria	Proteobacteria	Alphaproteobacteria	Hyphomicrobiales	Rhizobiaceae	Sinorhizobium	meliloti	Sinorhizobium meliloti	Sinorhizobium meliloti
382	GCF_000747295.1	6733414	Bacteria	Proteobacteria	Alphaproteobacteria	Hyphomicrobiales	Rhizobiaceae	Sinorhizobium	meliloti	Sinorhizobium meliloti	Sinorhizobium meliloti
382	GCF_002197025.1	7205853	Bacteria	Proteobacteria	Alphaproteobacteria	Hyphomicrobiales	Rhizobiaceae	Sinorhizobium	meliloti	Sinorhizobium meliloti	Sinorhizobium meliloti
382	GCF_009664245.1	7330060	Bacteria	Proteobacteria	Alphaproteobacteria	Hyphomicrobiales	Rhizobiaceae	Sinorhizobium	meliloti	Sinorhizobium meliloti	Sinorhizobium meliloti
382	GCF_015689095.1	6842429	Bacteria	Proteobacteria	Alphaproteobacteria	Hyphomicrobiales	Rhizobiaceae	Sinorhizobium	meliloti	Sinorhizobium meliloti	Sinorhizobium meliloti
382	GCF_002197105.1	6750789	Bacteria	Proteobacteria	Alphaproteobacteria	Hyphomicrobiales	Rhizobiaceae	Sinorhizobium	meliloti	Sinorhizobium meliloti	Sinorhizobium meliloti
382	GCF_002197445.1	7147943	Bacteria	Proteobacteria	Alphaproteobacteria	Hyphomicrobiales	Rhizobiaceae	Sinorhizobium	meliloti	Sinorhizobium meliloti	Sinorhizobium meliloti
382	GCF_002197065.1	6716226	Bacteria	Proteobacteria	Alphaproteobacteria	Hyphomicrobiales	Rhizobiaceae	Sinorhizobium	meliloti	Sinorhizobium meliloti	Sinorhizobium meliloti
382	GCF_016406285.1	7052380	Bacteria	Proteobacteria	Alphaproteobacteria	Hyphomicrobiales	Rhizobiaceae	Sinorhizobium	meliloti	Sinorhizobium meliloti	Sinorhizobium meliloti
384	GCF_003290405.1	7935223	Bacteria	Proteobacteria	Alphaproteobacteria	Hyphomicrobiales	Rhizobiaceae	Rhizobium	leguminosarum	Rhizobium leguminosarum	Rhizobium leguminosarum
384	GCF_001890425.1	8447336	Bacteria	Proteobacteria	Alphaproteobacteria	Hyphomicrobiales	Rhizobiaceae	Rhizobium	leguminosarum	Rhizobium leguminosarum	Rhizobium leguminosarum
384	GCF_017357305.1	7503296	Bacteria	Proteobacteria	Alphaproteobacteria	Hyphomicrobiales	Rhizobiaceae	Rhizobium	leguminosarum	Rhizobium leguminosarum	Rhizobium leguminosarum
384	GCF_011128975.1	7648646	Bacteria	Proteobacteria	Alphaproteobacteria	Hyphomicrobiales	Rhizobiaceae	Rhizobium	leguminosarum	Rhizobium leguminosarum	Rhizobium leguminosarum
384	GCF_017348875.1	7465802	Bacteria	Proteobacteria	Alphaproteobacteria	Hyphomicrobiales	Rhizobiaceae	Rhizobium	leguminosarum	Rhizobium leguminosarum	Rhizobium leguminosarum
384	GCF_002953715.1	7788085	Bacteria	Proteobacteria	Alphaproteobacteria	Hyphomicrobiales	Rhizobiaceae	Rhizobium	leguminosarum	Rhizobium leguminosarum	Rhizobium leguminosarum
384	GCF_001679785.1	8567819	Bacteria	Proteobacteria	Alphaproteobacteria	Hyphomicrobiales	Rhizobiaceae	Rhizobium	leguminosarum	Rhizobium leguminosarum	Rhizobium leguminosarum
386	GCF_011604545.1	7594387	Bacteria	Proteobacteria	Alphaproteobacteria	Hyphomicrobiales	Rhizobiaceae	Rhizobium	leguminosarum	Rhizobium leguminosarum bv. trifolii Rhizobium leguminosarum sv. trifolii	Rhizobium leguminosarum
386	GCF_011604465.1	7812798	Bacteria	Proteobacteria	Alphaproteobacteria	Hyphomicrobiales	Rhizobiaceae	Rhizobium	leguminosarum	Rhizobium leguminosarum bv. trifolii Rhizobium leguminosarum sv. trifolii	Rhizobium leguminosarum
386	GCF_000769405.2	7118658	Bacteria	Proteobacteria	Alphaproteobacteria	Hyphomicrobiales	Rhizobiaceae	Rhizobium	leguminosarum	Rhizobium leguminosarum bv. trifolii Rhizobium leguminosarum sv. trifolii	Rhizobium leguminosarum
386	GCF_011604485.1	7035472	Bacteria	Proteobacteria	Alphaproteobacteria	Hyphomicrobiales	Rhizobiaceae	Rhizobium	leguminosarum	Rhizobium leguminosarum bv. trifolii Rhizobium leguminosarum sv. trifolii	Rhizobium leguminosarum
386	GCF_011604525.1	7496056	Bacteria	Proteobacteria	Alphaproteobacteria	Hyphomicrobiales	Rhizobiaceae	Rhizobium	leguminosarum	Rhizobium leguminosarum bv. trifolii Rhizobium leguminosarum sv. trifolii	Rhizobium leguminosarum
386	GCF_011604565.1	7594503	Bacteria	Proteobacteria	Alphaproteobacteria	Hyphomicrobiales	Rhizobiaceae	Rhizobium	leguminosarum	Rhizobium leguminosarum bv. trifolii Rhizobium leguminosarum sv. trifolii	Rhizobium leguminosarum
386	GCF_011604505.1	7932610	Bacteria	Proteobacteria	Alphaproteobacteria	Hyphomicrobiales	Rhizobiaceae	Rhizobium	leguminosarum	Rhizobium leguminosarum bv. trifolii Rhizobium leguminosarum sv. trifolii	Rhizobium leguminosarum
387	GCF_002240185.1	6957630	Bacteria	Proteobacteria	Alphaproteobacteria	Hyphomicrobiales	Rhizobiaceae	Rhizobium	leguminosarum	Rhizobium leguminosarum bv. viciae	Rhizobium leguminosarum
387	GCF_002243365.1	7952546	Bacteria	Proteobacteria	Alphaproteobacteria	Hyphomicrobiales	Rhizobiaceae	Rhizobium	leguminosarum	Rhizobium leguminosarum bv. viciae	Rhizobium leguminosarum
387	GCF_002948295.1	7837567	Bacteria	Proteobacteria	Alphaproteobacteria	Hyphomicrobiales	Rhizobiaceae	Rhizobium	leguminosarum	Rhizobium leguminosarum bv. viciae	Rhizobium leguminosarum
394	GCF_000018545.1	6891900	Bacteria	Proteobacteria	Alphaproteobacteria	Hyphomicrobiales	Rhizobiaceae	Sinorhizobium	fredii	Sinorhizobium fredii NGR234	Sinorhizobium fredii
396	GCF_001664385.1	6726041	Bacteria	Proteobacteria	Alphaproteobacteria	Hyphomicrobiales	Rhizobiaceae	Rhizobium	phaseoli	Rhizobium phaseoli	Rhizobium phaseoli
396	GCF_012241395.2	6860679	Bacteria	Proteobacteria	Alphaproteobacteria	Hyphomicrobiales	Rhizobiaceae	Rhizobium	phaseoli	Rhizobium phaseoli	Rhizobium phaseoli
396	GCF_001664205.1	6752556	Bacteria	Proteobacteria	Alphaproteobacteria	Hyphomicrobiales	Rhizobiaceae	Rhizobium	phaseoli	Rhizobium phaseoli	Rhizobium phaseoli
396	GCF_001664425.1	6859907	Bacteria	Proteobacteria	Alphaproteobacteria	Hyphomicrobiales	Rhizobiaceae	Rhizobium	phaseoli	Rhizobium phaseoli	Rhizobium phaseoli
396	GCF_001664165.1	6720332	Bacteria	Proteobacteria	Alphaproteobacteria	Hyphomicrobiales	Rhizobiaceae	Rhizobium	phaseoli	Rhizobium phaseoli	Rhizobium phaseoli
396	GCF_001664245.1	6630699	Bacteria	Proteobacteria	Alphaproteobacteria	Hyphomicrobiales	Rhizobiaceae	Rhizobium	phaseoli	Rhizobium phaseoli	Rhizobium phaseoli
396	GCF_001664445.1	6704835	Bacteria	Proteobacteria	Alphaproteobacteria	Hyphomicrobiales	Rhizobiaceae	Rhizobium	phaseoli	Rhizobium phaseoli	Rhizobium phaseoli
396	GCF_001664225.1	6740740	Bacteria	Proteobacteria	Alphaproteobacteria	Hyphomicrobiales	Rhizobiaceae	Rhizobium	phaseoli	Rhizobium phaseoli	Rhizobium phaseoli
396	GCF_001664405.1	6906405	Bacteria	Proteobacteria	Alphaproteobacteria	Hyphomicrobiales	Rhizobiaceae	Rhizobium	phaseoli	Rhizobium phaseoli	Rhizobium phaseoli
396	GCF_001664105.1	6740745	Bacteria	Proteobacteria	Alphaproteobacteria	Hyphomicrobiales	Rhizobiaceae	Rhizobium	phaseoli	Rhizobium phaseoli	Rhizobium phaseoli
396	GCF_001664285.1	6745503	Bacteria	Proteobacteria	Alphaproteobacteria	Hyphomicrobiales	Rhizobiaceae	Rhizobium	phaseoli	Rhizobium phaseoli	Rhizobium phaseoli
396	GCF_001664185.1	6662049	Bacteria	Proteobacteria	Alphaproteobacteria	Hyphomicrobiales	Rhizobiaceae	Rhizobium	phaseoli	Rhizobium phaseoli	Rhizobium phaseoli
396	GCF_001664125.1	6745171	Bacteria	Proteobacteria	Alphaproteobacteria	Hyphomicrobiales	Rhizobiaceae	Rhizobium	phaseoli	Rhizobium phaseoli	Rhizobium phaseoli
396	GCF_001664365.1	6906114	Bacteria	Proteobacteria	Alphaproteobacteria	Hyphomicrobiales	Rhizobiaceae	Rhizobium	phaseoli	Rhizobium phaseoli	Rhizobium phaseoli
408	GCF_001971665.1	5654313	Bacteria	Proteobacteria	Alphaproteobacteria	Hyphomicrobiales	Methylobacteriaceae	Methylorubrum	extorquens	Methylorubrum extorquens	Methylorubrum extorquens
408	GCF_900234795.1	5715512	Bacteria	Proteobacteria	Alphaproteobacteria	Hyphomicrobiales	Methylobacteriaceae	Methylorubrum	extorquens	Methylorubrum extorquens	Methylorubrum extorquens
435	GCF_002005445.1	3725037	Bacteria	Proteobacteria	Alphaproteobacteria	Rhodospirillales	Acetobacteraceae	Acetobacter	aceti	Acetobacter aceti	Acetobacter aceti
435	GCF_014218315.1	3967892	Bacteria	Proteobacteria	Alphaproteobacteria	Rhodospirillales	Acetobacteraceae	Acetobacter	aceti	Acetobacter aceti	Acetobacter aceti
436	GCF_014843995.1	3549186	Bacteria	Proteobacteria	Alphaproteobacteria	Rhodospirillales	Acetobacteraceae	Komagataeibacter	hansenii	Komagataeibacter hansenii	Komagataeibacter hansenii
438	GCF_009914215.1	3056995	Bacteria	Proteobacteria	Alphaproteobacteria	Rhodospirillales	Acetobacteraceae	Acetobacter	pasteurianus	Acetobacter pasteurianus	Acetobacter pasteurianus
438	GCF_001183745.1	2806148	Bacteria	Proteobacteria	Alphaproteobacteria	Rhodospirillales	Acetobacteraceae	Acetobacter	pasteurianus	Acetobacter pasteurianus	Acetobacter pasteurianus
442	GCF_001680825.1	3606417	Bacteria	Proteobacteria	Alphaproteobacteria	Rhodospirillales	Acetobacteraceae	Gluconobacter	oxydans	Gluconobacter oxydans	Gluconobacter oxydans
446	GCF_001941585.1	3409143	Bacteria	Proteobacteria	Gammaproteobacteria	Legionellales	Legionellaceae	Legionella	pneumophila	Legionella pneumophila	Legionella pneumophila
446	GCF_001752905.1	3409361	Bacteria	Proteobacteria	Gammaproteobacteria	Legionellales	Legionellaceae	Legionella	pneumophila	Legionella pneumophila	Legionella pneumophila
446	GCF_001753385.1	3455562	Bacteria	Proteobacteria	Gammaproteobacteria	Legionellales	Legionellaceae	Legionella	pneumophila	Legionella pneumophila	Legionella pneumophila
446	GCF_001752705.1	3415559	Bacteria	Proteobacteria	Gammaproteobacteria	Legionellales	Legionellaceae	Legionella	pneumophila	Legionella pneumophila	Legionella pneumophila
446	GCF_900092465.1	3391443	Bacteria	Proteobacteria	Gammaproteobacteria	Legionellales	Legionellaceae	Legionella	pneumophila	Legionella pneumophila	Legionella pneumophila
446	GCF_001753125.1	3416875	Bacteria	Proteobacteria	Gammaproteobacteria	Legionellales	Legionellaceae	Legionella	pneumophila	Legionella pneumophila	Legionella pneumophila
446	GCF_001753305.1	3416758	Bacteria	Proteobacteria	Gammaproteobacteria	Legionellales	Legionellaceae	Legionella	pneumophila	Legionella pneumophila	Legionella pneumophila
446	GCF_001753265.1	3408408	Bacteria	Proteobacteria	Gammaproteobacteria	Legionellales	Legionellaceae	Legionella	pneumophila	Legionella pneumophila	Legionella pneumophila
446	GCF_001752845.1	3457332	Bacteria	Proteobacteria	Gammaproteobacteria	Legionellales	Legionellaceae	Legionella	pneumophila	Legionella pneumophila	Legionella pneumophila
446	GCF_001753365.1	3425999	Bacteria	Proteobacteria	Gammaproteobacteria	Legionellales	Legionellaceae	Legionella	pneumophila	Legionella pneumophila	Legionella pneumophila
446	GCF_001752725.1	3402046	Bacteria	Proteobacteria	Gammaproteobacteria	Legionellales	Legionellaceae	Legionella	pneumophila	Legionella pneumophila	Legionella pneumophila
446	GCF_900119785.1	3430562	Bacteria	Proteobacteria	Gammaproteobacteria	Legionellales	Legionellaceae	Legionella	pneumophila	Legionella pneumophila	Legionella pneumophila
446	GCF_001969405.1	3439440	Bacteria	Proteobacteria	Gammaproteobacteria	Legionellales	Legionellaceae	Legionella	pneumophila	Legionella pneumophila	Legionella pneumophila
446	GCF_003004065.1	3412234	Bacteria	Proteobacteria	Gammaproteobacteria	Legionellales	Legionellaceae	Legionella	pneumophila	Legionella pneumophila	Legionella pneumophila
446	GCF_001652665.1	3436178	Bacteria	Proteobacteria	Gammaproteobacteria	Legionellales	Legionellaceae	Legionella	pneumophila	Legionella pneumophila	Legionella pneumophila
446	GCF_001677075.2	3615991	Bacteria	Proteobacteria	Gammaproteobacteria	Legionellales	Legionellaceae	Legionella	pneumophila	Legionella pneumophila	Legionella pneumophila
446	GCF_900119765.1	3530817	Bacteria	Proteobacteria	Gammaproteobacteria	Legionellales	Legionellaceae	Legionella	pneumophila	Legionella pneumophila	Legionella pneumophila
446	GCF_001752825.1	3447086	Bacteria	Proteobacteria	Gammaproteobacteria	Legionellales	Legionellaceae	Legionella	pneumophila	Legionella pneumophila	Legionella pneumophila
446	GCF_001752745.1	3447085	Bacteria	Proteobacteria	Gammaproteobacteria	Legionellales	Legionellaceae	Legionella	pneumophila	Legionella pneumophila	Legionella pneumophila
446	GCF_001753085.1	3504074	Bacteria	Proteobacteria	Gammaproteobacteria	Legionellales	Legionellaceae	Legionella	pneumophila	Legionella pneumophila	Legionella pneumophila
446	GCF_001752785.1	3447085	Bacteria	Proteobacteria	Gammaproteobacteria	Legionellales	Legionellaceae	Legionella	pneumophila	Legionella pneumophila	Legionella pneumophila
446	GCF_900186855.1	3426113	Bacteria	Proteobacteria	Gammaproteobacteria	Legionellales	Legionellaceae	Legionella	pneumophila	Legionella pneumophila	Legionella pneumophila
446	GCF_001752805.1	3409009	Bacteria	Proteobacteria	Gammaproteobacteria	Legionellales	Legionellaceae	Legionella	pneumophila	Legionella pneumophila	Legionella pneumophila
446	GCF_001753145.1	3411341	Bacteria	Proteobacteria	Gammaproteobacteria	Legionellales	Legionellaceae	Legionella	pneumophila	Legionella pneumophila	Legionella pneumophila
446	GCF_003004195.1	3557258	Bacteria	Proteobacteria	Gammaproteobacteria	Legionellales	Legionellaceae	Legionella	pneumophila	Legionella pneumophila	Legionella pneumophila
446	GCF_001989475.1	3439438	Bacteria	Proteobacteria	Gammaproteobacteria	Legionellales	Legionellaceae	Legionella	pneumophila	Legionella pneumophila	Legionella pneumophila
446	GCF_900186925.1	3514598	Bacteria	Proteobacteria	Gammaproteobacteria	Legionellales	Legionellaceae	Legionella	pneumophila	Legionella pneumophila	Legionella pneumophila
446	GCF_001652685.1	3444702	Bacteria	Proteobacteria	Gammaproteobacteria	Legionellales	Legionellaceae	Legionella	pneumophila	Legionella pneumophila	Legionella pneumophila
446	GCF_001753345.1	3405173	Bacteria	Proteobacteria	Gammaproteobacteria	Legionellales	Legionellaceae	Legionella	pneumophila	Legionella pneumophila	Legionella pneumophila
446	GCF_001752925.1	3419720	Bacteria	Proteobacteria	Gammaproteobacteria	Legionellales	Legionellaceae	Legionella	pneumophila	Legionella pneumophila	Legionella pneumophila
446	GCF_001753105.1	3368319	Bacteria	Proteobacteria	Gammaproteobacteria	Legionellales	Legionellaceae	Legionella	pneumophila	Legionella pneumophila	Legionella pneumophila
446	GCF_003003535.1	3581477	Bacteria	Proteobacteria	Gammaproteobacteria	Legionellales	Legionellaceae	Legionella	pneumophila	Legionella pneumophila	Legionella pneumophila
446	GCF_001752965.1	3359444	Bacteria	Proteobacteria	Gammaproteobacteria	Legionellales	Legionellaceae	Legionella	pneumophila	Legionella pneumophila	Legionella pneumophila
446	GCF_001753285.1	3465352	Bacteria	Proteobacteria	Gammaproteobacteria	Legionellales	Legionellaceae	Legionella	pneumophila	Legionella pneumophila	Legionella pneumophila
446	GCF_003004235.1	3639461	Bacteria	Proteobacteria	Gammaproteobacteria	Legionellales	Legionellaceae	Legionella	pneumophila	Legionella pneumophila	Legionella pneumophila
446	GCF_003003555.1	3546234	Bacteria	Proteobacteria	Gammaproteobacteria	Legionellales	Legionellaceae	Legionella	pneumophila	Legionella pneumophila	Legionella pneumophila
446	GCF_900635115.1	3369585	Bacteria	Proteobacteria	Gammaproteobacteria	Legionellales	Legionellaceae	Legionella	pneumophila	Legionella pneumophila	Legionella pneumophila
446	GCF_001652645.1	3435648	Bacteria	Proteobacteria	Gammaproteobacteria	Legionellales	Legionellaceae	Legionella	pneumophila	Legionella pneumophila	Legionella pneumophila
446	GCF_900119775.1	3474638	Bacteria	Proteobacteria	Gammaproteobacteria	Legionellales	Legionellaceae	Legionella	pneumophila	Legionella pneumophila	Legionella pneumophila
446	GCF_001753065.1	3478092	Bacteria	Proteobacteria	Gammaproteobacteria	Legionellales	Legionellaceae	Legionella	pneumophila	Legionella pneumophila	Legionella pneumophila
446	GCF_900636955.1	3445473	Bacteria	Proteobacteria	Gammaproteobacteria	Legionellales	Legionellaceae	Legionella	pneumophila	Legionella pneumophila	Legionella pneumophila
446	GCF_001753405.1	3415559	Bacteria	Proteobacteria	Gammaproteobacteria	Legionellales	Legionellaceae	Legionella	pneumophila	Legionella pneumophila	Legionella pneumophila
446	GCF_001752945.1	3404196	Bacteria	Proteobacteria	Gammaproteobacteria	Legionellales	Legionellaceae	Legionella	pneumophila	Legionella pneumophila	Legionella pneumophila
446	GCF_900119755.1	3509586	Bacteria	Proteobacteria	Gammaproteobacteria	Legionellales	Legionellaceae	Legionella	pneumophila	Legionella pneumophila	Legionella pneumophila
446	GCF_001752865.1	3404162	Bacteria	Proteobacteria	Gammaproteobacteria	Legionellales	Legionellaceae	Legionella	pneumophila	Legionella pneumophila	Legionella pneumophila
446	GCF_001752765.1	3408562	Bacteria	Proteobacteria	Gammaproteobacteria	Legionellales	Legionellaceae	Legionella	pneumophila	Legionella pneumophila	Legionella pneumophila
446	GCF_900475735.1	3396440	Bacteria	Proteobacteria	Gammaproteobacteria	Legionellales	Legionellaceae	Legionella	pneumophila	Legionella pneumophila	Legionella pneumophila
446	GCF_009664815.1	3453356	Bacteria	Proteobacteria	Gammaproteobacteria	Legionellales	Legionellaceae	Legionella	pneumophila	Legionella pneumophila	Legionella pneumophila
446	GCF_001677115.2	3545003	Bacteria	Proteobacteria	Gammaproteobacteria	Legionellales	Legionellaceae	Legionella	pneumophila	Legionella pneumophila	Legionella pneumophila
446	GCF_001752885.1	3453407	Bacteria	Proteobacteria	Gammaproteobacteria	Legionellales	Legionellaceae	Legionella	pneumophila	Legionella pneumophila	Legionella pneumophila
446	GCF_001610735.1	3785576	Bacteria	Proteobacteria	Gammaproteobacteria	Legionellales	Legionellaceae	Legionella	pneumophila	Legionella pneumophila	Legionella pneumophila
446	GCF_006364635.1	3409192	Bacteria	Proteobacteria	Gammaproteobacteria	Legionellales	Legionellaceae	Legionella	pneumophila	Legionella pneumophila	Legionella pneumophila
446	GCF_003004335.1	3419241	Bacteria	Proteobacteria	Gammaproteobacteria	Legionellales	Legionellaceae	Legionella	pneumophila	Legionella pneumophila	Legionella pneumophila
446	GCF_003003515.1	3661362	Bacteria	Proteobacteria	Gammaproteobacteria	Legionellales	Legionellaceae	Legionella	pneumophila	Legionella pneumophila	Legionella pneumophila
446	GCF_002813715.1	3459119	Bacteria	Proteobacteria	Gammaproteobacteria	Legionellales	Legionellaceae	Legionella	pneumophila	Legionella pneumophila	Legionella pneumophila
446	GCF_001753325.1	3493393	Bacteria	Proteobacteria	Gammaproteobacteria	Legionellales	Legionellaceae	Legionella	pneumophila	Legionella pneumophila	Legionella pneumophila
446	GCF_010669065.1	3512305	Bacteria	Proteobacteria	Gammaproteobacteria	Legionellales	Legionellaceae	Legionella	pneumophila	Legionella pneumophila	Legionella pneumophila
446	GCF_002813735.1	3460779	Bacteria	Proteobacteria	Gammaproteobacteria	Legionellales	Legionellaceae	Legionella	pneumophila	Legionella pneumophila	Legionella pneumophila
449	GCF_000953655.1	3570857	Bacteria	Proteobacteria	Gammaproteobacteria	Legionellales	Legionellaceae	Legionella	hackeliae	Legionella hackeliae	Legionella hackeliae
450	GCF_011465395.1	4077247	Bacteria	Proteobacteria	Gammaproteobacteria	Legionellales	Legionellaceae	Legionella	longbeachae	Legionella longbeachae	Legionella longbeachae
450	GCF_008807315.1	4349858	Bacteria	Proteobacteria	Gammaproteobacteria	Legionellales	Legionellaceae	Legionella	longbeachae	Legionella longbeachae	Legionella longbeachae
450	GCF_002113845.3	4251148	Bacteria	Proteobacteria	Gammaproteobacteria	Legionellales	Legionellaceae	Legionella	longbeachae	Legionella longbeachae	Legionella longbeachae
450	GCF_002073455.2	4162732	Bacteria	Proteobacteria	Gammaproteobacteria	Legionellales	Legionellaceae	Legionella	longbeachae	Legionella longbeachae	Legionella longbeachae
450	GCF_011465255.1	4224775	Bacteria	Proteobacteria	Gammaproteobacteria	Legionellales	Legionellaceae	Legionella	longbeachae	Legionella longbeachae	Legionella longbeachae
451	GCF_002085735.1	3250164	Bacteria	Proteobacteria	Gammaproteobacteria	Legionellales	Legionellaceae	Tatlockia	micdadei	Tatlockia micdadei	Tatlockia micdadei
451	GCF_000953635.1	3310028	Bacteria	Proteobacteria	Gammaproteobacteria	Legionellales	Legionellaceae	Tatlockia	micdadei	Tatlockia micdadei	Tatlockia micdadei
451	GCF_002085715.1	3276766	Bacteria	Proteobacteria	Gammaproteobacteria	Legionellales	Legionellaceae	Tatlockia	micdadei	Tatlockia micdadei	Tatlockia micdadei
452	GCF_900637495.1	3407665	Bacteria	Proteobacteria	Gammaproteobacteria	Legionellales	Legionellaceae	Legionella	spiritensis	Legionella spiritensis	Legionella spiritensis
452	GCF_900186965.1	3348070	Bacteria	Proteobacteria	Gammaproteobacteria	Legionellales	Legionellaceae	Legionella	spiritensis	Legionella spiritensis	Legionella spiritensis
454	GCF_004571175.1	3265172	Bacteria	Proteobacteria	Gammaproteobacteria	Legionellales	Legionellaceae	Legionella	israelensis	Legionella israelensis	Legionella israelensis
454	GCF_004564155.1	2967881	Bacteria	Proteobacteria	Gammaproteobacteria	Legionellales	Legionellaceae	Legionella	israelensis	Legionella israelensis	Legionella israelensis
454	GCF_007361795.1	3111640	Bacteria	Proteobacteria	Gammaproteobacteria	Legionellales	Legionellaceae	Legionella	israelensis	Legionella israelensis	Legionella israelensis
456	GCF_900637635.1	3133723	Bacteria	Proteobacteria	Gammaproteobacteria	Legionellales	Legionellaceae	Legionella	jordanis	Legionella jordanis	Legionella jordanis
470	GCF_002948925.1	3871930	Bacteria	Proteobacteria	Gammaproteobacteria	Pseudomonadales	Moraxellaceae	Acinetobacter	baumannii	Acinetobacter baumannii	Acinetobacter baumannii
470	GCF_016350105.1	4076358	Bacteria	Proteobacteria	Gammaproteobacteria	Pseudomonadales	Moraxellaceae	Acinetobacter	baumannii	Acinetobacter baumannii	Acinetobacter baumannii
470	GCF_003931755.1	3943275	Bacteria	Proteobacteria	Gammaproteobacteria	Pseudomonadales	Moraxellaceae	Acinetobacter	baumannii	Acinetobacter baumannii	Acinetobacter baumannii
470	GCF_002082645.1	4108454	Bacteria	Proteobacteria	Gammaproteobacteria	Pseudomonadales	Moraxellaceae	Acinetobacter	baumannii	Acinetobacter baumannii	Acinetobacter baumannii
470	GCF_003431865.1	4317303	Bacteria	Proteobacteria	Gammaproteobacteria	Pseudomonadales	Moraxellaceae	Acinetobacter	baumannii	Acinetobacter baumannii	Acinetobacter baumannii
470	GCF_017096385.1	3917538	Bacteria	Proteobacteria	Gammaproteobacteria	Pseudomonadales	Moraxellaceae	Acinetobacter	baumannii	Acinetobacter baumannii	Acinetobacter baumannii
470	GCF_001077675.1	4006698	Bacteria	Proteobacteria	Gammaproteobacteria	Pseudomonadales	Moraxellaceae	Acinetobacter	baumannii	Acinetobacter baumannii	Acinetobacter baumannii
470	GCF_014705865.1	4049006	Bacteria	Proteobacteria	Gammaproteobacteria	Pseudomonadales	Moraxellaceae	Acinetobacter	baumannii	Acinetobacter baumannii	Acinetobacter baumannii
470	GCF_017726575.1	3903094	Bacteria	Proteobacteria	Gammaproteobacteria	Pseudomonadales	Moraxellaceae	Acinetobacter	baumannii	Acinetobacter baumannii	Acinetobacter baumannii
470	GCF_016350005.1	4073824	Bacteria	Proteobacteria	Gammaproteobacteria	Pseudomonadales	Moraxellaceae	Acinetobacter	baumannii	Acinetobacter baumannii	Acinetobacter baumannii
470	GCF_017726555.1	4395402	Bacteria	Proteobacteria	Gammaproteobacteria	Pseudomonadales	Moraxellaceae	Acinetobacter	baumannii	Acinetobacter baumannii	Acinetobacter baumannii
470	GCF_001806365.1	4086205	Bacteria	Proteobacteria	Gammaproteobacteria	Pseudomonadales	Moraxellaceae	Acinetobacter	baumannii	Acinetobacter baumannii	Acinetobacter baumannii
470	GCF_003948455.2	4018858	Bacteria	Proteobacteria	Gammaproteobacteria	Pseudomonadales	Moraxellaceae	Acinetobacter	baumannii	Acinetobacter baumannii	Acinetobacter baumannii
470	GCF_014171935.1	4022726	Bacteria	Proteobacteria	Gammaproteobacteria	Pseudomonadales	Moraxellaceae	Acinetobacter	baumannii	Acinetobacter baumannii	Acinetobacter baumannii
470	GCF_004136355.1	4058498	Bacteria	Proteobacteria	Gammaproteobacteria	Pseudomonadales	Moraxellaceae	Acinetobacter	baumannii	Acinetobacter baumannii	Acinetobacter baumannii
470	GCF_005280715.1	4042612	Bacteria	Proteobacteria	Gammaproteobacteria	Pseudomonadales	Moraxellaceae	Acinetobacter	baumannii	Acinetobacter baumannii	Acinetobacter baumannii
470	GCF_017098205.1	4069635	Bacteria	Proteobacteria	Gammaproteobacteria	Pseudomonadales	Moraxellaceae	Acinetobacter	baumannii	Acinetobacter baumannii	Acinetobacter baumannii
470	GCF_002082825.1	4028479	Bacteria	Proteobacteria	Gammaproteobacteria	Pseudomonadales	Moraxellaceae	Acinetobacter	baumannii	Acinetobacter baumannii	Acinetobacter baumannii
470	GCF_014705825.1	4045800	Bacteria	Proteobacteria	Gammaproteobacteria	Pseudomonadales	Moraxellaceae	Acinetobacter	baumannii	Acinetobacter baumannii	Acinetobacter baumannii
470	GCF_001514375.1	4139396	Bacteria	Proteobacteria	Gammaproteobacteria	Pseudomonadales	Moraxellaceae	Acinetobacter	baumannii	Acinetobacter baumannii	Acinetobacter baumannii
470	GCF_004564115.1	3932447	Bacteria	Proteobacteria	Gammaproteobacteria	Pseudomonadales	Moraxellaceae	Acinetobacter	baumannii	Acinetobacter baumannii	Acinetobacter baumannii
470	GCF_017726495.1	4414631	Bacteria	Proteobacteria	Gammaproteobacteria	Pseudomonadales	Moraxellaceae	Acinetobacter	baumannii	Acinetobacter baumannii	Acinetobacter baumannii
470	GCF_017098185.1	3903779	Bacteria	Proteobacteria	Gammaproteobacteria	Pseudomonadales	Moraxellaceae	Acinetobacter	baumannii	Acinetobacter baumannii	Acinetobacter baumannii
470	GCF_003264255.1	3979135	Bacteria	Proteobacteria	Gammaproteobacteria	Pseudomonadales	Moraxellaceae	Acinetobacter	baumannii	Acinetobacter baumannii	Acinetobacter baumannii
470	GCF_003522785.1	4151876	Bacteria	Proteobacteria	Gammaproteobacteria	Pseudomonadales	Moraxellaceae	Acinetobacter	baumannii	Acinetobacter baumannii	Acinetobacter baumannii
470	GCF_001895125.2	4119274	Bacteria	Proteobacteria	Gammaproteobacteria	Pseudomonadales	Moraxellaceae	Acinetobacter	baumannii	Acinetobacter baumannii	Acinetobacter baumannii
470	GCF_012934905.1	4433724	Bacteria	Proteobacteria	Gammaproteobacteria	Pseudomonadales	Moraxellaceae	Acinetobacter	baumannii	Acinetobacter baumannii	Acinetobacter baumannii
470	GCF_001674505.2	3943749	Bacteria	Proteobacteria	Gammaproteobacteria	Pseudomonadales	Moraxellaceae	Acinetobacter	baumannii	Acinetobacter baumannii	Acinetobacter baumannii
470	GCF_012934985.1	3952539	Bacteria	Proteobacteria	Gammaproteobacteria	Pseudomonadales	Moraxellaceae	Acinetobacter	baumannii	Acinetobacter baumannii	Acinetobacter baumannii
470	GCF_013377175.1	4161887	Bacteria	Proteobacteria	Gammaproteobacteria	Pseudomonadales	Moraxellaceae	Acinetobacter	baumannii	Acinetobacter baumannii	Acinetobacter baumannii
470	GCF_002082845.1	3972565	Bacteria	Proteobacteria	Gammaproteobacteria	Pseudomonadales	Moraxellaceae	Acinetobacter	baumannii	Acinetobacter baumannii	Acinetobacter baumannii
470	GCF_002116925.1	3990425	Bacteria	Proteobacteria	Gammaproteobacteria	Pseudomonadales	Moraxellaceae	Acinetobacter	baumannii	Acinetobacter baumannii	Acinetobacter baumannii
470	GCF_016864295.1	4088883	Bacteria	Proteobacteria	Gammaproteobacteria	Pseudomonadales	Moraxellaceae	Acinetobacter	baumannii	Acinetobacter baumannii	Acinetobacter baumannii
470	GCF_012935045.1	3935172	Bacteria	Proteobacteria	Gammaproteobacteria	Pseudomonadales	Moraxellaceae	Acinetobacter	baumannii	Acinetobacter baumannii	Acinetobacter baumannii
470	GCF_016865465.1	4011788	Bacteria	Proteobacteria	Gammaproteobacteria	Pseudomonadales	Moraxellaceae	Acinetobacter	baumannii	Acinetobacter baumannii	Acinetobacter baumannii
470	GCF_003010655.1	4060325	Bacteria	Proteobacteria	Gammaproteobacteria	Pseudomonadales	Moraxellaceae	Acinetobacter	baumannii	Acinetobacter baumannii	Acinetobacter baumannii
470	GCF_004564095.1	3956226	Bacteria	Proteobacteria	Gammaproteobacteria	Pseudomonadales	Moraxellaceae	Acinetobacter	baumannii	Acinetobacter baumannii	Acinetobacter baumannii
470	GCF_002947415.1	4188385	Bacteria	Proteobacteria	Gammaproteobacteria	Pseudomonadales	Moraxellaceae	Acinetobacter	baumannii	Acinetobacter baumannii	Acinetobacter baumannii
470	GCF_005280695.1	4012118	Bacteria	Proteobacteria	Gammaproteobacteria	Pseudomonadales	Moraxellaceae	Acinetobacter	baumannii	Acinetobacter baumannii	Acinetobacter baumannii
470	GCF_017724215.1	4395318	Bacteria	Proteobacteria	Gammaproteobacteria	Pseudomonadales	Moraxellaceae	Acinetobacter	baumannii	Acinetobacter baumannii	Acinetobacter baumannii
470	GCF_002082785.1	4273551	Bacteria	Proteobacteria	Gammaproteobacteria	Pseudomonadales	Moraxellaceae	Acinetobacter	baumannii	Acinetobacter baumannii	Acinetobacter baumannii
470	GCF_012935145.1	4062974	Bacteria	Proteobacteria	Gammaproteobacteria	Pseudomonadales	Moraxellaceae	Acinetobacter	baumannii	Acinetobacter baumannii	Acinetobacter baumannii
470	GCF_016350065.1	4088238	Bacteria	Proteobacteria	Gammaproteobacteria	Pseudomonadales	Moraxellaceae	Acinetobacter	baumannii	Acinetobacter baumannii	Acinetobacter baumannii
470	GCF_004101745.1	3944921	Bacteria	Proteobacteria	Gammaproteobacteria	Pseudomonadales	Moraxellaceae	Acinetobacter	baumannii	Acinetobacter baumannii	Acinetobacter baumannii
470	GCF_004101685.1	3937511	Bacteria	Proteobacteria	Gammaproteobacteria	Pseudomonadales	Moraxellaceae	Acinetobacter	baumannii	Acinetobacter baumannii	Acinetobacter baumannii
470	GCF_012935105.1	4192382	Bacteria	Proteobacteria	Gammaproteobacteria	Pseudomonadales	Moraxellaceae	Acinetobacter	baumannii	Acinetobacter baumannii	Acinetobacter baumannii
470	GCF_003931775.1	3943105	Bacteria	Proteobacteria	Gammaproteobacteria	Pseudomonadales	Moraxellaceae	Acinetobacter	baumannii	Acinetobacter baumannii	Acinetobacter baumannii
470	GCF_015870965.1	3880463	Bacteria	Proteobacteria	Gammaproteobacteria	Pseudomonadales	Moraxellaceae	Acinetobacter	baumannii	Acinetobacter baumannii	Acinetobacter baumannii
470	GCF_001902375.1	4080621	Bacteria	Proteobacteria	Gammaproteobacteria	Pseudomonadales	Moraxellaceae	Acinetobacter	baumannii	Acinetobacter baumannii	Acinetobacter baumannii
470	GCF_008244865.1	3935331	Bacteria	Proteobacteria	Gammaproteobacteria	Pseudomonadales	Moraxellaceae	Acinetobacter	baumannii	Acinetobacter baumannii	Acinetobacter baumannii
470	GCF_012272775.1	4050436	Bacteria	Proteobacteria	Gammaproteobacteria	Pseudomonadales	Moraxellaceae	Acinetobacter	baumannii	Acinetobacter baumannii	Acinetobacter baumannii
470	GCF_900088705.1	4050765	Bacteria	Proteobacteria	Gammaproteobacteria	Pseudomonadales	Moraxellaceae	Acinetobacter	baumannii	Acinetobacter baumannii	Acinetobacter baumannii
470	GCF_003029495.1	4188380	Bacteria	Proteobacteria	Gammaproteobacteria	Pseudomonadales	Moraxellaceae	Acinetobacter	baumannii	Acinetobacter baumannii	Acinetobacter baumannii
470	GCF_017742855.1	4400277	Bacteria	Proteobacteria	Gammaproteobacteria	Pseudomonadales	Moraxellaceae	Acinetobacter	baumannii	Acinetobacter baumannii	Acinetobacter baumannii
470	GCF_004768705.1	4045550	Bacteria	Proteobacteria	Gammaproteobacteria	Pseudomonadales	Moraxellaceae	Acinetobacter	baumannii	Acinetobacter baumannii	Acinetobacter baumannii
470	GCF_016350085.1	4090092	Bacteria	Proteobacteria	Gammaproteobacteria	Pseudomonadales	Moraxellaceae	Acinetobacter	baumannii	Acinetobacter baumannii	Acinetobacter baumannii
470	GCF_000761175.1	3875775	Bacteria	Proteobacteria	Gammaproteobacteria	Pseudomonadales	Moraxellaceae	Acinetobacter	baumannii	Acinetobacter baumannii	Acinetobacter baumannii
470	GCF_017096425.1	4031466	Bacteria	Proteobacteria	Gammaproteobacteria	Pseudomonadales	Moraxellaceae	Acinetobacter	baumannii	Acinetobacter baumannii	Acinetobacter baumannii
470	GCF_014705805.1	4179318	Bacteria	Proteobacteria	Gammaproteobacteria	Pseudomonadales	Moraxellaceae	Acinetobacter	baumannii	Acinetobacter baumannii	Acinetobacter baumannii
470	GCF_016903215.1	3898281	Bacteria	Proteobacteria	Gammaproteobacteria	Pseudomonadales	Moraxellaceae	Acinetobacter	baumannii	Acinetobacter baumannii	Acinetobacter baumannii
470	GCF_001636235.1	4092036	Bacteria	Proteobacteria	Gammaproteobacteria	Pseudomonadales	Moraxellaceae	Acinetobacter	baumannii	Acinetobacter baumannii	Acinetobacter baumannii
470	GCF_001887305.1	4098585	Bacteria	Proteobacteria	Gammaproteobacteria	Pseudomonadales	Moraxellaceae	Acinetobacter	baumannii	Acinetobacter baumannii	Acinetobacter baumannii
470	GCF_003812385.1	3885397	Bacteria	Proteobacteria	Gammaproteobacteria	Pseudomonadales	Moraxellaceae	Acinetobacter	baumannii	Acinetobacter baumannii	Acinetobacter baumannii
470	GCF_012272795.1	4095067	Bacteria	Proteobacteria	Gammaproteobacteria	Pseudomonadales	Moraxellaceae	Acinetobacter	baumannii	Acinetobacter baumannii	Acinetobacter baumannii
470	GCF_003264275.1	4221037	Bacteria	Proteobacteria	Gammaproteobacteria	Pseudomonadales	Moraxellaceae	Acinetobacter	baumannii	Acinetobacter baumannii	Acinetobacter baumannii
470	GCF_009035845.1	3999136	Bacteria	Proteobacteria	Gammaproteobacteria	Pseudomonadales	Moraxellaceae	Acinetobacter	baumannii	Acinetobacter baumannii	Acinetobacter baumannii
470	GCF_013394265.1	3931210	Bacteria	Proteobacteria	Gammaproteobacteria	Pseudomonadales	Moraxellaceae	Acinetobacter	baumannii	Acinetobacter baumannii	Acinetobacter baumannii
470	GCF_008124045.1	3843574	Bacteria	Proteobacteria	Gammaproteobacteria	Pseudomonadales	Moraxellaceae	Acinetobacter	baumannii	Acinetobacter baumannii	Acinetobacter baumannii
470	GCF_001026965.1	4199500	Bacteria	Proteobacteria	Gammaproteobacteria	Pseudomonadales	Moraxellaceae	Acinetobacter	baumannii	Acinetobacter baumannii	Acinetobacter baumannii
470	GCF_013787185.1	3934032	Bacteria	Proteobacteria	Gammaproteobacteria	Pseudomonadales	Moraxellaceae	Acinetobacter	baumannii	Acinetobacter baumannii	Acinetobacter baumannii
470	GCF_003516005.1	4080593	Bacteria	Proteobacteria	Gammaproteobacteria	Pseudomonadales	Moraxellaceae	Acinetobacter	baumannii	Acinetobacter baumannii	Acinetobacter baumannii
470	GCF_001573065.1	3846621	Bacteria	Proteobacteria	Gammaproteobacteria	Pseudomonadales	Moraxellaceae	Acinetobacter	baumannii	Acinetobacter baumannii	Acinetobacter baumannii
470	GCF_012934925.1	3964720	Bacteria	Proteobacteria	Gammaproteobacteria	Pseudomonadales	Moraxellaceae	Acinetobacter	baumannii	Acinetobacter baumannii	Acinetobacter baumannii
470	GCF_001573085.1	3977071	Bacteria	Proteobacteria	Gammaproteobacteria	Pseudomonadales	Moraxellaceae	Acinetobacter	baumannii	Acinetobacter baumannii	Acinetobacter baumannii
470	GCF_017098265.1	3939099	Bacteria	Proteobacteria	Gammaproteobacteria	Pseudomonadales	Moraxellaceae	Acinetobacter	baumannii	Acinetobacter baumannii	Acinetobacter baumannii
470	GCF_008931365.1	4230606	Bacteria	Proteobacteria	Gammaproteobacteria	Pseudomonadales	Moraxellaceae	Acinetobacter	baumannii	Acinetobacter baumannii	Acinetobacter baumannii
470	GCF_003591615.1	3891370	Bacteria	Proteobacteria	Gammaproteobacteria	Pseudomonadales	Moraxellaceae	Acinetobacter	baumannii	Acinetobacter baumannii	Acinetobacter baumannii
470	GCF_001669145.2	4107868	Bacteria	Proteobacteria	Gammaproteobacteria	Pseudomonadales	Moraxellaceae	Acinetobacter	baumannii	Acinetobacter baumannii	Acinetobacter baumannii
470	GCF_003010675.1	4249922	Bacteria	Proteobacteria	Gammaproteobacteria	Pseudomonadales	Moraxellaceae	Acinetobacter	baumannii	Acinetobacter baumannii	Acinetobacter baumannii
470	GCF_003264295.1	3974327	Bacteria	Proteobacteria	Gammaproteobacteria	Pseudomonadales	Moraxellaceae	Acinetobacter	baumannii	Acinetobacter baumannii	Acinetobacter baumannii
470	GCF_000830055.1	3917739	Bacteria	Proteobacteria	Gammaproteobacteria	Pseudomonadales	Moraxellaceae	Acinetobacter	baumannii	Acinetobacter baumannii	Acinetobacter baumannii
470	GCF_014267385.1	3909403	Bacteria	Proteobacteria	Gammaproteobacteria	Pseudomonadales	Moraxellaceae	Acinetobacter	baumannii	Acinetobacter baumannii	Acinetobacter baumannii
470	GCF_005671375.1	4136467	Bacteria	Proteobacteria	Gammaproteobacteria	Pseudomonadales	Moraxellaceae	Acinetobacter	baumannii	Acinetobacter baumannii	Acinetobacter baumannii
470	GCF_009833005.1	3809822	Bacteria	Proteobacteria	Gammaproteobacteria	Pseudomonadales	Moraxellaceae	Acinetobacter	baumannii	Acinetobacter baumannii	Acinetobacter baumannii
470	GCF_017098225.1	4035631	Bacteria	Proteobacteria	Gammaproteobacteria	Pseudomonadales	Moraxellaceae	Acinetobacter	baumannii	Acinetobacter baumannii	Acinetobacter baumannii
470	GCF_001922225.1	4076357	Bacteria	Proteobacteria	Gammaproteobacteria	Pseudomonadales	Moraxellaceae	Acinetobacter	baumannii	Acinetobacter baumannii	Acinetobacter baumannii
470	GCF_008807055.1	4029386	Bacteria	Proteobacteria	Gammaproteobacteria	Pseudomonadales	Moraxellaceae	Acinetobacter	baumannii	Acinetobacter baumannii	Acinetobacter baumannii
470	GCF_013394285.1	4133247	Bacteria	Proteobacteria	Gammaproteobacteria	Pseudomonadales	Moraxellaceae	Acinetobacter	baumannii	Acinetobacter baumannii	Acinetobacter baumannii
470	GCF_014672755.1	3980852	Bacteria	Proteobacteria	Gammaproteobacteria	Pseudomonadales	Moraxellaceae	Acinetobacter	baumannii	Acinetobacter baumannii	Acinetobacter baumannii
470	GCF_001517645.1	3947488	Bacteria	Proteobacteria	Gammaproteobacteria	Pseudomonadales	Moraxellaceae	Acinetobacter	baumannii	Acinetobacter baumannii	Acinetobacter baumannii
470	GCF_012272715.1	4118119	Bacteria	Proteobacteria	Gammaproteobacteria	Pseudomonadales	Moraxellaceae	Acinetobacter	baumannii	Acinetobacter baumannii	Acinetobacter baumannii
470	GCF_009497995.1	4095749	Bacteria	Proteobacteria	Gammaproteobacteria	Pseudomonadales	Moraxellaceae	Acinetobacter	baumannii	Acinetobacter baumannii	Acinetobacter baumannii
470	GCF_001896005.1	4267631	Bacteria	Proteobacteria	Gammaproteobacteria	Pseudomonadales	Moraxellaceae	Acinetobacter	baumannii	Acinetobacter baumannii	Acinetobacter baumannii
470	GCF_001077655.1	4192280	Bacteria	Proteobacteria	Gammaproteobacteria	Pseudomonadales	Moraxellaceae	Acinetobacter	baumannii	Acinetobacter baumannii	Acinetobacter baumannii
470	GCF_003948535.2	3921030	Bacteria	Proteobacteria	Gammaproteobacteria	Pseudomonadales	Moraxellaceae	Acinetobacter	baumannii	Acinetobacter baumannii	Acinetobacter baumannii
470	GCF_014705885.1	4148158	Bacteria	Proteobacteria	Gammaproteobacteria	Pseudomonadales	Moraxellaceae	Acinetobacter	baumannii	Acinetobacter baumannii	Acinetobacter baumannii
470	GCF_004101725.1	3934099	Bacteria	Proteobacteria	Gammaproteobacteria	Pseudomonadales	Moraxellaceae	Acinetobacter	baumannii	Acinetobacter baumannii	Acinetobacter baumannii
470	GCF_012935185.1	4020539	Bacteria	Proteobacteria	Gammaproteobacteria	Pseudomonadales	Moraxellaceae	Acinetobacter	baumannii	Acinetobacter baumannii	Acinetobacter baumannii
470	GCF_008632635.1	3980230	Bacteria	Proteobacteria	Gammaproteobacteria	Pseudomonadales	Moraxellaceae	Acinetobacter	baumannii	Acinetobacter baumannii	Acinetobacter baumannii
470	GCF_012272755.1	4147490	Bacteria	Proteobacteria	Gammaproteobacteria	Pseudomonadales	Moraxellaceae	Acinetobacter	baumannii	Acinetobacter baumannii	Acinetobacter baumannii
470	GCF_002082865.1	4064716	Bacteria	Proteobacteria	Gammaproteobacteria	Pseudomonadales	Moraxellaceae	Acinetobacter	baumannii	Acinetobacter baumannii	Acinetobacter baumannii
470	GCF_017096405.1	3917843	Bacteria	Proteobacteria	Gammaproteobacteria	Pseudomonadales	Moraxellaceae	Acinetobacter	baumannii	Acinetobacter baumannii	Acinetobacter baumannii
470	GCF_014159355.1	3943032	Bacteria	Proteobacteria	Gammaproteobacteria	Pseudomonadales	Moraxellaceae	Acinetobacter	baumannii	Acinetobacter baumannii	Acinetobacter baumannii
470	GCF_008244885.1	3936362	Bacteria	Proteobacteria	Gammaproteobacteria	Pseudomonadales	Moraxellaceae	Acinetobacter	baumannii	Acinetobacter baumannii	Acinetobacter baumannii
470	GCF_012931665.1	3965881	Bacteria	Proteobacteria	Gammaproteobacteria	Pseudomonadales	Moraxellaceae	Acinetobacter	baumannii	Acinetobacter baumannii	Acinetobacter baumannii
470	GCF_017724115.1	4395318	Bacteria	Proteobacteria	Gammaproteobacteria	Pseudomonadales	Moraxellaceae	Acinetobacter	baumannii	Acinetobacter baumannii	Acinetobacter baumannii
470	GCF_003522665.1	4128152	Bacteria	Proteobacteria	Gammaproteobacteria	Pseudomonadales	Moraxellaceae	Acinetobacter	baumannii	Acinetobacter baumannii	Acinetobacter baumannii
470	GCF_003431385.1	4342018	Bacteria	Proteobacteria	Gammaproteobacteria	Pseudomonadales	Moraxellaceae	Acinetobacter	baumannii	Acinetobacter baumannii	Acinetobacter baumannii
470	GCF_016903135.1	4070121	Bacteria	Proteobacteria	Gammaproteobacteria	Pseudomonadales	Moraxellaceae	Acinetobacter	baumannii	Acinetobacter baumannii	Acinetobacter baumannii
470	GCF_017724195.1	4398999	Bacteria	Proteobacteria	Gammaproteobacteria	Pseudomonadales	Moraxellaceae	Acinetobacter	baumannii	Acinetobacter baumannii	Acinetobacter baumannii
470	GCF_000695855.3	3935134	Bacteria	Proteobacteria	Gammaproteobacteria	Pseudomonadales	Moraxellaceae	Acinetobacter	baumannii	Acinetobacter baumannii	Acinetobacter baumannii
470	GCF_012934965.1	4071841	Bacteria	Proteobacteria	Gammaproteobacteria	Pseudomonadales	Moraxellaceae	Acinetobacter	baumannii	Acinetobacter baumannii	Acinetobacter baumannii
470	GCF_001573125.1	3908399	Bacteria	Proteobacteria	Gammaproteobacteria	Pseudomonadales	Moraxellaceae	Acinetobacter	baumannii	Acinetobacter baumannii	Acinetobacter baumannii
470	GCF_003949725.2	4113446	Bacteria	Proteobacteria	Gammaproteobacteria	Pseudomonadales	Moraxellaceae	Acinetobacter	baumannii	Acinetobacter baumannii	Acinetobacter baumannii
470	GCF_017098245.1	3939144	Bacteria	Proteobacteria	Gammaproteobacteria	Pseudomonadales	Moraxellaceae	Acinetobacter	baumannii	Acinetobacter baumannii	Acinetobacter baumannii
470	GCF_015910475.1	4032448	Bacteria	Proteobacteria	Gammaproteobacteria	Pseudomonadales	Moraxellaceae	Acinetobacter	baumannii	Acinetobacter baumannii	Acinetobacter baumannii
470	GCF_009498335.1	4030371	Bacteria	Proteobacteria	Gammaproteobacteria	Pseudomonadales	Moraxellaceae	Acinetobacter	baumannii	Acinetobacter baumannii	Acinetobacter baumannii
470	GCF_002999195.2	4140048	Bacteria	Proteobacteria	Gammaproteobacteria	Pseudomonadales	Moraxellaceae	Acinetobacter	baumannii	Acinetobacter baumannii	Acinetobacter baumannii
470	GCF_003522705.1	3862444	Bacteria	Proteobacteria	Gammaproteobacteria	Pseudomonadales	Moraxellaceae	Acinetobacter	baumannii	Acinetobacter baumannii	Acinetobacter baumannii
470	GCF_009740145.1	3919248	Bacteria	Proteobacteria	Gammaproteobacteria	Pseudomonadales	Moraxellaceae	Acinetobacter	baumannii	Acinetobacter baumannii	Acinetobacter baumannii
470	GCF_017096345.1	3909225	Bacteria	Proteobacteria	Gammaproteobacteria	Pseudomonadales	Moraxellaceae	Acinetobacter	baumannii	Acinetobacter baumannii	Acinetobacter baumannii
470	GCF_017096365.1	3952161	Bacteria	Proteobacteria	Gammaproteobacteria	Pseudomonadales	Moraxellaceae	Acinetobacter	baumannii	Acinetobacter baumannii	Acinetobacter baumannii
470	GCF_014672775.1	4023111	Bacteria	Proteobacteria	Gammaproteobacteria	Pseudomonadales	Moraxellaceae	Acinetobacter	baumannii	Acinetobacter baumannii	Acinetobacter baumannii
470	GCF_001674475.2	4014469	Bacteria	Proteobacteria	Gammaproteobacteria	Pseudomonadales	Moraxellaceae	Acinetobacter	baumannii	Acinetobacter baumannii	Acinetobacter baumannii
470	GCF_009759685.1	3990388	Bacteria	Proteobacteria	Gammaproteobacteria	Pseudomonadales	Moraxellaceae	Acinetobacter	baumannii	Acinetobacter baumannii	Acinetobacter baumannii
470	GCF_000828935.1	4190324	Bacteria	Proteobacteria	Gammaproteobacteria	Pseudomonadales	Moraxellaceae	Acinetobacter	baumannii	Acinetobacter baumannii	Acinetobacter baumannii
470	GCF_013416255.1	3971708	Bacteria	Proteobacteria	Gammaproteobacteria	Pseudomonadales	Moraxellaceae	Acinetobacter	baumannii	Acinetobacter baumannii	Acinetobacter baumannii
470	GCF_007647215.1	4002648	Bacteria	Proteobacteria	Gammaproteobacteria	Pseudomonadales	Moraxellaceae	Acinetobacter	baumannii	Acinetobacter baumannii	Acinetobacter baumannii
470	GCF_014169655.1	3852747	Bacteria	Proteobacteria	Gammaproteobacteria	Pseudomonadales	Moraxellaceae	Acinetobacter	baumannii	Acinetobacter baumannii	Acinetobacter baumannii
470	GCF_001806485.1	4075169	Bacteria	Proteobacteria	Gammaproteobacteria	Pseudomonadales	Moraxellaceae	Acinetobacter	baumannii	Acinetobacter baumannii	Acinetobacter baumannii
470	GCF_012974845.1	4080415	Bacteria	Proteobacteria	Gammaproteobacteria	Pseudomonadales	Moraxellaceae	Acinetobacter	baumannii	Acinetobacter baumannii	Acinetobacter baumannii
470	GCF_002741415.1	4032048	Bacteria	Proteobacteria	Gammaproteobacteria	Pseudomonadales	Moraxellaceae	Acinetobacter	baumannii	Acinetobacter baumannii	Acinetobacter baumannii
470	GCF_001721705.1	3719282	Bacteria	Proteobacteria	Gammaproteobacteria	Pseudomonadales	Moraxellaceae	Acinetobacter	baumannii	Acinetobacter baumannii	Acinetobacter baumannii
470	GCF_900478145.1	4044162	Bacteria	Proteobacteria	Gammaproteobacteria	Pseudomonadales	Moraxellaceae	Acinetobacter	baumannii	Acinetobacter baumannii	Acinetobacter baumannii
470	GCF_003345235.1	4111057	Bacteria	Proteobacteria	Gammaproteobacteria	Pseudomonadales	Moraxellaceae	Acinetobacter	baumannii	Acinetobacter baumannii	Acinetobacter baumannii
470	GCF_001895985.1	4093104	Bacteria	Proteobacteria	Gammaproteobacteria	Pseudomonadales	Moraxellaceae	Acinetobacter	baumannii	Acinetobacter baumannii	Acinetobacter baumannii
470	GCF_007107525.1	3960760	Bacteria	Proteobacteria	Gammaproteobacteria	Pseudomonadales	Moraxellaceae	Acinetobacter	baumannii	Acinetobacter baumannii	Acinetobacter baumannii
470	GCF_006385075.1	4130187	Bacteria	Proteobacteria	Gammaproteobacteria	Pseudomonadales	Moraxellaceae	Acinetobacter	baumannii	Acinetobacter baumannii	Acinetobacter baumannii
470	GCF_008033255.2	4041213	Bacteria	Proteobacteria	Gammaproteobacteria	Pseudomonadales	Moraxellaceae	Acinetobacter	baumannii	Acinetobacter baumannii	Acinetobacter baumannii
470	GCF_001806345.1	4034092	Bacteria	Proteobacteria	Gammaproteobacteria	Pseudomonadales	Moraxellaceae	Acinetobacter	baumannii	Acinetobacter baumannii	Acinetobacter baumannii
470	GCF_003288775.1	3920467	Bacteria	Proteobacteria	Gammaproteobacteria	Pseudomonadales	Moraxellaceae	Acinetobacter	baumannii	Acinetobacter baumannii	Acinetobacter baumannii
470	GCF_000746645.1	4335793	Bacteria	Proteobacteria	Gammaproteobacteria	Pseudomonadales	Moraxellaceae	Acinetobacter	baumannii	Acinetobacter baumannii	Acinetobacter baumannii
470	GCF_001941765.1	4004719	Bacteria	Proteobacteria	Gammaproteobacteria	Pseudomonadales	Moraxellaceae	Acinetobacter	baumannii	Acinetobacter baumannii	Acinetobacter baumannii
470	GCF_001399655.1	4131161	Bacteria	Proteobacteria	Gammaproteobacteria	Pseudomonadales	Moraxellaceae	Acinetobacter	baumannii	Acinetobacter baumannii	Acinetobacter baumannii
470	GCF_008630895.1	3961713	Bacteria	Proteobacteria	Gammaproteobacteria	Pseudomonadales	Moraxellaceae	Acinetobacter	baumannii	Acinetobacter baumannii	Acinetobacter baumannii
470	GCF_000939415.2	4121620	Bacteria	Proteobacteria	Gammaproteobacteria	Pseudomonadales	Moraxellaceae	Acinetobacter	baumannii	Acinetobacter baumannii	Acinetobacter baumannii
470	GCF_002996805.1	4158175	Bacteria	Proteobacteria	Gammaproteobacteria	Pseudomonadales	Moraxellaceae	Acinetobacter	baumannii	Acinetobacter baumannii	Acinetobacter baumannii
470	GCF_014322245.1	4105826	Bacteria	Proteobacteria	Gammaproteobacteria	Pseudomonadales	Moraxellaceae	Acinetobacter	baumannii	Acinetobacter baumannii	Acinetobacter baumannii
470	GCF_001908295.1	3988690	Bacteria	Proteobacteria	Gammaproteobacteria	Pseudomonadales	Moraxellaceae	Acinetobacter	baumannii	Acinetobacter baumannii	Acinetobacter baumannii
470	GCF_001806385.1	4056960	Bacteria	Proteobacteria	Gammaproteobacteria	Pseudomonadales	Moraxellaceae	Acinetobacter	baumannii	Acinetobacter baumannii	Acinetobacter baumannii
470	GCF_017723975.1	4390748	Bacteria	Proteobacteria	Gammaproteobacteria	Pseudomonadales	Moraxellaceae	Acinetobacter	baumannii	Acinetobacter baumannii	Acinetobacter baumannii
470	GCF_000746605.1	3803317	Bacteria	Proteobacteria	Gammaproteobacteria	Pseudomonadales	Moraxellaceae	Acinetobacter	baumannii	Acinetobacter baumannii	Acinetobacter baumannii
470	GCF_003948085.2	4104916	Bacteria	Proteobacteria	Gammaproteobacteria	Pseudomonadales	Moraxellaceae	Acinetobacter	baumannii	Acinetobacter baumannii	Acinetobacter baumannii
470	GCF_003181015.1	4173004	Bacteria	Proteobacteria	Gammaproteobacteria	Pseudomonadales	Moraxellaceae	Acinetobacter	baumannii	Acinetobacter baumannii	Acinetobacter baumannii
470	GCF_001578145.1	4172609	Bacteria	Proteobacteria	Gammaproteobacteria	Pseudomonadales	Moraxellaceae	Acinetobacter	baumannii	Acinetobacter baumannii	Acinetobacter baumannii
470	GCF_001806405.1	4128124	Bacteria	Proteobacteria	Gammaproteobacteria	Pseudomonadales	Moraxellaceae	Acinetobacter	baumannii	Acinetobacter baumannii	Acinetobacter baumannii
470	GCF_008244905.1	3935083	Bacteria	Proteobacteria	Gammaproteobacteria	Pseudomonadales	Moraxellaceae	Acinetobacter	baumannii	Acinetobacter baumannii	Acinetobacter baumannii
470	GCF_017096325.1	3968880	Bacteria	Proteobacteria	Gammaproteobacteria	Pseudomonadales	Moraxellaceae	Acinetobacter	baumannii	Acinetobacter baumannii	Acinetobacter baumannii
470	GCF_002082725.1	3987599	Bacteria	Proteobacteria	Gammaproteobacteria	Pseudomonadales	Moraxellaceae	Acinetobacter	baumannii	Acinetobacter baumannii	Acinetobacter baumannii
470	GCF_001573105.1	3879636	Bacteria	Proteobacteria	Gammaproteobacteria	Pseudomonadales	Moraxellaceae	Acinetobacter	baumannii	Acinetobacter baumannii	Acinetobacter baumannii
470	GCF_002082805.1	3870945	Bacteria	Proteobacteria	Gammaproteobacteria	Pseudomonadales	Moraxellaceae	Acinetobacter	baumannii	Acinetobacter baumannii	Acinetobacter baumannii
470	GCF_009455505.1	4092125	Bacteria	Proteobacteria	Gammaproteobacteria	Pseudomonadales	Moraxellaceae	Acinetobacter	baumannii	Acinetobacter baumannii	Acinetobacter baumannii
470	GCF_004101705.1	3940649	Bacteria	Proteobacteria	Gammaproteobacteria	Pseudomonadales	Moraxellaceae	Acinetobacter	baumannii	Acinetobacter baumannii	Acinetobacter baumannii
470	GCF_012272735.1	4229508	Bacteria	Proteobacteria	Gammaproteobacteria	Pseudomonadales	Moraxellaceae	Acinetobacter	baumannii	Acinetobacter baumannii	Acinetobacter baumannii
470	GCF_012935165.1	4017923	Bacteria	Proteobacteria	Gammaproteobacteria	Pseudomonadales	Moraxellaceae	Acinetobacter	baumannii	Acinetobacter baumannii	Acinetobacter baumannii
470	GCF_016864315.1	3898606	Bacteria	Proteobacteria	Gammaproteobacteria	Pseudomonadales	Moraxellaceae	Acinetobacter	baumannii	Acinetobacter baumannii	Acinetobacter baumannii
470	GCF_002950495.2	3941678	Bacteria	Proteobacteria	Gammaproteobacteria	Pseudomonadales	Moraxellaceae	Acinetobacter	baumannii	Acinetobacter baumannii	Acinetobacter baumannii
470	GCF_012974585.1	4126782	Bacteria	Proteobacteria	Gammaproteobacteria	Pseudomonadales	Moraxellaceae	Acinetobacter	baumannii	Acinetobacter baumannii	Acinetobacter baumannii
470	GCF_005518095.1	4366589	Bacteria	Proteobacteria	Gammaproteobacteria	Pseudomonadales	Moraxellaceae	Acinetobacter	baumannii	Acinetobacter baumannii	Acinetobacter baumannii
470	GCF_008802935.1	3923146	Bacteria	Proteobacteria	Gammaproteobacteria	Pseudomonadales	Moraxellaceae	Acinetobacter	baumannii	Acinetobacter baumannii	Acinetobacter baumannii
470	GCF_004028375.1	4023316	Bacteria	Proteobacteria	Gammaproteobacteria	Pseudomonadales	Moraxellaceae	Acinetobacter	baumannii	Acinetobacter baumannii	Acinetobacter baumannii
470	GCF_012935005.1	4277869	Bacteria	Proteobacteria	Gammaproteobacteria	Pseudomonadales	Moraxellaceae	Acinetobacter	baumannii	Acinetobacter baumannii	Acinetobacter baumannii
470	GCF_014705845.1	4095679	Bacteria	Proteobacteria	Gammaproteobacteria	Pseudomonadales	Moraxellaceae	Acinetobacter	baumannii	Acinetobacter baumannii	Acinetobacter baumannii
470	GCF_013305465.1	4082498	Bacteria	Proteobacteria	Gammaproteobacteria	Pseudomonadales	Moraxellaceae	Acinetobacter	baumannii	Acinetobacter baumannii	Acinetobacter baumannii
470	GCF_003949595.2	4052320	Bacteria	Proteobacteria	Gammaproteobacteria	Pseudomonadales	Moraxellaceae	Acinetobacter	baumannii	Acinetobacter baumannii	Acinetobacter baumannii
470	GCF_015870765.1	3879291	Bacteria	Proteobacteria	Gammaproteobacteria	Pseudomonadales	Moraxellaceae	Acinetobacter	baumannii	Acinetobacter baumannii	Acinetobacter baumannii
470	GCF_001261895.2	3819158	Bacteria	Proteobacteria	Gammaproteobacteria	Pseudomonadales	Moraxellaceae	Acinetobacter	baumannii	Acinetobacter baumannii	Acinetobacter baumannii
470	GCF_003812065.1	3910272	Bacteria	Proteobacteria	Gammaproteobacteria	Pseudomonadales	Moraxellaceae	Acinetobacter	baumannii	Acinetobacter baumannii	Acinetobacter baumannii
470	GCF_002902885.1	4078838	Bacteria	Proteobacteria	Gammaproteobacteria	Pseudomonadales	Moraxellaceae	Acinetobacter	baumannii	Acinetobacter baumannii	Acinetobacter baumannii
470	GCF_012935125.1	4133398	Bacteria	Proteobacteria	Gammaproteobacteria	Pseudomonadales	Moraxellaceae	Acinetobacter	baumannii	Acinetobacter baumannii	Acinetobacter baumannii
470	GCF_012931605.1	3940086	Bacteria	Proteobacteria	Gammaproteobacteria	Pseudomonadales	Moraxellaceae	Acinetobacter	baumannii	Acinetobacter baumannii	Acinetobacter baumannii
470	GCF_002082885.1	4023177	Bacteria	Proteobacteria	Gammaproteobacteria	Pseudomonadales	Moraxellaceae	Acinetobacter	baumannii	Acinetobacter baumannii	Acinetobacter baumannii
470	GCF_001922205.1	4156005	Bacteria	Proteobacteria	Gammaproteobacteria	Pseudomonadales	Moraxellaceae	Acinetobacter	baumannii	Acinetobacter baumannii	Acinetobacter baumannii
470	GCF_003949115.2	4099363	Bacteria	Proteobacteria	Gammaproteobacteria	Pseudomonadales	Moraxellaceae	Acinetobacter	baumannii	Acinetobacter baumannii	Acinetobacter baumannii
470	GCF_900093475.1	4128983	Bacteria	Proteobacteria	Gammaproteobacteria	Pseudomonadales	Moraxellaceae	Acinetobacter	baumannii	Acinetobacter baumannii	Acinetobacter baumannii
470	GCF_000814345.1	4073976	Bacteria	Proteobacteria	Gammaproteobacteria	Pseudomonadales	Moraxellaceae	Acinetobacter	baumannii	Acinetobacter baumannii	Acinetobacter baumannii
470	GCF_001668465.2	3885710	Bacteria	Proteobacteria	Gammaproteobacteria	Pseudomonadales	Moraxellaceae	Acinetobacter	baumannii	Acinetobacter baumannii	Acinetobacter baumannii
470	GCF_003522885.1	3989947	Bacteria	Proteobacteria	Gammaproteobacteria	Pseudomonadales	Moraxellaceae	Acinetobacter	baumannii	Acinetobacter baumannii	Acinetobacter baumannii
470	GCF_003522845.1	4066829	Bacteria	Proteobacteria	Gammaproteobacteria	Pseudomonadales	Moraxellaceae	Acinetobacter	baumannii	Acinetobacter baumannii	Acinetobacter baumannii
470	GCF_012934945.1	3928362	Bacteria	Proteobacteria	Gammaproteobacteria	Pseudomonadales	Moraxellaceae	Acinetobacter	baumannii	Acinetobacter baumannii	Acinetobacter baumannii
470	GCF_016864335.1	3883244	Bacteria	Proteobacteria	Gammaproteobacteria	Pseudomonadales	Moraxellaceae	Acinetobacter	baumannii	Acinetobacter baumannii	Acinetobacter baumannii
470	GCF_005280675.1	3796961	Bacteria	Proteobacteria	Gammaproteobacteria	Pseudomonadales	Moraxellaceae	Acinetobacter	baumannii	Acinetobacter baumannii	Acinetobacter baumannii
470	GCF_002761575.1	4102702	Bacteria	Proteobacteria	Gammaproteobacteria	Pseudomonadales	Moraxellaceae	Acinetobacter	baumannii	Acinetobacter baumannii	Acinetobacter baumannii
470	GCF_012931625.1	4174734	Bacteria	Proteobacteria	Gammaproteobacteria	Pseudomonadales	Moraxellaceae	Acinetobacter	baumannii	Acinetobacter baumannii	Acinetobacter baumannii
470	GCF_002082745.1	3884414	Bacteria	Proteobacteria	Gammaproteobacteria	Pseudomonadales	Moraxellaceae	Acinetobacter	baumannii	Acinetobacter baumannii	Acinetobacter baumannii
470	GCF_001457535.1	3936255	Bacteria	Proteobacteria	Gammaproteobacteria	Pseudomonadales	Moraxellaceae	Acinetobacter	baumannii	Acinetobacter baumannii	Acinetobacter baumannii
470	GCF_001806445.1	4038715	Bacteria	Proteobacteria	Gammaproteobacteria	Pseudomonadales	Moraxellaceae	Acinetobacter	baumannii	Acinetobacter baumannii	Acinetobacter baumannii
470	GCF_007221455.1	3896541	Bacteria	Proteobacteria	Gammaproteobacteria	Pseudomonadales	Moraxellaceae	Acinetobacter	baumannii	Acinetobacter baumannii	Acinetobacter baumannii
470	GCF_002082625.2	4065873	Bacteria	Proteobacteria	Gammaproteobacteria	Pseudomonadales	Moraxellaceae	Acinetobacter	baumannii	Acinetobacter baumannii	Acinetobacter baumannii
470	GCF_002762155.1	3913931	Bacteria	Proteobacteria	Gammaproteobacteria	Pseudomonadales	Moraxellaceae	Acinetobacter	baumannii	Acinetobacter baumannii	Acinetobacter baumannii
470	GCF_003547115.1	4288917	Bacteria	Proteobacteria	Gammaproteobacteria	Pseudomonadales	Moraxellaceae	Acinetobacter	baumannii	Acinetobacter baumannii	Acinetobacter baumannii
470	GCF_002082685.1	3938733	Bacteria	Proteobacteria	Gammaproteobacteria	Pseudomonadales	Moraxellaceae	Acinetobacter	baumannii	Acinetobacter baumannii	Acinetobacter baumannii
470	GCF_004194555.1	3885290	Bacteria	Proteobacteria	Gammaproteobacteria	Pseudomonadales	Moraxellaceae	Acinetobacter	baumannii	Acinetobacter baumannii	Acinetobacter baumannii
470	GCF_016864915.1	4092873	Bacteria	Proteobacteria	Gammaproteobacteria	Pseudomonadales	Moraxellaceae	Acinetobacter	baumannii	Acinetobacter baumannii	Acinetobacter baumannii
470	GCF_003006035.1	4228300	Bacteria	Proteobacteria	Gammaproteobacteria	Pseudomonadales	Moraxellaceae	Acinetobacter	baumannii	Acinetobacter baumannii	Acinetobacter baumannii
470	GCF_001922245.1	4174158	Bacteria	Proteobacteria	Gammaproteobacteria	Pseudomonadales	Moraxellaceae	Acinetobacter	baumannii	Acinetobacter baumannii	Acinetobacter baumannii
470	GCF_001806425.1	4038601	Bacteria	Proteobacteria	Gammaproteobacteria	Pseudomonadales	Moraxellaceae	Acinetobacter	baumannii	Acinetobacter baumannii	Acinetobacter baumannii
470	GCF_012931645.1	4159123	Bacteria	Proteobacteria	Gammaproteobacteria	Pseudomonadales	Moraxellaceae	Acinetobacter	baumannii	Acinetobacter baumannii	Acinetobacter baumannii
470	GCF_000963815.1	4066980	Bacteria	Proteobacteria	Gammaproteobacteria	Pseudomonadales	Moraxellaceae	Acinetobacter	baumannii	Acinetobacter baumannii	Acinetobacter baumannii
470	GCF_001806465.1	4054434	Bacteria	Proteobacteria	Gammaproteobacteria	Pseudomonadales	Moraxellaceae	Acinetobacter	baumannii	Acinetobacter baumannii	Acinetobacter baumannii
470	GCF_003296225.1	4036816	Bacteria	Proteobacteria	Gammaproteobacteria	Pseudomonadales	Moraxellaceae	Acinetobacter	baumannii	Acinetobacter baumannii	Acinetobacter baumannii
470	GCF_002753915.1	4147337	Bacteria	Proteobacteria	Gammaproteobacteria	Pseudomonadales	Moraxellaceae	Acinetobacter	baumannii	Acinetobacter baumannii	Acinetobacter baumannii
470	GCF_012935025.1	4015124	Bacteria	Proteobacteria	Gammaproteobacteria	Pseudomonadales	Moraxellaceae	Acinetobacter	baumannii	Acinetobacter baumannii	Acinetobacter baumannii
470	GCF_002504145.1	3810701	Bacteria	Proteobacteria	Gammaproteobacteria	Pseudomonadales	Moraxellaceae	Acinetobacter	baumannii	Acinetobacter baumannii	Acinetobacter baumannii
470	GCF_001543995.1	4155251	Bacteria	Proteobacteria	Gammaproteobacteria	Pseudomonadales	Moraxellaceae	Acinetobacter	baumannii	Acinetobacter baumannii	Acinetobacter baumannii
470	GCF_016127515.1	4050392	Bacteria	Proteobacteria	Gammaproteobacteria	Pseudomonadales	Moraxellaceae	Acinetobacter	baumannii	Acinetobacter baumannii	Acinetobacter baumannii
470	GCF_003812485.1	4250823	Bacteria	Proteobacteria	Gammaproteobacteria	Pseudomonadales	Moraxellaceae	Acinetobacter	baumannii	Acinetobacter baumannii	Acinetobacter baumannii
470	GCF_012935065.1	4045545	Bacteria	Proteobacteria	Gammaproteobacteria	Pseudomonadales	Moraxellaceae	Acinetobacter	baumannii	Acinetobacter baumannii	Acinetobacter baumannii
470	GCF_013376855.2	3873271	Bacteria	Proteobacteria	Gammaproteobacteria	Pseudomonadales	Moraxellaceae	Acinetobacter	baumannii	Acinetobacter baumannii	Acinetobacter baumannii
470	GCF_017724155.1	4415810	Bacteria	Proteobacteria	Gammaproteobacteria	Pseudomonadales	Moraxellaceae	Acinetobacter	baumannii	Acinetobacter baumannii	Acinetobacter baumannii
470	GCF_002947845.1	4101751	Bacteria	Proteobacteria	Gammaproteobacteria	Pseudomonadales	Moraxellaceae	Acinetobacter	baumannii	Acinetobacter baumannii	Acinetobacter baumannii
470	GCF_001077555.2	3947826	Bacteria	Proteobacteria	Gammaproteobacteria	Pseudomonadales	Moraxellaceae	Acinetobacter	baumannii	Acinetobacter baumannii	Acinetobacter baumannii
470	GCF_004758865.1	4172366	Bacteria	Proteobacteria	Gammaproteobacteria	Pseudomonadales	Moraxellaceae	Acinetobacter	baumannii	Acinetobacter baumannii	Acinetobacter baumannii
470	GCF_012935085.1	4180241	Bacteria	Proteobacteria	Gammaproteobacteria	Pseudomonadales	Moraxellaceae	Acinetobacter	baumannii	Acinetobacter baumannii	Acinetobacter baumannii
470	GCF_015571935.1	3953079	Bacteria	Proteobacteria	Gammaproteobacteria	Pseudomonadales	Moraxellaceae	Acinetobacter	baumannii	Acinetobacter baumannii	Acinetobacter baumannii
470	GCF_014705785.1	4151591	Bacteria	Proteobacteria	Gammaproteobacteria	Pseudomonadales	Moraxellaceae	Acinetobacter	baumannii	Acinetobacter baumannii	Acinetobacter baumannii
470	GCF_015732435.1	4103762	Bacteria	Proteobacteria	Gammaproteobacteria	Pseudomonadales	Moraxellaceae	Acinetobacter	baumannii	Acinetobacter baumannii	Acinetobacter baumannii
470	GCF_002210065.1	4144615	Bacteria	Proteobacteria	Gammaproteobacteria	Pseudomonadales	Moraxellaceae	Acinetobacter	baumannii	Acinetobacter baumannii	Acinetobacter baumannii
470	GCF_014874575.1	4566577	Bacteria	Proteobacteria	Gammaproteobacteria	Pseudomonadales	Moraxellaceae	Acinetobacter	baumannii	Acinetobacter baumannii	Acinetobacter baumannii
470	GCF_001077965.2	3850058	Bacteria	Proteobacteria	Gammaproteobacteria	Pseudomonadales	Moraxellaceae	Acinetobacter	baumannii	Acinetobacter baumannii	Acinetobacter baumannii
470	GCF_005280435.1	4277985	Bacteria	Proteobacteria	Gammaproteobacteria	Pseudomonadales	Moraxellaceae	Acinetobacter	baumannii	Acinetobacter baumannii	Acinetobacter baumannii
470	GCF_001593425.2	4004792	Bacteria	Proteobacteria	Gammaproteobacteria	Pseudomonadales	Moraxellaceae	Acinetobacter	baumannii	Acinetobacter baumannii	Acinetobacter baumannii
470	GCF_002082705.1	4049307	Bacteria	Proteobacteria	Gammaproteobacteria	Pseudomonadales	Moraxellaceae	Acinetobacter	baumannii	Acinetobacter baumannii	Acinetobacter baumannii
470	GCF_014672735.1	3750370	Bacteria	Proteobacteria	Gammaproteobacteria	Pseudomonadales	Moraxellaceae	Acinetobacter	baumannii	Acinetobacter baumannii	Acinetobacter baumannii
470	GCF_017639875.1	4357638	Bacteria	Proteobacteria	Gammaproteobacteria	Pseudomonadales	Moraxellaceae	Acinetobacter	baumannii	Acinetobacter baumannii	Acinetobacter baumannii
470	GCF_005280375.1	3968665	Bacteria	Proteobacteria	Gammaproteobacteria	Pseudomonadales	Moraxellaceae	Acinetobacter	baumannii	Acinetobacter baumannii	Acinetobacter baumannii
470	GCF_017753625.1	3966915	Bacteria	Proteobacteria	Gammaproteobacteria	Pseudomonadales	Moraxellaceae	Acinetobacter	baumannii	Acinetobacter baumannii	Acinetobacter baumannii
470	GCF_013416275.1	3869649	Bacteria	Proteobacteria	Gammaproteobacteria	Pseudomonadales	Moraxellaceae	Acinetobacter	baumannii	Acinetobacter baumannii	Acinetobacter baumannii
470	GCF_002843665.1	4058089	Bacteria	Proteobacteria	Gammaproteobacteria	Pseudomonadales	Moraxellaceae	Acinetobacter	baumannii	Acinetobacter baumannii	Acinetobacter baumannii
470	GCF_002762095.1	3966912	Bacteria	Proteobacteria	Gammaproteobacteria	Pseudomonadales	Moraxellaceae	Acinetobacter	baumannii	Acinetobacter baumannii	Acinetobacter baumannii
470	GCF_011067065.1	3884786	Bacteria	Proteobacteria	Gammaproteobacteria	Pseudomonadales	Moraxellaceae	Acinetobacter	baumannii	Acinetobacter baumannii	Acinetobacter baumannii
470	GCF_002762115.1	4000452	Bacteria	Proteobacteria	Gammaproteobacteria	Pseudomonadales	Moraxellaceae	Acinetobacter	baumannii	Acinetobacter baumannii	Acinetobacter baumannii
471	GCF_002055515.1	4115994	Bacteria	Proteobacteria	Gammaproteobacteria	Pseudomonadales	Moraxellaceae	Acinetobacter	calcoaceticus	Acinetobacter calcoaceticus	Acinetobacter calcoaceticus
471	GCF_900520355.1	3934114	Bacteria	Proteobacteria	Gammaproteobacteria	Pseudomonadales	Moraxellaceae	Acinetobacter	calcoaceticus	Acinetobacter calcoaceticus	Acinetobacter calcoaceticus
471	GCF_016939475.1	3915231	Bacteria	Proteobacteria	Gammaproteobacteria	Pseudomonadales	Moraxellaceae	Acinetobacter	calcoaceticus	Acinetobacter calcoaceticus	Acinetobacter calcoaceticus
476	GCF_003287015.1	2911207	Bacteria	Proteobacteria	Gammaproteobacteria	Pseudomonadales	Moraxellaceae	Moraxella	bovis	Moraxella bovis	Moraxella bovis
478	GCF_016028775.1	2343743	Bacteria	Proteobacteria	Gammaproteobacteria	Pseudomonadales	Moraxellaceae	Moraxella	nonliquefaciens	Moraxella nonliquefaciens	Moraxella nonliquefaciens
478	GCF_016127895.1	2323347	Bacteria	Proteobacteria	Gammaproteobacteria	Pseudomonadales	Moraxellaceae	Moraxella	nonliquefaciens	Moraxella nonliquefaciens	Moraxella nonliquefaciens
480	GCF_003971305.1	1909077	Bacteria	Proteobacteria	Gammaproteobacteria	Pseudomonadales	Moraxellaceae	Moraxella	catarrhalis	Moraxella catarrhalis	Moraxella catarrhalis
480	GCF_900476075.1	1907984	Bacteria	Proteobacteria	Gammaproteobacteria	Pseudomonadales	Moraxellaceae	Moraxella	catarrhalis	Moraxella catarrhalis	Moraxella catarrhalis
480	GCF_002080125.1	1994386	Bacteria	Proteobacteria	Gammaproteobacteria	Pseudomonadales	Moraxellaceae	Moraxella	catarrhalis	Moraxella catarrhalis	Moraxella catarrhalis
480	GCF_002073215.2	1907985	Bacteria	Proteobacteria	Gammaproteobacteria	Pseudomonadales	Moraxellaceae	Moraxella	catarrhalis	Moraxella catarrhalis	Moraxella catarrhalis
480	GCF_003971285.1	1832216	Bacteria	Proteobacteria	Gammaproteobacteria	Pseudomonadales	Moraxellaceae	Moraxella	catarrhalis	Moraxella catarrhalis	Moraxella catarrhalis
480	GCF_003971325.1	2045324	Bacteria	Proteobacteria	Gammaproteobacteria	Pseudomonadales	Moraxellaceae	Moraxella	catarrhalis	Moraxella catarrhalis	Moraxella catarrhalis
480	GCF_002984125.1	1941980	Bacteria	Proteobacteria	Gammaproteobacteria	Pseudomonadales	Moraxellaceae	Moraxella	catarrhalis	Moraxella catarrhalis	Moraxella catarrhalis
480	GCF_003971345.1	1832141	Bacteria	Proteobacteria	Gammaproteobacteria	Pseudomonadales	Moraxellaceae	Moraxella	catarrhalis	Moraxella catarrhalis	Moraxella catarrhalis
480	GCF_000740455.1	1941566	Bacteria	Proteobacteria	Gammaproteobacteria	Pseudomonadales	Moraxellaceae	Moraxella	catarrhalis	Moraxella catarrhalis	Moraxella catarrhalis
480	GCF_003971365.1	1933669	Bacteria	Proteobacteria	Gammaproteobacteria	Pseudomonadales	Moraxellaceae	Moraxella	catarrhalis	Moraxella catarrhalis	Moraxella catarrhalis
480	GCF_000766665.1	1887974	Bacteria	Proteobacteria	Gammaproteobacteria	Pseudomonadales	Moraxellaceae	Moraxella	catarrhalis	Moraxella catarrhalis	Moraxella catarrhalis
483	GCF_016028715.1	1832901	Bacteria	Proteobacteria	Betaproteobacteria	Neisseriales	Neisseriaceae	Neisseria	cinerea	Neisseria cinerea	Neisseria cinerea
483	GCF_900475315.1	1832904	Bacteria	Proteobacteria	Betaproteobacteria	Neisseriales	Neisseriaceae	Neisseria	cinerea	Neisseria cinerea	Neisseria cinerea
484	GCF_005221285.1	2231882	Bacteria	Proteobacteria	Betaproteobacteria	Neisseriales	Neisseriaceae	Neisseria	flavescens	Neisseria flavescens	Neisseria flavescens
485	GCF_002073615.2	2278947	Bacteria	Proteobacteria	Betaproteobacteria	Neisseriales	Neisseriaceae	Neisseria	gonorrhoeae	Neisseria gonorrhoeae	Neisseria gonorrhoeae
485	GCF_900087785.2	2213572	Bacteria	Proteobacteria	Betaproteobacteria	Neisseriales	Neisseriaceae	Neisseria	gonorrhoeae	Neisseria gonorrhoeae	Neisseria gonorrhoeae
485	GCF_011058675.1	2270041	Bacteria	Proteobacteria	Betaproteobacteria	Neisseriales	Neisseriaceae	Neisseria	gonorrhoeae	Neisseria gonorrhoeae	Neisseria gonorrhoeae
485	GCF_016802405.1	2260643	Bacteria	Proteobacteria	Betaproteobacteria	Neisseriales	Neisseriaceae	Neisseria	gonorrhoeae	Neisseria gonorrhoeae	Neisseria gonorrhoeae
485	GCF_003855375.1	2232553	Bacteria	Proteobacteria	Betaproteobacteria	Neisseriales	Neisseriaceae	Neisseria	gonorrhoeae	Neisseria gonorrhoeae	Neisseria gonorrhoeae
485	GCF_013030115.1	2213016	Bacteria	Proteobacteria	Betaproteobacteria	Neisseriales	Neisseriaceae	Neisseria	gonorrhoeae	Neisseria gonorrhoeae	Neisseria gonorrhoeae
485	GCF_900087715.2	2233504	Bacteria	Proteobacteria	Betaproteobacteria	Neisseriales	Neisseriaceae	Neisseria	gonorrhoeae	Neisseria gonorrhoeae	Neisseria gonorrhoeae
485	GCF_900186935.1	2172222	Bacteria	Proteobacteria	Betaproteobacteria	Neisseriales	Neisseriaceae	Neisseria	gonorrhoeae	Neisseria gonorrhoeae	Neisseria gonorrhoeae
485	GCF_900087645.2	2265593	Bacteria	Proteobacteria	Betaproteobacteria	Neisseriales	Neisseriaceae	Neisseria	gonorrhoeae	Neisseria gonorrhoeae	Neisseria gonorrhoeae
485	GCF_013030095.1	2254766	Bacteria	Proteobacteria	Betaproteobacteria	Neisseriales	Neisseriaceae	Neisseria	gonorrhoeae	Neisseria gonorrhoeae	Neisseria gonorrhoeae
485	GCF_015509285.1	2171894	Bacteria	Proteobacteria	Betaproteobacteria	Neisseriales	Neisseriaceae	Neisseria	gonorrhoeae	Neisseria gonorrhoeae	Neisseria gonorrhoeae
485	GCF_004001185.1	2259403	Bacteria	Proteobacteria	Betaproteobacteria	Neisseriales	Neisseriaceae	Neisseria	gonorrhoeae	Neisseria gonorrhoeae	Neisseria gonorrhoeae
485	GCF_003571465.1	2230041	Bacteria	Proteobacteria	Betaproteobacteria	Neisseriales	Neisseriaceae	Neisseria	gonorrhoeae	Neisseria gonorrhoeae	Neisseria gonorrhoeae
485	GCF_011058655.1	2269994	Bacteria	Proteobacteria	Betaproteobacteria	Neisseriales	Neisseriaceae	Neisseria	gonorrhoeae	Neisseria gonorrhoeae	Neisseria gonorrhoeae
485	GCF_004332535.2	2225974	Bacteria	Proteobacteria	Betaproteobacteria	Neisseriales	Neisseriaceae	Neisseria	gonorrhoeae	Neisseria gonorrhoeae	Neisseria gonorrhoeae
485	GCF_003855215.1	2234150	Bacteria	Proteobacteria	Betaproteobacteria	Neisseriales	Neisseriaceae	Neisseria	gonorrhoeae	Neisseria gonorrhoeae	Neisseria gonorrhoeae
485	GCF_004001165.1	2264014	Bacteria	Proteobacteria	Betaproteobacteria	Neisseriales	Neisseriaceae	Neisseria	gonorrhoeae	Neisseria gonorrhoeae	Neisseria gonorrhoeae
485	GCF_900186875.1	2230241	Bacteria	Proteobacteria	Betaproteobacteria	Neisseriales	Neisseriaceae	Neisseria	gonorrhoeae	Neisseria gonorrhoeae	Neisseria gonorrhoeae
485	GCF_008065015.2	2258219	Bacteria	Proteobacteria	Betaproteobacteria	Neisseriales	Neisseriaceae	Neisseria	gonorrhoeae	Neisseria gonorrhoeae	Neisseria gonorrhoeae
485	GCF_016802425.1	2260630	Bacteria	Proteobacteria	Betaproteobacteria	Neisseriales	Neisseriaceae	Neisseria	gonorrhoeae	Neisseria gonorrhoeae	Neisseria gonorrhoeae
485	GCF_003855195.1	2222999	Bacteria	Proteobacteria	Betaproteobacteria	Neisseriales	Neisseriaceae	Neisseria	gonorrhoeae	Neisseria gonorrhoeae	Neisseria gonorrhoeae
485	GCF_900087865.2	2173999	Bacteria	Proteobacteria	Betaproteobacteria	Neisseriales	Neisseriaceae	Neisseria	gonorrhoeae	Neisseria gonorrhoeae	Neisseria gonorrhoeae
485	GCF_014700555.1	2215157	Bacteria	Proteobacteria	Betaproteobacteria	Neisseriales	Neisseriaceae	Neisseria	gonorrhoeae	Neisseria gonorrhoeae	Neisseria gonorrhoeae
485	GCF_001047275.1	2173235	Bacteria	Proteobacteria	Betaproteobacteria	Neisseriales	Neisseriaceae	Neisseria	gonorrhoeae	Neisseria gonorrhoeae	Neisseria gonorrhoeae
485	GCF_003855295.1	2236437	Bacteria	Proteobacteria	Betaproteobacteria	Neisseriales	Neisseriaceae	Neisseria	gonorrhoeae	Neisseria gonorrhoeae	Neisseria gonorrhoeae
485	GCF_900087635.2	2292467	Bacteria	Proteobacteria	Betaproteobacteria	Neisseriales	Neisseriaceae	Neisseria	gonorrhoeae	Neisseria gonorrhoeae	Neisseria gonorrhoeae
485	GCF_004332555.2	2224611	Bacteria	Proteobacteria	Betaproteobacteria	Neisseriales	Neisseriaceae	Neisseria	gonorrhoeae	Neisseria gonorrhoeae	Neisseria gonorrhoeae
485	GCF_001047225.1	2232367	Bacteria	Proteobacteria	Betaproteobacteria	Neisseriales	Neisseriaceae	Neisseria	gonorrhoeae	Neisseria gonorrhoeae	Neisseria gonorrhoeae
485	GCF_016802385.1	2257932	Bacteria	Proteobacteria	Betaproteobacteria	Neisseriales	Neisseriaceae	Neisseria	gonorrhoeae	Neisseria gonorrhoeae	Neisseria gonorrhoeae
485	GCF_003855355.1	2236884	Bacteria	Proteobacteria	Betaproteobacteria	Neisseriales	Neisseriaceae	Neisseria	gonorrhoeae	Neisseria gonorrhoeae	Neisseria gonorrhoeae
485	GCF_003855235.1	2221735	Bacteria	Proteobacteria	Betaproteobacteria	Neisseriales	Neisseriaceae	Neisseria	gonorrhoeae	Neisseria gonorrhoeae	Neisseria gonorrhoeae
485	GCF_016802315.1	2257926	Bacteria	Proteobacteria	Betaproteobacteria	Neisseriales	Neisseriaceae	Neisseria	gonorrhoeae	Neisseria gonorrhoeae	Neisseria gonorrhoeae
485	GCF_900087795.2	2232864	Bacteria	Proteobacteria	Betaproteobacteria	Neisseriales	Neisseriaceae	Neisseria	gonorrhoeae	Neisseria gonorrhoeae	Neisseria gonorrhoeae
485	GCF_900087875.2	2211894	Bacteria	Proteobacteria	Betaproteobacteria	Neisseriales	Neisseriaceae	Neisseria	gonorrhoeae	Neisseria gonorrhoeae	Neisseria gonorrhoeae
485	GCF_001661085.1	2218818	Bacteria	Proteobacteria	Betaproteobacteria	Neisseriales	Neisseriaceae	Neisseria	gonorrhoeae	Neisseria gonorrhoeae	Neisseria gonorrhoeae
485	GCF_016802335.1	2263203	Bacteria	Proteobacteria	Betaproteobacteria	Neisseriales	Neisseriaceae	Neisseria	gonorrhoeae	Neisseria gonorrhoeae	Neisseria gonorrhoeae
485	GCF_007107165.1	2215121	Bacteria	Proteobacteria	Betaproteobacteria	Neisseriales	Neisseriaceae	Neisseria	gonorrhoeae	Neisseria gonorrhoeae	Neisseria gonorrhoeae
485	GCF_016802355.1	2260603	Bacteria	Proteobacteria	Betaproteobacteria	Neisseriales	Neisseriaceae	Neisseria	gonorrhoeae	Neisseria gonorrhoeae	Neisseria gonorrhoeae
485	GCF_003571445.1	2229240	Bacteria	Proteobacteria	Betaproteobacteria	Neisseriales	Neisseriaceae	Neisseria	gonorrhoeae	Neisseria gonorrhoeae	Neisseria gonorrhoeae
485	GCF_002073535.2	2212454	Bacteria	Proteobacteria	Betaproteobacteria	Neisseriales	Neisseriaceae	Neisseria	gonorrhoeae	Neisseria gonorrhoeae	Neisseria gonorrhoeae
485	GCF_013030135.1	2171348	Bacteria	Proteobacteria	Betaproteobacteria	Neisseriales	Neisseriaceae	Neisseria	gonorrhoeae	Neisseria gonorrhoeae	Neisseria gonorrhoeae
485	GCF_900087685.2	2233133	Bacteria	Proteobacteria	Betaproteobacteria	Neisseriales	Neisseriaceae	Neisseria	gonorrhoeae	Neisseria gonorrhoeae	Neisseria gonorrhoeae
485	GCF_900087735.2	2178068	Bacteria	Proteobacteria	Betaproteobacteria	Neisseriales	Neisseriaceae	Neisseria	gonorrhoeae	Neisseria gonorrhoeae	Neisseria gonorrhoeae
485	GCF_011058635.1	2269843	Bacteria	Proteobacteria	Betaproteobacteria	Neisseriales	Neisseriaceae	Neisseria	gonorrhoeae	Neisseria gonorrhoeae	Neisseria gonorrhoeae
485	GCF_001661135.1	2220340	Bacteria	Proteobacteria	Betaproteobacteria	Neisseriales	Neisseriaceae	Neisseria	gonorrhoeae	Neisseria gonorrhoeae	Neisseria gonorrhoeae
485	GCF_013030055.1	2213671	Bacteria	Proteobacteria	Betaproteobacteria	Neisseriales	Neisseriaceae	Neisseria	gonorrhoeae	Neisseria gonorrhoeae	Neisseria gonorrhoeae
485	GCF_900087905.2	2238422	Bacteria	Proteobacteria	Betaproteobacteria	Neisseriales	Neisseriaceae	Neisseria	gonorrhoeae	Neisseria gonorrhoeae	Neisseria gonorrhoeae
485	GCF_007107365.1	2185626	Bacteria	Proteobacteria	Betaproteobacteria	Neisseriales	Neisseriaceae	Neisseria	gonorrhoeae	Neisseria gonorrhoeae	Neisseria gonorrhoeae
485	GCF_009650075.1	2221012	Bacteria	Proteobacteria	Betaproteobacteria	Neisseriales	Neisseriaceae	Neisseria	gonorrhoeae	Neisseria gonorrhoeae	Neisseria gonorrhoeae
485	GCF_013030075.1	2171755	Bacteria	Proteobacteria	Betaproteobacteria	Neisseriales	Neisseriaceae	Neisseria	gonorrhoeae	Neisseria gonorrhoeae	Neisseria gonorrhoeae
485	GCF_900087615.2	2227109	Bacteria	Proteobacteria	Betaproteobacteria	Neisseriales	Neisseriaceae	Neisseria	gonorrhoeae	Neisseria gonorrhoeae	Neisseria gonorrhoeae
485	GCF_900087625.2	2217882	Bacteria	Proteobacteria	Betaproteobacteria	Neisseriales	Neisseriaceae	Neisseria	gonorrhoeae	Neisseria gonorrhoeae	Neisseria gonorrhoeae
485	GCF_004001105.1	2267581	Bacteria	Proteobacteria	Betaproteobacteria	Neisseriales	Neisseriaceae	Neisseria	gonorrhoeae	Neisseria gonorrhoeae	Neisseria gonorrhoeae
485	GCF_001047255.1	2168698	Bacteria	Proteobacteria	Betaproteobacteria	Neisseriales	Neisseriaceae	Neisseria	gonorrhoeae	Neisseria gonorrhoeae	Neisseria gonorrhoeae
485	GCF_016775785.1	2222653	Bacteria	Proteobacteria	Betaproteobacteria	Neisseriales	Neisseriaceae	Neisseria	gonorrhoeae	Neisseria gonorrhoeae	Neisseria gonorrhoeae
485	GCF_016802445.1	2260653	Bacteria	Proteobacteria	Betaproteobacteria	Neisseriales	Neisseriaceae	Neisseria	gonorrhoeae	Neisseria gonorrhoeae	Neisseria gonorrhoeae
485	GCF_900087815.2	2175265	Bacteria	Proteobacteria	Betaproteobacteria	Neisseriales	Neisseriaceae	Neisseria	gonorrhoeae	Neisseria gonorrhoeae	Neisseria gonorrhoeae
485	GCF_003855435.1	2261700	Bacteria	Proteobacteria	Betaproteobacteria	Neisseriales	Neisseriaceae	Neisseria	gonorrhoeae	Neisseria gonorrhoeae	Neisseria gonorrhoeae
485	GCF_900087725.2	2226486	Bacteria	Proteobacteria	Betaproteobacteria	Neisseriales	Neisseriaceae	Neisseria	gonorrhoeae	Neisseria gonorrhoeae	Neisseria gonorrhoeae
485	GCF_002073655.2	2189300	Bacteria	Proteobacteria	Betaproteobacteria	Neisseriales	Neisseriaceae	Neisseria	gonorrhoeae	Neisseria gonorrhoeae	Neisseria gonorrhoeae
485	GCF_001661115.1	2228373	Bacteria	Proteobacteria	Betaproteobacteria	Neisseriales	Neisseriaceae	Neisseria	gonorrhoeae	Neisseria gonorrhoeae	Neisseria gonorrhoeae
485	GCF_900186915.1	2226638	Bacteria	Proteobacteria	Betaproteobacteria	Neisseriales	Neisseriaceae	Neisseria	gonorrhoeae	Neisseria gonorrhoeae	Neisseria gonorrhoeae
485	GCF_900637245.1	2190946	Bacteria	Proteobacteria	Betaproteobacteria	Neisseriales	Neisseriaceae	Neisseria	gonorrhoeae	Neisseria gonorrhoeae	Neisseria gonorrhoeae
485	GCF_003855415.1	2222042	Bacteria	Proteobacteria	Betaproteobacteria	Neisseriales	Neisseriaceae	Neisseria	gonorrhoeae	Neisseria gonorrhoeae	Neisseria gonorrhoeae
485	GCF_003855175.1	2221636	Bacteria	Proteobacteria	Betaproteobacteria	Neisseriales	Neisseriaceae	Neisseria	gonorrhoeae	Neisseria gonorrhoeae	Neisseria gonorrhoeae
486	GCF_003351565.1	2200224	Bacteria	Proteobacteria	Betaproteobacteria	Neisseriales	Neisseriaceae	Neisseria	lactamica	Neisseria lactamica	Neisseria lactamica
486	GCF_002022745.1	2146723	Bacteria	Proteobacteria	Betaproteobacteria	Neisseriales	Neisseriaceae	Neisseria	lactamica	Neisseria lactamica	Neisseria lactamica
486	GCF_901482445.1	2198889	Bacteria	Proteobacteria	Betaproteobacteria	Neisseriales	Neisseriaceae	Neisseria	lactamica	Neisseria lactamica	Neisseria lactamica
487	GCF_900638575.1	2182188	Bacteria	Proteobacteria	Betaproteobacteria	Neisseriales	Neisseriaceae	Neisseria	meningitidis	Neisseria meningitidis	Neisseria meningitidis
487	GCF_001697505.1	2185698	Bacteria	Proteobacteria	Betaproteobacteria	Neisseriales	Neisseriaceae	Neisseria	meningitidis	Neisseria meningitidis	Neisseria meningitidis
487	GCF_001697365.1	2182171	Bacteria	Proteobacteria	Betaproteobacteria	Neisseriales	Neisseriaceae	Neisseria	meningitidis	Neisseria meningitidis	Neisseria meningitidis
487	GCF_001697385.1	2161510	Bacteria	Proteobacteria	Betaproteobacteria	Neisseriales	Neisseriaceae	Neisseria	meningitidis	Neisseria meningitidis	Neisseria meningitidis
487	GCF_016026895.1	2181321	Bacteria	Proteobacteria	Betaproteobacteria	Neisseriales	Neisseriaceae	Neisseria	meningitidis	Neisseria meningitidis	Neisseria meningitidis
487	GCF_002073595.2	2273276	Bacteria	Proteobacteria	Betaproteobacteria	Neisseriales	Neisseriaceae	Neisseria	meningitidis	Neisseria meningitidis	Neisseria meningitidis
487	GCF_015679865.1	2196100	Bacteria	Proteobacteria	Betaproteobacteria	Neisseriales	Neisseriaceae	Neisseria	meningitidis	Neisseria meningitidis	Neisseria meningitidis
487	GCF_001697105.1	2230103	Bacteria	Proteobacteria	Betaproteobacteria	Neisseriales	Neisseriaceae	Neisseria	meningitidis	Neisseria meningitidis	Neisseria meningitidis
487	GCF_900638595.1	2228346	Bacteria	Proteobacteria	Betaproteobacteria	Neisseriales	Neisseriaceae	Neisseria	meningitidis	Neisseria meningitidis	Neisseria meningitidis
487	GCF_008329765.1	2167947	Bacteria	Proteobacteria	Betaproteobacteria	Neisseriales	Neisseriaceae	Neisseria	meningitidis	Neisseria meningitidis	Neisseria meningitidis
487	GCF_001698065.1	2162376	Bacteria	Proteobacteria	Betaproteobacteria	Neisseriales	Neisseriaceae	Neisseria	meningitidis	Neisseria meningitidis	Neisseria meningitidis
487	GCF_009664675.1	2166248	Bacteria	Proteobacteria	Betaproteobacteria	Neisseriales	Neisseriaceae	Neisseria	meningitidis	Neisseria meningitidis	Neisseria meningitidis
487	GCF_001697765.1	2173745	Bacteria	Proteobacteria	Betaproteobacteria	Neisseriales	Neisseriaceae	Neisseria	meningitidis	Neisseria meningitidis	Neisseria meningitidis
487	GCF_008330885.1	2165984	Bacteria	Proteobacteria	Betaproteobacteria	Neisseriales	Neisseriaceae	Neisseria	meningitidis	Neisseria meningitidis	Neisseria meningitidis
487	GCF_001697945.1	2168191	Bacteria	Proteobacteria	Betaproteobacteria	Neisseriales	Neisseriaceae	Neisseria	meningitidis	Neisseria meningitidis	Neisseria meningitidis
487	GCF_003355315.1	2291778	Bacteria	Proteobacteria	Betaproteobacteria	Neisseriales	Neisseriaceae	Neisseria	meningitidis	Neisseria meningitidis	Neisseria meningitidis
487	GCF_008330745.1	2166707	Bacteria	Proteobacteria	Betaproteobacteria	Neisseriales	Neisseriaceae	Neisseria	meningitidis	Neisseria meningitidis	Neisseria meningitidis
487	GCF_003355215.1	2314390	Bacteria	Proteobacteria	Betaproteobacteria	Neisseriales	Neisseriaceae	Neisseria	meningitidis	Neisseria meningitidis	Neisseria meningitidis
487	GCF_001697465.1	2162199	Bacteria	Proteobacteria	Betaproteobacteria	Neisseriales	Neisseriaceae	Neisseria	meningitidis	Neisseria meningitidis	Neisseria meningitidis
487	GCF_000800415.1	2183230	Bacteria	Proteobacteria	Betaproteobacteria	Neisseriales	Neisseriaceae	Neisseria	meningitidis	Neisseria meningitidis	Neisseria meningitidis
487	GCF_001697545.1	2168495	Bacteria	Proteobacteria	Betaproteobacteria	Neisseriales	Neisseriaceae	Neisseria	meningitidis	Neisseria meningitidis	Neisseria meningitidis
487	GCF_001697205.1	2206847	Bacteria	Proteobacteria	Betaproteobacteria	Neisseriales	Neisseriaceae	Neisseria	meningitidis	Neisseria meningitidis	Neisseria meningitidis
487	GCF_001698105.1	2155494	Bacteria	Proteobacteria	Betaproteobacteria	Neisseriales	Neisseriaceae	Neisseria	meningitidis	Neisseria meningitidis	Neisseria meningitidis
487	GCF_008330805.1	2157444	Bacteria	Proteobacteria	Betaproteobacteria	Neisseriales	Neisseriaceae	Neisseria	meningitidis	Neisseria meningitidis	Neisseria meningitidis
487	GCF_015679735.1	2176177	Bacteria	Proteobacteria	Betaproteobacteria	Neisseriales	Neisseriaceae	Neisseria	meningitidis	Neisseria meningitidis	Neisseria meningitidis
487	GCF_015679905.1	2171562	Bacteria	Proteobacteria	Betaproteobacteria	Neisseriales	Neisseriaceae	Neisseria	meningitidis	Neisseria meningitidis	Neisseria meningitidis
487	GCF_015679925.1	2182561	Bacteria	Proteobacteria	Betaproteobacteria	Neisseriales	Neisseriaceae	Neisseria	meningitidis	Neisseria meningitidis	Neisseria meningitidis
487	GCF_001697305.1	2173408	Bacteria	Proteobacteria	Betaproteobacteria	Neisseriales	Neisseriaceae	Neisseria	meningitidis	Neisseria meningitidis	Neisseria meningitidis
487	GCF_001698005.1	2172899	Bacteria	Proteobacteria	Betaproteobacteria	Neisseriales	Neisseriaceae	Neisseria	meningitidis	Neisseria meningitidis	Neisseria meningitidis
487	GCF_001697585.1	2175362	Bacteria	Proteobacteria	Betaproteobacteria	Neisseriales	Neisseriaceae	Neisseria	meningitidis	Neisseria meningitidis	Neisseria meningitidis
487	GCF_001697685.1	2172888	Bacteria	Proteobacteria	Betaproteobacteria	Neisseriales	Neisseriaceae	Neisseria	meningitidis	Neisseria meningitidis	Neisseria meningitidis
487	GCF_003355235.1	2181976	Bacteria	Proteobacteria	Betaproteobacteria	Neisseriales	Neisseriaceae	Neisseria	meningitidis	Neisseria meningitidis	Neisseria meningitidis
487	GCF_002556585.1	2247997	Bacteria	Proteobacteria	Betaproteobacteria	Neisseriales	Neisseriaceae	Neisseria	meningitidis	Neisseria meningitidis	Neisseria meningitidis
487	GCF_001697825.1	2167991	Bacteria	Proteobacteria	Betaproteobacteria	Neisseriales	Neisseriaceae	Neisseria	meningitidis	Neisseria meningitidis	Neisseria meningitidis
487	GCF_001697925.1	2169790	Bacteria	Proteobacteria	Betaproteobacteria	Neisseriales	Neisseriaceae	Neisseria	meningitidis	Neisseria meningitidis	Neisseria meningitidis
487	GCF_015679815.1	2179038	Bacteria	Proteobacteria	Betaproteobacteria	Neisseriales	Neisseriaceae	Neisseria	meningitidis	Neisseria meningitidis	Neisseria meningitidis
487	GCF_001974965.1	2264278	Bacteria	Proteobacteria	Betaproteobacteria	Neisseriales	Neisseriaceae	Neisseria	meningitidis	Neisseria meningitidis	Neisseria meningitidis
487	GCF_001697745.1	2174042	Bacteria	Proteobacteria	Betaproteobacteria	Neisseriales	Neisseriaceae	Neisseria	meningitidis	Neisseria meningitidis	Neisseria meningitidis
487	GCF_001697705.1	2168001	Bacteria	Proteobacteria	Betaproteobacteria	Neisseriales	Neisseriaceae	Neisseria	meningitidis	Neisseria meningitidis	Neisseria meningitidis
487	GCF_001697485.1	2157503	Bacteria	Proteobacteria	Betaproteobacteria	Neisseriales	Neisseriaceae	Neisseria	meningitidis	Neisseria meningitidis	Neisseria meningitidis
487	GCF_008330865.1	2167995	Bacteria	Proteobacteria	Betaproteobacteria	Neisseriales	Neisseriaceae	Neisseria	meningitidis	Neisseria meningitidis	Neisseria meningitidis
487	GCF_002073575.2	2181232	Bacteria	Proteobacteria	Betaproteobacteria	Neisseriales	Neisseriaceae	Neisseria	meningitidis	Neisseria meningitidis	Neisseria meningitidis
487	GCF_001698025.1	2173901	Bacteria	Proteobacteria	Betaproteobacteria	Neisseriales	Neisseriaceae	Neisseria	meningitidis	Neisseria meningitidis	Neisseria meningitidis
487	GCF_002073675.2	2244886	Bacteria	Proteobacteria	Betaproteobacteria	Neisseriales	Neisseriaceae	Neisseria	meningitidis	Neisseria meningitidis	Neisseria meningitidis
487	GCF_003355255.1	2188300	Bacteria	Proteobacteria	Betaproteobacteria	Neisseriales	Neisseriaceae	Neisseria	meningitidis	Neisseria meningitidis	Neisseria meningitidis
487	GCF_001697965.1	2173106	Bacteria	Proteobacteria	Betaproteobacteria	Neisseriales	Neisseriaceae	Neisseria	meningitidis	Neisseria meningitidis	Neisseria meningitidis
487	GCF_900638555.1	2186098	Bacteria	Proteobacteria	Betaproteobacteria	Neisseriales	Neisseriaceae	Neisseria	meningitidis	Neisseria meningitidis	Neisseria meningitidis
487	GCF_003355335.1	2207023	Bacteria	Proteobacteria	Betaproteobacteria	Neisseriales	Neisseriaceae	Neisseria	meningitidis	Neisseria meningitidis	Neisseria meningitidis
487	GCF_008330925.1	2170095	Bacteria	Proteobacteria	Betaproteobacteria	Neisseriales	Neisseriaceae	Neisseria	meningitidis	Neisseria meningitidis	Neisseria meningitidis
487	GCF_001697325.1	2173879	Bacteria	Proteobacteria	Betaproteobacteria	Neisseriales	Neisseriaceae	Neisseria	meningitidis	Neisseria meningitidis	Neisseria meningitidis
487	GCF_001697625.1	2174791	Bacteria	Proteobacteria	Betaproteobacteria	Neisseriales	Neisseriaceae	Neisseria	meningitidis	Neisseria meningitidis	Neisseria meningitidis
487	GCF_001697805.1	2168308	Bacteria	Proteobacteria	Betaproteobacteria	Neisseriales	Neisseriaceae	Neisseria	meningitidis	Neisseria meningitidis	Neisseria meningitidis
487	GCF_008330845.1	2167920	Bacteria	Proteobacteria	Betaproteobacteria	Neisseriales	Neisseriaceae	Neisseria	meningitidis	Neisseria meningitidis	Neisseria meningitidis
487	GCF_008330785.1	2156539	Bacteria	Proteobacteria	Betaproteobacteria	Neisseriales	Neisseriaceae	Neisseria	meningitidis	Neisseria meningitidis	Neisseria meningitidis
487	GCF_002073235.2	2397461	Bacteria	Proteobacteria	Betaproteobacteria	Neisseriales	Neisseriaceae	Neisseria	meningitidis	Neisseria meningitidis	Neisseria meningitidis
487	GCF_002073275.2	2305818	Bacteria	Proteobacteria	Betaproteobacteria	Neisseriales	Neisseriaceae	Neisseria	meningitidis	Neisseria meningitidis	Neisseria meningitidis
487	GCF_003355375.1	2223855	Bacteria	Proteobacteria	Betaproteobacteria	Neisseriales	Neisseriaceae	Neisseria	meningitidis	Neisseria meningitidis	Neisseria meningitidis
487	GCF_001697885.1	2173115	Bacteria	Proteobacteria	Betaproteobacteria	Neisseriales	Neisseriaceae	Neisseria	meningitidis	Neisseria meningitidis	Neisseria meningitidis
487	GCF_009664695.1	2185677	Bacteria	Proteobacteria	Betaproteobacteria	Neisseriales	Neisseriaceae	Neisseria	meningitidis	Neisseria meningitidis	Neisseria meningitidis
487	GCF_003355435.1	2280611	Bacteria	Proteobacteria	Betaproteobacteria	Neisseriales	Neisseriaceae	Neisseria	meningitidis	Neisseria meningitidis	Neisseria meningitidis
487	GCF_001697565.1	2163399	Bacteria	Proteobacteria	Betaproteobacteria	Neisseriales	Neisseriaceae	Neisseria	meningitidis	Neisseria meningitidis	Neisseria meningitidis
487	GCF_008330825.1	2198497	Bacteria	Proteobacteria	Betaproteobacteria	Neisseriales	Neisseriaceae	Neisseria	meningitidis	Neisseria meningitidis	Neisseria meningitidis
487	GCF_001698085.1	2175832	Bacteria	Proteobacteria	Betaproteobacteria	Neisseriales	Neisseriaceae	Neisseria	meningitidis	Neisseria meningitidis	Neisseria meningitidis
487	GCF_001697785.1	2170146	Bacteria	Proteobacteria	Betaproteobacteria	Neisseriales	Neisseriaceae	Neisseria	meningitidis	Neisseria meningitidis	Neisseria meningitidis
487	GCF_000800355.1	2199215	Bacteria	Proteobacteria	Betaproteobacteria	Neisseriales	Neisseriaceae	Neisseria	meningitidis	Neisseria meningitidis	Neisseria meningitidis
487	GCF_001697445.1	2172576	Bacteria	Proteobacteria	Betaproteobacteria	Neisseriales	Neisseriaceae	Neisseria	meningitidis	Neisseria meningitidis	Neisseria meningitidis
487	GCF_001697125.1	2170619	Bacteria	Proteobacteria	Betaproteobacteria	Neisseriales	Neisseriaceae	Neisseria	meningitidis	Neisseria meningitidis	Neisseria meningitidis
487	GCF_003355415.1	2243169	Bacteria	Proteobacteria	Betaproteobacteria	Neisseriales	Neisseriaceae	Neisseria	meningitidis	Neisseria meningitidis	Neisseria meningitidis
487	GCF_001697905.1	2177343	Bacteria	Proteobacteria	Betaproteobacteria	Neisseriales	Neisseriaceae	Neisseria	meningitidis	Neisseria meningitidis	Neisseria meningitidis
487	GCF_001697845.1	2180570	Bacteria	Proteobacteria	Betaproteobacteria	Neisseriales	Neisseriaceae	Neisseria	meningitidis	Neisseria meningitidis	Neisseria meningitidis
487	GCF_000787195.2	2173191	Bacteria	Proteobacteria	Betaproteobacteria	Neisseriales	Neisseriaceae	Neisseria	meningitidis	Neisseria meningitidis	Neisseria meningitidis
487	GCF_001697525.1	2173607	Bacteria	Proteobacteria	Betaproteobacteria	Neisseriales	Neisseriaceae	Neisseria	meningitidis	Neisseria meningitidis	Neisseria meningitidis
487	GCF_000800315.1	2196674	Bacteria	Proteobacteria	Betaproteobacteria	Neisseriales	Neisseriaceae	Neisseria	meningitidis	Neisseria meningitidis	Neisseria meningitidis
487	GCF_001697985.1	2189560	Bacteria	Proteobacteria	Betaproteobacteria	Neisseriales	Neisseriaceae	Neisseria	meningitidis	Neisseria meningitidis	Neisseria meningitidis
487	GCF_015679795.1	2179010	Bacteria	Proteobacteria	Betaproteobacteria	Neisseriales	Neisseriaceae	Neisseria	meningitidis	Neisseria meningitidis	Neisseria meningitidis
487	GCF_001697725.1	2154341	Bacteria	Proteobacteria	Betaproteobacteria	Neisseriales	Neisseriaceae	Neisseria	meningitidis	Neisseria meningitidis	Neisseria meningitidis
487	GCF_001697605.1	2172426	Bacteria	Proteobacteria	Betaproteobacteria	Neisseriales	Neisseriaceae	Neisseria	meningitidis	Neisseria meningitidis	Neisseria meningitidis
487	GCF_001697425.1	2173513	Bacteria	Proteobacteria	Betaproteobacteria	Neisseriales	Neisseriaceae	Neisseria	meningitidis	Neisseria meningitidis	Neisseria meningitidis
487	GCF_015679845.1	2179025	Bacteria	Proteobacteria	Betaproteobacteria	Neisseriales	Neisseriaceae	Neisseria	meningitidis	Neisseria meningitidis	Neisseria meningitidis
487	GCF_002075815.1	2195573	Bacteria	Proteobacteria	Betaproteobacteria	Neisseriales	Neisseriaceae	Neisseria	meningitidis	Neisseria meningitidis	Neisseria meningitidis
487	GCF_001697865.1	2172926	Bacteria	Proteobacteria	Betaproteobacteria	Neisseriales	Neisseriaceae	Neisseria	meningitidis	Neisseria meningitidis	Neisseria meningitidis
487	GCF_001698045.1	2193742	Bacteria	Proteobacteria	Betaproteobacteria	Neisseriales	Neisseriaceae	Neisseria	meningitidis	Neisseria meningitidis	Neisseria meningitidis
487	GCF_001697165.1	2207932	Bacteria	Proteobacteria	Betaproteobacteria	Neisseriales	Neisseriaceae	Neisseria	meningitidis	Neisseria meningitidis	Neisseria meningitidis
487	GCF_000626595.1	2188020	Bacteria	Proteobacteria	Betaproteobacteria	Neisseriales	Neisseriaceae	Neisseria	meningitidis	Neisseria meningitidis	Neisseria meningitidis
487	GCF_001697665.1	2173723	Bacteria	Proteobacteria	Betaproteobacteria	Neisseriales	Neisseriaceae	Neisseria	meningitidis	Neisseria meningitidis	Neisseria meningitidis
487	GCF_001029815.1	2187672	Bacteria	Proteobacteria	Betaproteobacteria	Neisseriales	Neisseriaceae	Neisseria	meningitidis	Neisseria meningitidis	Neisseria meningitidis
487	GCF_008330765.1	2168615	Bacteria	Proteobacteria	Betaproteobacteria	Neisseriales	Neisseriaceae	Neisseria	meningitidis	Neisseria meningitidis	Neisseria meningitidis
487	GCF_001697405.1	2172699	Bacteria	Proteobacteria	Betaproteobacteria	Neisseriales	Neisseriaceae	Neisseria	meningitidis	Neisseria meningitidis	Neisseria meningitidis
487	GCF_001697345.1	2173686	Bacteria	Proteobacteria	Betaproteobacteria	Neisseriales	Neisseriaceae	Neisseria	meningitidis	Neisseria meningitidis	Neisseria meningitidis
487	GCF_003355395.1	2239545	Bacteria	Proteobacteria	Betaproteobacteria	Neisseriales	Neisseriaceae	Neisseria	meningitidis	Neisseria meningitidis	Neisseria meningitidis
487	GCF_003355295.1	2190201	Bacteria	Proteobacteria	Betaproteobacteria	Neisseriales	Neisseriaceae	Neisseria	meningitidis	Neisseria meningitidis	Neisseria meningitidis
487	GCF_003355275.1	2264367	Bacteria	Proteobacteria	Betaproteobacteria	Neisseriales	Neisseriaceae	Neisseria	meningitidis	Neisseria meningitidis	Neisseria meningitidis
487	GCF_000800235.1	2195266	Bacteria	Proteobacteria	Betaproteobacteria	Neisseriales	Neisseriaceae	Neisseria	meningitidis	Neisseria meningitidis	Neisseria meningitidis
487	GCF_002073555.2	2305805	Bacteria	Proteobacteria	Betaproteobacteria	Neisseriales	Neisseriaceae	Neisseria	meningitidis	Neisseria meningitidis	Neisseria meningitidis
487	GCF_017347365.1	2158475	Bacteria	Proteobacteria	Betaproteobacteria	Neisseriales	Neisseriaceae	Neisseria	meningitidis	Neisseria meningitidis	Neisseria meningitidis
487	GCF_008330905.1	2169717	Bacteria	Proteobacteria	Betaproteobacteria	Neisseriales	Neisseriaceae	Neisseria	meningitidis	Neisseria meningitidis	Neisseria meningitidis
487	GCF_015679665.1	2179401	Bacteria	Proteobacteria	Betaproteobacteria	Neisseriales	Neisseriaceae	Neisseria	meningitidis	Neisseria meningitidis	Neisseria meningitidis
487	GCF_002951575.1	2203850	Bacteria	Proteobacteria	Betaproteobacteria	Neisseriales	Neisseriaceae	Neisseria	meningitidis	Neisseria meningitidis	Neisseria meningitidis
487	GCF_001697645.1	2171975	Bacteria	Proteobacteria	Betaproteobacteria	Neisseriales	Neisseriaceae	Neisseria	meningitidis	Neisseria meningitidis	Neisseria meningitidis
487	GCF_014302495.1	2225194	Bacteria	Proteobacteria	Betaproteobacteria	Neisseriales	Neisseriaceae	Neisseria	meningitidis	Neisseria meningitidis	Neisseria meningitidis
487	GCF_001750825.1	2191116	Bacteria	Proteobacteria	Betaproteobacteria	Neisseriales	Neisseriaceae	Neisseria	meningitidis	Neisseria meningitidis	Neisseria meningitidis
487	GCF_015732685.1	2171633	Bacteria	Proteobacteria	Betaproteobacteria	Neisseriales	Neisseriaceae	Neisseria	meningitidis	Neisseria meningitidis	Neisseria meningitidis
487	GCF_900638605.1	2305833	Bacteria	Proteobacteria	Betaproteobacteria	Neisseriales	Neisseriaceae	Neisseria	meningitidis	Neisseria meningitidis	Neisseria meningitidis
488	GCF_002073715.2	2783943	Bacteria	Proteobacteria	Betaproteobacteria	Neisseriales	Neisseriaceae	Neisseria	mucosa	Neisseria mucosa	Neisseria mucosa
488	GCF_013267835.1	2224757	Bacteria	Proteobacteria	Betaproteobacteria	Neisseriales	Neisseriaceae	Neisseria	mucosa	Neisseria mucosa	Neisseria mucosa
489	GCF_003355195.1	2024930	Bacteria	Proteobacteria	Betaproteobacteria	Neisseriales	Neisseriaceae	Neisseria	polysaccharea	Neisseria polysaccharea	Neisseria polysaccharea
490	GCF_017753665.1	2566407	Bacteria	Proteobacteria	Betaproteobacteria	Neisseriales	Neisseriaceae	Neisseria	sicca	Neisseria sicca	Neisseria sicca
490	GCF_014054945.1	2864419	Bacteria	Proteobacteria	Betaproteobacteria	Neisseriales	Neisseriaceae	Neisseria	sicca	Neisseria sicca	Neisseria sicca
492	GCF_008806995.1	2236930	Bacteria	Proteobacteria	Betaproteobacteria	Neisseriales	Neisseriaceae	Neisseria	animalis	Neisseria animalis	Neisseria animalis
492	GCF_900636515.1	2240945	Bacteria	Proteobacteria	Betaproteobacteria	Neisseriales	Neisseriaceae	Neisseria	animalis	Neisseria animalis	Neisseria animalis
493	GCF_900636765.1	2569389	Bacteria	Proteobacteria	Betaproteobacteria	Neisseriales	Neisseriaceae	Neisseria	canis	Neisseria canis	Neisseria canis
495	GCF_003351685.1	2534634	Bacteria	Proteobacteria	Betaproteobacteria	Neisseriales	Neisseriaceae	Neisseria	elongata	Neisseria elongata	Neisseria elongata
495	GCF_003351545.1	2397276	Bacteria	Proteobacteria	Betaproteobacteria	Neisseriales	Neisseriaceae	Neisseria	elongata	Neisseria elongata	Neisseria elongata
502	GCF_016127355.1	2220058	Bacteria	Proteobacteria	Betaproteobacteria	Neisseriales	Neisseriaceae	Kingella	denitrificans	Kingella denitrificans	Kingella denitrificans
504	GCF_011045755.1	2014880	Bacteria	Proteobacteria	Betaproteobacteria	Neisseriales	Neisseriaceae	Kingella	kingae	Kingella kingae	Kingella kingae
504	GCF_011612705.1	2018460	Bacteria	Proteobacteria	Betaproteobacteria	Neisseriales	Neisseriaceae	Kingella	kingae	Kingella kingae	Kingella kingae
504	GCF_900475905.1	2006553	Bacteria	Proteobacteria	Betaproteobacteria	Neisseriales	Neisseriaceae	Kingella	kingae	Kingella kingae	Kingella kingae
504	GCF_011612385.1	2058531	Bacteria	Proteobacteria	Betaproteobacteria	Neisseriales	Neisseriaceae	Kingella	kingae	Kingella kingae	Kingella kingae
505	GCF_014054985.1	2420532	Bacteria	Proteobacteria	Betaproteobacteria	Neisseriales	Neisseriaceae	Kingella	oralis	Kingella oralis	Kingella oralis
511	GCF_004319585.1	3922717	Bacteria	Proteobacteria	Betaproteobacteria	Burkholderiales	Alcaligenaceae	Alcaligenes	faecalis	Alcaligenes faecalis	Alcaligenes faecalis
511	GCF_001641975.2	4047508	Bacteria	Proteobacteria	Betaproteobacteria	Burkholderiales	Alcaligenaceae	Alcaligenes	faecalis	Alcaligenes faecalis	Alcaligenes faecalis
511	GCF_003813085.1	4072902	Bacteria	Proteobacteria	Betaproteobacteria	Burkholderiales	Alcaligenaceae	Alcaligenes	faecalis	Alcaligenes faecalis	Alcaligenes faecalis
511	GCF_002443155.1	4075263	Bacteria	Proteobacteria	Betaproteobacteria	Burkholderiales	Alcaligenaceae	Alcaligenes	faecalis	Alcaligenes faecalis	Alcaligenes faecalis
511	GCF_003716855.1	3866803	Bacteria	Proteobacteria	Betaproteobacteria	Burkholderiales	Alcaligenaceae	Alcaligenes	faecalis	Alcaligenes faecalis	Alcaligenes faecalis
511	GCF_016446305.1	4029778	Bacteria	Proteobacteria	Betaproteobacteria	Burkholderiales	Alcaligenaceae	Alcaligenes	faecalis	Alcaligenes faecalis	Alcaligenes faecalis
511	GCF_010092625.1	4455940	Bacteria	Proteobacteria	Betaproteobacteria	Burkholderiales	Alcaligenaceae	Alcaligenes	faecalis	Alcaligenes faecalis	Alcaligenes faecalis
511	GCF_016807785.1	4302351	Bacteria	Proteobacteria	Betaproteobacteria	Burkholderiales	Alcaligenaceae	Alcaligenes	faecalis	Alcaligenes faecalis	Alcaligenes faecalis
511	GCF_016128035.1	4072920	Bacteria	Proteobacteria	Betaproteobacteria	Burkholderiales	Alcaligenaceae	Alcaligenes	faecalis	Alcaligenes faecalis	Alcaligenes faecalis
511	GCF_000967305.2	4248684	Bacteria	Proteobacteria	Betaproteobacteria	Burkholderiales	Alcaligenaceae	Alcaligenes	faecalis	Alcaligenes faecalis	Alcaligenes faecalis
511	GCF_002242175.1	4078346	Bacteria	Proteobacteria	Betaproteobacteria	Burkholderiales	Alcaligenaceae	Alcaligenes	faecalis	Alcaligenes faecalis	Alcaligenes faecalis
518	GCF_004006935.1	5193581	Bacteria	Proteobacteria	Betaproteobacteria	Burkholderiales	Alcaligenaceae	Bordetella	bronchiseptica	Bordetella bronchiseptica	Bordetella bronchiseptica
518	GCF_003443855.2	5205646	Bacteria	Proteobacteria	Betaproteobacteria	Burkholderiales	Alcaligenaceae	Bordetella	bronchiseptica	Bordetella bronchiseptica	Bordetella bronchiseptica
518	GCF_004006815.1	5303666	Bacteria	Proteobacteria	Betaproteobacteria	Burkholderiales	Alcaligenaceae	Bordetella	bronchiseptica	Bordetella bronchiseptica	Bordetella bronchiseptica
518	GCF_003186595.1	5242373	Bacteria	Proteobacteria	Betaproteobacteria	Burkholderiales	Alcaligenaceae	Bordetella	bronchiseptica	Bordetella bronchiseptica	Bordetella bronchiseptica
518	GCF_008693665.1	5116077	Bacteria	Proteobacteria	Betaproteobacteria	Burkholderiales	Alcaligenaceae	Bordetella	bronchiseptica	Bordetella bronchiseptica	Bordetella bronchiseptica
518	GCF_003186205.1	5209087	Bacteria	Proteobacteria	Betaproteobacteria	Burkholderiales	Alcaligenaceae	Bordetella	bronchiseptica	Bordetella bronchiseptica	Bordetella bronchiseptica
518	GCF_004634565.1	5167199	Bacteria	Proteobacteria	Betaproteobacteria	Burkholderiales	Alcaligenaceae	Bordetella	bronchiseptica	Bordetella bronchiseptica	Bordetella bronchiseptica
518	GCF_900637995.1	5207445	Bacteria	Proteobacteria	Betaproteobacteria	Burkholderiales	Alcaligenaceae	Bordetella	bronchiseptica	Bordetella bronchiseptica	Bordetella bronchiseptica
518	GCF_900636925.1	5199761	Bacteria	Proteobacteria	Betaproteobacteria	Burkholderiales	Alcaligenaceae	Bordetella	bronchiseptica	Bordetella bronchiseptica	Bordetella bronchiseptica
518	GCF_002859225.1	5109505	Bacteria	Proteobacteria	Betaproteobacteria	Burkholderiales	Alcaligenaceae	Bordetella	bronchiseptica	Bordetella bronchiseptica	Bordetella bronchiseptica
518	GCF_004008095.1	5081368	Bacteria	Proteobacteria	Betaproteobacteria	Burkholderiales	Alcaligenaceae	Bordetella	bronchiseptica	Bordetella bronchiseptica	Bordetella bronchiseptica
518	GCF_003184465.1	5336932	Bacteria	Proteobacteria	Betaproteobacteria	Burkholderiales	Alcaligenaceae	Bordetella	bronchiseptica	Bordetella bronchiseptica	Bordetella bronchiseptica
518	GCF_011305335.1	5211648	Bacteria	Proteobacteria	Betaproteobacteria	Burkholderiales	Alcaligenaceae	Bordetella	bronchiseptica	Bordetella bronchiseptica	Bordetella bronchiseptica
518	GCF_000829175.1	5191712	Bacteria	Proteobacteria	Betaproteobacteria	Burkholderiales	Alcaligenaceae	Bordetella	bronchiseptica	Bordetella bronchiseptica	Bordetella bronchiseptica
518	GCF_003186685.1	5200001	Bacteria	Proteobacteria	Betaproteobacteria	Burkholderiales	Alcaligenaceae	Bordetella	bronchiseptica	Bordetella bronchiseptica	Bordetella bronchiseptica
518	GCF_001559055.1	5339230	Bacteria	Proteobacteria	Betaproteobacteria	Burkholderiales	Alcaligenaceae	Bordetella	bronchiseptica	Bordetella bronchiseptica	Bordetella bronchiseptica
518	GCF_001704355.1	5077489	Bacteria	Proteobacteria	Betaproteobacteria	Burkholderiales	Alcaligenaceae	Bordetella	bronchiseptica	Bordetella bronchiseptica	Bordetella bronchiseptica
518	GCF_004006735.1	5206932	Bacteria	Proteobacteria	Betaproteobacteria	Burkholderiales	Alcaligenaceae	Bordetella	bronchiseptica	Bordetella bronchiseptica	Bordetella bronchiseptica
518	GCF_003186185.1	5204290	Bacteria	Proteobacteria	Betaproteobacteria	Burkholderiales	Alcaligenaceae	Bordetella	bronchiseptica	Bordetella bronchiseptica	Bordetella bronchiseptica
518	GCF_003184485.1	5200288	Bacteria	Proteobacteria	Betaproteobacteria	Burkholderiales	Alcaligenaceae	Bordetella	bronchiseptica	Bordetella bronchiseptica	Bordetella bronchiseptica
519	GCF_009626395.1	4773903	Bacteria	Proteobacteria	Betaproteobacteria	Burkholderiales	Alcaligenaceae	Bordetella	parapertussis	Bordetella parapertussis	Bordetella parapertussis
519	GCF_003186765.1	4773876	Bacteria	Proteobacteria	Betaproteobacteria	Burkholderiales	Alcaligenaceae	Bordetella	parapertussis	Bordetella parapertussis	Bordetella parapertussis
519	GCF_009626675.1	4773886	Bacteria	Proteobacteria	Betaproteobacteria	Burkholderiales	Alcaligenaceae	Bordetella	parapertussis	Bordetella parapertussis	Bordetella parapertussis
519	GCF_009626275.1	4773857	Bacteria	Proteobacteria	Betaproteobacteria	Burkholderiales	Alcaligenaceae	Bordetella	parapertussis	Bordetella parapertussis	Bordetella parapertussis
519	GCF_009626555.1	4773885	Bacteria	Proteobacteria	Betaproteobacteria	Burkholderiales	Alcaligenaceae	Bordetella	parapertussis	Bordetella parapertussis	Bordetella parapertussis
519	GCF_009625995.1	4773877	Bacteria	Proteobacteria	Betaproteobacteria	Burkholderiales	Alcaligenaceae	Bordetella	parapertussis	Bordetella parapertussis	Bordetella parapertussis
519	GCF_012974225.1	4773922	Bacteria	Proteobacteria	Betaproteobacteria	Burkholderiales	Alcaligenaceae	Bordetella	parapertussis	Bordetella parapertussis	Bordetella parapertussis
519	GCF_009625795.1	4773962	Bacteria	Proteobacteria	Betaproteobacteria	Burkholderiales	Alcaligenaceae	Bordetella	parapertussis	Bordetella parapertussis	Bordetella parapertussis
519	GCF_009627735.1	4773865	Bacteria	Proteobacteria	Betaproteobacteria	Burkholderiales	Alcaligenaceae	Bordetella	parapertussis	Bordetella parapertussis	Bordetella parapertussis
519	GCF_009626735.1	4773982	Bacteria	Proteobacteria	Betaproteobacteria	Burkholderiales	Alcaligenaceae	Bordetella	parapertussis	Bordetella parapertussis	Bordetella parapertussis
519	GCF_009626035.1	4773924	Bacteria	Proteobacteria	Betaproteobacteria	Burkholderiales	Alcaligenaceae	Bordetella	parapertussis	Bordetella parapertussis	Bordetella parapertussis
519	GCF_009627755.1	4773923	Bacteria	Proteobacteria	Betaproteobacteria	Burkholderiales	Alcaligenaceae	Bordetella	parapertussis	Bordetella parapertussis	Bordetella parapertussis
519	GCF_009626755.1	4773985	Bacteria	Proteobacteria	Betaproteobacteria	Burkholderiales	Alcaligenaceae	Bordetella	parapertussis	Bordetella parapertussis	Bordetella parapertussis
519	GCF_009626175.1	4773876	Bacteria	Proteobacteria	Betaproteobacteria	Burkholderiales	Alcaligenaceae	Bordetella	parapertussis	Bordetella parapertussis	Bordetella parapertussis
519	GCF_009626315.1	4773951	Bacteria	Proteobacteria	Betaproteobacteria	Burkholderiales	Alcaligenaceae	Bordetella	parapertussis	Bordetella parapertussis	Bordetella parapertussis
519	GCF_009626455.1	4773518	Bacteria	Proteobacteria	Betaproteobacteria	Burkholderiales	Alcaligenaceae	Bordetella	parapertussis	Bordetella parapertussis	Bordetella parapertussis
519	GCF_009626015.1	4773927	Bacteria	Proteobacteria	Betaproteobacteria	Burkholderiales	Alcaligenaceae	Bordetella	parapertussis	Bordetella parapertussis	Bordetella parapertussis
519	GCF_009626115.1	4773851	Bacteria	Proteobacteria	Betaproteobacteria	Burkholderiales	Alcaligenaceae	Bordetella	parapertussis	Bordetella parapertussis	Bordetella parapertussis
519	GCF_009626195.1	4773925	Bacteria	Proteobacteria	Betaproteobacteria	Burkholderiales	Alcaligenaceae	Bordetella	parapertussis	Bordetella parapertussis	Bordetella parapertussis
519	GCF_009626535.1	4773906	Bacteria	Proteobacteria	Betaproteobacteria	Burkholderiales	Alcaligenaceae	Bordetella	parapertussis	Bordetella parapertussis	Bordetella parapertussis
519	GCF_003186305.1	4773977	Bacteria	Proteobacteria	Betaproteobacteria	Burkholderiales	Alcaligenaceae	Bordetella	parapertussis	Bordetella parapertussis	Bordetella parapertussis
519	GCF_009626695.1	4773923	Bacteria	Proteobacteria	Betaproteobacteria	Burkholderiales	Alcaligenaceae	Bordetella	parapertussis	Bordetella parapertussis	Bordetella parapertussis
519	GCF_009627315.1	4773919	Bacteria	Proteobacteria	Betaproteobacteria	Burkholderiales	Alcaligenaceae	Bordetella	parapertussis	Bordetella parapertussis	Bordetella parapertussis
519	GCF_009626655.1	4773807	Bacteria	Proteobacteria	Betaproteobacteria	Burkholderiales	Alcaligenaceae	Bordetella	parapertussis	Bordetella parapertussis	Bordetella parapertussis
519	GCF_012974185.1	4771868	Bacteria	Proteobacteria	Betaproteobacteria	Burkholderiales	Alcaligenaceae	Bordetella	parapertussis	Bordetella parapertussis	Bordetella parapertussis
519	GCF_004634505.1	4773898	Bacteria	Proteobacteria	Betaproteobacteria	Burkholderiales	Alcaligenaceae	Bordetella	parapertussis	Bordetella parapertussis	Bordetella parapertussis
519	GCF_009626055.1	4773926	Bacteria	Proteobacteria	Betaproteobacteria	Burkholderiales	Alcaligenaceae	Bordetella	parapertussis	Bordetella parapertussis	Bordetella parapertussis
519	GCF_009625955.1	4773920	Bacteria	Proteobacteria	Betaproteobacteria	Burkholderiales	Alcaligenaceae	Bordetella	parapertussis	Bordetella parapertussis	Bordetella parapertussis
519	GCF_009626835.1	4773867	Bacteria	Proteobacteria	Betaproteobacteria	Burkholderiales	Alcaligenaceae	Bordetella	parapertussis	Bordetella parapertussis	Bordetella parapertussis
519	GCF_009627695.1	4773906	Bacteria	Proteobacteria	Betaproteobacteria	Burkholderiales	Alcaligenaceae	Bordetella	parapertussis	Bordetella parapertussis	Bordetella parapertussis
519	GCF_009626135.1	4773920	Bacteria	Proteobacteria	Betaproteobacteria	Burkholderiales	Alcaligenaceae	Bordetella	parapertussis	Bordetella parapertussis	Bordetella parapertussis
519	GCF_009626215.1	4773922	Bacteria	Proteobacteria	Betaproteobacteria	Burkholderiales	Alcaligenaceae	Bordetella	parapertussis	Bordetella parapertussis	Bordetella parapertussis
519	GCF_009626375.1	4773927	Bacteria	Proteobacteria	Betaproteobacteria	Burkholderiales	Alcaligenaceae	Bordetella	parapertussis	Bordetella parapertussis	Bordetella parapertussis
519	GCF_004008155.1	4773899	Bacteria	Proteobacteria	Betaproteobacteria	Burkholderiales	Alcaligenaceae	Bordetella	parapertussis	Bordetella parapertussis	Bordetella parapertussis
519	GCF_009626495.1	4773877	Bacteria	Proteobacteria	Betaproteobacteria	Burkholderiales	Alcaligenaceae	Bordetella	parapertussis	Bordetella parapertussis	Bordetella parapertussis
519	GCF_009627715.1	4773913	Bacteria	Proteobacteria	Betaproteobacteria	Burkholderiales	Alcaligenaceae	Bordetella	parapertussis	Bordetella parapertussis	Bordetella parapertussis
519	GCF_009625915.1	4773917	Bacteria	Proteobacteria	Betaproteobacteria	Burkholderiales	Alcaligenaceae	Bordetella	parapertussis	Bordetella parapertussis	Bordetella parapertussis
519	GCF_004323615.1	4787082	Bacteria	Proteobacteria	Betaproteobacteria	Burkholderiales	Alcaligenaceae	Bordetella	parapertussis	Bordetella parapertussis	Bordetella parapertussis
519	GCF_009626595.1	4773916	Bacteria	Proteobacteria	Betaproteobacteria	Burkholderiales	Alcaligenaceae	Bordetella	parapertussis	Bordetella parapertussis	Bordetella parapertussis
519	GCF_009626775.1	4773916	Bacteria	Proteobacteria	Betaproteobacteria	Burkholderiales	Alcaligenaceae	Bordetella	parapertussis	Bordetella parapertussis	Bordetella parapertussis
519	GCF_009626875.1	4773929	Bacteria	Proteobacteria	Betaproteobacteria	Burkholderiales	Alcaligenaceae	Bordetella	parapertussis	Bordetella parapertussis	Bordetella parapertussis
519	GCF_009626435.1	4773925	Bacteria	Proteobacteria	Betaproteobacteria	Burkholderiales	Alcaligenaceae	Bordetella	parapertussis	Bordetella parapertussis	Bordetella parapertussis
519	GCF_016804265.1	4774988	Bacteria	Proteobacteria	Betaproteobacteria	Burkholderiales	Alcaligenaceae	Bordetella	parapertussis	Bordetella parapertussis	Bordetella parapertussis
519	GCF_002859965.1	4773902	Bacteria	Proteobacteria	Betaproteobacteria	Burkholderiales	Alcaligenaceae	Bordetella	parapertussis	Bordetella parapertussis	Bordetella parapertussis
519	GCF_003186225.1	4773898	Bacteria	Proteobacteria	Betaproteobacteria	Burkholderiales	Alcaligenaceae	Bordetella	parapertussis	Bordetella parapertussis	Bordetella parapertussis
519	GCF_004008035.1	4773897	Bacteria	Proteobacteria	Betaproteobacteria	Burkholderiales	Alcaligenaceae	Bordetella	parapertussis	Bordetella parapertussis	Bordetella parapertussis
519	GCF_009626235.1	4773902	Bacteria	Proteobacteria	Betaproteobacteria	Burkholderiales	Alcaligenaceae	Bordetella	parapertussis	Bordetella parapertussis	Bordetella parapertussis
519	GCF_009627255.1	4773924	Bacteria	Proteobacteria	Betaproteobacteria	Burkholderiales	Alcaligenaceae	Bordetella	parapertussis	Bordetella parapertussis	Bordetella parapertussis
519	GCF_009625895.1	4773915	Bacteria	Proteobacteria	Betaproteobacteria	Burkholderiales	Alcaligenaceae	Bordetella	parapertussis	Bordetella parapertussis	Bordetella parapertussis
519	GCF_009625875.1	4773916	Bacteria	Proteobacteria	Betaproteobacteria	Burkholderiales	Alcaligenaceae	Bordetella	parapertussis	Bordetella parapertussis	Bordetella parapertussis
519	GCF_009625735.1	4773921	Bacteria	Proteobacteria	Betaproteobacteria	Burkholderiales	Alcaligenaceae	Bordetella	parapertussis	Bordetella parapertussis	Bordetella parapertussis
519	GCF_009626635.1	4773834	Bacteria	Proteobacteria	Betaproteobacteria	Burkholderiales	Alcaligenaceae	Bordetella	parapertussis	Bordetella parapertussis	Bordetella parapertussis
519	GCF_004007035.1	4773857	Bacteria	Proteobacteria	Betaproteobacteria	Burkholderiales	Alcaligenaceae	Bordetella	parapertussis	Bordetella parapertussis	Bordetella parapertussis
519	GCF_009627555.1	4773862	Bacteria	Proteobacteria	Betaproteobacteria	Burkholderiales	Alcaligenaceae	Bordetella	parapertussis	Bordetella parapertussis	Bordetella parapertussis
519	GCF_900636935.1	4774438	Bacteria	Proteobacteria	Betaproteobacteria	Burkholderiales	Alcaligenaceae	Bordetella	parapertussis	Bordetella parapertussis	Bordetella parapertussis
519	GCF_901482575.1	4775440	Bacteria	Proteobacteria	Betaproteobacteria	Burkholderiales	Alcaligenaceae	Bordetella	parapertussis	Bordetella parapertussis	Bordetella parapertussis
519	GCF_009626355.1	4773927	Bacteria	Proteobacteria	Betaproteobacteria	Burkholderiales	Alcaligenaceae	Bordetella	parapertussis	Bordetella parapertussis	Bordetella parapertussis
519	GCF_009625835.1	4773907	Bacteria	Proteobacteria	Betaproteobacteria	Burkholderiales	Alcaligenaceae	Bordetella	parapertussis	Bordetella parapertussis	Bordetella parapertussis
519	GCF_004634525.1	4773891	Bacteria	Proteobacteria	Betaproteobacteria	Burkholderiales	Alcaligenaceae	Bordetella	parapertussis	Bordetella parapertussis	Bordetella parapertussis
519	GCF_003186265.1	4773897	Bacteria	Proteobacteria	Betaproteobacteria	Burkholderiales	Alcaligenaceae	Bordetella	parapertussis	Bordetella parapertussis	Bordetella parapertussis
519	GCF_009625975.1	4773909	Bacteria	Proteobacteria	Betaproteobacteria	Burkholderiales	Alcaligenaceae	Bordetella	parapertussis	Bordetella parapertussis	Bordetella parapertussis
519	GCF_009627675.1	4773835	Bacteria	Proteobacteria	Betaproteobacteria	Burkholderiales	Alcaligenaceae	Bordetella	parapertussis	Bordetella parapertussis	Bordetella parapertussis
519	GCF_009625755.1	4773244	Bacteria	Proteobacteria	Betaproteobacteria	Burkholderiales	Alcaligenaceae	Bordetella	parapertussis	Bordetella parapertussis	Bordetella parapertussis
519	GCF_009625935.1	4773877	Bacteria	Proteobacteria	Betaproteobacteria	Burkholderiales	Alcaligenaceae	Bordetella	parapertussis	Bordetella parapertussis	Bordetella parapertussis
519	GCF_009626335.1	4773920	Bacteria	Proteobacteria	Betaproteobacteria	Burkholderiales	Alcaligenaceae	Bordetella	parapertussis	Bordetella parapertussis	Bordetella parapertussis
519	GCF_004008215.1	4775493	Bacteria	Proteobacteria	Betaproteobacteria	Burkholderiales	Alcaligenaceae	Bordetella	parapertussis	Bordetella parapertussis	Bordetella parapertussis
519	GCF_009627235.1	4773334	Bacteria	Proteobacteria	Betaproteobacteria	Burkholderiales	Alcaligenaceae	Bordetella	parapertussis	Bordetella parapertussis	Bordetella parapertussis
519	GCF_009627335.1	4773847	Bacteria	Proteobacteria	Betaproteobacteria	Burkholderiales	Alcaligenaceae	Bordetella	parapertussis	Bordetella parapertussis	Bordetella parapertussis
519	GCF_009626075.1	4773886	Bacteria	Proteobacteria	Betaproteobacteria	Burkholderiales	Alcaligenaceae	Bordetella	parapertussis	Bordetella parapertussis	Bordetella parapertussis
519	GCF_001704255.1	4773708	Bacteria	Proteobacteria	Betaproteobacteria	Burkholderiales	Alcaligenaceae	Bordetella	parapertussis	Bordetella parapertussis	Bordetella parapertussis
519	GCF_009626795.1	4773892	Bacteria	Proteobacteria	Betaproteobacteria	Burkholderiales	Alcaligenaceae	Bordetella	parapertussis	Bordetella parapertussis	Bordetella parapertussis
519	GCF_009626255.1	4773909	Bacteria	Proteobacteria	Betaproteobacteria	Burkholderiales	Alcaligenaceae	Bordetella	parapertussis	Bordetella parapertussis	Bordetella parapertussis
519	GCF_009626295.1	4773913	Bacteria	Proteobacteria	Betaproteobacteria	Burkholderiales	Alcaligenaceae	Bordetella	parapertussis	Bordetella parapertussis	Bordetella parapertussis
519	GCF_900475845.1	4775387	Bacteria	Proteobacteria	Betaproteobacteria	Burkholderiales	Alcaligenaceae	Bordetella	parapertussis	Bordetella parapertussis	Bordetella parapertussis
519	GCF_009626855.1	4773878	Bacteria	Proteobacteria	Betaproteobacteria	Burkholderiales	Alcaligenaceae	Bordetella	parapertussis	Bordetella parapertussis	Bordetella parapertussis
519	GCF_009627635.1	4773905	Bacteria	Proteobacteria	Betaproteobacteria	Burkholderiales	Alcaligenaceae	Bordetella	parapertussis	Bordetella parapertussis	Bordetella parapertussis
519	GCF_009626615.1	4773906	Bacteria	Proteobacteria	Betaproteobacteria	Burkholderiales	Alcaligenaceae	Bordetella	parapertussis	Bordetella parapertussis	Bordetella parapertussis
519	GCF_009626155.1	4773805	Bacteria	Proteobacteria	Betaproteobacteria	Burkholderiales	Alcaligenaceae	Bordetella	parapertussis	Bordetella parapertussis	Bordetella parapertussis
519	GCF_009626715.1	4773929	Bacteria	Proteobacteria	Betaproteobacteria	Burkholderiales	Alcaligenaceae	Bordetella	parapertussis	Bordetella parapertussis	Bordetella parapertussis
519	GCF_009626515.1	4773912	Bacteria	Proteobacteria	Betaproteobacteria	Burkholderiales	Alcaligenaceae	Bordetella	parapertussis	Bordetella parapertussis	Bordetella parapertussis
519	GCF_009625775.1	4773959	Bacteria	Proteobacteria	Betaproteobacteria	Burkholderiales	Alcaligenaceae	Bordetella	parapertussis	Bordetella parapertussis	Bordetella parapertussis
519	GCF_004008295.1	4773835	Bacteria	Proteobacteria	Betaproteobacteria	Burkholderiales	Alcaligenaceae	Bordetella	parapertussis	Bordetella parapertussis	Bordetella parapertussis
519	GCF_004008355.1	4773820	Bacteria	Proteobacteria	Betaproteobacteria	Burkholderiales	Alcaligenaceae	Bordetella	parapertussis	Bordetella parapertussis	Bordetella parapertussis
519	GCF_017357185.1	4775256	Bacteria	Proteobacteria	Betaproteobacteria	Burkholderiales	Alcaligenaceae	Bordetella	parapertussis	Bordetella parapertussis	Bordetella parapertussis
519	GCF_003186285.1	4773906	Bacteria	Proteobacteria	Betaproteobacteria	Burkholderiales	Alcaligenaceae	Bordetella	parapertussis	Bordetella parapertussis	Bordetella parapertussis
520	GCF_001987775.1	4109543	Bacteria	Proteobacteria	Betaproteobacteria	Burkholderiales	Alcaligenaceae	Bordetella	pertussis	Bordetella pertussis	Bordetella pertussis
520	GCF_001986575.1	4105337	Bacteria	Proteobacteria	Betaproteobacteria	Burkholderiales	Alcaligenaceae	Bordetella	pertussis	Bordetella pertussis	Bordetella pertussis
520	GCF_001605365.1	4106823	Bacteria	Proteobacteria	Betaproteobacteria	Burkholderiales	Alcaligenaceae	Bordetella	pertussis	Bordetella pertussis	Bordetella pertussis
520	GCF_001988875.1	4113750	Bacteria	Proteobacteria	Betaproteobacteria	Burkholderiales	Alcaligenaceae	Bordetella	pertussis	Bordetella pertussis	Bordetella pertussis
520	GCF_001605605.1	4106666	Bacteria	Proteobacteria	Betaproteobacteria	Burkholderiales	Alcaligenaceae	Bordetella	pertussis	Bordetella pertussis	Bordetella pertussis
520	GCF_001987855.1	4113747	Bacteria	Proteobacteria	Betaproteobacteria	Burkholderiales	Alcaligenaceae	Bordetella	pertussis	Bordetella pertussis	Bordetella pertussis
520	GCF_004636345.1	4106636	Bacteria	Proteobacteria	Betaproteobacteria	Burkholderiales	Alcaligenaceae	Bordetella	pertussis	Bordetella pertussis	Bordetella pertussis
520	GCF_004635485.1	4113744	Bacteria	Proteobacteria	Betaproteobacteria	Burkholderiales	Alcaligenaceae	Bordetella	pertussis	Bordetella pertussis	Bordetella pertussis
520	GCF_001985785.1	4105340	Bacteria	Proteobacteria	Betaproteobacteria	Burkholderiales	Alcaligenaceae	Bordetella	pertussis	Bordetella pertussis	Bordetella pertussis
520	GCF_001988275.1	4105345	Bacteria	Proteobacteria	Betaproteobacteria	Burkholderiales	Alcaligenaceae	Bordetella	pertussis	Bordetella pertussis	Bordetella pertussis
520	GCF_002892725.1	4102813	Bacteria	Proteobacteria	Betaproteobacteria	Burkholderiales	Alcaligenaceae	Bordetella	pertussis	Bordetella pertussis	Bordetella pertussis
520	GCF_001988315.1	4113730	Bacteria	Proteobacteria	Betaproteobacteria	Burkholderiales	Alcaligenaceae	Bordetella	pertussis	Bordetella pertussis	Bordetella pertussis
520	GCF_001987195.1	4109543	Bacteria	Proteobacteria	Betaproteobacteria	Burkholderiales	Alcaligenaceae	Bordetella	pertussis	Bordetella pertussis	Bordetella pertussis
520	GCF_004008795.1	4085512	Bacteria	Proteobacteria	Betaproteobacteria	Burkholderiales	Alcaligenaceae	Bordetella	pertussis	Bordetella pertussis	Bordetella pertussis
520	GCF_004635165.1	4110580	Bacteria	Proteobacteria	Betaproteobacteria	Burkholderiales	Alcaligenaceae	Bordetella	pertussis	Bordetella pertussis	Bordetella pertussis
520	GCF_004009215.1	4106670	Bacteria	Proteobacteria	Betaproteobacteria	Burkholderiales	Alcaligenaceae	Bordetella	pertussis	Bordetella pertussis	Bordetella pertussis
520	GCF_004009375.1	4106930	Bacteria	Proteobacteria	Betaproteobacteria	Burkholderiales	Alcaligenaceae	Bordetella	pertussis	Bordetella pertussis	Bordetella pertussis
520	GCF_004635265.1	4110580	Bacteria	Proteobacteria	Betaproteobacteria	Burkholderiales	Alcaligenaceae	Bordetella	pertussis	Bordetella pertussis	Bordetella pertussis
520	GCF_004635385.1	4133306	Bacteria	Proteobacteria	Betaproteobacteria	Burkholderiales	Alcaligenaceae	Bordetella	pertussis	Bordetella pertussis	Bordetella pertussis
520	GCF_004007625.1	4107445	Bacteria	Proteobacteria	Betaproteobacteria	Burkholderiales	Alcaligenaceae	Bordetella	pertussis	Bordetella pertussis	Bordetella pertussis
520	GCF_004007415.1	4108479	Bacteria	Proteobacteria	Betaproteobacteria	Burkholderiales	Alcaligenaceae	Bordetella	pertussis	Bordetella pertussis	Bordetella pertussis
520	GCF_901472525.1	4102960	Bacteria	Proteobacteria	Betaproteobacteria	Burkholderiales	Alcaligenaceae	Bordetella	pertussis	Bordetella pertussis	Bordetella pertussis
520	GCF_004008935.1	4102613	Bacteria	Proteobacteria	Betaproteobacteria	Burkholderiales	Alcaligenaceae	Bordetella	pertussis	Bordetella pertussis	Bordetella pertussis
520	GCF_001986435.1	4108515	Bacteria	Proteobacteria	Betaproteobacteria	Burkholderiales	Alcaligenaceae	Bordetella	pertussis	Bordetella pertussis	Bordetella pertussis
520	GCF_004636985.1	4103048	Bacteria	Proteobacteria	Betaproteobacteria	Burkholderiales	Alcaligenaceae	Bordetella	pertussis	Bordetella pertussis	Bordetella pertussis
520	GCF_001987735.1	4106673	Bacteria	Proteobacteria	Betaproteobacteria	Burkholderiales	Alcaligenaceae	Bordetella	pertussis	Bordetella pertussis	Bordetella pertussis
520	GCF_002286155.1	4101132	Bacteria	Proteobacteria	Betaproteobacteria	Burkholderiales	Alcaligenaceae	Bordetella	pertussis	Bordetella pertussis	Bordetella pertussis
520	GCF_004635565.1	4107544	Bacteria	Proteobacteria	Betaproteobacteria	Burkholderiales	Alcaligenaceae	Bordetella	pertussis	Bordetella pertussis	Bordetella pertussis
520	GCF_004635705.1	4105341	Bacteria	Proteobacteria	Betaproteobacteria	Burkholderiales	Alcaligenaceae	Bordetella	pertussis	Bordetella pertussis	Bordetella pertussis
520	GCF_004636925.1	4106572	Bacteria	Proteobacteria	Betaproteobacteria	Burkholderiales	Alcaligenaceae	Bordetella	pertussis	Bordetella pertussis	Bordetella pertussis
520	GCF_004636105.1	4108503	Bacteria	Proteobacteria	Betaproteobacteria	Burkholderiales	Alcaligenaceae	Bordetella	pertussis	Bordetella pertussis	Bordetella pertussis
520	GCF_001985945.1	4107443	Bacteria	Proteobacteria	Betaproteobacteria	Burkholderiales	Alcaligenaceae	Bordetella	pertussis	Bordetella pertussis	Bordetella pertussis
520	GCF_001985345.1	4107280	Bacteria	Proteobacteria	Betaproteobacteria	Burkholderiales	Alcaligenaceae	Bordetella	pertussis	Bordetella pertussis	Bordetella pertussis
520	GCF_004634825.1	4110582	Bacteria	Proteobacteria	Betaproteobacteria	Burkholderiales	Alcaligenaceae	Bordetella	pertussis	Bordetella pertussis	Bordetella pertussis
520	GCF_004009155.1	4101116	Bacteria	Proteobacteria	Betaproteobacteria	Burkholderiales	Alcaligenaceae	Bordetella	pertussis	Bordetella pertussis	Bordetella pertussis
520	GCF_001986005.1	4108471	Bacteria	Proteobacteria	Betaproteobacteria	Burkholderiales	Alcaligenaceae	Bordetella	pertussis	Bordetella pertussis	Bordetella pertussis
520	GCF_001307585.1	4108472	Bacteria	Proteobacteria	Betaproteobacteria	Burkholderiales	Alcaligenaceae	Bordetella	pertussis	Bordetella pertussis	Bordetella pertussis
520	GCF_002240475.1	4103125	Bacteria	Proteobacteria	Betaproteobacteria	Burkholderiales	Alcaligenaceae	Bordetella	pertussis	Bordetella pertussis	Bordetella pertussis
520	GCF_001987095.1	4109544	Bacteria	Proteobacteria	Betaproteobacteria	Burkholderiales	Alcaligenaceae	Bordetella	pertussis	Bordetella pertussis	Bordetella pertussis
520	GCF_004009535.1	4101882	Bacteria	Proteobacteria	Betaproteobacteria	Burkholderiales	Alcaligenaceae	Bordetella	pertussis	Bordetella pertussis	Bordetella pertussis
520	GCF_017357125.1	4093865	Bacteria	Proteobacteria	Betaproteobacteria	Burkholderiales	Alcaligenaceae	Bordetella	pertussis	Bordetella pertussis	Bordetella pertussis
520	GCF_001987295.1	4104202	Bacteria	Proteobacteria	Betaproteobacteria	Burkholderiales	Alcaligenaceae	Bordetella	pertussis	Bordetella pertussis	Bordetella pertussis
520	GCF_001988615.1	4104234	Bacteria	Proteobacteria	Betaproteobacteria	Burkholderiales	Alcaligenaceae	Bordetella	pertussis	Bordetella pertussis	Bordetella pertussis
520	GCF_004771055.1	4110580	Bacteria	Proteobacteria	Betaproteobacteria	Burkholderiales	Alcaligenaceae	Bordetella	pertussis	Bordetella pertussis	Bordetella pertussis
520	GCF_001986635.1	4104260	Bacteria	Proteobacteria	Betaproteobacteria	Burkholderiales	Alcaligenaceae	Bordetella	pertussis	Bordetella pertussis	Bordetella pertussis
520	GCF_001986315.1	4106497	Bacteria	Proteobacteria	Betaproteobacteria	Burkholderiales	Alcaligenaceae	Bordetella	pertussis	Bordetella pertussis	Bordetella pertussis
520	GCF_004009235.1	4106497	Bacteria	Proteobacteria	Betaproteobacteria	Burkholderiales	Alcaligenaceae	Bordetella	pertussis	Bordetella pertussis	Bordetella pertussis
520	GCF_001989215.1	4108659	Bacteria	Proteobacteria	Betaproteobacteria	Burkholderiales	Alcaligenaceae	Bordetella	pertussis	Bordetella pertussis	Bordetella pertussis
520	GCF_001988035.1	4122649	Bacteria	Proteobacteria	Betaproteobacteria	Burkholderiales	Alcaligenaceae	Bordetella	pertussis	Bordetella pertussis	Bordetella pertussis
520	GCF_001986155.1	4109545	Bacteria	Proteobacteria	Betaproteobacteria	Burkholderiales	Alcaligenaceae	Bordetella	pertussis	Bordetella pertussis	Bordetella pertussis
520	GCF_004636125.1	4106373	Bacteria	Proteobacteria	Betaproteobacteria	Burkholderiales	Alcaligenaceae	Bordetella	pertussis	Bordetella pertussis	Bordetella pertussis
520	GCF_004008995.1	4106744	Bacteria	Proteobacteria	Betaproteobacteria	Burkholderiales	Alcaligenaceae	Bordetella	pertussis	Bordetella pertussis	Bordetella pertussis
520	GCF_001989235.1	4113756	Bacteria	Proteobacteria	Betaproteobacteria	Burkholderiales	Alcaligenaceae	Bordetella	pertussis	Bordetella pertussis	Bordetella pertussis
520	GCF_004634885.1	4109535	Bacteria	Proteobacteria	Betaproteobacteria	Burkholderiales	Alcaligenaceae	Bordetella	pertussis	Bordetella pertussis	Bordetella pertussis
520	GCF_900475665.1	4133344	Bacteria	Proteobacteria	Betaproteobacteria	Burkholderiales	Alcaligenaceae	Bordetella	pertussis	Bordetella pertussis	Bordetella pertussis
520	GCF_004009135.1	4105345	Bacteria	Proteobacteria	Betaproteobacteria	Burkholderiales	Alcaligenaceae	Bordetella	pertussis	Bordetella pertussis	Bordetella pertussis
520	GCF_004637005.1	4113725	Bacteria	Proteobacteria	Betaproteobacteria	Burkholderiales	Alcaligenaceae	Bordetella	pertussis	Bordetella pertussis	Bordetella pertussis
520	GCF_002442815.1	4102178	Bacteria	Proteobacteria	Betaproteobacteria	Burkholderiales	Alcaligenaceae	Bordetella	pertussis	Bordetella pertussis	Bordetella pertussis
520	GCF_001986455.1	4104176	Bacteria	Proteobacteria	Betaproteobacteria	Burkholderiales	Alcaligenaceae	Bordetella	pertussis	Bordetella pertussis	Bordetella pertussis
520	GCF_001987155.1	4104253	Bacteria	Proteobacteria	Betaproteobacteria	Burkholderiales	Alcaligenaceae	Bordetella	pertussis	Bordetella pertussis	Bordetella pertussis
520	GCF_001985865.1	4109556	Bacteria	Proteobacteria	Betaproteobacteria	Burkholderiales	Alcaligenaceae	Bordetella	pertussis	Bordetella pertussis	Bordetella pertussis
520	GCF_004637065.1	4107579	Bacteria	Proteobacteria	Betaproteobacteria	Burkholderiales	Alcaligenaceae	Bordetella	pertussis	Bordetella pertussis	Bordetella pertussis
520	GCF_001986215.1	4106500	Bacteria	Proteobacteria	Betaproteobacteria	Burkholderiales	Alcaligenaceae	Bordetella	pertussis	Bordetella pertussis	Bordetella pertussis
520	GCF_004009775.1	4111618	Bacteria	Proteobacteria	Betaproteobacteria	Burkholderiales	Alcaligenaceae	Bordetella	pertussis	Bordetella pertussis	Bordetella pertussis
520	GCF_004637025.1	4106373	Bacteria	Proteobacteria	Betaproteobacteria	Burkholderiales	Alcaligenaceae	Bordetella	pertussis	Bordetella pertussis	Bordetella pertussis
520	GCF_004635405.1	4108457	Bacteria	Proteobacteria	Betaproteobacteria	Burkholderiales	Alcaligenaceae	Bordetella	pertussis	Bordetella pertussis	Bordetella pertussis
520	GCF_002240495.1	4114583	Bacteria	Proteobacteria	Betaproteobacteria	Burkholderiales	Alcaligenaceae	Bordetella	pertussis	Bordetella pertussis	Bordetella pertussis
520	GCF_001987115.1	4107454	Bacteria	Proteobacteria	Betaproteobacteria	Burkholderiales	Alcaligenaceae	Bordetella	pertussis	Bordetella pertussis	Bordetella pertussis
520	GCF_001985365.1	4108484	Bacteria	Proteobacteria	Betaproteobacteria	Burkholderiales	Alcaligenaceae	Bordetella	pertussis	Bordetella pertussis	Bordetella pertussis
520	GCF_001509895.1	4079396	Bacteria	Proteobacteria	Betaproteobacteria	Burkholderiales	Alcaligenaceae	Bordetella	pertussis	Bordetella pertussis	Bordetella pertussis
520	GCF_004635205.1	4110580	Bacteria	Proteobacteria	Betaproteobacteria	Burkholderiales	Alcaligenaceae	Bordetella	pertussis	Bordetella pertussis	Bordetella pertussis
520	GCF_001831415.1	4140370	Bacteria	Proteobacteria	Betaproteobacteria	Burkholderiales	Alcaligenaceae	Bordetella	pertussis	Bordetella pertussis	Bordetella pertussis
520	GCF_001985305.1	4109528	Bacteria	Proteobacteria	Betaproteobacteria	Burkholderiales	Alcaligenaceae	Bordetella	pertussis	Bordetella pertussis	Bordetella pertussis
520	GCF_001985805.1	4102205	Bacteria	Proteobacteria	Betaproteobacteria	Burkholderiales	Alcaligenaceae	Bordetella	pertussis	Bordetella pertussis	Bordetella pertussis
520	GCF_001831455.1	4386396	Bacteria	Proteobacteria	Betaproteobacteria	Burkholderiales	Alcaligenaceae	Bordetella	pertussis	Bordetella pertussis	Bordetella pertussis
520	GCF_004635665.1	4107367	Bacteria	Proteobacteria	Betaproteobacteria	Burkholderiales	Alcaligenaceae	Bordetella	pertussis	Bordetella pertussis	Bordetella pertussis
520	GCF_001987715.1	4107558	Bacteria	Proteobacteria	Betaproteobacteria	Burkholderiales	Alcaligenaceae	Bordetella	pertussis	Bordetella pertussis	Bordetella pertussis
520	GCF_001986495.1	4101131	Bacteria	Proteobacteria	Betaproteobacteria	Burkholderiales	Alcaligenaceae	Bordetella	pertussis	Bordetella pertussis	Bordetella pertussis
520	GCF_004009555.1	4101146	Bacteria	Proteobacteria	Betaproteobacteria	Burkholderiales	Alcaligenaceae	Bordetella	pertussis	Bordetella pertussis	Bordetella pertussis
520	GCF_001989055.1	4103084	Bacteria	Proteobacteria	Betaproteobacteria	Burkholderiales	Alcaligenaceae	Bordetella	pertussis	Bordetella pertussis	Bordetella pertussis
520	GCF_004008595.1	4106395	Bacteria	Proteobacteria	Betaproteobacteria	Burkholderiales	Alcaligenaceae	Bordetella	pertussis	Bordetella pertussis	Bordetella pertussis
520	GCF_002069155.1	4108478	Bacteria	Proteobacteria	Betaproteobacteria	Burkholderiales	Alcaligenaceae	Bordetella	pertussis	Bordetella pertussis	Bordetella pertussis
520	GCF_001984965.1	4101097	Bacteria	Proteobacteria	Betaproteobacteria	Burkholderiales	Alcaligenaceae	Bordetella	pertussis	Bordetella pertussis	Bordetella pertussis
520	GCF_004007155.1	4108444	Bacteria	Proteobacteria	Betaproteobacteria	Burkholderiales	Alcaligenaceae	Bordetella	pertussis	Bordetella pertussis	Bordetella pertussis
520	GCF_004009115.1	4101872	Bacteria	Proteobacteria	Betaproteobacteria	Burkholderiales	Alcaligenaceae	Bordetella	pertussis	Bordetella pertussis	Bordetella pertussis
520	GCF_004636325.1	4106379	Bacteria	Proteobacteria	Betaproteobacteria	Burkholderiales	Alcaligenaceae	Bordetella	pertussis	Bordetella pertussis	Bordetella pertussis
520	GCF_001605685.1	4107557	Bacteria	Proteobacteria	Betaproteobacteria	Burkholderiales	Alcaligenaceae	Bordetella	pertussis	Bordetella pertussis	Bordetella pertussis
520	GCF_004636905.1	4106621	Bacteria	Proteobacteria	Betaproteobacteria	Burkholderiales	Alcaligenaceae	Bordetella	pertussis	Bordetella pertussis	Bordetella pertussis
520	GCF_002859825.1	4109385	Bacteria	Proteobacteria	Betaproteobacteria	Burkholderiales	Alcaligenaceae	Bordetella	pertussis	Bordetella pertussis	Bordetella pertussis
520	GCF_001986735.1	4108479	Bacteria	Proteobacteria	Betaproteobacteria	Burkholderiales	Alcaligenaceae	Bordetella	pertussis	Bordetella pertussis	Bordetella pertussis
520	GCF_001986695.1	4106491	Bacteria	Proteobacteria	Betaproteobacteria	Burkholderiales	Alcaligenaceae	Bordetella	pertussis	Bordetella pertussis	Bordetella pertussis
520	GCF_004009395.1	4104277	Bacteria	Proteobacteria	Betaproteobacteria	Burkholderiales	Alcaligenaceae	Bordetella	pertussis	Bordetella pertussis	Bordetella pertussis
520	GCF_004635465.1	4107550	Bacteria	Proteobacteria	Betaproteobacteria	Burkholderiales	Alcaligenaceae	Bordetella	pertussis	Bordetella pertussis	Bordetella pertussis
520	GCF_004007095.1	4106374	Bacteria	Proteobacteria	Betaproteobacteria	Burkholderiales	Alcaligenaceae	Bordetella	pertussis	Bordetella pertussis	Bordetella pertussis
520	GCF_004009275.1	4108487	Bacteria	Proteobacteria	Betaproteobacteria	Burkholderiales	Alcaligenaceae	Bordetella	pertussis	Bordetella pertussis	Bordetella pertussis
520	GCF_900186845.1	4108502	Bacteria	Proteobacteria	Betaproteobacteria	Burkholderiales	Alcaligenaceae	Bordetella	pertussis	Bordetella pertussis	Bordetella pertussis
520	GCF_001986235.1	4102182	Bacteria	Proteobacteria	Betaproteobacteria	Burkholderiales	Alcaligenaceae	Bordetella	pertussis	Bordetella pertussis	Bordetella pertussis
520	GCF_001987955.1	4107474	Bacteria	Proteobacteria	Betaproteobacteria	Burkholderiales	Alcaligenaceae	Bordetella	pertussis	Bordetella pertussis	Bordetella pertussis
520	GCF_001987815.1	4107448	Bacteria	Proteobacteria	Betaproteobacteria	Burkholderiales	Alcaligenaceae	Bordetella	pertussis	Bordetella pertussis	Bordetella pertussis
520	GCF_002859805.1	4103205	Bacteria	Proteobacteria	Betaproteobacteria	Burkholderiales	Alcaligenaceae	Bordetella	pertussis	Bordetella pertussis	Bordetella pertussis
520	GCF_004635865.1	4112682	Bacteria	Proteobacteria	Betaproteobacteria	Burkholderiales	Alcaligenaceae	Bordetella	pertussis	Bordetella pertussis	Bordetella pertussis
520	GCF_001986835.1	4106500	Bacteria	Proteobacteria	Betaproteobacteria	Burkholderiales	Alcaligenaceae	Bordetella	pertussis	Bordetella pertussis	Bordetella pertussis
520	GCF_001989095.1	4107607	Bacteria	Proteobacteria	Betaproteobacteria	Burkholderiales	Alcaligenaceae	Bordetella	pertussis	Bordetella pertussis	Bordetella pertussis
520	GCF_001988115.1	4106366	Bacteria	Proteobacteria	Betaproteobacteria	Burkholderiales	Alcaligenaceae	Bordetella	pertussis	Bordetella pertussis	Bordetella pertussis
520	GCF_004635105.1	4110579	Bacteria	Proteobacteria	Betaproteobacteria	Burkholderiales	Alcaligenaceae	Bordetella	pertussis	Bordetella pertussis	Bordetella pertussis
520	GCF_004009315.1	4106328	Bacteria	Proteobacteria	Betaproteobacteria	Burkholderiales	Alcaligenaceae	Bordetella	pertussis	Bordetella pertussis	Bordetella pertussis
520	GCF_004635645.1	4107132	Bacteria	Proteobacteria	Betaproteobacteria	Burkholderiales	Alcaligenaceae	Bordetella	pertussis	Bordetella pertussis	Bordetella pertussis
520	GCF_004636305.1	4105346	Bacteria	Proteobacteria	Betaproteobacteria	Burkholderiales	Alcaligenaceae	Bordetella	pertussis	Bordetella pertussis	Bordetella pertussis
520	GCF_001988155.1	4108490	Bacteria	Proteobacteria	Betaproteobacteria	Burkholderiales	Alcaligenaceae	Bordetella	pertussis	Bordetella pertussis	Bordetella pertussis
520	GCF_004634605.1	4095487	Bacteria	Proteobacteria	Betaproteobacteria	Burkholderiales	Alcaligenaceae	Bordetella	pertussis	Bordetella pertussis	Bordetella pertussis
520	GCF_001307565.1	4100705	Bacteria	Proteobacteria	Betaproteobacteria	Burkholderiales	Alcaligenaceae	Bordetella	pertussis	Bordetella pertussis	Bordetella pertussis
520	GCF_003431345.1	4102412	Bacteria	Proteobacteria	Betaproteobacteria	Burkholderiales	Alcaligenaceae	Bordetella	pertussis	Bordetella pertussis	Bordetella pertussis
520	GCF_004636145.1	4106635	Bacteria	Proteobacteria	Betaproteobacteria	Burkholderiales	Alcaligenaceae	Bordetella	pertussis	Bordetella pertussis	Bordetella pertussis
520	GCF_001985885.1	4104251	Bacteria	Proteobacteria	Betaproteobacteria	Burkholderiales	Alcaligenaceae	Bordetella	pertussis	Bordetella pertussis	Bordetella pertussis
520	GCF_001986955.1	4109549	Bacteria	Proteobacteria	Betaproteobacteria	Burkholderiales	Alcaligenaceae	Bordetella	pertussis	Bordetella pertussis	Bordetella pertussis
520	GCF_001988235.1	4105094	Bacteria	Proteobacteria	Betaproteobacteria	Burkholderiales	Alcaligenaceae	Bordetella	pertussis	Bordetella pertussis	Bordetella pertussis
520	GCF_001985525.1	4106501	Bacteria	Proteobacteria	Betaproteobacteria	Burkholderiales	Alcaligenaceae	Bordetella	pertussis	Bordetella pertussis	Bordetella pertussis
520	GCF_003860305.1	4126211	Bacteria	Proteobacteria	Betaproteobacteria	Burkholderiales	Alcaligenaceae	Bordetella	pertussis	Bordetella pertussis	Bordetella pertussis
520	GCF_004636825.1	4105313	Bacteria	Proteobacteria	Betaproteobacteria	Burkholderiales	Alcaligenaceae	Bordetella	pertussis	Bordetella pertussis	Bordetella pertussis
520	GCF_004636065.1	4105308	Bacteria	Proteobacteria	Betaproteobacteria	Burkholderiales	Alcaligenaceae	Bordetella	pertussis	Bordetella pertussis	Bordetella pertussis
520	GCF_001605405.1	4111656	Bacteria	Proteobacteria	Betaproteobacteria	Burkholderiales	Alcaligenaceae	Bordetella	pertussis	Bordetella pertussis	Bordetella pertussis
520	GCF_004636485.1	4106343	Bacteria	Proteobacteria	Betaproteobacteria	Burkholderiales	Alcaligenaceae	Bordetella	pertussis	Bordetella pertussis	Bordetella pertussis
520	GCF_001986715.1	4106294	Bacteria	Proteobacteria	Betaproteobacteria	Burkholderiales	Alcaligenaceae	Bordetella	pertussis	Bordetella pertussis	Bordetella pertussis
520	GCF_004636465.1	4105328	Bacteria	Proteobacteria	Betaproteobacteria	Burkholderiales	Alcaligenaceae	Bordetella	pertussis	Bordetella pertussis	Bordetella pertussis
520	GCF_001987595.1	4108598	Bacteria	Proteobacteria	Betaproteobacteria	Burkholderiales	Alcaligenaceae	Bordetella	pertussis	Bordetella pertussis	Bordetella pertussis
520	GCF_004635905.1	4112699	Bacteria	Proteobacteria	Betaproteobacteria	Burkholderiales	Alcaligenaceae	Bordetella	pertussis	Bordetella pertussis	Bordetella pertussis
520	GCF_001989275.1	4108471	Bacteria	Proteobacteria	Betaproteobacteria	Burkholderiales	Alcaligenaceae	Bordetella	pertussis	Bordetella pertussis	Bordetella pertussis
520	GCF_900465735.1	4110570	Bacteria	Proteobacteria	Betaproteobacteria	Burkholderiales	Alcaligenaceae	Bordetella	pertussis	Bordetella pertussis	Bordetella pertussis
520	GCF_004008475.1	4106548	Bacteria	Proteobacteria	Betaproteobacteria	Burkholderiales	Alcaligenaceae	Bordetella	pertussis	Bordetella pertussis	Bordetella pertussis
520	GCF_002286375.1	4106365	Bacteria	Proteobacteria	Betaproteobacteria	Burkholderiales	Alcaligenaceae	Bordetella	pertussis	Bordetella pertussis	Bordetella pertussis
520	GCF_004634665.1	4107267	Bacteria	Proteobacteria	Betaproteobacteria	Burkholderiales	Alcaligenaceae	Bordetella	pertussis	Bordetella pertussis	Bordetella pertussis
520	GCF_001605295.1	4102978	Bacteria	Proteobacteria	Betaproteobacteria	Burkholderiales	Alcaligenaceae	Bordetella	pertussis	Bordetella pertussis	Bordetella pertussis
520	GCF_001986895.1	4109547	Bacteria	Proteobacteria	Betaproteobacteria	Burkholderiales	Alcaligenaceae	Bordetella	pertussis	Bordetella pertussis	Bordetella pertussis
520	GCF_004637145.1	4103095	Bacteria	Proteobacteria	Betaproteobacteria	Burkholderiales	Alcaligenaceae	Bordetella	pertussis	Bordetella pertussis	Bordetella pertussis
520	GCF_001985625.1	4108484	Bacteria	Proteobacteria	Betaproteobacteria	Burkholderiales	Alcaligenaceae	Bordetella	pertussis	Bordetella pertussis	Bordetella pertussis
520	GCF_001986975.1	4112692	Bacteria	Proteobacteria	Betaproteobacteria	Burkholderiales	Alcaligenaceae	Bordetella	pertussis	Bordetella pertussis	Bordetella pertussis
520	GCF_001985045.1	4101625	Bacteria	Proteobacteria	Betaproteobacteria	Burkholderiales	Alcaligenaceae	Bordetella	pertussis	Bordetella pertussis	Bordetella pertussis
520	GCF_002859725.1	4105292	Bacteria	Proteobacteria	Betaproteobacteria	Burkholderiales	Alcaligenaceae	Bordetella	pertussis	Bordetella pertussis	Bordetella pertussis
520	GCF_002286315.1	4107500	Bacteria	Proteobacteria	Betaproteobacteria	Burkholderiales	Alcaligenaceae	Bordetella	pertussis	Bordetella pertussis	Bordetella pertussis
520	GCF_001987935.1	4106381	Bacteria	Proteobacteria	Betaproteobacteria	Burkholderiales	Alcaligenaceae	Bordetella	pertussis	Bordetella pertussis	Bordetella pertussis
520	GCF_004636185.1	4110592	Bacteria	Proteobacteria	Betaproteobacteria	Burkholderiales	Alcaligenaceae	Bordetella	pertussis	Bordetella pertussis	Bordetella pertussis
520	GCF_001989075.1	4107596	Bacteria	Proteobacteria	Betaproteobacteria	Burkholderiales	Alcaligenaceae	Bordetella	pertussis	Bordetella pertussis	Bordetella pertussis
520	GCF_004635745.1	4105332	Bacteria	Proteobacteria	Betaproteobacteria	Burkholderiales	Alcaligenaceae	Bordetella	pertussis	Bordetella pertussis	Bordetella pertussis
520	GCF_017357205.1	4109518	Bacteria	Proteobacteria	Betaproteobacteria	Burkholderiales	Alcaligenaceae	Bordetella	pertussis	Bordetella pertussis	Bordetella pertussis
520	GCF_001987615.1	4107604	Bacteria	Proteobacteria	Betaproteobacteria	Burkholderiales	Alcaligenaceae	Bordetella	pertussis	Bordetella pertussis	Bordetella pertussis
520	GCF_004634685.1	4106370	Bacteria	Proteobacteria	Betaproteobacteria	Burkholderiales	Alcaligenaceae	Bordetella	pertussis	Bordetella pertussis	Bordetella pertussis
520	GCF_004635545.1	4107552	Bacteria	Proteobacteria	Betaproteobacteria	Burkholderiales	Alcaligenaceae	Bordetella	pertussis	Bordetella pertussis	Bordetella pertussis
520	GCF_001988175.1	4106392	Bacteria	Proteobacteria	Betaproteobacteria	Burkholderiales	Alcaligenaceae	Bordetella	pertussis	Bordetella pertussis	Bordetella pertussis
520	GCF_001987695.1	4103226	Bacteria	Proteobacteria	Betaproteobacteria	Burkholderiales	Alcaligenaceae	Bordetella	pertussis	Bordetella pertussis	Bordetella pertussis
520	GCF_016904355.1	4105080	Bacteria	Proteobacteria	Betaproteobacteria	Burkholderiales	Alcaligenaceae	Bordetella	pertussis	Bordetella pertussis	Bordetella pertussis
520	GCF_001985325.1	4107439	Bacteria	Proteobacteria	Betaproteobacteria	Burkholderiales	Alcaligenaceae	Bordetella	pertussis	Bordetella pertussis	Bordetella pertussis
520	GCF_001985245.1	4102661	Bacteria	Proteobacteria	Betaproteobacteria	Burkholderiales	Alcaligenaceae	Bordetella	pertussis	Bordetella pertussis	Bordetella pertussis
520	GCF_004635345.1	4110582	Bacteria	Proteobacteria	Betaproteobacteria	Burkholderiales	Alcaligenaceae	Bordetella	pertussis	Bordetella pertussis	Bordetella pertussis
520	GCF_001987075.1	4103220	Bacteria	Proteobacteria	Betaproteobacteria	Burkholderiales	Alcaligenaceae	Bordetella	pertussis	Bordetella pertussis	Bordetella pertussis
520	GCF_004636165.1	4111643	Bacteria	Proteobacteria	Betaproteobacteria	Burkholderiales	Alcaligenaceae	Bordetella	pertussis	Bordetella pertussis	Bordetella pertussis
520	GCF_001985145.1	4107481	Bacteria	Proteobacteria	Betaproteobacteria	Burkholderiales	Alcaligenaceae	Bordetella	pertussis	Bordetella pertussis	Bordetella pertussis
520	GCF_001989175.1	4106377	Bacteria	Proteobacteria	Betaproteobacteria	Burkholderiales	Alcaligenaceae	Bordetella	pertussis	Bordetella pertussis	Bordetella pertussis
520	GCF_001986855.1	4111644	Bacteria	Proteobacteria	Betaproteobacteria	Burkholderiales	Alcaligenaceae	Bordetella	pertussis	Bordetella pertussis	Bordetella pertussis
520	GCF_004635585.1	4108483	Bacteria	Proteobacteria	Betaproteobacteria	Burkholderiales	Alcaligenaceae	Bordetella	pertussis	Bordetella pertussis	Bordetella pertussis
520	GCF_002442615.1	4111636	Bacteria	Proteobacteria	Betaproteobacteria	Burkholderiales	Alcaligenaceae	Bordetella	pertussis	Bordetella pertussis	Bordetella pertussis
520	GCF_004009035.1	4106374	Bacteria	Proteobacteria	Betaproteobacteria	Burkholderiales	Alcaligenaceae	Bordetella	pertussis	Bordetella pertussis	Bordetella pertussis
520	GCF_002286095.1	4103196	Bacteria	Proteobacteria	Betaproteobacteria	Burkholderiales	Alcaligenaceae	Bordetella	pertussis	Bordetella pertussis	Bordetella pertussis
520	GCF_004008655.1	4097016	Bacteria	Proteobacteria	Betaproteobacteria	Burkholderiales	Alcaligenaceae	Bordetella	pertussis	Bordetella pertussis	Bordetella pertussis
520	GCF_004635845.1	4112660	Bacteria	Proteobacteria	Betaproteobacteria	Burkholderiales	Alcaligenaceae	Bordetella	pertussis	Bordetella pertussis	Bordetella pertussis
520	GCF_001989315.1	4108658	Bacteria	Proteobacteria	Betaproteobacteria	Burkholderiales	Alcaligenaceae	Bordetella	pertussis	Bordetella pertussis	Bordetella pertussis
520	GCF_001013565.1	4106389	Bacteria	Proteobacteria	Betaproteobacteria	Burkholderiales	Alcaligenaceae	Bordetella	pertussis	Bordetella pertussis	Bordetella pertussis
520	GCF_001988455.1	4106294	Bacteria	Proteobacteria	Betaproteobacteria	Burkholderiales	Alcaligenaceae	Bordetella	pertussis	Bordetella pertussis	Bordetella pertussis
520	GCF_001986555.1	4105342	Bacteria	Proteobacteria	Betaproteobacteria	Burkholderiales	Alcaligenaceae	Bordetella	pertussis	Bordetella pertussis	Bordetella pertussis
520	GCF_004009335.1	4105338	Bacteria	Proteobacteria	Betaproteobacteria	Burkholderiales	Alcaligenaceae	Bordetella	pertussis	Bordetella pertussis	Bordetella pertussis
520	GCF_001605625.1	4105348	Bacteria	Proteobacteria	Betaproteobacteria	Burkholderiales	Alcaligenaceae	Bordetella	pertussis	Bordetella pertussis	Bordetella pertussis
520	GCF_002859645.1	4102575	Bacteria	Proteobacteria	Betaproteobacteria	Burkholderiales	Alcaligenaceae	Bordetella	pertussis	Bordetella pertussis	Bordetella pertussis
520	GCF_001985025.1	4102209	Bacteria	Proteobacteria	Betaproteobacteria	Burkholderiales	Alcaligenaceae	Bordetella	pertussis	Bordetella pertussis	Bordetella pertussis
520	GCF_001985465.1	4102311	Bacteria	Proteobacteria	Betaproteobacteria	Burkholderiales	Alcaligenaceae	Bordetella	pertussis	Bordetella pertussis	Bordetella pertussis
520	GCF_016903095.1	4105067	Bacteria	Proteobacteria	Betaproteobacteria	Burkholderiales	Alcaligenaceae	Bordetella	pertussis	Bordetella pertussis	Bordetella pertussis
520	GCF_004635145.1	4110583	Bacteria	Proteobacteria	Betaproteobacteria	Burkholderiales	Alcaligenaceae	Bordetella	pertussis	Bordetella pertussis	Bordetella pertussis
520	GCF_002859565.1	4108491	Bacteria	Proteobacteria	Betaproteobacteria	Burkholderiales	Alcaligenaceae	Bordetella	pertussis	Bordetella pertussis	Bordetella pertussis
520	GCF_001985605.1	4108494	Bacteria	Proteobacteria	Betaproteobacteria	Burkholderiales	Alcaligenaceae	Bordetella	pertussis	Bordetella pertussis	Bordetella pertussis
520	GCF_004634765.1	4106368	Bacteria	Proteobacteria	Betaproteobacteria	Burkholderiales	Alcaligenaceae	Bordetella	pertussis	Bordetella pertussis	Bordetella pertussis
520	GCF_001989195.1	4102183	Bacteria	Proteobacteria	Betaproteobacteria	Burkholderiales	Alcaligenaceae	Bordetella	pertussis	Bordetella pertussis	Bordetella pertussis
520	GCF_001605075.1	4105330	Bacteria	Proteobacteria	Betaproteobacteria	Burkholderiales	Alcaligenaceae	Bordetella	pertussis	Bordetella pertussis	Bordetella pertussis
520	GCF_004636785.1	4108749	Bacteria	Proteobacteria	Betaproteobacteria	Burkholderiales	Alcaligenaceae	Bordetella	pertussis	Bordetella pertussis	Bordetella pertussis
520	GCF_001985825.1	4108752	Bacteria	Proteobacteria	Betaproteobacteria	Burkholderiales	Alcaligenaceae	Bordetella	pertussis	Bordetella pertussis	Bordetella pertussis
520	GCF_004009295.1	4110592	Bacteria	Proteobacteria	Betaproteobacteria	Burkholderiales	Alcaligenaceae	Bordetella	pertussis	Bordetella pertussis	Bordetella pertussis
520	GCF_004634745.1	4107415	Bacteria	Proteobacteria	Betaproteobacteria	Burkholderiales	Alcaligenaceae	Bordetella	pertussis	Bordetella pertussis	Bordetella pertussis
520	GCF_001988895.1	4107418	Bacteria	Proteobacteria	Betaproteobacteria	Burkholderiales	Alcaligenaceae	Bordetella	pertussis	Bordetella pertussis	Bordetella pertussis
520	GCF_002068675.1	4110587	Bacteria	Proteobacteria	Betaproteobacteria	Burkholderiales	Alcaligenaceae	Bordetella	pertussis	Bordetella pertussis	Bordetella pertussis
520	GCF_004636365.1	4106495	Bacteria	Proteobacteria	Betaproteobacteria	Burkholderiales	Alcaligenaceae	Bordetella	pertussis	Bordetella pertussis	Bordetella pertussis
520	GCF_004009055.1	4105345	Bacteria	Proteobacteria	Betaproteobacteria	Burkholderiales	Alcaligenaceae	Bordetella	pertussis	Bordetella pertussis	Bordetella pertussis
520	GCF_001986675.1	4111638	Bacteria	Proteobacteria	Betaproteobacteria	Burkholderiales	Alcaligenaceae	Bordetella	pertussis	Bordetella pertussis	Bordetella pertussis
520	GCF_001605275.1	4133777	Bacteria	Proteobacteria	Betaproteobacteria	Burkholderiales	Alcaligenaceae	Bordetella	pertussis	Bordetella pertussis	Bordetella pertussis
520	GCF_001988015.1	4106397	Bacteria	Proteobacteria	Betaproteobacteria	Burkholderiales	Alcaligenaceae	Bordetella	pertussis	Bordetella pertussis	Bordetella pertussis
520	GCF_001987455.1	4106406	Bacteria	Proteobacteria	Betaproteobacteria	Burkholderiales	Alcaligenaceae	Bordetella	pertussis	Bordetella pertussis	Bordetella pertussis
520	GCF_001985225.1	4106406	Bacteria	Proteobacteria	Betaproteobacteria	Burkholderiales	Alcaligenaceae	Bordetella	pertussis	Bordetella pertussis	Bordetella pertussis
520	GCF_001988795.1	4105291	Bacteria	Proteobacteria	Betaproteobacteria	Burkholderiales	Alcaligenaceae	Bordetella	pertussis	Bordetella pertussis	Bordetella pertussis
520	GCF_001985845.1	4107480	Bacteria	Proteobacteria	Betaproteobacteria	Burkholderiales	Alcaligenaceae	Bordetella	pertussis	Bordetella pertussis	Bordetella pertussis
520	GCF_004635625.1	4107386	Bacteria	Proteobacteria	Betaproteobacteria	Burkholderiales	Alcaligenaceae	Bordetella	pertussis	Bordetella pertussis	Bordetella pertussis
520	GCF_004007535.1	4105353	Bacteria	Proteobacteria	Betaproteobacteria	Burkholderiales	Alcaligenaceae	Bordetella	pertussis	Bordetella pertussis	Bordetella pertussis
520	GCF_004635825.1	4104254	Bacteria	Proteobacteria	Betaproteobacteria	Burkholderiales	Alcaligenaceae	Bordetella	pertussis	Bordetella pertussis	Bordetella pertussis
520	GCF_004635945.1	4104267	Bacteria	Proteobacteria	Betaproteobacteria	Burkholderiales	Alcaligenaceae	Bordetella	pertussis	Bordetella pertussis	Bordetella pertussis
520	GCF_900187345.1	4122636	Bacteria	Proteobacteria	Betaproteobacteria	Burkholderiales	Alcaligenaceae	Bordetella	pertussis	Bordetella pertussis	Bordetella pertussis
520	GCF_001985205.1	4108495	Bacteria	Proteobacteria	Betaproteobacteria	Burkholderiales	Alcaligenaceae	Bordetella	pertussis	Bordetella pertussis	Bordetella pertussis
520	GCF_001985405.1	4101757	Bacteria	Proteobacteria	Betaproteobacteria	Burkholderiales	Alcaligenaceae	Bordetella	pertussis	Bordetella pertussis	Bordetella pertussis
520	GCF_001985105.1	4102201	Bacteria	Proteobacteria	Betaproteobacteria	Burkholderiales	Alcaligenaceae	Bordetella	pertussis	Bordetella pertussis	Bordetella pertussis
520	GCF_002286295.1	4112627	Bacteria	Proteobacteria	Betaproteobacteria	Burkholderiales	Alcaligenaceae	Bordetella	pertussis	Bordetella pertussis	Bordetella pertussis
520	GCF_001989155.1	4107438	Bacteria	Proteobacteria	Betaproteobacteria	Burkholderiales	Alcaligenaceae	Bordetella	pertussis	Bordetella pertussis	Bordetella pertussis
520	GCF_001605235.1	4106394	Bacteria	Proteobacteria	Betaproteobacteria	Burkholderiales	Alcaligenaceae	Bordetella	pertussis	Bordetella pertussis	Bordetella pertussis
520	GCF_002240435.1	4100915	Bacteria	Proteobacteria	Betaproteobacteria	Burkholderiales	Alcaligenaceae	Bordetella	pertussis	Bordetella pertussis	Bordetella pertussis
520	GCF_001986175.1	4103704	Bacteria	Proteobacteria	Betaproteobacteria	Burkholderiales	Alcaligenaceae	Bordetella	pertussis	Bordetella pertussis	Bordetella pertussis
520	GCF_004636885.1	4106638	Bacteria	Proteobacteria	Betaproteobacteria	Burkholderiales	Alcaligenaceae	Bordetella	pertussis	Bordetella pertussis	Bordetella pertussis
520	GCF_004636245.1	4109501	Bacteria	Proteobacteria	Betaproteobacteria	Burkholderiales	Alcaligenaceae	Bordetella	pertussis	Bordetella pertussis	Bordetella pertussis
520	GCF_001987375.1	4091930	Bacteria	Proteobacteria	Betaproteobacteria	Burkholderiales	Alcaligenaceae	Bordetella	pertussis	Bordetella pertussis	Bordetella pertussis
520	GCF_001988715.1	4105340	Bacteria	Proteobacteria	Betaproteobacteria	Burkholderiales	Alcaligenaceae	Bordetella	pertussis	Bordetella pertussis	Bordetella pertussis
520	GCF_002286115.1	4102255	Bacteria	Proteobacteria	Betaproteobacteria	Burkholderiales	Alcaligenaceae	Bordetella	pertussis	Bordetella pertussis	Bordetella pertussis
520	GCF_001986275.1	4106355	Bacteria	Proteobacteria	Betaproteobacteria	Burkholderiales	Alcaligenaceae	Bordetella	pertussis	Bordetella pertussis	Bordetella pertussis
520	GCF_001986515.1	4106392	Bacteria	Proteobacteria	Betaproteobacteria	Burkholderiales	Alcaligenaceae	Bordetella	pertussis	Bordetella pertussis	Bordetella pertussis
520	GCF_008330005.1	4126010	Bacteria	Proteobacteria	Betaproteobacteria	Burkholderiales	Alcaligenaceae	Bordetella	pertussis	Bordetella pertussis	Bordetella pertussis
520	GCF_002859685.1	4104273	Bacteria	Proteobacteria	Betaproteobacteria	Burkholderiales	Alcaligenaceae	Bordetella	pertussis	Bordetella pertussis	Bordetella pertussis
520	GCF_001988395.1	4106379	Bacteria	Proteobacteria	Betaproteobacteria	Burkholderiales	Alcaligenaceae	Bordetella	pertussis	Bordetella pertussis	Bordetella pertussis
520	GCF_001988915.1	4112678	Bacteria	Proteobacteria	Betaproteobacteria	Burkholderiales	Alcaligenaceae	Bordetella	pertussis	Bordetella pertussis	Bordetella pertussis
520	GCF_900327845.1	4160081	Bacteria	Proteobacteria	Betaproteobacteria	Burkholderiales	Alcaligenaceae	Bordetella	pertussis	Bordetella pertussis	Bordetella pertussis
520	GCF_004635985.1	4107707	Bacteria	Proteobacteria	Betaproteobacteria	Burkholderiales	Alcaligenaceae	Bordetella	pertussis	Bordetella pertussis	Bordetella pertussis
520	GCF_004634845.1	4106382	Bacteria	Proteobacteria	Betaproteobacteria	Burkholderiales	Alcaligenaceae	Bordetella	pertussis	Bordetella pertussis	Bordetella pertussis
520	GCF_004634865.1	4107421	Bacteria	Proteobacteria	Betaproteobacteria	Burkholderiales	Alcaligenaceae	Bordetella	pertussis	Bordetella pertussis	Bordetella pertussis
520	GCF_001605095.1	4104286	Bacteria	Proteobacteria	Betaproteobacteria	Burkholderiales	Alcaligenaceae	Bordetella	pertussis	Bordetella pertussis	Bordetella pertussis
520	GCF_900327875.1	4137378	Bacteria	Proteobacteria	Betaproteobacteria	Burkholderiales	Alcaligenaceae	Bordetella	pertussis	Bordetella pertussis	Bordetella pertussis
520	GCF_001686365.1	4127222	Bacteria	Proteobacteria	Betaproteobacteria	Burkholderiales	Alcaligenaceae	Bordetella	pertussis	Bordetella pertussis	Bordetella pertussis
520	GCF_004634905.1	4106376	Bacteria	Proteobacteria	Betaproteobacteria	Burkholderiales	Alcaligenaceae	Bordetella	pertussis	Bordetella pertussis	Bordetella pertussis
520	GCF_001686625.1	4124767	Bacteria	Proteobacteria	Betaproteobacteria	Burkholderiales	Alcaligenaceae	Bordetella	pertussis	Bordetella pertussis	Bordetella pertussis
520	GCF_004009655.1	4121896	Bacteria	Proteobacteria	Betaproteobacteria	Burkholderiales	Alcaligenaceae	Bordetella	pertussis	Bordetella pertussis	Bordetella pertussis
520	GCF_002859665.1	4106356	Bacteria	Proteobacteria	Betaproteobacteria	Burkholderiales	Alcaligenaceae	Bordetella	pertussis	Bordetella pertussis	Bordetella pertussis
520	GCF_001985745.1	4103225	Bacteria	Proteobacteria	Betaproteobacteria	Burkholderiales	Alcaligenaceae	Bordetella	pertussis	Bordetella pertussis	Bordetella pertussis
520	GCF_001985165.1	4103215	Bacteria	Proteobacteria	Betaproteobacteria	Burkholderiales	Alcaligenaceae	Bordetella	pertussis	Bordetella pertussis	Bordetella pertussis
520	GCF_004635245.1	4110581	Bacteria	Proteobacteria	Betaproteobacteria	Burkholderiales	Alcaligenaceae	Bordetella	pertussis	Bordetella pertussis	Bordetella pertussis
520	GCF_004636545.1	4110583	Bacteria	Proteobacteria	Betaproteobacteria	Burkholderiales	Alcaligenaceae	Bordetella	pertussis	Bordetella pertussis	Bordetella pertussis
520	GCF_002442635.1	4107365	Bacteria	Proteobacteria	Betaproteobacteria	Burkholderiales	Alcaligenaceae	Bordetella	pertussis	Bordetella pertussis	Bordetella pertussis
520	GCF_001988055.1	4134432	Bacteria	Proteobacteria	Betaproteobacteria	Burkholderiales	Alcaligenaceae	Bordetella	pertussis	Bordetella pertussis	Bordetella pertussis
520	GCF_001687385.1	4134643	Bacteria	Proteobacteria	Betaproteobacteria	Burkholderiales	Alcaligenaceae	Bordetella	pertussis	Bordetella pertussis	Bordetella pertussis
520	GCF_004635605.1	4105128	Bacteria	Proteobacteria	Betaproteobacteria	Burkholderiales	Alcaligenaceae	Bordetella	pertussis	Bordetella pertussis	Bordetella pertussis
520	GCF_001686405.1	4115166	Bacteria	Proteobacteria	Betaproteobacteria	Burkholderiales	Alcaligenaceae	Bordetella	pertussis	Bordetella pertussis	Bordetella pertussis
520	GCF_004637085.1	4103077	Bacteria	Proteobacteria	Betaproteobacteria	Burkholderiales	Alcaligenaceae	Bordetella	pertussis	Bordetella pertussis	Bordetella pertussis
520	GCF_004636965.1	4087073	Bacteria	Proteobacteria	Betaproteobacteria	Burkholderiales	Alcaligenaceae	Bordetella	pertussis	Bordetella pertussis	Bordetella pertussis
520	GCF_002285995.1	4110590	Bacteria	Proteobacteria	Betaproteobacteria	Burkholderiales	Alcaligenaceae	Bordetella	pertussis	Bordetella pertussis	Bordetella pertussis
520	GCF_004635925.1	4108772	Bacteria	Proteobacteria	Betaproteobacteria	Burkholderiales	Alcaligenaceae	Bordetella	pertussis	Bordetella pertussis	Bordetella pertussis
520	GCF_004637245.1	4296902	Bacteria	Proteobacteria	Betaproteobacteria	Burkholderiales	Alcaligenaceae	Bordetella	pertussis	Bordetella pertussis	Bordetella pertussis
520	GCF_004009595.1	4104745	Bacteria	Proteobacteria	Betaproteobacteria	Burkholderiales	Alcaligenaceae	Bordetella	pertussis	Bordetella pertussis	Bordetella pertussis
520	GCF_004636865.1	4106349	Bacteria	Proteobacteria	Betaproteobacteria	Burkholderiales	Alcaligenaceae	Bordetella	pertussis	Bordetella pertussis	Bordetella pertussis
520	GCF_001686605.1	4121725	Bacteria	Proteobacteria	Betaproteobacteria	Burkholderiales	Alcaligenaceae	Bordetella	pertussis	Bordetella pertussis	Bordetella pertussis
520	GCF_002286175.1	4106392	Bacteria	Proteobacteria	Betaproteobacteria	Burkholderiales	Alcaligenaceae	Bordetella	pertussis	Bordetella pertussis	Bordetella pertussis
520	GCF_004634705.1	4107434	Bacteria	Proteobacteria	Betaproteobacteria	Burkholderiales	Alcaligenaceae	Bordetella	pertussis	Bordetella pertussis	Bordetella pertussis
520	GCF_004637125.1	4109425	Bacteria	Proteobacteria	Betaproteobacteria	Burkholderiales	Alcaligenaceae	Bordetella	pertussis	Bordetella pertussis	Bordetella pertussis
520	GCF_001986295.1	4106385	Bacteria	Proteobacteria	Betaproteobacteria	Burkholderiales	Alcaligenaceae	Bordetella	pertussis	Bordetella pertussis	Bordetella pertussis
520	GCF_001985125.1	4105889	Bacteria	Proteobacteria	Betaproteobacteria	Burkholderiales	Alcaligenaceae	Bordetella	pertussis	Bordetella pertussis	Bordetella pertussis
520	GCF_001986655.1	4106385	Bacteria	Proteobacteria	Betaproteobacteria	Burkholderiales	Alcaligenaceae	Bordetella	pertussis	Bordetella pertussis	Bordetella pertussis
520	GCF_002892705.1	4082563	Bacteria	Proteobacteria	Betaproteobacteria	Burkholderiales	Alcaligenaceae	Bordetella	pertussis	Bordetella pertussis	Bordetella pertussis
520	GCF_004636085.1	4107246	Bacteria	Proteobacteria	Betaproteobacteria	Burkholderiales	Alcaligenaceae	Bordetella	pertussis	Bordetella pertussis	Bordetella pertussis
520	GCF_001987975.1	4109710	Bacteria	Proteobacteria	Betaproteobacteria	Burkholderiales	Alcaligenaceae	Bordetella	pertussis	Bordetella pertussis	Bordetella pertussis
520	GCF_004636005.1	4107723	Bacteria	Proteobacteria	Betaproteobacteria	Burkholderiales	Alcaligenaceae	Bordetella	pertussis	Bordetella pertussis	Bordetella pertussis
520	GCF_001605525.1	4106502	Bacteria	Proteobacteria	Betaproteobacteria	Burkholderiales	Alcaligenaceae	Bordetella	pertussis	Bordetella pertussis	Bordetella pertussis
520	GCF_900327855.1	4160618	Bacteria	Proteobacteria	Betaproteobacteria	Burkholderiales	Alcaligenaceae	Bordetella	pertussis	Bordetella pertussis	Bordetella pertussis
520	GCF_001988695.1	4102202	Bacteria	Proteobacteria	Betaproteobacteria	Burkholderiales	Alcaligenaceae	Bordetella	pertussis	Bordetella pertussis	Bordetella pertussis
520	GCF_001987755.1	4106503	Bacteria	Proteobacteria	Betaproteobacteria	Burkholderiales	Alcaligenaceae	Bordetella	pertussis	Bordetella pertussis	Bordetella pertussis
520	GCF_001988495.1	4105330	Bacteria	Proteobacteria	Betaproteobacteria	Burkholderiales	Alcaligenaceae	Bordetella	pertussis	Bordetella pertussis	Bordetella pertussis
520	GCF_001988355.1	4112694	Bacteria	Proteobacteria	Betaproteobacteria	Burkholderiales	Alcaligenaceae	Bordetella	pertussis	Bordetella pertussis	Bordetella pertussis
520	GCF_001988295.1	4107422	Bacteria	Proteobacteria	Betaproteobacteria	Burkholderiales	Alcaligenaceae	Bordetella	pertussis	Bordetella pertussis	Bordetella pertussis
520	GCF_001605505.1	4096713	Bacteria	Proteobacteria	Betaproteobacteria	Burkholderiales	Alcaligenaceae	Bordetella	pertussis	Bordetella pertussis	Bordetella pertussis
520	GCF_001988535.1	4103242	Bacteria	Proteobacteria	Betaproteobacteria	Burkholderiales	Alcaligenaceae	Bordetella	pertussis	Bordetella pertussis	Bordetella pertussis
520	GCF_900327835.1	4144451	Bacteria	Proteobacteria	Betaproteobacteria	Burkholderiales	Alcaligenaceae	Bordetella	pertussis	Bordetella pertussis	Bordetella pertussis
520	GCF_001986995.1	4110588	Bacteria	Proteobacteria	Betaproteobacteria	Burkholderiales	Alcaligenaceae	Bordetella	pertussis	Bordetella pertussis	Bordetella pertussis
520	GCF_001987435.1	4109548	Bacteria	Proteobacteria	Betaproteobacteria	Burkholderiales	Alcaligenaceae	Bordetella	pertussis	Bordetella pertussis	Bordetella pertussis
520	GCF_001605115.1	4106490	Bacteria	Proteobacteria	Betaproteobacteria	Burkholderiales	Alcaligenaceae	Bordetella	pertussis	Bordetella pertussis	Bordetella pertussis
520	GCF_001989335.1	4105309	Bacteria	Proteobacteria	Betaproteobacteria	Burkholderiales	Alcaligenaceae	Bordetella	pertussis	Bordetella pertussis	Bordetella pertussis
520	GCF_001988515.1	4111657	Bacteria	Proteobacteria	Betaproteobacteria	Burkholderiales	Alcaligenaceae	Bordetella	pertussis	Bordetella pertussis	Bordetella pertussis
520	GCF_004637165.1	4106403	Bacteria	Proteobacteria	Betaproteobacteria	Burkholderiales	Alcaligenaceae	Bordetella	pertussis	Bordetella pertussis	Bordetella pertussis
520	GCF_001605345.1	4109554	Bacteria	Proteobacteria	Betaproteobacteria	Burkholderiales	Alcaligenaceae	Bordetella	pertussis	Bordetella pertussis	Bordetella pertussis
520	GCF_002859625.1	4107548	Bacteria	Proteobacteria	Betaproteobacteria	Burkholderiales	Alcaligenaceae	Bordetella	pertussis	Bordetella pertussis	Bordetella pertussis
520	GCF_001605175.1	4106364	Bacteria	Proteobacteria	Betaproteobacteria	Burkholderiales	Alcaligenaceae	Bordetella	pertussis	Bordetella pertussis	Bordetella pertussis
[truncated: 19,739 more rows]
