# Supplementary material for: Systematic and quantitative view of the antiviral arsenal of prokaryotes
Source: Nat Commun. 2022 May 10;13:2561. doi: 10.1038/s41467-022-30269-9 (PMC9090908; doi:10.1038/s41467-022-30269-9)
Supplement: Supplementary file 9 — Dataset 5 [file 41467_2022_30269_MOESM9_ESM.xlsx]

## Sheet: Supplementary_Data_5_systems
sys_id	Assembly	replicon	syst_name	syst_name_type	Size_of_genome	start_sys	end_sys	Size_system
GCF_000005825.2_NC_013791.2_RM_Type_I_2023	GCF_000005825.2	GCF_000005825.2_NC_013791.2	RM	RM_Type_I	4249248	3021028	3027380	6352
GCF_000005825.2_NC_013791.2_AbiH_1308	GCF_000005825.2	GCF_000005825.2_NC_013791.2	AbiH	AbiH	4249248	3572297	3573016	719
GCF_000005825.2_NC_013791.2_Gao_Her_DUF_332	GCF_000005825.2	GCF_000005825.2_NC_013791.2	Gao_Her	Gao_Her_DUF	4249248	411688	414603	2915
GCF_000005825.2_NC_013792.1_RM_Type_IIG_14678	GCF_000005825.2	GCF_000005825.2_NC_013792.1	RM	RM_Type_IIG	4249248	266299	268236	1937
GCF_000005845.2_NC_000913.3_Lit_1309	GCF_000005845.2	GCF_000005845.2_NC_000913.3	Lit	Lit	4641652	1209685	1210239	554
GCF_000005845.2_NC_000913.3_RM_Type_IV_2025	GCF_000005845.2	GCF_000005845.2_NC_000913.3	RM	RM_Type_IV	4641652	1227071	1227472	401
GCF_000005845.2_NC_000913.3_Hachiman_237	GCF_000005845.2	GCF_000005845.2_NC_000913.3	Hachiman	Hachiman	4641652	2803502	2806017	2515
GCF_000005845.2_NC_000913.3_CAS_Class1-Subtype-I-E_1509	GCF_000005845.2	GCF_000005845.2_NC_000913.3	Cas	CAS_Class1-Subtype-I-E	4641652	2929576	2939310	9734
GCF_000005845.2_NC_000913.3_Druantia_III_1012	GCF_000005845.2	GCF_000005845.2_NC_000913.3	Druantia	Druantia_III	4641652	4636696	4639530	2834
GCF_000005845.2_NC_000913.3_RM_Type_IV_2026	GCF_000005845.2	GCF_000005845.2_NC_000913.3	RM	RM_Type_IV	4641652	4639590	4640542	952
GCF_000005845.2_NC_000913.3_RM_Type_I_2024	GCF_000005845.2	GCF_000005845.2_NC_000913.3	RM	RM_Type_I	NA	NA	NA	NA
GCF_000006175.1_NC_014222.1_RM_Type_I_2027	GCF_000006175.1	GCF_000006175.1_NC_014222.1	RM	RM_Type_I	1936387	345716	351470	5754
GCF_000006175.1_NC_014222.1_RM_Type_I_2028	GCF_000006175.1	GCF_000006175.1_NC_014222.1	RM	RM_Type_I	1936387	525804	532208	6404
GCF_000006175.1_NC_014222.1_CAS_Class1-Subtype-I-B_5276	GCF_000006175.1	GCF_000006175.1_NC_014222.1	Cas	CAS_Class1-Subtype-I-B	1936387	542258	551174	8916
GCF_000006175.1_NC_014222.1_CAS_Class1-Subtype-III-B_5278	GCF_000006175.1	GCF_000006175.1_NC_014222.1	Cas	CAS_Class1-Subtype-III-B	1936387	550500	560632	10132
GCF_000006175.1_NC_014222.1_CAS_Class1-Subtype-III-B_5279	GCF_000006175.1	GCF_000006175.1_NC_014222.1	Cas	CAS_Class1-Subtype-III-B	1936387	565514	595875	30361
GCF_000006175.1_NC_014222.1_RM_Type_IV_2029	GCF_000006175.1	GCF_000006175.1_NC_014222.1	RM	RM_Type_IV	1936387	569017	572996	3979
GCF_000006175.1_NC_014222.1_CAS_Class1-Subtype-I-B_5277	GCF_000006175.1	GCF_000006175.1_NC_014222.1	Cas	CAS_Class1-Subtype-I-B	1936387	594626	604411	9785
GCF_000006605.1_NC_007164.1_RM_Type_IV_1012	GCF_000006605.1	GCF_000006605.1_NC_007164.1	RM	RM_Type_IV	2476822	1448452	1449723	1271
GCF_000006605.1_NC_007164.1_RM_Type_III_1011	GCF_000006605.1	GCF_000006605.1_NC_007164.1	RM	RM_Type_III	2476822	1453307	1457901	4594
GCF_000006605.1_NC_007164.1_RM_Type_I_1008	GCF_000006605.1	GCF_000006605.1_NC_007164.1	RM	RM_Type_I	2476822	1469838	1477331	7493
GCF_000006605.1_NC_007164.1_RM_Type_II_1009	GCF_000006605.1	GCF_000006605.1_NC_007164.1	RM	RM_Type_II	2476822	2168686	2170592	1906
GCF_000006605.1_NC_007164.1_RM_Type_III_1010	GCF_000006605.1	GCF_000006605.1_NC_007164.1	RM	RM_Type_III	2476822	632518	637067	4549
GCF_000006605.1_NC_007164.1_CAS_Class1-Subtype-I-E_10750	GCF_000006605.1	GCF_000006605.1_NC_007164.1	Cas	CAS_Class1-Subtype-I-E	2476822	777150	786252	9102
GCF_000006605.1_NC_007164.1_RM_Type_I_1007	GCF_000006605.1	GCF_000006605.1_NC_007164.1	RM	RM_Type_I	2476822	1071414	1077668	6254
GCF_000006625.1_NC_002162.1_RM_Type_I_1013	GCF_000006625.1	GCF_000006625.1_NC_002162.1	RM	RM_Type_I	751719	120158	126272	6114
GCF_000006625.1_NC_002162.1_Abi2_7216	GCF_000006625.1	GCF_000006625.1_NC_002162.1	Abi2	Abi2	751719	445807	446682	875
GCF_000006625.1_NC_002162.1_RM_Type_III_1014	GCF_000006625.1	GCF_000006625.1_NC_002162.1	RM	RM_Type_III	751719	546042	549607	3565
GCF_000006645.1_NC_004088.1_CAS_Class1-Subtype-I-F_8443	GCF_000006645.1	GCF_000006645.1_NC_004088.1	Cas	CAS_Class1-Subtype-I-F	4701745	1902896	1911449	8553
GCF_000006645.1_NC_004088.1_Lamassu_1678	GCF_000006645.1	GCF_000006645.1_NC_004088.1	Lamassu	Lamassu	4701745	3391421	3394229	2808
GCF_000006645.1_NC_004088.1_RM_Type_II_13105	GCF_000006645.1	GCF_000006645.1_NC_004088.1	RM	RM_Type_II	4701745	4209699	4213141	3442
GCF_000006645.1_NC_004088.1_RM_Type_IV_13106	GCF_000006645.1	GCF_000006645.1_NC_004088.1	RM	RM_Type_IV	4701745	4214165	4217541	3376
GCF_000006725.1_NC_002488.3_RM_Type_III_1019	GCF_000006725.1	GCF_000006725.1_NC_002488.3	RM	RM_Type_III	2731750	1875227	1879552	4325
GCF_000006725.1_NC_002488.3_Rst_HelicaseDUF2290_679	GCF_000006725.1	GCF_000006725.1_NC_002488.3	Rst_HelicaseDUF2290	Rst_HelicaseDUF2290	2731750	2541146	2543982	2836
GCF_000006725.1_NC_002488.3_RM_Type_I_1015	GCF_000006725.1	GCF_000006725.1_NC_002488.3	RM	RM_Type_I	2731750	2606910	2620560	13650
GCF_000006725.1_NC_002488.3_Wadjet_I_2	GCF_000006725.1	GCF_000006725.1_NC_002488.3	Wadjet	Wadjet_I	2731750	2622640	2629495	6855
GCF_000006725.1_NC_002488.3_RM_Type_I_1016	GCF_000006725.1	GCF_000006725.1_NC_002488.3	RM	RM_Type_I	2731750	2630677	2637341	6664
GCF_000006725.1_NC_002488.3_RM_Type_II_1017	GCF_000006725.1	GCF_000006725.1_NC_002488.3	RM	RM_Type_II	2731750	613830	615820	1990
GCF_000006725.1_NC_002488.3_RM_Type_II_1018	GCF_000006725.1	GCF_000006725.1_NC_002488.3	RM	RM_Type_II	2731750	898699	900761	2062
GCF_000006745.1_NC_002505.1_dCTPdeaminase_1102	GCF_000006745.1	GCF_000006745.1_NC_002505.1	dCTPdeaminase	dCTPdeaminase	4033464	175343	176932	1589
GCF_000006745.1_NC_002505.1_Zorya_TypeI_1	GCF_000006745.1	GCF_000006745.1_NC_002505.1	Zorya	Zorya_TypeI	4033464	1898009	1905745	7736
GCF_000006745.1_NC_002505.1_RM_Type_I_13625	GCF_000006745.1	GCF_000006745.1_NC_002505.1	RM	RM_Type_I	4033464	1905790	1916009	10219
GCF_000006745.1_NC_002505.1_dGTPase_1103	GCF_000006745.1	GCF_000006745.1_NC_002505.1	dGTPase	dGTPase	4033464	2131258	2132583	1325
GCF_000006745.1_NC_002505.1_Retron_I_A_4	GCF_000006745.1	GCF_000006745.1_NC_002505.1	Retron	Retron_I_A	4033464	2549666	2552866	3200
GCF_000006765.1_NC_002516.2_Rst_HelicaseDUF2290_277	GCF_000006765.1	GCF_000006765.1_NC_002516.2	Rst_HelicaseDUF2290	Rst_HelicaseDUF2290	6264404	1486266	1489095	2829
GCF_000006765.1_NC_002516.2_RM_Type_I_2030	GCF_000006765.1	GCF_000006765.1_NC_002516.2	RM	RM_Type_I	6264404	3090221	3098508	8287
GCF_000006785.2_NC_002737.2_CAS_Class1-Subtype-I-C_2390	GCF_000006785.2	GCF_000006785.2_NC_002737.2	Cas	CAS_Class1-Subtype-I-C	1852433	1283879	1291898	8019
GCF_000006785.2_NC_002737.2_RM_Type_I_13626	GCF_000006785.2	GCF_000006785.2_NC_002737.2	RM	RM_Type_I	1852433	1584927	1590710	5783
GCF_000006785.2_NC_002737.2_CAS_Class2-Subtype-II-A_2392	GCF_000006785.2	GCF_000006785.2_NC_002737.2	Cas	CAS_Class2-Subtype-II-A	1852433	854751	860716	5965
GCF_000006805.1_NC_001869.1_AbiEii_8089	GCF_000006805.1	GCF_000006805.1_NC_001869.1	AbiEii	AbiEii	2571010	66513	68152	1639
GCF_000006805.1_NC_001869.1_RM_Type_IIG_13627	GCF_000006805.1	GCF_000006805.1_NC_001869.1	RM	RM_Type_IIG	2571010	103476	105569	2093
GCF_000006805.1_NC_001869.1_AbiEii_8090	GCF_000006805.1	GCF_000006805.1_NC_001869.1	AbiEii	AbiEii	2571010	155237	156876	1639
GCF_000006805.1_NC_002607.1_RM_Type_I_13628	GCF_000006805.1	GCF_000006805.1_NC_002607.1	RM	RM_Type_I	2571010	87668	93641	5973
GCF_000006805.1_NC_002608.1_AbiEii_7996	GCF_000006805.1	GCF_000006805.1_NC_002608.1	AbiEii	AbiEii	2571010	66513	68152	1639
GCF_000006805.1_NC_002608.1_RM_Type_IIG_13629	GCF_000006805.1	GCF_000006805.1_NC_002608.1	RM	RM_Type_IIG	2571010	103476	105569	2093
GCF_000006825.1_NC_002663.1_CAS_Class2-Subtype-II-C_2398	GCF_000006825.1	GCF_000006825.1_NC_002663.1	Cas	CAS_Class2-Subtype-II-C	2257487	1322726	1327185	4459
GCF_000006825.1_NC_002663.1_RM_Type_I_1020	GCF_000006825.1	GCF_000006825.1_NC_002663.1	RM	RM_Type_I	2257487	1736117	1745121	9004
GCF_000006825.1_NC_002663.1_Abi2_1104	GCF_000006825.1	GCF_000006825.1_NC_002663.1	Abi2	Abi2	2257487	1740835	1741764	929
GCF_000006825.1_NC_002663.1_Abi2_1105	GCF_000006825.1	GCF_000006825.1_NC_002663.1	Abi2	Abi2	2257487	2007544	2008494	950
GCF_000006825.1_NC_002663.1_CAS_Class1-Subtype-I-F_2396	GCF_000006825.1	GCF_000006825.1_NC_002663.1	Cas	CAS_Class1-Subtype-I-F	2257487	358606	369045	10439
GCF_000006825.1_NC_002663.1_RM_Type_III_1021	GCF_000006825.1	GCF_000006825.1_NC_002663.1	RM	RM_Type_III	2257487	811182	816215	5033
GCF_000006825.1_NC_002663.1_dGTPase_1106	GCF_000006825.1	GCF_000006825.1_NC_002663.1	dGTPase	dGTPase	2257487	1034068	1035420	1352
GCF_000006845.1_NC_002946.2_RM_Type_II_1027	GCF_000006845.1	GCF_000006845.1_NC_002946.2	RM	RM_Type_II	2153922	1111325	1113958	2633
GCF_000006845.1_NC_002946.2_RM_Type_II_1028	GCF_000006845.1	GCF_000006845.1_NC_002946.2	RM	RM_Type_II	2153922	1157888	1159666	1778
GCF_000006845.1_NC_002946.2_RM_Type_II_1029	GCF_000006845.1	GCF_000006845.1_NC_002946.2	RM	RM_Type_II	2153922	1767136	1768648	1512
GCF_000006845.1_NC_002946.2_RM_Type_II_1030	GCF_000006845.1	GCF_000006845.1_NC_002946.2	RM	RM_Type_II	2153922	1963964	1965960	1996
GCF_000006845.1_NC_002946.2_RM_Type_II_1023	GCF_000006845.1	GCF_000006845.1_NC_002946.2	RM	RM_Type_II	2153922	301780	303132	1352
GCF_000006845.1_NC_002946.2_RM_Type_IIG_1031	GCF_000006845.1	GCF_000006845.1_NC_002946.2	RM	RM_Type_IIG	2153922	347355	348179	824
GCF_000006845.1_NC_002946.2_RM_Type_II_1024	GCF_000006845.1	GCF_000006845.1_NC_002946.2	RM	RM_Type_II	2153922	354395	358443	4048
GCF_000006845.1_NC_002946.2_RM_Type_III_1032	GCF_000006845.1	GCF_000006845.1_NC_002946.2	RM	RM_Type_III	2153922	518016	523108	5092
GCF_000006845.1_NC_002946.2_RM_Type_III_1033	GCF_000006845.1	GCF_000006845.1_NC_002946.2	RM	RM_Type_III	2153922	627312	632346	5034
GCF_000006845.1_NC_002946.2_RM_Type_II_1025	GCF_000006845.1	GCF_000006845.1_NC_002946.2	RM	RM_Type_II	2153922	664091	666109	2018
GCF_000006845.1_NC_002946.2_RM_Type_I_1022	GCF_000006845.1	GCF_000006845.1_NC_002946.2	RM	RM_Type_I	2153922	690081	697692	7611
GCF_000006845.1_NC_002946.2_RM_Type_II_1026	GCF_000006845.1	GCF_000006845.1_NC_002946.2	RM	RM_Type_II	2153922	857066	858865	1799
GCF_000006865.1_NC_002662.1_RM_Type_I_13630	GCF_000006865.1	GCF_000006865.1_NC_002662.1	RM	RM_Type_I	2365589	640780	646574	5794
GCF_000006885.1_NC_003028.3_RM_Type_IIG_13634	GCF_000006885.1	GCF_000006885.1_NC_003028.3	RM	RM_Type_IIG	2160842	1151348	1154602	3254
GCF_000006885.1_NC_003028.3_RM_Type_IV_13635	GCF_000006885.1	GCF_000006885.1_NC_003028.3	RM	RM_Type_IV	2160842	1186000	1187931	1931
GCF_000006885.1_NC_003028.3_RM_Type_II_13633	GCF_000006885.1	GCF_000006885.1_NC_003028.3	RM	RM_Type_II	2160842	1349197	1350941	1744
GCF_000006885.1_NC_003028.3_RM_Type_I_13631	GCF_000006885.1	GCF_000006885.1_NC_003028.3	RM	RM_Type_I	2160842	486054	494129	8075
GCF_000006885.1_NC_003028.3_RM_Type_I_13632	GCF_000006885.1	GCF_000006885.1_NC_003028.3	RM	RM_Type_I	2160842	835075	843475	8400
GCF_000006905.1_NC_002696.2_RM_Type_II_13637	GCF_000006905.1	GCF_000006905.1_NC_002696.2	RM	RM_Type_II	4016947	1160908	1165135	4227
GCF_000006905.1_NC_002696.2_RM_Type_I_13636	GCF_000006905.1	GCF_000006905.1_NC_002696.2	RM	RM_Type_I	4016947	684666	691795	7129
GCF_000006905.1_NC_002696.2_RM_Type_IIG_13638	GCF_000006905.1	GCF_000006905.1_NC_002696.2	RM	RM_Type_IIG	4016947	921395	924352	2957
GCF_000006925.2_NC_004337.2_RM_Type_I_2031	GCF_000006925.2	GCF_000006925.2_NC_004337.2	RM	RM_Type_I	4828820	4534639	4540268	5629
GCF_000006945.2_NC_003197.2_PARIS_I_1	GCF_000006945.2	GCF_000006945.2_NC_003197.2	Rst_PARIS	PARIS_I	4951383	2886077	2888223	2146
GCF_000006945.2_NC_003197.2_CAS_Class1-Subtype-I-E_1512	GCF_000006945.2	GCF_000006945.2_NC_003197.2	Cas	CAS_Class1-Subtype-I-E	4951383	3078251	3086710	8459
GCF_000006945.2_NC_003197.2_RM_Type_III_2033	GCF_000006945.2	GCF_000006945.2_NC_003197.2	RM	RM_Type_III	4951383	403332	408272	4940
GCF_000006945.2_NC_003197.2_Retron_II_677	GCF_000006945.2	GCF_000006945.2_NC_003197.2	Retron	Retron_II	4951383	4051391	4053288	1897
GCF_000006945.2_NC_003197.2_BREX_I_676	GCF_000006945.2	GCF_000006945.2_NC_003197.2	BREX	BREX_I	4951383	4736695	4751857	15162
GCF_000006945.2_NC_003197.2_PARIS_II_2	GCF_000006945.2	GCF_000006945.2_NC_003197.2	Rst_PARIS	PARIS_II	4951383	4741390	4743280	1890
GCF_000006945.2_NC_003197.2_RM_Type_I_2032	GCF_000006945.2	GCF_000006945.2_NC_003197.2	RM	RM_Type_I	4951383	4777624	4784286	6662
GCF_000006945.2_NC_003197.2_RM_Type_IV_2034	GCF_000006945.2	GCF_000006945.2_NC_003197.2	RM	RM_Type_IV	4951383	4784484	4785398	914
GCF_000006965.1_NC_003047.1_Druantia_II_394	GCF_000006965.1	GCF_000006965.1_NC_003047.1	Druantia	Druantia_II	6691694	3419212	3429296	10084
GCF_000006965.1_NC_003047.1_RM_Type_I_13639	GCF_000006965.1	GCF_000006965.1_NC_003047.1	RM	RM_Type_I	6691694	664606	670658	6052
GCF_000006985.1_NC_002932.3_RM_Type_II_2035	GCF_000006985.1	GCF_000006985.1_NC_002932.3	RM	RM_Type_II	2154946	1089271	1091486	2215
GCF_000006985.1_NC_002932.3_RM_Type_IIG_2036	GCF_000006985.1	GCF_000006985.1_NC_002932.3	RM	RM_Type_IIG	2154946	1091506	1094091	2585
GCF_000006985.1_NC_002932.3_RM_Type_III_2038	GCF_000006985.1	GCF_000006985.1_NC_002932.3	RM	RM_Type_III	2154946	1638084	1644286	6202
GCF_000006985.1_NC_002932.3_CAS_Class1-Subtype-I-E_5847	GCF_000006985.1	GCF_000006985.1_NC_002932.3	Cas	CAS_Class1-Subtype-I-E	2154946	1868933	1877302	8369
GCF_000006985.1_NC_002932.3_RM_Type_III_2037	GCF_000006985.1	GCF_000006985.1_NC_002932.3	RM	RM_Type_III	2154946	858864	865658	6794
GCF_000006985.1_NC_002932.3_CAS_Class1-Subtype-I-C_5846	GCF_000006985.1	GCF_000006985.1_NC_002932.3	Cas	CAS_Class1-Subtype-I-C	2154946	1055243	1062605	7362
GCF_000007005.1_NC_002754.1_CAS_Class1-Subtype-I-A_1	GCF_000007005.1	GCF_000007005.1_NC_002754.1	Cas	CAS_Class1-Subtype-I-A	2992245	1240458	1254425	13967
GCF_000007005.1_NC_002754.1_CAS_Class1-Subtype-III-D_7	GCF_000007005.1	GCF_000007005.1_NC_002754.1	Cas	CAS_Class1-Subtype-III-D	2992245	1276571	1290519	13948
GCF_000007005.1_NC_002754.1_CAS_Class1-Subtype-I-A_2	GCF_000007005.1	GCF_000007005.1_NC_002754.1	Cas	CAS_Class1-Subtype-I-A	2992245	1289656	1305242	15586
GCF_000007005.1_NC_002754.1_CAS_Class1-Subtype-III-B_4	GCF_000007005.1	GCF_000007005.1_NC_002754.1	Cas	CAS_Class1-Subtype-III-B	2992245	1364187	1367608	3421
GCF_000007005.1_NC_002754.1_CAS_Class1-Subtype-III-B_5	GCF_000007005.1	GCF_000007005.1_NC_002754.1	Cas	CAS_Class1-Subtype-III-B	2992245	1563182	1570360	7178
GCF_000007005.1_NC_002754.1_CAS_Class1-Subtype-III-B_6	GCF_000007005.1	GCF_000007005.1_NC_002754.1	Cas	CAS_Class1-Subtype-III-B	2992245	1798337	1806668	8331
GCF_000007005.1_NC_002754.1_CAS_Class1-Subtype-I-A_3	GCF_000007005.1	GCF_000007005.1_NC_002754.1	Cas	CAS_Class1-Subtype-I-A	2992245	1815581	1821762	6181
GCF_000007045.1_NC_003098.1_RM_Type_IIG_13642	GCF_000007045.1	GCF_000007045.1_NC_003098.1	RM	RM_Type_IIG	2038615	1099497	1102751	3254
GCF_000007045.1_NC_003098.1_RM_Type_IV_13643	GCF_000007045.1	GCF_000007045.1_NC_003098.1	RM	RM_Type_IV	2038615	1134145	1136076	1931
GCF_000007045.1_NC_003098.1_RM_Type_I_13640	GCF_000007045.1	GCF_000007045.1_NC_003098.1	RM	RM_Type_I	2038615	450637	458712	8075
GCF_000007045.1_NC_003098.1_RM_Type_I_13641	GCF_000007045.1	GCF_000007045.1_NC_003098.1	RM	RM_Type_I	2038615	786755	792301	5546
GCF_000007065.1_NC_003901.1_RM_Type_IV_9	GCF_000007065.1	GCF_000007065.1_NC_003901.1	RM	RM_Type_IV	4096345	1461900	1462820	920
GCF_000007065.1_NC_003901.1_RM_Type_IIG_8	GCF_000007065.1	GCF_000007065.1_NC_003901.1	RM	RM_Type_IIG	4096345	200894	204391	3497
GCF_000007065.1_NC_003901.1_RM_Type_I_2	GCF_000007065.1	GCF_000007065.1_NC_003901.1	RM	RM_Type_I	4096345	1985816	1999919	14103
GCF_000007065.1_NC_003901.1_RM_Type_I_3	GCF_000007065.1	GCF_000007065.1_NC_003901.1	RM	RM_Type_I	4096345	2611111	2620048	8937
GCF_000007065.1_NC_003901.1_RM_Type_I_4	GCF_000007065.1	GCF_000007065.1_NC_003901.1	RM	RM_Type_I	4096345	2732159	2738927	6768
GCF_000007065.1_NC_003901.1_RM_Type_I_5	GCF_000007065.1	GCF_000007065.1_NC_003901.1	RM	RM_Type_I	4096345	3230195	3235603	5408
GCF_000007065.1_NC_003901.1_RM_Type_I_6	GCF_000007065.1	GCF_000007065.1_NC_003901.1	RM	RM_Type_I	4096345	3270295	3279070	8775
GCF_000007065.1_NC_003901.1_DISARM_2_5094	GCF_000007065.1	GCF_000007065.1_NC_003901.1	DISARM	DISARM_2	4096345	365840	374105	8265
GCF_000007065.1_NC_003901.1_RM_Type_I_7	GCF_000007065.1	GCF_000007065.1_NC_003901.1	RM	RM_Type_I	4096345	3593860	3603077	9217
GCF_000007065.1_NC_003901.1_AVAST_IV_2373	GCF_000007065.1	GCF_000007065.1_NC_003901.1	AVAST	AVAST_IV	4096345	3677242	3682383	5141
GCF_000007065.1_NC_003901.1_RM_Type_IV_10	GCF_000007065.1	GCF_000007065.1_NC_003901.1	RM	RM_Type_IV	4096345	4010057	4011073	1016
GCF_000007065.1_NC_003901.1_RM_Type_IV_11	GCF_000007065.1	GCF_000007065.1_NC_003901.1	RM	RM_Type_IV	4096345	4033969	4034757	788
GCF_000007065.1_NC_003901.1_CAS_Class1-Subtype-III-C_1516	GCF_000007065.1	GCF_000007065.1_NC_003901.1	Cas	CAS_Class1-Subtype-III-C	4096345	4080452	4089302	8850
GCF_000007065.1_NC_003901.1_RM_Type_I_1	GCF_000007065.1	GCF_000007065.1_NC_003901.1	RM	RM_Type_I	4096345	546056	552267	6211
GCF_000007065.1_NC_003901.1_CAS_Class1-Subtype-I-B_1515	GCF_000007065.1	GCF_000007065.1_NC_003901.1	Cas	CAS_Class1-Subtype-I-B	4096345	682642	691804	9162
GCF_000007085.1_NC_003869.1_RM_Type_I_2039	GCF_000007085.1	GCF_000007085.1_NC_003869.1	RM	RM_Type_I	2689445	1504205	1511538	7333
GCF_000007085.1_NC_003869.1_CAS_Class1-Subtype-III-B_5287	GCF_000007085.1	GCF_000007085.1_NC_003869.1	Cas	CAS_Class1-Subtype-III-B	2689445	2523470	2535850	12380
GCF_000007085.1_NC_003869.1_CAS_Class1-Subtype-I-B_5286	GCF_000007085.1	GCF_000007085.1_NC_003869.1	Cas	CAS_Class1-Subtype-I-B	2689445	2555595	2565883	10288
GCF_000007105.1_NC_006526.2_RM_Type_IV_13781	GCF_000007105.1	GCF_000007105.1_NC_006526.2	RM	RM_Type_IV	2056363	31083	32006	923
GCF_000007105.1_NC_006526.2_CAS_Class1-Subtype-I-F_10045	GCF_000007105.1	GCF_000007105.1_NC_006526.2	Cas	CAS_Class1-Subtype-I-F	2056363	671464	679909	8445
GCF_000007125.1_NC_003317.1_AbiH_5148	GCF_000007125.1	GCF_000007125.1_NC_003317.1	AbiH	AbiH	3294931	1727932	1728890	958
GCF_000007125.1_NC_003318.1_RM_Type_I_2040	GCF_000007125.1	GCF_000007125.1_NC_003318.1	RM	RM_Type_I	3294931	469860	476206	6346
GCF_000007145.1_NC_003902.1_Zorya_TypeI_1	GCF_000007145.1	GCF_000007145.1_NC_003902.1	Zorya	Zorya_TypeI	5076188	1688713	1696136	7423
GCF_000007145.1_NC_003902.1_RM_Type_III_2044	GCF_000007145.1	GCF_000007145.1_NC_003902.1	RM	RM_Type_III	5076188	269602	273736	4134
GCF_000007145.1_NC_003902.1_RM_Type_IV_2045	GCF_000007145.1	GCF_000007145.1_NC_003902.1	RM	RM_Type_IV	5076188	3240284	3244112	3828
GCF_000007145.1_NC_003902.1_RM_Type_I_2043	GCF_000007145.1	GCF_000007145.1_NC_003902.1	RM	RM_Type_I	5076188	3442259	3450021	7762
GCF_000007145.1_NC_003902.1_AbiEii_1311	GCF_000007145.1	GCF_000007145.1_NC_003902.1	AbiEii	AbiEii	5076188	3693977	3695654	1677
GCF_000007145.1_NC_003902.1_Abi2_1310	GCF_000007145.1	GCF_000007145.1_NC_003902.1	Abi2	Abi2	5076188	390694	391614	920
GCF_000007145.1_NC_003902.1_Retron_XII_678	GCF_000007145.1	GCF_000007145.1_NC_003902.1	Retron	Retron_XII	5076188	4324395	4326089	1694
GCF_000007145.1_NC_003902.1_Wadjet_I_2	GCF_000007145.1	GCF_000007145.1_NC_003902.1	Wadjet	Wadjet_I	5076188	4964959	4972254	7295
GCF_000007145.1_NC_003902.1_PrrC_2041	GCF_000007145.1	GCF_000007145.1_NC_003902.1	PrrC	PrrC	5076188	561024	569014	7990
GCF_000007145.1_NC_003902.1_Gao_Ppl_1312	GCF_000007145.1	GCF_000007145.1_NC_003902.1	Gao_Ppl	Gao_Ppl	5076188	636834	639545	2711
GCF_000007165.1_NC_003919.1_AbiEii_1679	GCF_000007165.1	GCF_000007165.1_NC_003919.1	AbiEii	AbiEii	5274174	2551636	2553385	1749
GCF_000007165.1_NC_003919.1_RM_Type_II_5506	GCF_000007165.1	GCF_000007165.1_NC_003919.1	RM	RM_Type_II	5274174	2835696	2838196	2500
GCF_000007165.1_NC_003919.1_RM_Type_I_5505	GCF_000007165.1	GCF_000007165.1_NC_003919.1	RM	RM_Type_I	5274174	3399396	3405994	6598
GCF_000007165.1_NC_003919.1_CAS_Class1-Subtype-I-C_151	GCF_000007165.1	GCF_000007165.1_NC_003919.1	Cas	CAS_Class1-Subtype-I-C	5274174	4514501	4522281	7780
GCF_000007165.1_NC_003919.1_Wadjet_I_3	GCF_000007165.1	GCF_000007165.1_NC_003919.1	Wadjet	Wadjet_I	5274174	5081284	5088179	6895
GCF_000007185.1_NC_003551.1_CAS_Class1-Subtype-III-B_36	GCF_000007185.1	GCF_000007185.1_NC_003551.1	Cas	CAS_Class1-Subtype-III-B	1694969	1292953	1306332	13379
GCF_000007185.1_NC_003551.1_CAS_Class1-Subtype-III-A_35	GCF_000007185.1	GCF_000007185.1_NC_003551.1	Cas	CAS_Class1-Subtype-III-A	1694969	1324335	1339115	14780
GCF_000007225.1_NC_003364.1_CAS_Class1-Subtype-I-A_6911	GCF_000007225.1	GCF_000007225.1_NC_003364.1	Cas	CAS_Class1-Subtype-I-A	2222430	94405	112546	18141
GCF_000007225.1_NC_003364.1_RM_Type_IIG_14680	GCF_000007225.1	GCF_000007225.1_NC_003364.1	RM	RM_Type_IIG	2222430	129407	133126	3719
GCF_000007225.1_NC_003364.1_RM_Type_II_14679	GCF_000007225.1	GCF_000007225.1_NC_003364.1	RM	RM_Type_II	2222430	1912191	1914406	2215
GCF_000007225.1_NC_003364.1_CAS_Cluster_6915	GCF_000007225.1	GCF_000007225.1_NC_003364.1	Cas	CAS_Cluster	2222430	35472	45236	9764
GCF_000007225.1_NC_003364.1_CAS_Class1-Type-III_6914	GCF_000007225.1	GCF_000007225.1_NC_003364.1	Cas	CAS_Class1-Type-III	2222430	57805	74508	16703
GCF_000007245.1_NC_004556.1_RM_Type_II_2048	GCF_000007245.1	GCF_000007245.1_NC_004556.1	RM	RM_Type_II	2521148	1858516	1860698	2182
GCF_000007245.1_NC_004556.1_Rst_HelicaseDUF2290_278	GCF_000007245.1	GCF_000007245.1_NC_004556.1	Rst_HelicaseDUF2290	Rst_HelicaseDUF2290	2521148	2385449	2388276	2827
GCF_000007245.1_NC_004556.1_RM_Type_I_2046	GCF_000007245.1	GCF_000007245.1_NC_004556.1	RM	RM_Type_I	2521148	2450105	2463709	13604
GCF_000007245.1_NC_004556.1_Wadjet_I_4	GCF_000007245.1	GCF_000007245.1_NC_004556.1	Wadjet	Wadjet_I	2521148	2465784	2472636	6852
GCF_000007245.1_NC_004556.1_RM_Type_II_2047	GCF_000007245.1	GCF_000007245.1_NC_004556.1	RM	RM_Type_II	2521148	708396	711294	2898
GCF_000007245.1_NC_004556.1_RM_Type_III_2049	GCF_000007245.1	GCF_000007245.1_NC_004556.1	RM	RM_Type_III	2521148	1032056	1036405	4349
GCF_000007265.1_NC_004116.1_AbiEii_1108	GCF_000007265.1	GCF_000007265.1_NC_004116.1	AbiEii	AbiEii	2160267	1296512	1297944	1432
GCF_000007265.1_NC_004116.1_Abi2_1107	GCF_000007265.1	GCF_000007265.1_NC_004116.1	Abi2	Abi2	2160267	597125	598096	971
GCF_000007265.1_NC_004116.1_CAS_Class2-Subtype-II-A_2402	GCF_000007265.1	GCF_000007265.1_NC_004116.1	Cas	CAS_Class2-Subtype-II-A	2160267	902090	908063	5973
GCF_000007285.1_NC_003485.1_RM_Type_I_13644	GCF_000007285.1	GCF_000007285.1_NC_003485.1	RM	RM_Type_I	1895017	1640632	1646403	5771
GCF_000007305.1_NC_003413.1_CAS_Class1-Subtype-I-B_5293	GCF_000007305.1	GCF_000007305.1_NC_003413.1	Cas	CAS_Class1-Subtype-I-B	1908256	1066025	1072961	6936
GCF_000007305.1_NC_003413.1_CAS_Class1-Subtype-III-B_5294	GCF_000007305.1	GCF_000007305.1_NC_003413.1	Cas	CAS_Class1-Subtype-III-B	1908256	1072954	1082264	9310
GCF_000007305.1_NC_003413.1_CAS_Class1-Subtype-I-A_5292	GCF_000007305.1	GCF_000007305.1_NC_003413.1	Cas	CAS_Class1-Subtype-I-A	1908256	650200	658026	7826
GCF_000007345.1_NC_003552.1_CAS_Class1-Subtype-III-A_42	GCF_000007345.1	GCF_000007345.1_NC_003552.1	Cas	CAS_Class1-Subtype-III-A	5751492	2381380	2389725	8345
GCF_000007345.1_NC_003552.1_RM_Type_I_2050	GCF_000007345.1	GCF_000007345.1_NC_003552.1	RM	RM_Type_I	5751492	2619505	2630717	11212
GCF_000007345.1_NC_003552.1_RM_Type_IV_2052	GCF_000007345.1	GCF_000007345.1_NC_003552.1	RM	RM_Type_IV	5751492	2621389	2624855	3466
GCF_000007345.1_NC_003552.1_RM_Type_IIG_2051	GCF_000007345.1	GCF_000007345.1_NC_003552.1	RM	RM_Type_IIG	5751492	2931898	2935383	3485
GCF_000007345.1_NC_003552.1_CAS_Class1-Subtype-I-B_41	GCF_000007345.1	GCF_000007345.1_NC_003552.1	Cas	CAS_Class1-Subtype-I-B	5751492	4518093	4528535	10442
GCF_000007345.1_NC_003552.1_RM_Type_IV_2053	GCF_000007345.1	GCF_000007345.1_NC_003552.1	RM	RM_Type_IV	5751492	5589531	5590442	911
GCF_000007405.1_NC_004741.1_RM_Type_I_5507	GCF_000007405.1	GCF_000007405.1_NC_004741.1	RM	RM_Type_I	4599354	4526799	4532422	5623
GCF_000007425.1_NC_004070.1_RM_Type_I_13645	GCF_000007425.1	GCF_000007425.1_NC_004070.1	RM	RM_Type_I	1900521	1648582	1654341	5759
GCF_000007425.1_NC_004070.1_CAS_Class2-Subtype-II-A_2405	GCF_000007425.1	GCF_000007425.1_NC_004070.1	Cas	CAS_Class2-Subtype-II-A	1900521	743040	749005	5965
GCF_000007445.1_NC_004431.1_Thoeris_II_2	GCF_000007445.1	GCF_000007445.1_NC_004431.1	Thoeris	Thoeris_II	5231428	2202823	2205300	2477
GCF_000007445.1_NC_004431.1_Gao_Qat_1	GCF_000007445.1	GCF_000007445.1_NC_004431.1	Gao_Qat	Gao_Qat	5231428	4296883	4301442	4559
GCF_000007445.1_NC_004431.1_RM_Type_III_516	GCF_000007445.1	GCF_000007445.1_NC_004431.1	RM	RM_Type_III	5231428	5116943	5122040	5097
GCF_000007445.1_NC_004431.1_RM_Type_IV_517	GCF_000007445.1	GCF_000007445.1_NC_004431.1	RM	RM_Type_IV	5231428	5162679	5164772	2093
GCF_000007445.1_NC_004431.1_RM_Type_I_515	GCF_000007445.1	GCF_000007445.1_NC_004431.1	RM	RM_Type_I	5231428	5165381	5171118	5737
GCF_000007465.2_NC_004350.2_CAS_Class2-Subtype-II-A_2410	GCF_000007465.2	GCF_000007465.2_NC_004350.2	Cas	CAS_Class2-Subtype-II-A	2032925	1329083	1334979	5896
GCF_000007465.2_NC_004350.2_RM_Type_IV_13649	GCF_000007465.2	GCF_000007465.2_NC_004350.2	RM	RM_Type_IV	2032925	1408811	1410511	1700
GCF_000007465.2_NC_004350.2_CAS_Class1-Subtype-I-C_2408	GCF_000007465.2	GCF_000007465.2_NC_004350.2	Cas	CAS_Class1-Subtype-I-C	2032925	1662432	1671711	9279
GCF_000007465.2_NC_004350.2_Abi2_1109	GCF_000007465.2	GCF_000007465.2_NC_004350.2	Abi2	Abi2	2032925	44831	45709	878
GCF_000007465.2_NC_004350.2_RM_Type_II_13648	GCF_000007465.2	GCF_000007465.2_NC_004350.2	RM	RM_Type_II	2032925	473630	476208	2578
GCF_000007465.2_NC_004350.2_PrrC_13646	GCF_000007465.2	GCF_000007465.2_NC_004350.2	PrrC	PrrC	2032925	845296	853541	8245
GCF_000007505.1_NC_004311.2_RM_Type_I_2054	GCF_000007505.1	GCF_000007505.1_NC_004311.2	RM	RM_Type_I	3315175	822161	828506	6345
GCF_000007525.1_NC_004307.2_RM_Type_II_13652	GCF_000007525.1	GCF_000007525.1_NC_004307.2	RM	RM_Type_II	2260266	1537720	1541678	3958
GCF_000007525.1_NC_004307.2_RM_Type_I_13650	GCF_000007525.1	GCF_000007525.1_NC_004307.2	RM	RM_Type_I	2260266	2215466	2225689	10223
GCF_000007525.1_NC_004307.2_RM_Type_IV_13653	GCF_000007525.1	GCF_000007525.1_NC_004307.2	RM	RM_Type_IV	2260266	2216069	2217004	935
GCF_000007525.1_NC_004307.2_RM_Type_II_13651	GCF_000007525.1	GCF_000007525.1_NC_004307.2	RM	RM_Type_II	2260266	398591	400876	2285
GCF_000007525.1_NC_004307.2_Wadjet_I_4	GCF_000007525.1	GCF_000007525.1_NC_004307.2	Wadjet	Wadjet_I	2260266	468648	475753	7105
GCF_000007545.1_NC_004631.1_RM_Type_III_2057	GCF_000007545.1	GCF_000007545.1_NC_004631.1	RM	RM_Type_III	4791961	2581263	2586202	4939
GCF_000007545.1_NC_004631.1_CAS_Class1-Subtype-I-E_7111	GCF_000007545.1	GCF_000007545.1_NC_004631.1	Cas	CAS_Class1-Subtype-I-E	4791961	2912546	2921491	8945
GCF_000007545.1_NC_004631.1_Rst_3HP_914	GCF_000007545.1	GCF_000007545.1_NC_004631.1	Rst_3HP	Rst_3HP	4791961	4479651	4482491	2840
GCF_000007545.1_NC_004631.1_Druantia_III_751	GCF_000007545.1	GCF_000007545.1_NC_004631.1	Druantia	Druantia_III	4791961	4689323	4698959	9636
GCF_000007545.1_NC_004631.1_RM_Type_I_2055	GCF_000007545.1	GCF_000007545.1_NC_004631.1	RM	RM_Type_I	4791961	4724923	4731561	6638
GCF_000007545.1_NC_004631.1_RM_Type_IV_2058	GCF_000007545.1	GCF_000007545.1_NC_004631.1	RM	RM_Type_IV	4791961	4731759	4732673	914
GCF_000007545.1_NC_004631.1_RM_Type_III_2056	GCF_000007545.1	GCF_000007545.1_NC_004631.1	RM	RM_Type_III	4791961	970921	975867	4946
GCF_000007565.2_NC_002947.4_Wadjet_I_6	GCF_000007565.2	GCF_000007565.2_NC_002947.4	Wadjet	Wadjet_I	6181873	4212573	4219296	6723
GCF_000007565.2_NC_002947.4_RM_Type_II_2060	GCF_000007565.2	GCF_000007565.2_NC_002947.4	RM	RM_Type_II	6181873	4497955	4501061	3106
GCF_000007565.2_NC_002947.4_Gao_Her_DUF_1013	GCF_000007565.2	GCF_000007565.2_NC_002947.4	Gao_Her	Gao_Her_DUF	6181873	5041684	5044694	3010
GCF_000007565.2_NC_002947.4_RM_Type_I_2059	GCF_000007565.2	GCF_000007565.2_NC_002947.4	RM	RM_Type_I	6181873	5393059	5398719	5660
GCF_000007585.1_NC_002950.2_CAS_Class2-Subtype-VI-B_2419	GCF_000007585.1	GCF_000007585.1_NC_002950.2	Cas	CAS_Class2-Subtype-VI-B	2343476	1244197	1248317	4120
GCF_000007585.1_NC_002950.2_RM_Type_IIG_22901	GCF_000007585.1	GCF_000007585.1_NC_002950.2	RM	RM_Type_IIG	2343476	1545080	1548088	3008
GCF_000007585.1_NC_002950.2_RM_Type_IIG_22902	GCF_000007585.1	GCF_000007585.1_NC_002950.2	RM	RM_Type_IIG	2343476	1781160	1785134	3974
GCF_000007585.1_NC_002950.2_CAS_Class1-Subtype-III-B_2415	GCF_000007585.1	GCF_000007585.1_NC_002950.2	Cas	CAS_Class1-Subtype-III-B	2343476	2069305	2080809	11504
GCF_000007585.1_NC_002950.2_CAS_Class1-Subtype-I-B_2414	GCF_000007585.1	GCF_000007585.1_NC_002950.2	Cas	CAS_Class1-Subtype-I-B	2343476	2104316	2112363	8047
GCF_000007585.1_NC_002950.2_CAS_Class2-Subtype-VI-B_2418	GCF_000007585.1	GCF_000007585.1_NC_002950.2	Cas	CAS_Class2-Subtype-VI-B	2343476	371670	375747	4077
GCF_000007585.1_NC_002950.2_RM_Type_IIG_22900	GCF_000007585.1	GCF_000007585.1_NC_002950.2	RM	RM_Type_IIG	2343476	923003	926278	3275
GCF_000007585.1_NC_002950.2_RM_Type_IV_22903	GCF_000007585.1	GCF_000007585.1_NC_002950.2	RM	RM_Type_IV	2343476	1026968	1032801	5833
GCF_000007625.1_NC_004557.1_CAS_Class1-Subtype-I-B_2426	GCF_000007625.1	GCF_000007625.1_NC_004557.1	Cas	CAS_Class1-Subtype-I-B	2873333	1208850	1217129	8279
GCF_000007625.1_NC_004557.1_CAS_Class1-Subtype-I-B_2427	GCF_000007625.1	GCF_000007625.1_NC_004557.1	Cas	CAS_Class1-Subtype-I-B	2873333	1580563	1593183	12620
GCF_000007625.1_NC_004557.1_Retron_XIII_983	GCF_000007625.1	GCF_000007625.1_NC_004557.1	Retron	Retron_XIII	2873333	2036218	2042472	6254
GCF_000007625.1_NC_004557.1_RM_Type_II_13654	GCF_000007625.1	GCF_000007625.1_NC_004557.1	RM	RM_Type_II	2873333	380624	382745	2121
GCF_000007625.1_NC_004557.1_Shedu_1110	GCF_000007625.1	GCF_000007625.1_NC_004557.1	Shedu	Shedu	2873333	384103	385182	1079
GCF_000007625.1_NC_004557.1_RM_Type_IV_13655	GCF_000007625.1	GCF_000007625.1_NC_004557.1	RM	RM_Type_IV	2873333	709488	711554	2066
GCF_000007645.1_NC_004461.1_Abi2_1111	GCF_000007645.1	GCF_000007645.1_NC_004461.1	Abi2	Abi2	2564615	2426458	2427363	905
GCF_000007685.1_NC_005823.1_CAS_Class1-Subtype-I-C_155	GCF_000007685.1	GCF_000007685.1_NC_005823.1	Cas	CAS_Class1-Subtype-I-C	4627366	3535328	3542766	7438
GCF_000007685.1_NC_005823.1_RM_Type_IV_5509	GCF_000007685.1	GCF_000007685.1_NC_005823.1	RM	RM_Type_IV	4627366	813011	813916	905
GCF_000007685.1_NC_005823.1_PrrC_5508	GCF_000007685.1	GCF_000007685.1_NC_005823.1	PrrC	PrrC	4627366	1118133	1125116	6983
GCF_000007685.1_NC_005823.1_CAS_Class1-Subtype-I-B_154	GCF_000007685.1	GCF_000007685.1_NC_005823.1	Cas	CAS_Class1-Subtype-I-B	4627366	1127064	1136376	9312
GCF_000007705.1_NC_005085.1_CAS_Class1-Subtype-I-C_5852	GCF_000007705.1	GCF_000007705.1_NC_005085.1	Cas	CAS_Class1-Subtype-I-C	4751080	1285329	1293150	7821
GCF_000007705.1_NC_005085.1_dCTPdeaminase_1314	GCF_000007705.1	GCF_000007705.1_NC_005085.1	dCTPdeaminase	dCTPdeaminase	4751080	139762	141261	1499
GCF_000007705.1_NC_005085.1_CAS_Class1-Subtype-I-F_5853	GCF_000007705.1	GCF_000007705.1_NC_005085.1	Cas	CAS_Class1-Subtype-I-F	4751080	1902728	1911244	8516
GCF_000007705.1_NC_005085.1_RM_Type_IV_13906	GCF_000007705.1	GCF_000007705.1_NC_005085.1	RM	RM_Type_IV	4751080	8092	10104	2012
GCF_000007745.1_NC_006300.1_dGTPase_1315	GCF_000007745.1	GCF_000007745.1_NC_006300.1	dGTPase	dGTPase	2314078	1267620	1268975	1355
GCF_000007745.1_NC_006300.1_CAS_Class1-Subtype-III-A_48	GCF_000007745.1	GCF_000007745.1_NC_006300.1	Cas	CAS_Class1-Subtype-III-A	2314078	1631207	1644879	13672
GCF_000007745.1_NC_006300.1_RM_Type_I_2061	GCF_000007745.1	GCF_000007745.1_NC_006300.1	RM	RM_Type_I	2314078	2102229	2111092	8863
GCF_000007745.1_NC_006300.1_CAS_Cluster_51	GCF_000007745.1	GCF_000007745.1_NC_006300.1	Cas	CAS_Cluster	2314078	957194	958607	1413
GCF_000007745.1_NC_006300.1_CAS_Class1-Subtype-I-C_47	GCF_000007745.1	GCF_000007745.1_NC_006300.1	Cas	CAS_Class1-Subtype-I-C	2314078	962824	970689	7865
GCF_000007745.1_NC_006300.1_RM_Type_III_2062	GCF_000007745.1	GCF_000007745.1_NC_006300.1	RM	RM_Type_III	2314078	1005995	1010921	4926
GCF_000007765.2_NC_002971.4_CAS_Class1-Subtype-I-F_10947	GCF_000007765.2	GCF_000007765.2_NC_002971.4	Cas	CAS_Class1-Subtype-I-F	2032807	143123	144798	1675
GCF_000007785.1_NC_004668.1_Abi2_1112	GCF_000007785.1	GCF_000007785.1_NC_004668.1	Abi2	Abi2	3359974	2005177	2006175	998
GCF_000007805.1_NC_004578.1_RM_Type_I_2064	GCF_000007805.1	GCF_000007805.1_NC_004578.1	RM	RM_Type_I	6538260	1191539	1198695	7156
GCF_000007805.1_NC_004578.1_RM_Type_IV_2067	GCF_000007805.1	GCF_000007805.1_NC_004578.1	RM	RM_Type_IV	6538260	1816911	1819735	2824
GCF_000007805.1_NC_004578.1_RM_Type_IIG_2066	GCF_000007805.1	GCF_000007805.1_NC_004578.1	RM	RM_Type_IIG	6538260	310815	312809	1994
GCF_000007805.1_NC_004578.1_RM_Type_IIG_2065	GCF_000007805.1	GCF_000007805.1_NC_004578.1	RM	RM_Type_IIG	6538260	47448	52358	4910
GCF_000007805.1_NC_004578.1_dCTPdeaminase_1318	GCF_000007805.1	GCF_000007805.1_NC_004578.1	dCTPdeaminase	dCTPdeaminase	6538260	58344	59906	1562
GCF_000007805.1_NC_004578.1_RM_Type_I_2063	GCF_000007805.1	GCF_000007805.1_NC_004578.1	RM	RM_Type_I	6538260	7188	14366	7178
GCF_000007825.1_NC_004722.1_PARIS_I_3	GCF_000007825.1	GCF_000007825.1_NC_004722.1	Rst_PARIS	PARIS_I	5427083	1236890	1239412	2522
GCF_000007825.1_NC_004722.1_RM_Type_IV_2070	GCF_000007825.1	GCF_000007825.1_NC_004722.1	RM	RM_Type_IV	5427083	2090148	2090540	392
GCF_000007825.1_NC_004722.1_Dsr_I_3906	GCF_000007825.1	GCF_000007825.1_NC_004722.1	Dsr	Dsr_I	5427083	2903416	2906899	3483
GCF_000007825.1_NC_004722.1_Thoeris_I_4	GCF_000007825.1	GCF_000007825.1_NC_004722.1	Thoeris	Thoeris_I	5427083	4395990	4398131	2141
GCF_000007825.1_NC_004722.1_RM_Type_I_2068	GCF_000007825.1	GCF_000007825.1_NC_004722.1	RM	RM_Type_I	5427083	4398209	4404219	6010
GCF_000007825.1_NC_004722.1_RM_Type_II_2069	GCF_000007825.1	GCF_000007825.1_NC_004722.1	RM	RM_Type_II	5427083	922151	925700	3549
GCF_000007825.1_NC_004722.1_Wadjet_III_3908	GCF_000007825.1	GCF_000007825.1_NC_004722.1	Wadjet	Wadjet_III	5427083	932239	940021	7782
GCF_000007845.1_NC_003997.3_RM_Type_IV_14437	GCF_000007845.1	GCF_000007845.1_NC_003997.3	RM	RM_Type_IV	5227293	2129256	2131076	1820
GCF_000007845.1_NC_003997.3_Dsr_I_2666	GCF_000007845.1	GCF_000007845.1_NC_003997.3	Dsr	Dsr_I	5227293	2729188	2732698	3510
GCF_000007845.1_NC_003997.3_RM_Type_IV_14436	GCF_000007845.1	GCF_000007845.1_NC_003997.3	RM	RM_Type_IV	5227293	937494	940025	2531
GCF_000007885.1_NC_005810.1_Lamassu_1682	GCF_000007885.1	GCF_000007885.1_NC_005810.1	Lamassu	Lamassu	4803217	1139524	1142333	2809
GCF_000007885.1_NC_005810.1_CAS_Class1-Subtype-I-F_8446	GCF_000007885.1	GCF_000007885.1_NC_005810.1	Cas	CAS_Class1-Subtype-I-F	4803217	2530306	2538859	8553
GCF_000007885.1_NC_005810.1_RM_Type_II_13107	GCF_000007885.1	GCF_000007885.1_NC_005810.1	RM	RM_Type_II	4803217	4313991	4317439	3448
GCF_000007885.1_NC_005810.1_RM_Type_IV_13108	GCF_000007885.1	GCF_000007885.1_NC_005810.1	RM	RM_Type_IV	4803217	4318463	4321839	3376
GCF_000007905.1_NC_004917.1_RM_Type_II_2073	GCF_000007905.1	GCF_000007905.1_NC_004917.1	RM	RM_Type_II	1799146	1027876	1029567	1691
GCF_000007905.1_NC_004917.1_RM_Type_I_2071	GCF_000007905.1	GCF_000007905.1_NC_004917.1	RM	RM_Type_I	1799146	1357286	1366979	9693
GCF_000007905.1_NC_004917.1_Hachiman_238	GCF_000007905.1	GCF_000007905.1_NC_004917.1	Hachiman	Hachiman	1799146	1360016	1363026	3010
GCF_000007905.1_NC_004917.1_RM_Type_IV_2074	GCF_000007905.1	GCF_000007905.1_NC_004917.1	RM	RM_Type_IV	1799146	1386465	1389909	3444
GCF_000007905.1_NC_004917.1_RM_Type_II_2072	GCF_000007905.1	GCF_000007905.1_NC_004917.1	RM	RM_Type_II	1799146	228126	229768	1642
GCF_000007925.1_NC_005042.1_Retron_XIII_679	GCF_000007925.1	GCF_000007925.1_NC_005042.1	Retron	Retron_XIII	1751080	571900	574963	3063
GCF_000007925.1_NC_005042.1_RM_Type_IIG_2075	GCF_000007925.1	GCF_000007925.1_NC_005042.1	RM	RM_Type_IIG	1751080	591847	594594	2747
GCF_000007945.1_NC_002940.2_RM_Type_III_1035	GCF_000007945.1	GCF_000007945.1_NC_002940.2	RM	RM_Type_III	1698955	1407737	1412239	4502
GCF_000007945.1_NC_002940.2_RM_Type_IIG_1034	GCF_000007945.1	GCF_000007945.1_NC_002940.2	RM	RM_Type_IIG	1698955	224483	225823	1340
GCF_000007985.2_NC_002939.5_Retron_III_682	GCF_000007985.2	GCF_000007985.2_NC_002939.5	Retron	Retron_III	3814128	1490651	1493116	2465
GCF_000007985.2_NC_002939.5_CAS_Class1-Subtype-I-E_1521	GCF_000007985.2	GCF_000007985.2_NC_002939.5	Cas	CAS_Class1-Subtype-I-E	3814128	1511695	1521772	10077
GCF_000007985.2_NC_002939.5_BREX_I_681	GCF_000007985.2	GCF_000007985.2_NC_002939.5	BREX	BREX_I	3814128	2316569	2330991	14422
GCF_000007985.2_NC_002939.5_CAS_Class1-Subtype-I-G_1522	GCF_000007985.2	GCF_000007985.2_NC_002939.5	Cas	CAS_Class1-Subtype-I-G	3814128	64129	74600	10471
GCF_000007985.2_NC_002939.5_DRT_4_4257	GCF_000007985.2	GCF_000007985.2_NC_002939.5	DRT	DRT_4	3814128	584620	586158	1538
GCF_000008005.1_NC_003909.8_RM_Type_IV_523	GCF_000008005.1	GCF_000008005.1_NC_003909.8	RM	RM_Type_IV	5432652	2218738	2220558	1820
GCF_000008005.1_NC_003909.8_Dsr_I_2667	GCF_000008005.1	GCF_000008005.1_NC_003909.8	Dsr	Dsr_I	5432652	2810950	2814465	3515
GCF_000008005.1_NC_003909.8_RM_Type_II_519	GCF_000008005.1	GCF_000008005.1_NC_003909.8	RM	RM_Type_II	5432652	384814	388742	3928
GCF_000008005.1_NC_003909.8_RM_Type_II_520	GCF_000008005.1	GCF_000008005.1_NC_003909.8	RM	RM_Type_II	5432652	4267501	4269489	1988
GCF_000008005.1_NC_003909.8_RM_Type_II_521	GCF_000008005.1	GCF_000008005.1_NC_003909.8	RM	RM_Type_II	5432652	5191373	5195531	4158
GCF_000008005.1_NC_003909.8_RM_Type_I_518	GCF_000008005.1	GCF_000008005.1_NC_003909.8	RM	RM_Type_I	5432652	864937	873099	8162
GCF_000008005.1_NC_003909.8_Hachiman_248	GCF_000008005.1	GCF_000008005.1_NC_003909.8	Hachiman	Hachiman	5432652	884380	887941	3561
GCF_000008005.1_NC_003909.8_RM_Type_III_522	GCF_000008005.1	GCF_000008005.1_NC_003909.8	RM	RM_Type_III	5432652	1047096	1052087	4991
GCF_000008105.1_NC_006856.1_AbiH_6306	GCF_000008105.1	GCF_000008105.1_NC_006856.1	AbiH	AbiH	4944000	107564	108523	959
GCF_000008105.1_NC_006856.1_RM_Type_IV_14438	GCF_000008105.1	GCF_000008105.1_NC_006856.1	RM	RM_Type_IV	4944000	129244	131451	2207
GCF_000008105.1_NC_006905.1_CAS_Class1-Subtype-I-E_1294	GCF_000008105.1	GCF_000008105.1_NC_006905.1	Cas	CAS_Class1-Subtype-I-E	4944000	3031902	3040351	8449
GCF_000008105.1_NC_006905.1_RM_Type_III_525	GCF_000008105.1	GCF_000008105.1_NC_006905.1	RM	RM_Type_III	4944000	447872	452812	4940
GCF_000008105.1_NC_006905.1_RM_Type_II_524	GCF_000008105.1	GCF_000008105.1_NC_006905.1	RM	RM_Type_II	4944000	4654491	4661036	6545
GCF_000008125.1_NC_005835.1_RM_Type_IIG_23891	GCF_000008125.1	GCF_000008125.1_NC_005835.1	RM	RM_Type_IIG	2127482	1780179	1783499	3320
GCF_000008125.1_NC_005835.1_CAS_Cluster_1047	GCF_000008125.1	GCF_000008125.1_NC_005835.1	Cas	CAS_Cluster	2127482	1832204	1833162	958
GCF_000008125.1_NC_005838.1_CAS_Class1-Subtype-III-A_1050	GCF_000008125.1	GCF_000008125.1_NC_005838.1	Cas	CAS_Class1-Subtype-III-A	2127482	92454	99782	7328
GCF_000008125.1_NC_005838.1_CAS_Class1-Subtype-III-B_1051	GCF_000008125.1	GCF_000008125.1_NC_005838.1	Cas	CAS_Class1-Subtype-III-B	2127482	106247	111484	5237
GCF_000008125.1_NC_005838.1_CAS_Class1-Subtype-I-C_1049	GCF_000008125.1	GCF_000008125.1_NC_005838.1	Cas	CAS_Class1-Subtype-I-C	2127482	132415	138490	6075
GCF_000008125.1_NC_005838.1_CAS_Class1-Subtype-I-B_1048	GCF_000008125.1	GCF_000008125.1_NC_005838.1	Cas	CAS_Class1-Subtype-I-B	2127482	192598	202983	10385
GCF_000008145.1_NC_006932.1_AbiH_7217	GCF_000008145.1	GCF_000008145.1_NC_006932.1	AbiH	AbiH	3286445	275532	276490	958
GCF_000008145.1_NC_006933.1_RM_Type_I_13656	GCF_000008145.1	GCF_000008145.1_NC_006933.1	RM	RM_Type_I	3286445	388611	394956	6345
GCF_000008165.1_NC_005945.1_RM_Type_IV_14440	GCF_000008165.1	GCF_000008165.1_NC_005945.1	RM	RM_Type_IV	5228663	2129284	2131104	1820
GCF_000008165.1_NC_005945.1_Dsr_I_2668	GCF_000008165.1	GCF_000008165.1_NC_005945.1	Dsr	Dsr_I	5228663	2729651	2733161	3510
GCF_000008165.1_NC_005945.1_RM_Type_IV_14439	GCF_000008165.1	GCF_000008165.1_NC_005945.1	RM	RM_Type_IV	5228663	937389	939920	2531
GCF_000008185.1_NC_002967.9_Viperin_1320	GCF_000008185.1	GCF_000008185.1_NC_002967.9	Viperin	Viperin	2843201	1842125	1842946	821
GCF_000008185.1_NC_002967.9_RM_Type_I_2077	GCF_000008185.1	GCF_000008185.1_NC_002967.9	RM	RM_Type_I	2843201	2795342	2805032	9690
GCF_000008185.1_NC_002967.9_CAS_Class2-Subtype-II-A_1527	GCF_000008185.1	GCF_000008185.1_NC_002967.9	Cas	CAS_Class2-Subtype-II-A	2843201	361021	367058	6037
GCF_000008185.1_NC_002967.9_RM_Type_I_2076	GCF_000008185.1	GCF_000008185.1_NC_002967.9	RM	RM_Type_I	2843201	412512	421061	8549
GCF_000008185.1_NC_002967.9_RM_Type_II_2078	GCF_000008185.1	GCF_000008185.1_NC_002967.9	RM	RM_Type_II	2843201	927306	931389	4083
GCF_000008205.1_NC_007295.1_RM_Type_III_13288	GCF_000008205.1	GCF_000008205.1_NC_007295.1	RM	RM_Type_III	897405	372887	376634	3747
GCF_000008205.1_NC_007295.1_RM_Type_III_13289	GCF_000008205.1	GCF_000008205.1_NC_007295.1	RM	RM_Type_III	897405	471815	477379	5564
GCF_000008225.1_NC_007332.1_RM_Type_IIG_1036	GCF_000008225.1	GCF_000008225.1_NC_007332.1	RM	RM_Type_IIG	920079	350793	352802	2009
GCF_000008225.1_NC_007332.1_RM_Type_III_1037	GCF_000008225.1	GCF_000008225.1_NC_007332.1	RM	RM_Type_III	920079	388804	392557	3753
GCF_000008245.1_NC_007294.1_CAS_Class2-Subtype-II-A_2432	GCF_000008245.1	GCF_000008245.1_NC_007294.1	Cas	CAS_Class2-Subtype-II-A	799476	684290	690219	5929
GCF_000008265.1_NC_005877.1_CAS_Class1-Subtype-I-D_54	GCF_000008265.1	GCF_000008265.1_NC_005877.1	Cas	CAS_Class1-Subtype-I-D	1545895	524	8859	8335
GCF_000008265.1_NC_005877.1_RM_Type_IV_2081	GCF_000008265.1	GCF_000008265.1_NC_005877.1	RM	RM_Type_IV	1545895	30695	33576	2881
GCF_000008265.1_NC_005877.1_CAS_Class1-Subtype-III-A_55	GCF_000008265.1	GCF_000008265.1_NC_005877.1	Cas	CAS_Class1-Subtype-III-A	1545895	52535	66153	13618
GCF_000008265.1_NC_005877.1_RM_Type_II_2080	GCF_000008265.1	GCF_000008265.1_NC_005877.1	RM	RM_Type_II	1545895	616313	617889	1576
GCF_000008265.1_NC_005877.1_RM_Type_I_2079	GCF_000008265.1	GCF_000008265.1_NC_005877.1	RM	RM_Type_I	1545895	85223	91104	5881
GCF_000008285.1_NC_002973.6_DRT_2_1553	GCF_000008285.1	GCF_000008285.1_NC_002973.6	DRT	DRT_2	2905187	2405671	2407041	1370
GCF_000008285.1_NC_002973.6_Abi2_1114	GCF_000008285.1	GCF_000008285.1_NC_002973.6	Abi2	Abi2	2905187	2848585	2849571	986
GCF_000008285.1_NC_002973.6_RM_Type_II_23128	GCF_000008285.1	GCF_000008285.1_NC_002973.6	RM	RM_Type_II	2905187	344509	347922	3413
GCF_000008305.1_NC_006055.1_AbiH_5344	GCF_000008305.1	GCF_000008305.1_NC_006055.1	AbiH	AbiH	793224	335194	336312	1118
GCF_000008305.1_NC_006055.1_RM_Type_II_11642	GCF_000008305.1	GCF_000008305.1_NC_006055.1	RM	RM_Type_II	793224	348849	356061	7212
GCF_000008325.1_NC_002977.6_RM_Type_II_2085	GCF_000008325.1	GCF_000008325.1_NC_002977.6	RM	RM_Type_II	3304561	1723399	1725534	2135
GCF_000008325.1_NC_002977.6_RM_Type_I_2084	GCF_000008325.1	GCF_000008325.1_NC_002977.6	RM	RM_Type_I	3304561	2028465	2040328	11863
GCF_000008325.1_NC_002977.6_RM_Type_III_2086	GCF_000008325.1	GCF_000008325.1_NC_002977.6	RM	RM_Type_III	3304561	25693	32476	6783
GCF_000008325.1_NC_002977.6_RM_Type_I_2082	GCF_000008325.1	GCF_000008325.1_NC_002977.6	RM	RM_Type_I	3304561	258432	266813	8381
GCF_000008325.1_NC_002977.6_Gao_Ppl_1321	GCF_000008325.1	GCF_000008325.1_NC_002977.6	Gao_Ppl	Gao_Ppl	3304561	3190040	3192835	2795
GCF_000008325.1_NC_002977.6_RM_Type_IV_2088	GCF_000008325.1	GCF_000008325.1_NC_002977.6	RM	RM_Type_IV	3304561	516426	516851	425
GCF_000008325.1_NC_002977.6_RM_Type_III_2087	GCF_000008325.1	GCF_000008325.1_NC_002977.6	RM	RM_Type_III	3304561	570770	577134	6364
GCF_000008325.1_NC_002977.6_CAS_Class1-Subtype-I-C_5858	GCF_000008325.1	GCF_000008325.1_NC_002977.6	Cas	CAS_Class1-Subtype-I-C	3304561	684633	692572	7939
GCF_000008325.1_NC_002977.6_RM_Type_I_2083	GCF_000008325.1	GCF_000008325.1_NC_002977.6	RM	RM_Type_I	3304561	877271	885600	8329
GCF_000008325.1_NC_002977.6_CAS_Class1-Subtype-I-E_5859	GCF_000008325.1	GCF_000008325.1_NC_002977.6	Cas	CAS_Class1-Subtype-I-E	3304561	972303	980930	8627
GCF_000008345.1_NC_006085.1_Abi2_5345	GCF_000008345.1	GCF_000008345.1_NC_006085.1	Abi2	Abi2	2560265	1725426	1726343	917
GCF_000008345.1_NC_006085.1_RM_Type_III_11643	GCF_000008345.1	GCF_000008345.1_NC_006085.1	RM	RM_Type_III	2560265	1735601	1740180	4579
GCF_000008365.1_NC_006908.1_CAS_Class2-Subtype-II-A_9071	GCF_000008365.1	GCF_000008365.1_NC_006908.1	Cas	CAS_Class2-Subtype-II-A	777079	43762	49332	5570
GCF_000008365.1_NC_006908.1_RM_Type_II_2090	GCF_000008365.1	GCF_000008365.1_NC_006908.1	RM	RM_Type_II	777079	436910	438922	2012
GCF_000008365.1_NC_006908.1_RM_Type_III_2091	GCF_000008365.1	GCF_000008365.1_NC_006908.1	RM	RM_Type_III	777079	576815	580722	3907
GCF_000008365.1_NC_006908.1_Stk2_5347	GCF_000008365.1	GCF_000008365.1_NC_006908.1	Stk2	Stk2	777079	629990	631570	1580
GCF_000008365.1_NC_006908.1_RM_Type_II_2089	GCF_000008365.1	GCF_000008365.1_NC_006908.1	RM	RM_Type_II	777079	123815	125523	1708
GCF_000008405.1_NC_006360.1_RM_Type_III_1038	GCF_000008405.1	GCF_000008405.1_NC_006360.1	RM	RM_Type_III	892758	385492	389239	3747
GCF_000008425.1_NC_006322.1_RM_Type_I_2093	GCF_000008425.1	GCF_000008425.1_NC_006322.1	RM	RM_Type_I	4222645	4163487	4171506	8019
GCF_000008425.1_NC_006322.1_RM_Type_I_2092	GCF_000008425.1	GCF_000008425.1_NC_006322.1	RM	RM_Type_I	4222645	750004	755960	5956
GCF_000008445.1_NC_007322.2_Abi2_5632	GCF_000008445.1	GCF_000008445.1_NC_007322.2	Abi2	Abi2	5503926	44456	45546	1090
GCF_000008445.1_NC_007322.2_Nhi_5633	GCF_000008445.1	GCF_000008445.1_NC_007322.2	Nhi	Nhi	5503926	169299	170756	1457
GCF_000008445.1_NC_007530.2_RM_Type_IV_13908	GCF_000008445.1	GCF_000008445.1_NC_007530.2	RM	RM_Type_IV	5503926	2129380	2131200	1820
GCF_000008445.1_NC_007530.2_Dsr_I_4258	GCF_000008445.1	GCF_000008445.1_NC_007530.2	Dsr	Dsr_I	5503926	2729316	2732826	3510
GCF_000008445.1_NC_007530.2_RM_Type_IV_13907	GCF_000008445.1	GCF_000008445.1_NC_007530.2	RM	RM_Type_IV	5503926	937495	940026	2531
GCF_000008465.1_NC_006512.1_DarTG_4259	GCF_000008465.1	GCF_000008465.1_NC_006512.1	DarTG	DarTG	2839318	1731431	1734364	2933
GCF_000008465.1_NC_006512.1_dGTPase_1324	GCF_000008465.1	GCF_000008465.1_NC_006512.1	dGTPase	dGTPase	2839318	2697457	2698737	1280
GCF_000008465.1_NC_006512.1_RM_Type_I_2094	GCF_000008465.1	GCF_000008465.1_NC_006512.1	RM	RM_Type_I	2839318	696103	702597	6494
GCF_000008465.1_NC_006512.1_dGTPase_1323	GCF_000008465.1	GCF_000008465.1_NC_006512.1	dGTPase	dGTPase	2839318	799984	801306	1322
GCF_000008485.1_NC_002942.5_Abi2_1325	GCF_000008485.1	GCF_000008485.1_NC_002942.5	Abi2	Abi2	3397754	1164904	1165845	941
GCF_000008485.1_NC_002942.5_Shedu_1327	GCF_000008485.1	GCF_000008485.1_NC_002942.5	Shedu	Shedu	3397754	1168808	1169911	1103
GCF_000008485.1_NC_002942.5_dGTPase_1328	GCF_000008485.1	GCF_000008485.1_NC_002942.5	dGTPase	dGTPase	3397754	1174611	1175966	1355
GCF_000008485.1_NC_002942.5_RM_Type_II_15044	GCF_000008485.1	GCF_000008485.1_NC_002942.5	RM	RM_Type_II	3397754	1362988	1366905	3917
GCF_000008485.1_NC_002942.5_dGTPase_1329	GCF_000008485.1	GCF_000008485.1_NC_002942.5	dGTPase	dGTPase	3397754	2097849	2099174	1325
GCF_000008485.1_NC_002942.5_Abi2_1326	GCF_000008485.1	GCF_000008485.1_NC_002942.5	Abi2	Abi2	3397754	2359739	2360692	953
GCF_000008505.1_NC_005957.1_RM_Type_IV_14442	GCF_000008505.1	GCF_000008505.1_NC_005957.1	RM	RM_Type_IV	5314794	2148874	2150694	1820
GCF_000008505.1_NC_005957.1_Dsr_I_2669	GCF_000008505.1	GCF_000008505.1_NC_005957.1	Dsr	Dsr_I	5314794	2768689	2772201	3512
GCF_000008505.1_NC_005957.1_RM_Type_II_14441	GCF_000008505.1	GCF_000008505.1_NC_005957.1	RM	RM_Type_II	5314794	946262	950118	3856
GCF_000008525.1_NC_000915.1_RM_Type_IV_1056	GCF_000008525.1	GCF_000008525.1_NC_000915.1	RM	RM_Type_IV	1667867	1138896	1139465	569
GCF_000008525.1_NC_000915.1_RM_Type_II_1047	GCF_000008525.1	GCF_000008525.1_NC_000915.1	RM	RM_Type_II	1667867	1285193	1286877	1684
GCF_000008525.1_NC_000915.1_RM_Type_II_1048	GCF_000008525.1	GCF_000008525.1_NC_000915.1	RM	RM_Type_II	1667867	1411346	1413297	1951
GCF_000008525.1_NC_000915.1_RM_Type_IIG_1050	GCF_000008525.1	GCF_000008525.1_NC_000915.1	RM	RM_Type_IIG	1667867	1413441	1417043	3602
GCF_000008525.1_NC_000915.1_RM_Type_II_1049	GCF_000008525.1	GCF_000008525.1_NC_000915.1	RM	RM_Type_II	1667867	1427688	1430607	2919
GCF_000008525.1_NC_000915.1_RM_Type_I_1040	GCF_000008525.1	GCF_000008525.1_NC_000915.1	RM	RM_Type_I	1667867	1464755	1470256	5501
GCF_000008525.1_NC_000915.1_RM_Type_IIG_1051	GCF_000008525.1	GCF_000008525.1_NC_000915.1	RM	RM_Type_IIG	1667867	1544702	1546741	2039
GCF_000008525.1_NC_000915.1_RM_Type_IIG_1052	GCF_000008525.1	GCF_000008525.1_NC_000915.1	RM	RM_Type_IIG	1667867	1590649	1594488	3839
GCF_000008525.1_NC_000915.1_RM_Type_III_1054	GCF_000008525.1	GCF_000008525.1_NC_000915.1	RM	RM_Type_III	1667867	1597196	1602038	4842
GCF_000008525.1_NC_000915.1_RM_Type_II_1043	GCF_000008525.1	GCF_000008525.1_NC_000915.1	RM	RM_Type_II	1667867	271111	272553	1442
GCF_000008525.1_NC_000915.1_RM_Type_II_1044	GCF_000008525.1	GCF_000008525.1_NC_000915.1	RM	RM_Type_II	1667867	376775	378165	1390
GCF_000008525.1_NC_000915.1_RM_Type_IV_1055	GCF_000008525.1	GCF_000008525.1_NC_000915.1	RM	RM_Type_IV	1667867	468756	470333	1577
GCF_000008525.1_NC_000915.1_RM_Type_I_1039	GCF_000008525.1	GCF_000008525.1_NC_000915.1	RM	RM_Type_I	1667867	480062	485942	5880
GCF_000008525.1_NC_000915.1_RM_Type_II_1041	GCF_000008525.1	GCF_000008525.1_NC_000915.1	RM	RM_Type_II	1667867	49335	56186	6851
GCF_000008525.1_NC_000915.1_RM_Type_II_1045	GCF_000008525.1	GCF_000008525.1_NC_000915.1	RM	RM_Type_II	1667867	500131	507888	7757
GCF_000008525.1_NC_000915.1_RM_Type_III_1053	GCF_000008525.1	GCF_000008525.1_NC_000915.1	RM	RM_Type_III	1667867	623230	628042	4812
GCF_000008525.1_NC_000915.1_RM_Type_II_1042	GCF_000008525.1	GCF_000008525.1_NC_000915.1	RM	RM_Type_II	1667867	97256	98916	1660
GCF_000008525.1_NC_000915.1_RM_Type_II_1046	GCF_000008525.1	GCF_000008525.1_NC_000915.1	RM	RM_Type_II	1667867	960890	962627	1737
GCF_000008545.1_NC_000853.1_CAS_Class1-Subtype-III-B_62	GCF_000008545.1	GCF_000008545.1_NC_000853.1	Cas	CAS_Class1-Subtype-III-B	1860725	1766027	1773919	7892
GCF_000008545.1_NC_000853.1_CAS_Class1-Subtype-I-B_60	GCF_000008545.1	GCF_000008545.1_NC_000853.1	Cas	CAS_Class1-Subtype-I-B	1860725	1772691	1779740	7049
GCF_000008545.1_NC_000853.1_CAS_Class1-Subtype-III-A_61	GCF_000008545.1	GCF_000008545.1_NC_000853.1	Cas	CAS_Class1-Subtype-III-A	1860725	1782944	1791275	8331
GCF_000008545.1_NC_000853.1_RM_Type_II_15045	GCF_000008545.1	GCF_000008545.1_NC_000853.1	RM	RM_Type_II	1860725	348515	350106	1591
GCF_000008565.1_NC_000958.1_RM_Type_IIG_13909	GCF_000008565.1	GCF_000008565.1_NC_000958.1	RM	RM_Type_IIG	3284156	165118	168669	3551
GCF_000008565.1_NC_000958.1_RM_Type_IV_13910	GCF_000008565.1	GCF_000008565.1_NC_000958.1	RM	RM_Type_IV	3284156	171562	175799	4237
GCF_000008565.1_NC_000959.1_Gao_Qat_559	GCF_000008565.1	GCF_000008565.1_NC_000959.1	Gao_Qat	Gao_Qat	3284156	5471	10218	4747
GCF_000008565.1_NC_001263.1_RM_Type_IV_13914	GCF_000008565.1	GCF_000008565.1_NC_001263.1	RM	RM_Type_IV	3284156	1752616	1753341	725
GCF_000008565.1_NC_001263.1_dGTPase_1330	GCF_000008565.1	GCF_000008565.1_NC_001263.1	dGTPase	dGTPase	3284156	1833326	1834627	1301
GCF_000008565.1_NC_001263.1_RM_Type_IIG_13911	GCF_000008565.1	GCF_000008565.1_NC_001263.1	RM	RM_Type_IIG	3284156	2263584	2266106	2522
GCF_000008565.1_NC_001263.1_RM_Type_IV_13912	GCF_000008565.1	GCF_000008565.1_NC_001263.1	RM	RM_Type_IV	3284156	513563	514519	956
GCF_000008565.1_NC_001263.1_RM_Type_IV_13913	GCF_000008565.1	GCF_000008565.1_NC_001263.1	RM	RM_Type_IV	3284156	599939	600859	920
GCF_000008585.1_NC_002755.2_AbiEii_1	GCF_000008585.1	GCF_000008585.1_NC_002755.2	AbiEii	AbiEii	4403837	1167098	1168599	1501
GCF_000008585.1_NC_002755.2_RM_Type_IIG_5510	GCF_000008585.1	GCF_000008585.1_NC_002755.2	RM	RM_Type_IIG	4403837	2267753	2272573	4820
GCF_000008585.1_NC_002755.2_RM_Type_IV_5511	GCF_000008585.1	GCF_000008585.1_NC_002755.2	RM	RM_Type_IV	4403837	2847238	2848158	920
GCF_000008585.1_NC_002755.2_CAS_Class1-Subtype-III-A_8449	GCF_000008585.1	GCF_000008585.1_NC_002755.2	Cas	CAS_Class1-Subtype-III-A	4403837	3117830	3126772	8942
GCF_000008585.1_NC_002755.2_AbiEii_2	GCF_000008585.1	GCF_000008585.1_NC_002755.2	AbiEii	AbiEii	4403837	3127923	3129697	1774
GCF_000008585.1_NC_002755.2_DarTG_3143	GCF_000008585.1	GCF_000008585.1_NC_002755.2	DarTG	DarTG	4403837	63144	64911	1767
GCF_000008625.1_NC_000918.1_CAS_Class1-Subtype-I-B_5300	GCF_000008625.1	GCF_000008625.1_NC_000918.1	Cas	CAS_Class1-Subtype-I-B	1590791	245060	252231	7171
GCF_000008625.1_NC_000918.1_CAS_Class1-Subtype-III-B_5301	GCF_000008625.1	GCF_000008625.1_NC_000918.1	Cas	CAS_Class1-Subtype-III-B	1590791	253252	262955	9703
GCF_000008625.1_NC_000918.1_RM_Type_IV_13915	GCF_000008625.1	GCF_000008625.1_NC_000918.1	RM	RM_Type_IV	1590791	442506	443915	1409
GCF_000008645.1_NC_000916.1_CAS_Class1-Subtype-III-A_68	GCF_000008645.1	GCF_000008645.1_NC_000916.1	Cas	CAS_Class1-Subtype-III-A	1751377	992470	1001170	8700
GCF_000008645.1_NC_000916.1_CAS_Class1-Subtype-I-B_67	GCF_000008645.1	GCF_000008645.1_NC_000916.1	Cas	CAS_Class1-Subtype-I-B	1751377	999392	1008398	9006
GCF_000008645.1_NC_000916.1_RM_Type_IV_14	GCF_000008645.1	GCF_000008645.1_NC_000916.1	RM	RM_Type_IV	1751377	1113068	1113691	623
GCF_000008645.1_NC_000916.1_CAS_Class1-Subtype-III-C_69	GCF_000008645.1	GCF_000008645.1_NC_000916.1	Cas	CAS_Class1-Subtype-III-C	1751377	257970	264466	6496
GCF_000008645.1_NC_000916.1_RM_Type_IV_13	GCF_000008645.1	GCF_000008645.1_NC_000916.1	RM	RM_Type_IV	1751377	446871	448505	1634
GCF_000008645.1_NC_000916.1_RM_Type_I_12	GCF_000008645.1	GCF_000008645.1_NC_000916.1	RM	RM_Type_I	1751377	854871	860919	6048
GCF_000008665.1_NC_000917.1_CAS_Class1-Subtype-III-B_5307	GCF_000008665.1	GCF_000008665.1_NC_000917.1	Cas	CAS_Class1-Subtype-III-B	2178400	1671367	1681444	10077
GCF_000008665.1_NC_000917.1_CAS_Class1-Subtype-I-A_5306	GCF_000008665.1	GCF_000008665.1_NC_000917.1	Cas	CAS_Class1-Subtype-I-A	2178400	1681502	1690587	9085
GCF_000008665.1_NC_000917.1_CAS_Cluster_5313	GCF_000008665.1	GCF_000008665.1_NC_000917.1	Cas	CAS_Cluster	2178400	2176398	2178146	1748
GCF_000008665.1_NC_000917.1_CAS_Class1-Subtype-I-A_5305	GCF_000008665.1	GCF_000008665.1_NC_000917.1	Cas	CAS_Class1-Subtype-I-A	2178400	65799	71991	6192
GCF_000008685.2_NC_000956.1_RM_Type_IIG_14681	GCF_000008685.2	GCF_000008685.2_NC_000956.1	RM	RM_Type_IIG	1521208	40436	43696	3260
GCF_000008685.2_NC_001850.1_RM_Type_IIG_14682	GCF_000008685.2	GCF_000008685.2_NC_001850.1	RM	RM_Type_IIG	1521208	323	4156	3833
GCF_000008685.2_NC_001853.1_RM_Type_IIG_14683	GCF_000008685.2	GCF_000008685.2_NC_001853.1	RM	RM_Type_IIG	1521208	3892	7728	3836
GCF_000008765.1_NC_003030.1_RM_Type_II_11644	GCF_000008765.1	GCF_000008765.1_NC_003030.1	RM	RM_Type_II	4132880	1644888	1647635	2747
GCF_000008765.1_NC_003030.1_RM_Type_IIG_11645	GCF_000008765.1	GCF_000008765.1_NC_003030.1	RM	RM_Type_IIG	4132880	3729301	3732282	2981
GCF_000008785.1_NC_000921.1_RM_Type_II_1066	GCF_000008785.1	GCF_000008785.1_NC_000921.1	RM	RM_Type_II	1643831	1124156	1125666	1510
GCF_000008785.1_NC_000921.1_RM_Type_II_1067	GCF_000008785.1	GCF_000008785.1_NC_000921.1	RM	RM_Type_II	1643831	1166559	1168251	1692
GCF_000008785.1_NC_000921.1_RM_Type_II_1068	GCF_000008785.1	GCF_000008785.1_NC_000921.1	RM	RM_Type_II	1643831	1388109	1390060	1951
GCF_000008785.1_NC_000921.1_RM_Type_IIG_1069	GCF_000008785.1	GCF_000008785.1_NC_000921.1	RM	RM_Type_IIG	1643831	1390189	1393681	3492
GCF_000008785.1_NC_000921.1_RM_Type_III_1072	GCF_000008785.1	GCF_000008785.1_NC_000921.1	RM	RM_Type_III	1643831	1420437	1424839	4402
GCF_000008785.1_NC_000921.1_RM_Type_IIG_1070	GCF_000008785.1	GCF_000008785.1_NC_000921.1	RM	RM_Type_IIG	1643831	1496450	1498486	2036
GCF_000008785.1_NC_000921.1_RM_Type_IIG_1071	GCF_000008785.1	GCF_000008785.1_NC_000921.1	RM	RM_Type_IIG	1643831	1543496	1547257	3761
GCF_000008785.1_NC_000921.1_RM_Type_III_1073	GCF_000008785.1	GCF_000008785.1_NC_000921.1	RM	RM_Type_III	1643831	1547376	1552214	4838
GCF_000008785.1_NC_000921.1_RM_Type_I_1058	GCF_000008785.1	GCF_000008785.1_NC_000921.1	RM	RM_Type_I	1643831	1562916	1570280	7364
GCF_000008785.1_NC_000921.1_RM_Type_IV_1074	GCF_000008785.1	GCF_000008785.1_NC_000921.1	RM	RM_Type_IV	1643831	178219	179565	1346
GCF_000008785.1_NC_000921.1_RM_Type_II_1061	GCF_000008785.1	GCF_000008785.1_NC_000921.1	RM	RM_Type_II	1643831	267969	269414	1445
GCF_000008785.1_NC_000921.1_RM_Type_IV_1075	GCF_000008785.1	GCF_000008785.1_NC_000921.1	RM	RM_Type_IV	1643831	376821	377390	569
GCF_000008785.1_NC_000921.1_RM_Type_II_1062	GCF_000008785.1	GCF_000008785.1_NC_000921.1	RM	RM_Type_II	1643831	463077	470830	7753
GCF_000008785.1_NC_000921.1_RM_Type_II_1059	GCF_000008785.1	GCF_000008785.1_NC_000921.1	RM	RM_Type_II	1643831	49491	52975	3484
GCF_000008785.1_NC_000921.1_RM_Type_II_1063	GCF_000008785.1	GCF_000008785.1_NC_000921.1	RM	RM_Type_II	1643831	700587	702676	2089
GCF_000008785.1_NC_000921.1_RM_Type_II_1064	GCF_000008785.1	GCF_000008785.1_NC_000921.1	RM	RM_Type_II	1643831	833221	834605	1384
GCF_000008785.1_NC_000921.1_RM_Type_I_1057	GCF_000008785.1	GCF_000008785.1_NC_000921.1	RM	RM_Type_I	1643831	861645	867048	5403
GCF_000008785.1_NC_000921.1_RM_Type_II_1060	GCF_000008785.1	GCF_000008785.1_NC_000921.1	RM	RM_Type_II	1643831	93458	95119	1661
GCF_000008785.1_NC_000921.1_RM_Type_II_1065	GCF_000008785.1	GCF_000008785.1_NC_000921.1	RM	RM_Type_II	1643831	926585	928321	1736
GCF_000008805.1_NC_003112.2_RM_Type_II_1079	GCF_000008805.1	GCF_000008805.1_NC_003112.2	RM	RM_Type_II	2272360	1046870	1048888	2018
GCF_000008805.1_NC_003112.2_RM_Type_III_1081	GCF_000008805.1	GCF_000008805.1_NC_003112.2	RM	RM_Type_III	2272360	1268664	1273412	4748
GCF_000008805.1_NC_003112.2_RM_Type_II_1080	GCF_000008805.1	GCF_000008805.1_NC_003112.2	RM	RM_Type_II	2272360	1304557	1306750	2193
GCF_000008805.1_NC_003112.2_RM_Type_III_1082	GCF_000008805.1	GCF_000008805.1_NC_003112.2	RM	RM_Type_III	2272360	1399877	1404753	4876
GCF_000008805.1_NC_003112.2_PARIS_II_merge_419	GCF_000008805.1	GCF_000008805.1_NC_003112.2	Rst_PARIS	PARIS_II_merge	2272360	2121035	2122678	1643
GCF_000008805.1_NC_003112.2_RM_Type_II_1077	GCF_000008805.1	GCF_000008805.1_NC_003112.2	RM	RM_Type_II	2272360	755732	758909	3177
GCF_000008805.1_NC_003112.2_RM_Type_II_1078	GCF_000008805.1	GCF_000008805.1_NC_003112.2	RM	RM_Type_II	2272360	848892	851160	2268
GCF_000008805.1_NC_003112.2_PrrC_1076	GCF_000008805.1	GCF_000008805.1_NC_003112.2	PrrC	PrrC	2272360	852367	861635	9268
GCF_000008865.2_NC_002695.2_RM_Type_II_2096	GCF_000008865.2	GCF_000008865.2_NC_002695.2	RM	RM_Type_II	5594605	1935126	1938625	3499
GCF_000008865.2_NC_002695.2_CAS_Class1-Subtype-I-E_7114	GCF_000008865.2	GCF_000008865.2_NC_002695.2	Cas	CAS_Class1-Subtype-I-E	5594605	3598658	3607216	8558
GCF_000008865.2_NC_002695.2_Zorya_TypeII_239	GCF_000008865.2	GCF_000008865.2_NC_002695.2	Zorya	Zorya_TypeII	5594605	5360326	5363799	3473
GCF_000008865.2_NC_002695.2_Druantia_III_752	GCF_000008865.2	GCF_000008865.2_NC_002695.2	Druantia	Druantia_III	5594605	5364011	5373684	9673
GCF_000008865.2_NC_002695.2_RM_Type_IIG_2097	GCF_000008865.2	GCF_000008865.2_NC_002695.2	RM	RM_Type_IIG	5594605	5376769	5381703	4934
GCF_000008865.2_NC_002695.2_RM_Type_I_2095	GCF_000008865.2	GCF_000008865.2_NC_002695.2	RM	RM_Type_I	5594605	5437980	5443702	5722
GCF_000008925.1_NC_007929.1_CAS_Class2-Subtype-II-A_2435	GCF_000008925.1	GCF_000008925.1_NC_007929.1	Cas	CAS_Class2-Subtype-II-A	2133977	114740	120808	6068
GCF_000008925.1_NC_007929.1_RM_Type_IV_13658	GCF_000008925.1	GCF_000008925.1_NC_007929.1	RM	RM_Type_IV	2133977	1428614	1430887	2273
GCF_000008925.1_NC_007929.1_RM_Type_I_13657	GCF_000008925.1	GCF_000008925.1_NC_007929.1	RM	RM_Type_I	2133977	941848	951207	9359
GCF_000008925.1_NC_007930.1_RM_Type_III_1084	GCF_000008925.1	GCF_000008925.1_NC_007930.1	RM	RM_Type_III	2133977	29697	38285	8588
GCF_000008925.1_NC_007930.1_RM_Type_IIG_1083	GCF_000008925.1	GCF_000008925.1_NC_007930.1	RM	RM_Type_IIG	2133977	120426	122510	2084
GCF_000008945.1_NC_010816.1_RM_Type_II_13661	GCF_000008945.1	GCF_000008945.1_NC_010816.1	RM	RM_Type_II	2389526	1572090	1576048	3958
GCF_000008945.1_NC_010816.1_CAS_Class2-Subtype-II-C_2438	GCF_000008945.1	GCF_000008945.1_NC_010816.1	Cas	CAS_Class2-Subtype-II-C	2389526	2255789	2262794	7005
GCF_000008945.1_NC_010816.1_RM_Type_I_13659	GCF_000008945.1	GCF_000008945.1_NC_010816.1	RM	RM_Type_I	2389526	2334639	2344836	10197
GCF_000008945.1_NC_010816.1_RM_Type_IV_13662	GCF_000008945.1	GCF_000008945.1_NC_010816.1	RM	RM_Type_IV	2389526	2335215	2336153	938
GCF_000008945.1_NC_010816.1_RM_Type_II_13660	GCF_000008945.1	GCF_000008945.1_NC_010816.1	RM	RM_Type_II	2389526	430110	432395	2285
GCF_000008945.1_NC_010816.1_Wadjet_I_6	GCF_000008945.1	GCF_000008945.1_NC_010816.1	Wadjet	Wadjet_I	2389526	500129	507234	7105
GCF_000008985.1_NC_006570.2_RM_Type_II_1085	GCF_000008985.1	GCF_000008985.1_NC_006570.2	RM	RM_Type_II	1892775	8921	10272	1351
GCF_000008985.1_NC_006570.2_RM_Type_III_1086	GCF_000008985.1	GCF_000008985.1_NC_006570.2	RM	RM_Type_III	1892775	1642490	1648143	5653
GCF_000008985.1_NC_006570.2_CAS_Class2-Subtype-II-B_11655	GCF_000008985.1	GCF_000008985.1_NC_006570.2	Cas	CAS_Class2-Subtype-II-B	1892775	601162	606480	5318
GCF_000009005.1_NC_007622.1_RM_Type_II_13663	GCF_000009005.1	GCF_000009005.1_NC_007622.1	RM	RM_Type_II	2742531	2501562	2504432	2870
GCF_000009005.1_NC_007622.1_Abi2_1116	GCF_000009005.1	GCF_000009005.1_NC_007622.1	Abi2	Abi2	2742531	367487	368425	938
GCF_000009025.1_NC_007356.1_CAS_Class1-Subtype-I-E_10753	GCF_000009025.1	GCF_000009025.1_NC_007356.1	Cas	CAS_Class1-Subtype-I-E	1395502	1202957	1211460	8503
GCF_000009025.1_NC_007356.1_RM_Type_I_13664	GCF_000009025.1	GCF_000009025.1_NC_007356.1	RM	RM_Type_I	1395502	90777	96350	5573
GCF_000009045.1_NC_000964.3_Gao_Tmn_1331	GCF_000009045.1	GCF_000009045.1_NC_000964.3	Gao_Tmn	Gao_Tmn	4215606	2065424	2069029	3605
GCF_000009045.1_NC_000964.3_RM_Type_IIG_13916	GCF_000009045.1	GCF_000009045.1_NC_000964.3	RM	RM_Type_IIG	4215606	740288	742927	2639
GCF_000009065.1_NC_003143.1_Lamassu_1683	GCF_000009065.1	GCF_000009065.1_NC_003143.1	Lamassu	Lamassu	4829855	1240596	1243405	2809
GCF_000009065.1_NC_003143.1_CAS_Class1-Subtype-I-F_8452	GCF_000009065.1	GCF_000009065.1_NC_003143.1	Cas	CAS_Class1-Subtype-I-F	4829855	2760382	2768934	8552
GCF_000009065.1_NC_003143.1_RM_Type_IV_13110	GCF_000009065.1	GCF_000009065.1_NC_003143.1	RM	RM_Type_IV	4829855	403049	406425	3376
GCF_000009065.1_NC_003143.1_RM_Type_II_13109	GCF_000009065.1	GCF_000009065.1_NC_003143.1	RM	RM_Type_II	4829855	407449	410891	3442
GCF_000009085.1_NC_002163.1_RM_Type_IV_2102	GCF_000009085.1	GCF_000009085.1_NC_002163.1	RM	RM_Type_IV	1641481	140289	143964	3675
GCF_000009085.1_NC_002163.1_CAS_Class2-Subtype-II-C_10048	GCF_000009085.1	GCF_000009085.1_NC_002163.1	Cas	CAS_Class2-Subtype-II-C	1641481	1455569	1459834	4265
GCF_000009085.1_NC_002163.1_RM_Type_I_2098	GCF_000009085.1	GCF_000009085.1_NC_002163.1	RM	RM_Type_I	1641481	1479390	1488591	9201
GCF_000009085.1_NC_002163.1_RM_Type_IIG_2099	GCF_000009085.1	GCF_000009085.1_NC_002163.1	RM	RM_Type_IIG	1641481	46424	50156	3732
GCF_000009085.1_NC_002163.1_RM_Type_IIG_2100	GCF_000009085.1	GCF_000009085.1_NC_002163.1	RM	RM_Type_IIG	1641481	644627	648379	3752
GCF_000009085.1_NC_002163.1_RM_Type_IIG_2101	GCF_000009085.1	GCF_000009085.1_NC_002163.1	RM	RM_Type_IIG	1641481	982991	987010	4019
GCF_000009105.1_NC_003116.1_RM_Type_II_1089	GCF_000009105.1	GCF_000009105.1_NC_003116.1	RM	RM_Type_II	2184406	1348033	1350051	2018
GCF_000009105.1_NC_003116.1_RM_Type_III_1092	GCF_000009105.1	GCF_000009105.1_NC_003116.1	RM	RM_Type_III	2184406	1358548	1363191	4643
GCF_000009105.1_NC_003116.1_RM_Type_II_1090	GCF_000009105.1	GCF_000009105.1_NC_003116.1	RM	RM_Type_II	2184406	1396251	1398444	2193
GCF_000009105.1_NC_003116.1_RM_Type_III_1093	GCF_000009105.1	GCF_000009105.1_NC_003116.1	RM	RM_Type_III	2184406	1494377	1499293	4916
GCF_000009105.1_NC_003116.1_RM_Type_IIG_1091	GCF_000009105.1	GCF_000009105.1_NC_003116.1	RM	RM_Type_IIG	2184406	1734140	1736551	2411
GCF_000009105.1_NC_003116.1_RM_Type_II_1087	GCF_000009105.1	GCF_000009105.1_NC_003116.1	RM	RM_Type_II	2184406	398752	401467	2715
GCF_000009105.1_NC_003116.1_CAS_Class2-Subtype-II-C_2441	GCF_000009105.1	GCF_000009105.1_NC_003116.1	Cas	CAS_Class2-Subtype-II-C	2184406	609568	614116	4548
GCF_000009105.1_NC_003116.1_RM_Type_II_1088	GCF_000009105.1	GCF_000009105.1_NC_003116.1	RM	RM_Type_II	2184406	994786	997141	2355
GCF_000009125.1_NC_003295.1_Thoeris_II_1	GCF_000009125.1	GCF_000009125.1_NC_003295.1	Thoeris	Thoeris_II	5810922	2812522	2813955	1433
GCF_000009125.1_NC_003295.1_RM_Type_I_13665	GCF_000009125.1	GCF_000009125.1_NC_003295.1	RM	RM_Type_I	5810922	3660547	3665746	5199
GCF_000009125.1_NC_003295.1_RM_Type_II_13666	GCF_000009125.1	GCF_000009125.1_NC_003295.1	RM	RM_Type_II	5810922	3705826	3710142	4316
GCF_000009125.1_NC_003296.1_AbiEii_1	GCF_000009125.1	GCF_000009125.1_NC_003296.1	AbiEii	AbiEii	5810922	250296	251981	1685
GCF_000009125.1_NC_003296.1_AbiEii_2	GCF_000009125.1	GCF_000009125.1_NC_003296.1	AbiEii	AbiEii	5810922	341213	343185	1972
GCF_000009125.1_NC_003296.1_Wadjet_II_1097	GCF_000009125.1	GCF_000009125.1_NC_003296.1	Wadjet	Wadjet_II	5810922	343975	352203	8228
GCF_000009145.1_NC_004757.1_CAS_Class1-Subtype-III-A_75	GCF_000009145.1	GCF_000009145.1_NC_004757.1	Cas	CAS_Class1-Subtype-III-A	2812094	140382	152915	12533
GCF_000009145.1_NC_004757.1_DarTG_4260	GCF_000009145.1	GCF_000009145.1_NC_004757.1	DarTG	DarTG	2812094	1485472	1487182	1710
GCF_000009145.1_NC_004757.1_AbiEii_1332	GCF_000009145.1	GCF_000009145.1_NC_004757.1	AbiEii	AbiEii	2812094	1968391	1970063	1672
GCF_000009145.1_NC_004757.1_RM_Type_III_2106	GCF_000009145.1	GCF_000009145.1_NC_004757.1	RM	RM_Type_III	2812094	2499322	2505840	6518
GCF_000009145.1_NC_004757.1_RM_Type_IV_2107	GCF_000009145.1	GCF_000009145.1_NC_004757.1	RM	RM_Type_IV	2812094	2673252	2673980	728
GCF_000009145.1_NC_004757.1_RM_Type_I_2104	GCF_000009145.1	GCF_000009145.1_NC_004757.1	RM	RM_Type_I	2812094	2725901	2732858	6957
GCF_000009145.1_NC_004757.1_RM_Type_I_2105	GCF_000009145.1	GCF_000009145.1_NC_004757.1	RM	RM_Type_I	2812094	2756159	2765573	9414
GCF_000009145.1_NC_004757.1_RM_Type_IV_2108	GCF_000009145.1	GCF_000009145.1_NC_004757.1	RM	RM_Type_IV	2812094	2765586	2768944	3358
GCF_000009145.1_NC_004757.1_RM_Type_I_2103	GCF_000009145.1	GCF_000009145.1_NC_004757.1	RM	RM_Type_I	2812094	432929	440610	7681
GCF_000009145.1_NC_004757.1_CAS_Cluster_78	GCF_000009145.1	GCF_000009145.1_NC_004757.1	Cas	CAS_Cluster	2812094	919983	920842	859
GCF_000009165.1_NC_007508.1_RM_Type_II_5515	GCF_000009165.1	GCF_000009165.1_NC_007508.1	RM	RM_Type_II	5420152	1242856	1244382	1526
GCF_000009165.1_NC_007508.1_RM_Type_I_5514	GCF_000009165.1	GCF_000009165.1_NC_007508.1	RM	RM_Type_I	5420152	1329738	1337424	7686
GCF_000009165.1_NC_007508.1_RM_Type_IIG_5516	GCF_000009165.1	GCF_000009165.1_NC_007508.1	RM	RM_Type_IIG	5420152	2485726	2488506	2780
GCF_000009165.1_NC_007508.1_Wadjet_I_5	GCF_000009165.1	GCF_000009165.1_NC_007508.1	Wadjet	Wadjet_I	5420152	5070503	5076989	6486
GCF_000009165.1_NC_007508.1_PrrC_5512	GCF_000009165.1	GCF_000009165.1_NC_007508.1	PrrC	PrrC	5420152	573715	581749	8034
GCF_000009185.1_NC_008212.1_RM_Type_IIG_16	GCF_000009185.1	GCF_000009185.1_NC_008212.1	RM	RM_Type_IIG	3179361	2616845	2620900	4055
GCF_000009185.1_NC_008212.1_RM_Type_II_15	GCF_000009185.1	GCF_000009185.1_NC_008212.1	RM	RM_Type_II	3179361	1177308	1179462	2154
GCF_000009185.1_NC_008213.1_RM_Type_IIG_14684	GCF_000009185.1	GCF_000009185.1_NC_008213.1	RM	RM_Type_IIG	3179361	11603	15187	3584
GCF_000009205.2_NC_009089.1_RM_Type_IV_1	GCF_000009205.2	GCF_000009205.2_NC_009089.1	RM	RM_Type_IV	4298133	2417698	2420893	3195
GCF_000009205.2_NC_009089.1_CAS_Class1-Subtype-I-B_993	GCF_000009205.2	GCF_000009205.2_NC_009089.1	Cas	CAS_Class1-Subtype-I-B	4298133	2825848	2832349	6501
GCF_000009205.2_NC_009089.1_CAS_Class1-Subtype-I-B_994	GCF_000009205.2	GCF_000009205.2_NC_009089.1	Cas	CAS_Class1-Subtype-I-B	4298133	3456942	3466326	9384
GCF_000009225.2_NC_012660.1_Retron_III_687	GCF_000009225.2	GCF_000009225.2_NC_012660.1	Retron	Retron_III	6722539	2084638	2087205	2567
GCF_000009225.2_NC_012660.1_PARIS_I_5	GCF_000009225.2	GCF_000009225.2_NC_012660.1	Rst_PARIS	PARIS_I	6722539	5582470	5584960	2490
GCF_000009245.1_NC_007880.1_CAS_Cluster_11658	GCF_000009245.1	GCF_000009245.1_NC_007880.1	Cas	CAS_Cluster	1895994	1256815	1258780	1965
GCF_000009245.1_NC_007880.1_RM_Type_II_13667	GCF_000009245.1	GCF_000009245.1_NC_007880.1	RM	RM_Type_II	1895994	1786381	1788213	1832
GCF_000009265.1_NC_008380.1_RM_Type_I_5517	GCF_000009265.1	GCF_000009265.1_NC_008380.1	RM	RM_Type_I	7751309	1178040	1184417	6377
GCF_000009265.1_NC_008380.1_RM_Type_IV_5519	GCF_000009265.1	GCF_000009265.1_NC_008380.1	RM	RM_Type_IV	7751309	2037562	2038914	1352
GCF_000009265.1_NC_008380.1_RM_Type_IIG_5518	GCF_000009265.1	GCF_000009265.1_NC_008380.1	RM	RM_Type_IIG	7751309	4969137	4972283	3146
GCF_000009265.1_NC_008381.1_AbiEii_6010	GCF_000009265.1	GCF_000009265.1_NC_008381.1	AbiEii	AbiEii	7751309	226551	228096	1545
GCF_000009265.1_NC_008382.1_AbiEii_6029	GCF_000009265.1	GCF_000009265.1_NC_008382.1	AbiEii	AbiEii	7751309	3924	5667	1743
GCF_000009265.1_NC_008383.1_Gao_Iet_1	GCF_000009265.1	GCF_000009265.1_NC_008383.1	IetAS	Gao_Iet	7751309	13951	17335	3384
GCF_000009265.1_NC_008384.1_RM_Type_I_5520	GCF_000009265.1	GCF_000009265.1_NC_008384.1	RM	RM_Type_I	7751309	112839	120226	7387
GCF_000009285.1_NC_005241.1_Gao_Iet_1	GCF_000009285.1	GCF_000009285.1_NC_005241.1	IetAS	Gao_Iet	7416678	103075	106576	3501
GCF_000009285.1_NC_005241.1_AVAST_I_1077	GCF_000009285.1	GCF_000009285.1_NC_005241.1	AVAST	AVAST_I	7416678	168743	176034	7291
GCF_000009285.1_NC_008313.1_RM_Type_IV_13669	GCF_000009285.1	GCF_000009285.1_NC_008313.1	RM	RM_Type_IV	7416678	14773	23551	8778
GCF_000009285.1_NC_008313.1_Wadjet_III_1555	GCF_000009285.1	GCF_000009285.1_NC_008313.1	Wadjet	Wadjet_III	7416678	26086	33665	7579
GCF_000009285.1_NC_008313.1_RM_Type_I_13668	GCF_000009285.1	GCF_000009285.1_NC_008313.1	RM	RM_Type_I	7416678	6960	14048	7088
GCF_000009305.1_NC_008229.1_RM_Type_IIG_2119	GCF_000009305.1	GCF_000009305.1_NC_008229.1	RM	RM_Type_IIG	1557588	12025	15798	3773
GCF_000009305.1_NC_008229.1_RM_Type_II_2116	GCF_000009305.1	GCF_000009305.1_NC_008229.1	RM	RM_Type_II	1557588	1048004	1049937	1933
GCF_000009305.1_NC_008229.1_RM_Type_II_2117	GCF_000009305.1	GCF_000009305.1_NC_008229.1	RM	RM_Type_II	1557588	1111937	1113686	1749
GCF_000009305.1_NC_008229.1_RM_Type_IIG_2121	GCF_000009305.1	GCF_000009305.1_NC_008229.1	RM	RM_Type_IIG	1557588	1153745	1158692	4947
GCF_000009305.1_NC_008229.1_RM_Type_III_2125	GCF_000009305.1	GCF_000009305.1_NC_008229.1	RM	RM_Type_III	1557588	1226392	1231192	4800
GCF_000009305.1_NC_008229.1_RM_Type_III_2126	GCF_000009305.1	GCF_000009305.1_NC_008229.1	RM	RM_Type_III	1557588	1493972	1498422	4450
GCF_000009305.1_NC_008229.1_RM_Type_IIG_2122	GCF_000009305.1	GCF_000009305.1_NC_008229.1	RM	RM_Type_IIG	1557588	1506507	1508546	2039
GCF_000009305.1_NC_008229.1_RM_Type_II_2118	GCF_000009305.1	GCF_000009305.1_NC_008229.1	RM	RM_Type_II	1557588	1548227	1549784	1557
GCF_000009305.1_NC_008229.1_RM_Type_II_2110	GCF_000009305.1	GCF_000009305.1_NC_008229.1	RM	RM_Type_II	1557588	155403	158341	2938
GCF_000009305.1_NC_008229.1_RM_Type_IIG_2120	GCF_000009305.1	GCF_000009305.1_NC_008229.1	RM	RM_Type_IIG	1557588	169378	172733	3355
GCF_000009305.1_NC_008229.1_RM_Type_II_2111	GCF_000009305.1	GCF_000009305.1_NC_008229.1	RM	RM_Type_II	1557588	259057	260573	1516
GCF_000009305.1_NC_008229.1_RM_Type_II_2112	GCF_000009305.1	GCF_000009305.1_NC_008229.1	RM	RM_Type_II	1557588	304684	309213	4529
GCF_000009305.1_NC_008229.1_RM_Type_IV_2127	GCF_000009305.1	GCF_000009305.1_NC_008229.1	RM	RM_Type_IV	1557588	306660	308003	1343
GCF_000009305.1_NC_008229.1_RM_Type_II_2113	GCF_000009305.1	GCF_000009305.1_NC_008229.1	RM	RM_Type_II	1557588	434373	435892	1519
GCF_000009305.1_NC_008229.1_RM_Type_II_2114	GCF_000009305.1	GCF_000009305.1_NC_008229.1	RM	RM_Type_II	1557588	446014	447464	1450
GCF_000009305.1_NC_008229.1_RM_Type_III_2124	GCF_000009305.1	GCF_000009305.1_NC_008229.1	RM	RM_Type_III	1557588	623081	626725	3644
GCF_000009305.1_NC_008229.1_RM_Type_IV_2128	GCF_000009305.1	GCF_000009305.1_NC_008229.1	RM	RM_Type_IV	1557588	700637	701218	581
GCF_000009305.1_NC_008229.1_RM_Type_III_2123	GCF_000009305.1	GCF_000009305.1_NC_008229.1	RM	RM_Type_III	1557588	6937	11840	4903
GCF_000009305.1_NC_008229.1_RM_Type_II_2115	GCF_000009305.1	GCF_000009305.1_NC_008229.1	RM	RM_Type_II	1557588	883248	885061	1813
GCF_000009305.1_NC_008229.1_RM_Type_I_2109	GCF_000009305.1	GCF_000009305.1_NC_008229.1	RM	RM_Type_I	1557588	959859	963763	3904
GCF_000009325.1_NC_008245.1_RM_Type_II_1094	GCF_000009325.1	GCF_000009325.1_NC_008245.1	RM	RM_Type_II	1892616	8937	10288	1351
GCF_000009325.1_NC_008245.1_RM_Type_III_1095	GCF_000009325.1	GCF_000009325.1_NC_008245.1	RM	RM_Type_III	1892616	1642331	1647984	5653
GCF_000009325.1_NC_008245.1_CAS_Class2-Subtype-II-B_11659	GCF_000009325.1	GCF_000009325.1_NC_008245.1	Cas	CAS_Class2-Subtype-II-B	1892616	601115	606433	5318
GCF_000009345.1_NC_008800.1_DRT_3_2670	GCF_000009345.1	GCF_000009345.1_NC_008800.1	DRT	DRT_3	4683620	1310337	1313568	3231
GCF_000009345.1_NC_008800.1_RM_Type_II_13111	GCF_000009345.1	GCF_000009345.1_NC_008800.1	RM	RM_Type_II	4683620	1876566	1881802	5236
GCF_000009345.1_NC_008800.1_Hachiman_249	GCF_000009345.1	GCF_000009345.1_NC_008800.1	Hachiman	Hachiman	4683620	2848733	2852388	3655
GCF_000009365.1_NC_008260.1_Shedu_1333	GCF_000009365.1	GCF_000009365.1_NC_008260.1	Shedu	Shedu	3120143	2092178	2093923	1745
GCF_000009365.1_NC_008260.1_RM_Type_I_2129	GCF_000009365.1	GCF_000009365.1_NC_008260.1	RM	RM_Type_I	3120143	2093938	2101956	8018
GCF_000009385.1_NC_009332.1_RM_Type_I_13670	GCF_000009385.1	GCF_000009385.1_NC_009332.1	RM	RM_Type_I	1841271	1576335	1582094	5759
GCF_000009385.1_NC_009332.1_Abi2_1117	GCF_000009385.1	GCF_000009385.1_NC_009332.1	Abi2	Abi2	1841271	687614	688585	971
GCF_000009405.1_NC_012121.1_RM_Type_IV_13671	GCF_000009405.1	GCF_000009405.1_NC_012121.1	RM	RM_Type_IV	2566424	2534419	2535147	728
GCF_000009425.1_NC_009004.1_AbiH_1119	GCF_000009425.1	GCF_000009425.1_NC_009004.1	AbiH	AbiH	2529478	1632834	1633292	458
GCF_000009425.1_NC_009004.1_RM_Type_I_13672	GCF_000009425.1	GCF_000009425.1_NC_009004.1	RM	RM_Type_I	2529478	650982	656894	5912
GCF_000009425.1_NC_009004.1_Abi2_1118	GCF_000009425.1	GCF_000009425.1_NC_009004.1	Abi2	Abi2	2529478	819287	820246	959
GCF_000009445.1_NC_008769.1_AbiEii_3	GCF_000009445.1	GCF_000009445.1_NC_008769.1	AbiEii	AbiEii	4374522	1197539	1199040	1501
GCF_000009445.1_NC_008769.1_RM_Type_IIG_5521	GCF_000009445.1	GCF_000009445.1_NC_008769.1	RM	RM_Type_IIG	4374522	2249072	2253892	4820
GCF_000009445.1_NC_008769.1_RM_Type_IV_5522	GCF_000009445.1	GCF_000009445.1_NC_008769.1	RM	RM_Type_IV	4374522	2815547	2816467	920
GCF_000009445.1_NC_008769.1_CAS_Class1-Subtype-III-A_8455	GCF_000009445.1	GCF_000009445.1_NC_008769.1	Cas	CAS_Class1-Subtype-III-A	4374522	3077602	3086544	8942
GCF_000009445.1_NC_008769.1_AbiEii_4	GCF_000009445.1	GCF_000009445.1_NC_008769.1	AbiEii	AbiEii	4374522	3087695	3089469	1774
GCF_000009445.1_NC_008769.1_DarTG_3144	GCF_000009445.1	GCF_000009445.1_NC_008769.1	DarTG	DarTG	4374522	92859	94626	1767
GCF_000009465.1_NC_008767.1_RM_Type_II_1099	GCF_000009465.1	GCF_000009465.1_NC_008767.1	RM	RM_Type_II	2194961	1157624	1159640	2016
GCF_000009465.1_NC_008767.1_RM_Type_III_1102	GCF_000009465.1	GCF_000009465.1_NC_008767.1	RM	RM_Type_III	2194961	1167986	1172629	4643
GCF_000009465.1_NC_008767.1_Abi2_1120	GCF_000009465.1	GCF_000009465.1_NC_008767.1	Abi2	Abi2	2194961	1202990	1203970	980
GCF_000009465.1_NC_008767.1_RM_Type_III_1103	GCF_000009465.1	GCF_000009465.1_NC_008767.1	RM	RM_Type_III	2194961	1297477	1302475	4998
GCF_000009465.1_NC_008767.1_RM_Type_II_1100	GCF_000009465.1	GCF_000009465.1_NC_008767.1	RM	RM_Type_II	2194961	1538188	1540415	2227
GCF_000009465.1_NC_008767.1_RM_Type_II_1101	GCF_000009465.1	GCF_000009465.1_NC_008767.1	RM	RM_Type_II	2194961	2035990	2038705	2715
GCF_000009465.1_NC_008767.1_RM_Type_II_1096	GCF_000009465.1	GCF_000009465.1_NC_008767.1	RM	RM_Type_II	2194961	298148	302991	4843
GCF_000009465.1_NC_008767.1_RM_Type_II_1097	GCF_000009465.1	GCF_000009465.1_NC_008767.1	RM	RM_Type_II	2194961	699607	701728	2121
GCF_000009465.1_NC_008767.1_RM_Type_II_1098	GCF_000009465.1	GCF_000009465.1_NC_008767.1	RM	RM_Type_II	2194961	787781	790136	2355
GCF_000009485.1_NC_011000.1_Zorya_TypeI_2	GCF_000009485.1	GCF_000009485.1_NC_011000.1	Zorya	Zorya_TypeI	8055782	1414666	1428494	13828
GCF_000009485.1_NC_011000.1_RM_Type_III_1105	GCF_000009485.1	GCF_000009485.1_NC_011000.1	RM	RM_Type_III	8055782	3829339	3834389	5050
GCF_000009485.1_NC_011000.1_RM_Type_I_1104	GCF_000009485.1	GCF_000009485.1_NC_011000.1	RM	RM_Type_I	8055782	456366	463085	6719
GCF_000009485.1_NC_011001.1_Gao_Iet_2	GCF_000009485.1	GCF_000009485.1_NC_011001.1	IetAS	Gao_Iet	8055782	575080	580739	5659
GCF_000009505.1_NC_011294.1_CAS_Class1-Subtype-I-E_1297	GCF_000009505.1	GCF_000009505.1_NC_011294.1	Cas	CAS_Class1-Subtype-I-E	4685848	2961983	2970436	8453
GCF_000009505.1_NC_011294.1_RM_Type_III_527	GCF_000009505.1	GCF_000009505.1_NC_011294.1	RM	RM_Type_III	4685848	382637	387577	4940
GCF_000009505.1_NC_011294.1_RM_Type_I_526	GCF_000009505.1	GCF_000009505.1_NC_011294.1	RM	RM_Type_I	4685848	4605367	4614995	9628
GCF_000009525.1_NC_011274.1_CAS_Class1-Subtype-I-E_1300	GCF_000009525.1	GCF_000009525.1_NC_011274.1	Cas	CAS_Class1-Subtype-I-E	4658697	2952422	2960875	8453
GCF_000009525.1_NC_011274.1_RM_Type_III_529	GCF_000009525.1	GCF_000009525.1_NC_011274.1	RM	RM_Type_III	4658697	401318	406253	4935
GCF_000009525.1_NC_011274.1_RM_Type_I_528	GCF_000009525.1	GCF_000009525.1_NC_011274.1	RM	RM_Type_I	4658697	4580694	4588260	7566
GCF_000009545.1_NC_012004.1_RM_Type_III_1108	GCF_000009545.1	GCF_000009545.1_NC_012004.1	RM	RM_Type_III	1852352	1160948	1165687	4739
GCF_000009545.1_NC_012004.1_RM_Type_I_1106	GCF_000009545.1	GCF_000009545.1_NC_012004.1	RM	RM_Type_I	1852352	273753	280154	6401
GCF_000009545.1_NC_012004.1_RM_Type_IIG_1107	GCF_000009545.1	GCF_000009545.1_NC_012004.1	RM	RM_Type_IIG	1852352	758716	762324	3608
GCF_000009565.1_NC_012892.2_RM_Type_IV_5524	GCF_000009565.1	GCF_000009565.1_NC_012892.2	RM	RM_Type_IV	4558947	4483216	4485641	2425
GCF_000009565.1_NC_012892.2_RM_Type_I_5523	GCF_000009565.1	GCF_000009565.1_NC_012892.2	RM	RM_Type_I	4558947	4486372	4493871	7499
GCF_000009565.1_NC_012892.2_RM_Type_IV_5525	GCF_000009565.1	GCF_000009565.1_NC_012892.2	RM	RM_Type_IV	4558947	4494059	4494973	914
GCF_000009565.1_NC_012892.2_Retron_II_601	GCF_000009565.1	GCF_000009565.1_NC_012892.2	Retron	Retron_II	4558947	877883	879931	2048
GCF_000009585.1_NC_017333.1_Thoeris_I_2	GCF_000009585.1	GCF_000009585.1_NC_017333.1	Thoeris	Thoeris_I	2885367	2271775	2275008	3233
GCF_000009585.1_NC_017333.1_RM_Type_II_13673	GCF_000009585.1	GCF_000009585.1_NC_017333.1	RM	RM_Type_II	2885367	2625780	2627998	2218
GCF_000009625.1_NC_002678.2_RM_Type_II_15046	GCF_000009625.1	GCF_000009625.1_NC_002678.2	RM	RM_Type_II	7596297	6585078	6587214	2136
GCF_000009645.1_NC_002745.2_Retron_III_987	GCF_000009645.1	GCF_000009645.1_NC_002745.2	Retron	Retron_III	2839469	2282721	2285258	2537
GCF_000009645.1_NC_002745.2_Abi2_1121	GCF_000009645.1	GCF_000009645.1_NC_002745.2	Abi2	Abi2	2839469	413266	414204	938
GCF_000009645.1_NC_002745.2_Stk2_1122	GCF_000009645.1	GCF_000009645.1_NC_002745.2	Stk2	Stk2	2839469	85585	87093	1508
GCF_000009665.1_NC_002758.2_Retron_III_988	GCF_000009665.1	GCF_000009665.1_NC_002758.2	Retron	Retron_III	2903636	2352221	2354758	2537
GCF_000009665.1_NC_002758.2_Abi2_1123	GCF_000009665.1	GCF_000009665.1_NC_002758.2	Abi2	Abi2	2903636	413223	414161	938
GCF_000009665.1_NC_002758.2_Stk2_1126	GCF_000009665.1	GCF_000009665.1_NC_002758.2	Stk2	Stk2	2903636	85546	87054	1508
GCF_000009665.1_NC_002758.2_Abi2_1124	GCF_000009665.1	GCF_000009665.1_NC_002758.2	Abi2	Abi2	2903636	878889	879857	968
GCF_000009705.1_NC_003272.1_CAS_Class1-Subtype-III-D_1531	GCF_000009705.1	GCF_000009705.1_NC_003272.1	Cas	CAS_Class1-Subtype-III-D	7211789	1729649	1745966	16317
GCF_000009705.1_NC_003272.1_CAS_Class1-Subtype-I-D_1530	GCF_000009705.1	GCF_000009705.1_NC_003272.1	Cas	CAS_Class1-Subtype-I-D	7211789	1822504	1836556	14052
GCF_000009705.1_NC_003272.1_Thoeris_II_333	GCF_000009705.1	GCF_000009705.1_NC_003272.1	Thoeris	Thoeris_II	7211789	2639516	2640982	1466
GCF_000009705.1_NC_003272.1_RM_Type_I_2130	GCF_000009705.1	GCF_000009705.1_NC_003272.1	RM	RM_Type_I	7211789	3276293	3280871	4578
GCF_000009705.1_NC_003272.1_CAS_Class2-Subtype-V-K_1534	GCF_000009705.1	GCF_000009705.1_NC_003272.1	Cas	CAS_Class2-Subtype-V-K	7211789	3282086	3284110	2024
GCF_000009705.1_NC_003272.1_Retron_VI_691	GCF_000009705.1	GCF_000009705.1_NC_003272.1	Retron	Retron_VI	7211789	3602089	3603298	1209
GCF_000009705.1_NC_003272.1_RM_Type_I_2131	GCF_000009705.1	GCF_000009705.1_NC_003272.1	RM	RM_Type_I	7211789	4191316	4197731	6415
GCF_000009705.1_NC_003272.1_CAS_Class2-Subtype-V-K_1535	GCF_000009705.1	GCF_000009705.1_NC_003272.1	Cas	CAS_Class2-Subtype-V-K	7211789	4363025	4364944	1919
GCF_000009705.1_NC_003272.1_RM_Type_I_2132	GCF_000009705.1	GCF_000009705.1_NC_003272.1	RM	RM_Type_I	7211789	4368583	4376749	8166
GCF_000009705.1_NC_003272.1_RM_Type_II_2135	GCF_000009705.1	GCF_000009705.1_NC_003272.1	RM	RM_Type_II	7211789	4381849	4384244	2395
GCF_000009705.1_NC_003272.1_CAS_Cluster_1536	GCF_000009705.1	GCF_000009705.1_NC_003272.1	Cas	CAS_Cluster	7211789	443837	445239	1402
GCF_000009705.1_NC_003272.1_RM_Type_II_2136	GCF_000009705.1	GCF_000009705.1_NC_003272.1	RM	RM_Type_II	7211789	5284691	5286704	2013
GCF_000009705.1_NC_003272.1_RM_Type_I_2133	GCF_000009705.1	GCF_000009705.1_NC_003272.1	RM	RM_Type_I	7211789	5496261	5504471	8210
GCF_000009705.1_NC_003272.1_RM_Type_II_2137	GCF_000009705.1	GCF_000009705.1_NC_003272.1	RM	RM_Type_II	7211789	5733911	5737017	3106
GCF_000009705.1_NC_003272.1_RM_Type_II_2134	GCF_000009705.1	GCF_000009705.1_NC_003272.1	RM	RM_Type_II	7211789	1085500	1087629	2129
GCF_000009705.1_NC_003276.1_RM_Type_IV_11646	GCF_000009705.1	GCF_000009705.1_NC_003276.1	RM	RM_Type_IV	7211789	136220	137137	917
GCF_000009725.1_NC_000911.1_RM_Type_IV_23314	GCF_000009725.1	GCF_000009725.1_NC_000911.1	RM	RM_Type_IV	3947019	1579624	1580538	914
GCF_000009725.1_NC_000911.1_RM_Type_IV_23313	GCF_000009725.1	GCF_000009725.1_NC_000911.1	RM	RM_Type_IV	3947019	105151	106539	1388
GCF_000009725.1_NC_005230.1_CAS_Class1-Subtype-I-D_390	GCF_000009725.1	GCF_000009725.1_NC_005230.1	Cas	CAS_Class1-Subtype-I-D	3947019	5340	16097	10757
GCF_000009725.1_NC_005230.1_CAS_Class1-Subtype-III-D_392	GCF_000009725.1	GCF_000009725.1_NC_005230.1	Cas	CAS_Class1-Subtype-III-D	3947019	51537	66123	14586
GCF_000009725.1_NC_005230.1_CAS_Class1-Subtype-III-B_391	GCF_000009725.1	GCF_000009725.1_NC_005230.1	Cas	CAS_Class1-Subtype-III-B	3947019	80203	89898	9695
GCF_000009725.1_NC_005231.1_RM_Type_I_13674	GCF_000009725.1	GCF_000009725.1_NC_005231.1	RM	RM_Type_I	3947019	4652	8619	3967
GCF_000009725.1_NC_005231.1_DarTG_1556	GCF_000009725.1	GCF_000009725.1_NC_005231.1	DarTG	DarTG	3947019	1920	3621	1701
GCF_000009725.1_NC_005232.1_RM_Type_IV_13677	GCF_000009725.1	GCF_000009725.1_NC_005232.1	RM	RM_Type_IV	3947019	11315	13507	2192
GCF_000009725.1_NC_005232.1_RM_Type_IIG_13676	GCF_000009725.1	GCF_000009725.1_NC_005232.1	RM	RM_Type_IIG	3947019	47827	51129	3302
GCF_000009725.1_NC_005232.1_RM_Type_IV_13678	GCF_000009725.1	GCF_000009725.1_NC_005232.1	RM	RM_Type_IV	3947019	66033	68225	2192
GCF_000009725.1_NC_005232.1_RM_Type_I_13675	GCF_000009725.1	GCF_000009725.1_NC_005232.1	RM	RM_Type_I	3947019	88430	97901	9471
GCF_000009745.1_NC_005139.1_dGTPase_1128	GCF_000009745.1	GCF_000009745.1_NC_005139.1	dGTPase	dGTPase	5260086	1119120	1120451	1331
GCF_000009745.1_NC_005139.1_Retron_I_B_989	GCF_000009745.1	GCF_000009745.1_NC_005139.1	Retron	Retron_I_B	5260086	1815345	1818857	3512
GCF_000009745.1_NC_005139.1_Viperin_1127	GCF_000009745.1	GCF_000009745.1_NC_005139.1	Viperin	Viperin	5260086	2200886	2201755	869
GCF_000009745.1_NC_005139.1_RM_Type_I_13682	GCF_000009745.1	GCF_000009745.1_NC_005139.1	RM	RM_Type_I	5260086	2204769	2220563	15794
GCF_000009745.1_NC_005139.1_RM_Type_I_13680	GCF_000009745.1	GCF_000009745.1_NC_005139.1	RM	RM_Type_I	5260086	274758	279885	5127
GCF_000009745.1_NC_005139.1_PrrC_13679	GCF_000009745.1	GCF_000009745.1_NC_005139.1	PrrC	PrrC	5260086	814327	821572	7245
GCF_000009745.1_NC_005140.1_Gao_Her_SIR_1085	GCF_000009745.1	GCF_000009745.1_NC_005140.1	Gao_Her	Gao_Her_SIR	5260086	778479	781535	3056
GCF_000009745.1_NC_005140.1_CAS_Class1-Subtype-III-D_399	GCF_000009745.1	GCF_000009745.1_NC_005140.1	Cas	CAS_Class1-Subtype-III-D	5260086	1680902	1699708	18806
GCF_000009765.2_NC_003155.5_Dnd_ABCDE_240	GCF_000009765.2	GCF_000009765.2_NC_003155.5	Dnd	Dnd_ABCDE	9119895	3664680	3678962	14282
GCF_000009765.2_NC_003155.5_RM_Type_IV_11647	GCF_000009765.2	GCF_000009765.2_NC_003155.5	RM	RM_Type_IV	9119895	4117931	4119991	2060
GCF_000009765.2_NC_003155.5_Wadjet_II_3379	GCF_000009765.2	GCF_000009765.2_NC_003155.5	Wadjet	Wadjet_II	9119895	8606063	8614549	8486
GCF_000009765.2_NC_003155.5_CAS_Class1-Subtype-I-E_1539	GCF_000009765.2	GCF_000009765.2_NC_003155.5	Cas	CAS_Class1-Subtype-I-E	9119895	8983673	8993157	9484
GCF_000009785.1_NC_006509.1_RM_Type_II_15047	GCF_000009785.1	GCF_000009785.1_NC_006509.1	RM	RM_Type_II	3592666	7943	11557	3614
GCF_000009785.1_NC_006510.1_RM_Type_IV_2141	GCF_000009785.1	GCF_000009785.1_NC_006510.1	RM	RM_Type_IV	3592666	1400171	1401850	1679
GCF_000009785.1_NC_006510.1_RM_Type_I_2139	GCF_000009785.1	GCF_000009785.1_NC_006510.1	RM	RM_Type_I	3592666	1404545	1410365	5820
GCF_000009785.1_NC_006510.1_RM_Type_IV_2140	GCF_000009785.1	GCF_000009785.1_NC_006510.1	RM	RM_Type_IV	3592666	183001	183732	731
GCF_000009785.1_NC_006510.1_AbiEii_1335	GCF_000009785.1	GCF_000009785.1_NC_006510.1	AbiEii	AbiEii	3592666	3204484	3206003	1519
GCF_000009785.1_NC_006510.1_Wadjet_II_3381	GCF_000009785.1	GCF_000009785.1_NC_006510.1	Wadjet	Wadjet_II	3592666	346233	354220	7987
GCF_000009785.1_NC_006510.1_RM_Type_I_2138	GCF_000009785.1	GCF_000009785.1_NC_006510.1	RM	RM_Type_I	3592666	377195	384595	7400
GCF_000009805.1_NC_006361.1_RM_Type_I_2142	GCF_000009805.1	GCF_000009805.1_NC_006361.1	RM	RM_Type_I	6292344	2924075	2932793	8718
GCF_000009805.1_NC_006361.1_RM_Type_IV_2143	GCF_000009805.1	GCF_000009805.1_NC_006361.1	RM	RM_Type_IV	6292344	2926818	2927723	905
GCF_000009805.1_NC_006361.1_Wadjet_II_3384	GCF_000009805.1	GCF_000009805.1_NC_006361.1	Wadjet	Wadjet_II	6292344	3395186	3402316	7130
GCF_000009805.1_NC_006361.1_CAS_Class1-Subtype-I-E_7117	GCF_000009805.1	GCF_000009805.1_NC_006361.1	Cas	CAS_Class1-Subtype-I-E	6292344	4584574	4593450	8876
GCF_000009805.1_NC_006361.1_Wadjet_II_3385	GCF_000009805.1	GCF_000009805.1_NC_006361.1	Wadjet	Wadjet_II	6292344	4594933	4603125	8192
GCF_000009805.1_NC_006363.1_RM_Type_IIG_11648	GCF_000009805.1	GCF_000009805.1_NC_006363.1	RM	RM_Type_IIG	6292344	19354	24315	4961
GCF_000009825.1_NC_006582.1_CAS_Class1-Subtype-I-C_160	GCF_000009825.1	GCF_000009825.1_NC_006582.1	Cas	CAS_Class1-Subtype-I-C	4303871	3741786	3750062	8276
GCF_000009825.1_NC_006582.1_Gao_Qat_1045	GCF_000009825.1	GCF_000009825.1_NC_006582.1	Gao_Qat	Gao_Qat	4303871	4264689	4269325	4636
GCF_000009825.1_NC_006582.1_RM_Type_II_15385	GCF_000009825.1	GCF_000009825.1_NC_006582.1	RM	RM_Type_II	4303871	892277	894134	1857
GCF_000009865.1_NC_007168.1_RM_Type_II_13684	GCF_000009865.1	GCF_000009865.1_NC_007168.1	RM	RM_Type_II	2697861	592544	595360	2816
GCF_000009865.1_NC_007168.1_RM_Type_I_13683	GCF_000009865.1	GCF_000009865.1_NC_007168.1	RM	RM_Type_I	2697861	68450	74280	5830
GCF_000009865.1_NC_007168.1_RM_Type_IV_13685	GCF_000009865.1	GCF_000009865.1_NC_007168.1	RM	RM_Type_IV	2697861	92860	94680	1820
GCF_000009885.1_NC_006625.1_Pif_6158	GCF_000009885.1	GCF_000009885.1_NC_006625.1	Pif	Pif	5472672	195386	198515	3129
GCF_000009885.1_NC_012731.1_CAS_Class1-Subtype-I-E_1303	GCF_000009885.1	GCF_000009885.1_NC_012731.1	Cas	CAS_Class1-Subtype-I-E	5472672	3002651	3010944	8293
GCF_000009885.1_NC_012731.1_DRT_2_2671	GCF_000009885.1	GCF_000009885.1_NC_012731.1	DRT	DRT_2	5472672	598753	600030	1277
GCF_000009885.1_NC_012731.1_RM_Type_II_2	GCF_000009885.1	GCF_000009885.1_NC_012731.1	RM	RM_Type_II	5472672	628576	630870	2294
GCF_000009885.1_NC_012731.1_DISARM_1_1685	GCF_000009885.1	GCF_000009885.1_NC_012731.1	DISARM	DISARM_1	5472672	630918	644763	13845
GCF_000009885.1_NC_012731.1_RM_Type_IV_3	GCF_000009885.1	GCF_000009885.1_NC_012731.1	RM	RM_Type_IV	5472672	653235	653873	638
GCF_000009905.1_NC_006177.1_DISARM_2_1337	GCF_000009905.1	GCF_000009905.1_NC_006177.1	DISARM	DISARM_2	3566135	1441068	1453180	12112
GCF_000009905.1_NC_006177.1_RM_Type_I_17	GCF_000009905.1	GCF_000009905.1_NC_006177.1	RM	RM_Type_I	3566135	2046785	2052769	5984
GCF_000009905.1_NC_006177.1_Wadjet_II_3387	GCF_000009905.1	GCF_000009905.1_NC_006177.1	Wadjet	Wadjet_II	3566135	2385524	2393792	8268
GCF_000009905.1_NC_006177.1_RM_Type_IV_18	GCF_000009905.1	GCF_000009905.1_NC_006177.1	RM	RM_Type_IV	3566135	2470099	2471928	1829
GCF_000009905.1_NC_006177.1_CAS_Class1-Subtype-I-C_1542	GCF_000009905.1	GCF_000009905.1_NC_006177.1	Cas	CAS_Class1-Subtype-I-C	3566135	347180	352854	5674
GCF_000009905.1_NC_006177.1_CAS_Class1-Subtype-I-E_1543	GCF_000009905.1	GCF_000009905.1_NC_006177.1	Cas	CAS_Class1-Subtype-I-E	3566135	729831	738507	8676
GCF_000009925.1_NC_006347.1_RM_Type_III_533	GCF_000009925.1	GCF_000009925.1_NC_006347.1	RM	RM_Type_III	5310990	1370479	1375527	5048
GCF_000009925.1_NC_006347.1_RM_Type_III_534	GCF_000009925.1	GCF_000009925.1_NC_006347.1	RM	RM_Type_III	5310990	1392273	1397466	5193
GCF_000009925.1_NC_006347.1_RM_Type_IIG_531	GCF_000009925.1	GCF_000009925.1_NC_006347.1	RM	RM_Type_IIG	5310990	2319418	2324319	4901
GCF_000009925.1_NC_006347.1_CAS_Class1-Subtype-I-B_999	GCF_000009925.1	GCF_000009925.1_NC_006347.1	Cas	CAS_Class1-Subtype-I-B	5310990	2925208	2932856	7648
GCF_000009925.1_NC_006347.1_RM_Type_IV_535	GCF_000009925.1	GCF_000009925.1_NC_006347.1	RM	RM_Type_IV	5310990	3273081	3274565	1484
GCF_000009925.1_NC_006347.1_RM_Type_IIG_532	GCF_000009925.1	GCF_000009925.1_NC_006347.1	RM	RM_Type_IIG	5310990	3412654	3416463	3809
GCF_000009925.1_NC_006347.1_RM_Type_II_530	GCF_000009925.1	GCF_000009925.1_NC_006347.1	RM	RM_Type_II	5310990	4190538	4193029	2491
GCF_000009925.1_NC_006347.1_PARIS_II_463	GCF_000009925.1	GCF_000009925.1_NC_006347.1	Rst_PARIS	PARIS_II	5310990	947737	949602	1865
GCF_000009965.1_NC_006624.1_RM_Type_IV_13920	GCF_000009965.1	GCF_000009965.1_NC_006624.1	RM	RM_Type_IV	2088737	881751	884237	2486
GCF_000009965.1_NC_006624.1_RM_Type_IIG_13917	GCF_000009965.1	GCF_000009965.1_NC_006624.1	RM	RM_Type_IIG	2088737	1017276	1020656	3380
GCF_000009965.1_NC_006624.1_RM_Type_IIG_13918	GCF_000009965.1	GCF_000009965.1_NC_006624.1	RM	RM_Type_IIG	2088737	1286023	1289763	3740
GCF_000009965.1_NC_006624.1_CAS_Class1-Subtype-I-A_9184	GCF_000009965.1	GCF_000009965.1_NC_006624.1	Cas	CAS_Class1-Subtype-I-A	2088737	374589	392367	17778
GCF_000009965.1_NC_006624.1_CAS_Class1-Subtype-I-B_9185	GCF_000009965.1	GCF_000009965.1_NC_006624.1	Cas	CAS_Class1-Subtype-I-B	2088737	382856	392367	9511
GCF_000009965.1_NC_006624.1_RM_Type_IV_13919	GCF_000009965.1	GCF_000009965.1_NC_006624.1	RM	RM_Type_IV	2088737	692824	694935	2111
GCF_000009985.1_NC_007626.1_BREX_I_693	GCF_000009985.1	GCF_000009985.1_NC_007626.1	BREX	BREX_I	4967148	2215526	2231935	16409
GCF_000009985.1_NC_007626.1_Dsr_I_4588	GCF_000009985.1	GCF_000009985.1_NC_007626.1	Dsr	Dsr_I	4967148	4140241	4143888	3647
GCF_000010005.1_NC_010609.1_RM_Type_I_2145	GCF_000010005.1	GCF_000010005.1_NC_010609.1	RM	RM_Type_I	2039414	1524985	1533079	8094
GCF_000010005.1_NC_010609.1_RM_Type_I_2144	GCF_000010005.1	GCF_000010005.1_NC_010609.1	RM	RM_Type_I	2039414	928800	936793	7993
GCF_000010025.1_NC_007705.1_AbiEii_1689	GCF_000010025.1	GCF_000010025.1_NC_007705.1	AbiEii	AbiEii	4940217	3397625	3399144	1519
GCF_000010025.1_NC_007705.1_RM_Type_I_536	GCF_000010025.1	GCF_000010025.1_NC_007705.1	RM	RM_Type_I	4940217	3695045	3715222	20177
GCF_000010025.1_NC_007705.1_Abi2_1688	GCF_000010025.1	GCF_000010025.1_NC_007705.1	Abi2	Abi2	4940217	3711180	3712286	1106
GCF_000010025.1_NC_007705.1_RM_Type_II_537	GCF_000010025.1	GCF_000010025.1_NC_007705.1	RM	RM_Type_II	4940217	4205976	4217634	11658
GCF_000010025.1_NC_007705.1_RM_Type_III_538	GCF_000010025.1	GCF_000010025.1_NC_007705.1	RM	RM_Type_III	4940217	4484809	4488943	4134
GCF_000010025.1_NC_007705.1_Wadjet_I_8	GCF_000010025.1	GCF_000010025.1_NC_007705.1	Wadjet	Wadjet_I	4940217	4893008	4900020	7012
GCF_000010025.1_NC_007705.1_CAS_Class1-Subtype-I-C_163	GCF_000010025.1	GCF_000010025.1_NC_007705.1	Cas	CAS_Class1-Subtype-I-C	4940217	861337	869128	7791
GCF_000010025.1_NC_007705.1_DarTG_6	GCF_000010025.1	GCF_000010025.1_NC_007705.1	DarTG	DarTG	4940217	1074180	1076708	2528
GCF_000010045.1_NC_007907.1_RM_Type_II_13233	GCF_000010045.1	GCF_000010045.1_NC_007907.1	RM	RM_Type_II	5727534	262420	264550	2130
GCF_000010045.1_NC_007907.1_CAS_Cluster_1552	GCF_000010045.1	GCF_000010045.1_NC_007907.1	Cas	CAS_Cluster	5727534	3136834	3141211	4377
GCF_000010045.1_NC_007907.1_CAS_Class1-Subtype-I-B_1548	GCF_000010045.1	GCF_000010045.1_NC_007907.1	Cas	CAS_Class1-Subtype-I-B	5727534	3146326	3155579	9253
GCF_000010045.1_NC_007907.1_CAS_Class1-Subtype-I-B_1549	GCF_000010045.1	GCF_000010045.1_NC_007907.1	Cas	CAS_Class1-Subtype-I-B	5727534	3182801	3188177	5376
GCF_000010045.1_NC_007907.1_Rst_TIR-NLR_1341	GCF_000010045.1	GCF_000010045.1_NC_007907.1	Rst_TIR-NLR	Rst_TIR-NLR	5727534	3247924	3250413	2489
GCF_000010045.1_NC_007907.1_Gao_Iet_1	GCF_000010045.1	GCF_000010045.1_NC_007907.1	IetAS	Gao_Iet	5727534	3862465	3865831	3366
GCF_000010045.1_NC_007907.1_Wadjet_II_12	GCF_000010045.1	GCF_000010045.1_NC_007907.1	Wadjet	Wadjet_II	5727534	765490	773862	8372
GCF_000010045.1_NC_007907.1_BREX_I_695	GCF_000010045.1	GCF_000010045.1_NC_007907.1	BREX	BREX_I	5727534	792814	806836	14022
GCF_000010045.1_NC_007907.1_DRT_2_8	GCF_000010045.1	GCF_000010045.1_NC_007907.1	DRT	DRT_2	5727534	807454	808764	1310
GCF_000010045.1_NC_007907.1_RM_Type_IV_13234	GCF_000010045.1	GCF_000010045.1_NC_007907.1	RM	RM_Type_IV	5727534	814060	816723	2663
GCF_000010045.1_NC_007907.1_Wadjet_I_11	GCF_000010045.1	GCF_000010045.1_NC_007907.1	Wadjet	Wadjet_I	5727534	851397	858246	6849
GCF_000010045.1_NC_007907.1_Abi2_1338	GCF_000010045.1	GCF_000010045.1_NC_007907.1	Abi2	Abi2	5727534	75557	76615	1058
GCF_000010065.1_NC_006576.1_PARIS_II_7	GCF_000010065.1	GCF_000010065.1_NC_006576.1	Rst_PARIS	PARIS_II	2696255	1442461	1445389	2928
GCF_000010065.1_NC_006576.1_RM_Type_IV_2147	GCF_000010065.1	GCF_000010065.1_NC_006576.1	RM	RM_Type_IV	2696255	2557721	2558632	911
GCF_000010065.1_NC_006576.1_RM_Type_I_2146	GCF_000010065.1	GCF_000010065.1_NC_006576.1	RM	RM_Type_I	2696255	542320	550521	8201
GCF_000010105.1_NC_007491.1_AbiEii_5647	GCF_000010105.1	GCF_000010105.1_NC_007491.1	AbiEii	AbiEii	6895538	38099	39810	1711
GCF_000010105.1_NC_007491.1_CAS_Class1-Subtype-IV-B_11143	GCF_000010105.1	GCF_000010105.1_NC_007491.1	Cas	CAS_Class1-Subtype-IV-B	6895538	80188	83874	3686
GCF_000010105.1_NC_012490.1_BREX_I_700	GCF_000010105.1	GCF_000010105.1_NC_012490.1	BREX	BREX_I	6895538	3099107	3111990	12883
GCF_000010105.1_NC_012490.1_Wadjet_II_2639	GCF_000010105.1	GCF_000010105.1_NC_012490.1	Wadjet	Wadjet_II	6895538	3459836	3466952	7116
GCF_000010125.1_NC_007350.1_RM_Type_I_2148	GCF_000010125.1	GCF_000010125.1_NC_007350.1	RM	RM_Type_I	2577899	60680	66370	5690
GCF_000010145.1_NC_010610.1_Thoeris_I_3	GCF_000010145.1	GCF_000010145.1_NC_010610.1	Thoeris	Thoeris_I	2098685	1186165	1187426	1261
GCF_000010145.1_NC_010610.1_RM_Type_III_1109	GCF_000010145.1	GCF_000010145.1_NC_010610.1	RM	RM_Type_III	2098685	1209912	1214730	4818
GCF_000010145.1_NC_010610.1_CAS_Class1-Subtype-I-C_2444	GCF_000010145.1	GCF_000010145.1_NC_010610.1	Cas	CAS_Class1-Subtype-I-C	2098685	1393892	1403208	9316
GCF_000010145.1_NC_010610.1_CAS_Class1-Subtype-I-E_2445	GCF_000010145.1	GCF_000010145.1_NC_010610.1	Cas	CAS_Class1-Subtype-I-E	2098685	805003	815513	10510
GCF_000010165.1_NC_012491.1_RM_Type_IV_2151	GCF_000010165.1	GCF_000010165.1_NC_012491.1	RM	RM_Type_IV	6296436	3713327	3714043	716
GCF_000010165.1_NC_012491.1_RM_Type_IV_2152	GCF_000010165.1	GCF_000010165.1_NC_012491.1	RM	RM_Type_IV	6296436	3752780	3753862	1082
GCF_000010165.1_NC_012491.1_PARIS_I_8	GCF_000010165.1	GCF_000010165.1_NC_012491.1	Rst_PARIS	PARIS_I	6296436	3774373	3776563	2190
GCF_000010165.1_NC_012491.1_RM_Type_IV_2153	GCF_000010165.1	GCF_000010165.1_NC_012491.1	RM	RM_Type_IV	6296436	5899417	5900130	713
GCF_000010165.1_NC_012491.1_PrrC_2149	GCF_000010165.1	GCF_000010165.1_NC_012491.1	PrrC	PrrC	6296436	751364	758476	7112
GCF_000010165.1_NC_012491.1_RM_Type_IV_2150	GCF_000010165.1	GCF_000010165.1_NC_012491.1	RM	RM_Type_IV	6296436	1031604	1032236	632
GCF_000010185.1_NC_010371.1_CAS_Class1-Subtype-I-E_11781	GCF_000010185.1	GCF_000010185.1_NC_010371.1	Cas	CAS_Class1-Subtype-I-E	1986740	46597	50565	3968
GCF_000010185.1_NC_010371.1_RM_Type_II_23315	GCF_000010185.1	GCF_000010185.1_NC_010371.1	RM	RM_Type_II	1986740	133891	136101	2210
GCF_000010185.1_NC_010371.1_RM_Type_IV_23316	GCF_000010185.1	GCF_000010185.1_NC_010371.1	RM	RM_Type_IV	1986740	160739	161236	497
GCF_000010185.1_NC_010376.1_RM_Type_I_13687	GCF_000010185.1	GCF_000010185.1_NC_010376.1	RM	RM_Type_I	1986740	1514215	1522423	8208
GCF_000010185.1_NC_010376.1_Lamassu_1130	GCF_000010185.1	GCF_000010185.1_NC_010376.1	Lamassu	Lamassu	1986740	1566622	1569320	2698
GCF_000010185.1_NC_010376.1_AbiEii_1129	GCF_000010185.1	GCF_000010185.1_NC_010376.1	AbiEii	AbiEii	1986740	1569768	1571194	1426
GCF_000010185.1_NC_010376.1_RM_Type_I_13688	GCF_000010185.1	GCF_000010185.1_NC_010376.1	RM	RM_Type_I	1986740	1693772	1699994	6222
GCF_000010185.1_NC_010376.1_CAS_Class2-Subtype-II-A_2450	GCF_000010185.1	GCF_000010185.1_NC_010376.1	Cas	CAS_Class2-Subtype-II-A	1986740	73918	81919	8001
GCF_000010185.1_NC_010376.1_RM_Type_I_13686	GCF_000010185.1	GCF_000010185.1_NC_010376.1	RM	RM_Type_I	1986740	93910	101670	7760
GCF_000010225.1_NC_009342.1_RM_Type_IV_13689	GCF_000010225.1	GCF_000010225.1_NC_009342.1	RM	RM_Type_IV	3363299	184222	186713	2491
GCF_000010225.1_NC_009342.1_AbiEii_1131	GCF_000010225.1	GCF_000010225.1_NC_009342.1	AbiEii	AbiEii	3363299	604418	609190	4772
GCF_000010225.1_NC_009342.1_CAS_Class1-Subtype-I-E_10756	GCF_000010225.1	GCF_000010225.1_NC_009342.1	Cas	CAS_Class1-Subtype-I-E	3363299	799773	808594	8821
GCF_000010245.2_NC_007779.1_Lit_1691	GCF_000010245.2	GCF_000010245.2_NC_007779.1	Lit	Lit	4646332	1200272	1201165	893
GCF_000010245.2_NC_007779.1_RM_Type_IV_5527	GCF_000010245.2	GCF_000010245.2_NC_007779.1	RM	RM_Type_IV	4646332	1211923	1212756	833
GCF_000010245.2_NC_007779.1_Hachiman_250	GCF_000010245.2	GCF_000010245.2_NC_007779.1	Hachiman	Hachiman	4646332	2760007	2763809	3802
GCF_000010245.2_NC_007779.1_CAS_Class1-Subtype-I-E_1306	GCF_000010245.2	GCF_000010245.2_NC_007779.1	Cas	CAS_Class1-Subtype-I-E	4646332	2877225	2885875	8650
GCF_000010245.2_NC_007779.1_Druantia_III_1263	GCF_000010245.2	GCF_000010245.2_NC_007779.1	Druantia	Druantia_III	4646332	4577094	4581535	4441
GCF_000010245.2_NC_007779.1_RM_Type_IV_5528	GCF_000010245.2	GCF_000010245.2_NC_007779.1	RM	RM_Type_IV	4646332	4581592	4592543	10951
GCF_000010245.2_NC_007779.1_RM_Type_I_5526	GCF_000010245.2	GCF_000010245.2_NC_007779.1	RM	RM_Type_I	4646332	4584748	4591441	6693
GCF_000010265.1_NC_011837.1_RM_Type_IIG_11649	GCF_000010265.1	GCF_000010265.1_NC_011837.1	RM	RM_Type_IIG	3955303	2318062	2321604	3542
GCF_000010265.1_NC_011837.1_CAS_Class1-Subtype-I-B_1555	GCF_000010265.1	GCF_000010265.1_NC_011837.1	Cas	CAS_Class1-Subtype-I-B	3955303	2757297	2766151	8854
GCF_000010265.1_NC_011837.1_RM_Type_III_11650	GCF_000010265.1	GCF_000010265.1_NC_011837.1	RM	RM_Type_III	3955303	3236770	3241715	4945
GCF_000010285.1_NC_010617.1_RM_Type_IV_13692	GCF_000010285.1	GCF_000010285.1_NC_010617.1	RM	RM_Type_IV	2697540	2659200	2660120	920
GCF_000010285.1_NC_010617.1_RM_Type_I_13690	GCF_000010285.1	GCF_000010285.1_NC_010617.1	RM	RM_Type_I	2697540	566949	575209	8260
GCF_000010285.1_NC_010617.1_Abi2_3	GCF_000010285.1	GCF_000010285.1_NC_010617.1	Abi2	Abi2	2697540	799925	800956	1031
GCF_000010285.1_NC_010617.1_RM_Type_IV_13691	GCF_000010285.1	GCF_000010285.1_NC_010617.1	RM	RM_Type_IV	2697540	812559	815848	3289
GCF_000010305.1_NC_012489.1_RM_Type_IIG_1159	GCF_000010305.1	GCF_000010305.1_NC_012489.1	RM	RM_Type_IIG	4636964	1590319	1593657	3338
GCF_000010305.1_NC_012489.1_RM_Type_I_1158	GCF_000010305.1	GCF_000010305.1_NC_012489.1	RM	RM_Type_I	4636964	209016	217283	8267
GCF_000010305.1_NC_012489.1_Zorya_TypeI_2	GCF_000010305.1	GCF_000010305.1_NC_012489.1	Zorya	Zorya_TypeI	4636964	220564	228082	7518
GCF_000010305.1_NC_012489.1_AbiEii_1342	GCF_000010305.1	GCF_000010305.1_NC_012489.1	AbiEii	AbiEii	4636964	4192840	4194284	1444
GCF_000010305.1_NC_012489.1_Druantia_II_689	GCF_000010305.1	GCF_000010305.1_NC_012489.1	Druantia	Druantia_II	4636964	4194850	4207568	12718
GCF_000010305.1_NC_012489.1_RM_Type_I_1157	GCF_000010305.1	GCF_000010305.1_NC_012489.1	RM	RM_Type_I	4636964	99385	106322	6937
GCF_000010325.1_NC_009662.1_RM_Type_I_13693	GCF_000010325.1	GCF_000010325.1_NC_009662.1	RM	RM_Type_I	1877931	1717392	1725635	8243
GCF_000010325.1_NC_009662.1_BREX_I_994	GCF_000010325.1	GCF_000010325.1_NC_009662.1	BREX	BREX_I	1877931	752634	759626	6992
GCF_000010345.1_NC_009663.1_RM_Type_IIG_23317	GCF_000010345.1	GCF_000010345.1_NC_009663.1	RM	RM_Type_IIG	2562277	1350040	1353738	3698
GCF_000010345.1_NC_009663.1_RM_Type_IIG_23318	GCF_000010345.1	GCF_000010345.1_NC_009663.1	RM	RM_Type_IIG	2562277	2332455	2335664	3209
GCF_000010345.1_NC_009663.1_RM_Type_IV_23319	GCF_000010345.1	GCF_000010345.1_NC_009663.1	RM	RM_Type_IV	2562277	2530311	2530988	677
GCF_000010385.1_NC_011415.1_CAS_Class1-Subtype-I-E_1309	GCF_000010385.1	GCF_000010385.1_NC_011415.1	Cas	CAS_Class1-Subtype-I-E	5155626	3116487	3125048	8561
GCF_000010385.1_NC_011415.1_Dnd_ABCDEFGH_252	GCF_000010385.1	GCF_000010385.1_NC_011415.1	Dnd	Dnd_ABCDEFGH	5155626	4770514	4785143	14629
GCF_000010385.1_NC_011415.1_RM_Type_IV_13112	GCF_000010385.1	GCF_000010385.1_NC_011415.1	RM	RM_Type_IV	5155626	4778549	4779370	821
GCF_000010425.1_NC_008618.1_Abi2_5348	GCF_000010425.1	GCF_000010425.1_NC_008618.1	Abi2	Abi2	2089645	1216086	1216970	884
GCF_000010425.1_NC_008618.1_CAS_Class1-Subtype-I-C_5864	GCF_000010425.1	GCF_000010425.1_NC_008618.1	Cas	CAS_Class1-Subtype-I-C	2089645	1462228	1470539	8311
GCF_000010425.1_NC_008618.1_RM_Type_II_15048	GCF_000010425.1	GCF_000010425.1_NC_008618.1	RM	RM_Type_II	2089645	1532889	1542747	9858
GCF_000010425.1_NC_008618.1_RM_Type_II_15049	GCF_000010425.1	GCF_000010425.1_NC_008618.1	RM	RM_Type_II	2089645	1598193	1602213	4020
GCF_000010425.1_NC_008618.1_Abi2_5349	GCF_000010425.1	GCF_000010425.1_NC_008618.1	Abi2	Abi2	2089645	1725186	1726190	1004
GCF_000010425.1_NC_008618.1_Wadjet_I_14	GCF_000010425.1	GCF_000010425.1_NC_008618.1	Wadjet	Wadjet_I	2089645	1052021	1059053	7032
GCF_000010445.1_NC_009782.1_Retron_III_995	GCF_000010445.1	GCF_000010445.1_NC_009782.1	Retron	Retron_III	2880168	2353859	2356396	2537
GCF_000010445.1_NC_009782.1_Abi2_1132	GCF_000010445.1	GCF_000010445.1_NC_009782.1	Abi2	Abi2	2880168	413226	414164	938
GCF_000010445.1_NC_009782.1_Stk2_1135	GCF_000010445.1	GCF_000010445.1_NC_009782.1	Stk2	Stk2	2880168	85546	87054	1508
GCF_000010445.1_NC_009782.1_Abi2_1133	GCF_000010445.1	GCF_000010445.1_NC_009782.1	Abi2	Abi2	2880168	880334	881302	968
GCF_000010465.1_NC_009641.1_AVAST_II_1557	GCF_000010465.1	GCF_000010465.1_NC_009641.1	AVAST	AVAST_II	2878897	1891212	1895324	4112
GCF_000010465.1_NC_009641.1_Abi2_1136	GCF_000010465.1	GCF_000010465.1_NC_009641.1	Abi2	Abi2	2878897	409748	410686	938
GCF_000010485.1_NC_013654.1_Retron_I_C_602	GCF_000010485.1	GCF_000010485.1_NC_013654.1	Retron	Retron_I_C	4839683	1237962	1239719	1757
GCF_000010485.1_NC_013654.1_RM_Type_I_5529	GCF_000010485.1	GCF_000010485.1_NC_013654.1	RM	RM_Type_I	4839683	278074	284040	5966
GCF_000010485.1_NC_013654.1_AbiEii_1692	GCF_000010485.1	GCF_000010485.1_NC_013654.1	AbiEii	AbiEii	4839683	284324	286013	1689
GCF_000010485.1_NC_013654.1_RM_Type_II_5530	GCF_000010485.1	GCF_000010485.1_NC_013654.1	RM	RM_Type_II	4839683	4541494	4548686	7192
GCF_000010485.1_NC_013654.1_RM_Type_II_5531	GCF_000010485.1	GCF_000010485.1_NC_013654.1	RM	RM_Type_II	4839683	4595498	4600073	4575
GCF_000010485.1_NC_013654.1_RM_Type_IV_5532	GCF_000010485.1	GCF_000010485.1_NC_013654.1	RM	RM_Type_IV	4839683	4600183	4603537	3354
GCF_000010505.1_NC_010729.1_CAS_Class2-Subtype-VI-B_1562	GCF_000010505.1	GCF_000010505.1_NC_010729.1	Cas	CAS_Class2-Subtype-VI-B	2354886	1410847	1414967	4120
GCF_000010505.1_NC_010729.1_CAS_Class2-Subtype-VI-B_1563	GCF_000010505.1	GCF_000010505.1_NC_010729.1	Cas	CAS_Class2-Subtype-VI-B	2354886	1813728	1817637	3909
GCF_000010505.1_NC_010729.1_RM_Type_II_13136	GCF_000010505.1	GCF_000010505.1_NC_010729.1	RM	RM_Type_II	2354886	2117840	2121305	3465
GCF_000010505.1_NC_010729.1_CAS_Class1-Subtype-III-B_1559	GCF_000010505.1	GCF_000010505.1_NC_010729.1	Cas	CAS_Class1-Subtype-III-B	2354886	2146958	2159504	12546
GCF_000010505.1_NC_010729.1_CAS_Class1-Subtype-I-B_1558	GCF_000010505.1	GCF_000010505.1_NC_010729.1	Cas	CAS_Class1-Subtype-I-B	2354886	2189610	2197294	7684
GCF_000010505.1_NC_010729.1_RM_Type_IIG_13137	GCF_000010505.1	GCF_000010505.1_NC_010729.1	RM	RM_Type_IIG	2354886	452503	456477	3974
GCF_000010505.1_NC_010729.1_RM_Type_II_13135	GCF_000010505.1	GCF_000010505.1_NC_010729.1	RM	RM_Type_II	2354886	91714	99167	7453
GCF_000010505.1_NC_010729.1_RM_Type_III_13138	GCF_000010505.1	GCF_000010505.1_NC_010729.1	RM	RM_Type_III	2354886	947073	951474	4401
GCF_000010505.1_NC_010729.1_RM_Type_IV_13139	GCF_000010505.1	GCF_000010505.1_NC_010729.1	RM	RM_Type_IV	2354886	1093971	1094888	917
GCF_000010525.1_NC_009937.1_RM_Type_III_13290	GCF_000010525.1	GCF_000010525.1_NC_009937.1	RM	RM_Type_III	5369772	3758389	3762715	4326
GCF_000010545.1_NC_010804.1_AbiEii_4	GCF_000010545.1	GCF_000010545.1_NC_010804.1	AbiEii	AbiEii	7008810	1778596	1780567	1971
GCF_000010545.1_NC_010804.1_RM_Type_III_1110	GCF_000010545.1	GCF_000010545.1_NC_010804.1	RM	RM_Type_III	7008810	40364	45408	5044
GCF_000010545.1_NC_010805.1_Retron_VI_3810	GCF_000010545.1	GCF_000010545.1_NC_010805.1	Retron	Retron_VI	7008810	512639	513938	1299
GCF_000010545.1_NC_010805.1_Abi2_7998	GCF_000010545.1	GCF_000010545.1_NC_010805.1	Abi2	Abi2	7008810	1880612	1881709	1097
GCF_000010585.1_NC_011996.1_RM_Type_IV_23321	GCF_000010585.1	GCF_000010585.1_NC_011996.1	RM	RM_Type_IV	2219737	19552	20037	485
GCF_000010585.1_NC_011996.1_RM_Type_II_23320	GCF_000010585.1	GCF_000010585.1_NC_011996.1	RM	RM_Type_II	2219737	28722	32716	3994
GCF_000010585.1_NC_011999.1_RM_Type_II_1111	GCF_000010585.1	GCF_000010585.1_NC_011999.1	RM	RM_Type_II	2219737	1598602	1601970	3368
GCF_000010585.1_NC_011999.1_RM_Type_IV_1113	GCF_000010585.1	GCF_000010585.1_NC_011999.1	RM	RM_Type_IV	2219737	1602062	1602967	905
GCF_000010585.1_NC_011999.1_RM_Type_III_1112	GCF_000010585.1	GCF_000010585.1_NC_011999.1	RM	RM_Type_III	2219737	227997	232843	4846
GCF_000010585.1_NC_011999.1_Retron_XI_996	GCF_000010585.1	GCF_000010585.1_NC_011999.1	Retron	Retron_XI	2219737	353754	355376	1622
GCF_000010585.1_NC_011999.1_Abi2_1137	GCF_000010585.1	GCF_000010585.1_NC_011999.1	Abi2	Abi2	2219737	996937	997887	950
GCF_000010605.1_NC_010572.1_Gao_TerY_560	GCF_000010605.1	GCF_000010605.1_NC_010572.1	Gao_TerY	Gao_TerY	8545929	1872840	1876725	3885
GCF_000010605.1_NC_010572.1_BREX_II_702	GCF_000010605.1	GCF_000010605.1_NC_010572.1	BREX	BREX_II	8545929	1877109	1898715	21606
GCF_000010605.1_NC_010572.1_RM_Type_IIG_20	GCF_000010605.1	GCF_000010605.1_NC_010572.1	RM	RM_Type_IIG	8545929	1881782	1885423	3641
GCF_000010605.1_NC_010572.1_CAS_Class1-Subtype-I-E_7120	GCF_000010605.1	GCF_000010605.1_NC_010572.1	Cas	CAS_Class1-Subtype-I-E	8545929	4142898	4152607	9709
GCF_000010605.1_NC_010572.1_PARIS_I_merge_1014	GCF_000010605.1	GCF_000010605.1_NC_010572.1	Rst_PARIS	PARIS_I_merge	8545929	4502182	4504044	1862
GCF_000010605.1_NC_010572.1_RM_Type_II_19	GCF_000010605.1	GCF_000010605.1_NC_010572.1	RM	RM_Type_II	8545929	5491782	5497541	5759
GCF_000010625.1_NC_010296.1_PARIS_I_9	GCF_000010625.1	GCF_000010625.1_NC_010296.1	Rst_PARIS	PARIS_I	5842795	105793	107968	2175
GCF_000010625.1_NC_010296.1_RM_Type_II_2159	GCF_000010625.1	GCF_000010625.1_NC_010296.1	RM	RM_Type_II	5842795	1696897	1698617	1720
GCF_000010625.1_NC_010296.1_RM_Type_IIG_2168	GCF_000010625.1	GCF_000010625.1_NC_010296.1	RM	RM_Type_IIG	5842795	1716125	1719427	3302
GCF_000010625.1_NC_010296.1_Rst_HelicaseDUF2290_279	GCF_000010625.1	GCF_000010625.1_NC_010296.1	Rst_HelicaseDUF2290	Rst_HelicaseDUF2290	5842795	2136882	2139657	2775
GCF_000010625.1_NC_010296.1_RM_Type_II_2160	GCF_000010625.1	GCF_000010625.1_NC_010296.1	RM	RM_Type_II	5842795	2624400	2626454	2054
GCF_000010625.1_NC_010296.1_RM_Type_II_2161	GCF_000010625.1	GCF_000010625.1_NC_010296.1	RM	RM_Type_II	5842795	2641845	2648034	6189
GCF_000010625.1_NC_010296.1_CAS_Class1-Subtype-I-D_1571	GCF_000010625.1	GCF_000010625.1_NC_010296.1	Cas	CAS_Class1-Subtype-I-D	5842795	2799235	2814535	15300
GCF_000010625.1_NC_010296.1_CAS_Class1-Subtype-I-B_1570	GCF_000010625.1	GCF_000010625.1_NC_010296.1	Cas	CAS_Class1-Subtype-I-B	5842795	2801072	2814535	13463
GCF_000010625.1_NC_010296.1_RM_Type_IIG_2169	GCF_000010625.1	GCF_000010625.1_NC_010296.1	RM	RM_Type_IIG	5842795	2917857	2921054	3197
GCF_000010625.1_NC_010296.1_RM_Type_IIG_2170	GCF_000010625.1	GCF_000010625.1_NC_010296.1	RM	RM_Type_IIG	5842795	2970016	2971671	1655
GCF_000010625.1_NC_010296.1_RM_Type_II_2162	GCF_000010625.1	GCF_000010625.1_NC_010296.1	RM	RM_Type_II	5842795	3210437	3211938	1501
GCF_000010625.1_NC_010296.1_RM_Type_II_2157	GCF_000010625.1	GCF_000010625.1_NC_010296.1	RM	RM_Type_II	5842795	397361	399251	1890
GCF_000010625.1_NC_010296.1_PARIS_I_10	GCF_000010625.1	GCF_000010625.1_NC_010296.1	Rst_PARIS	PARIS_I	5842795	4385137	4389480	4343
GCF_000010625.1_NC_010296.1_RM_Type_IV_2175	GCF_000010625.1	GCF_000010625.1_NC_010296.1	RM	RM_Type_IV	5842795	4436654	4437577	923
GCF_000010625.1_NC_010296.1_RM_Type_IIG_2171	GCF_000010625.1	GCF_000010625.1_NC_010296.1	RM	RM_Type_IIG	5842795	4654355	4657999	3644
GCF_000010625.1_NC_010296.1_RM_Type_IIG_2172	GCF_000010625.1	GCF_000010625.1_NC_010296.1	RM	RM_Type_IIG	5842795	4700975	4703674	2699
GCF_000010625.1_NC_010296.1_RM_Type_II_2163	GCF_000010625.1	GCF_000010625.1_NC_010296.1	RM	RM_Type_II	5842795	4713536	4715331	1795
GCF_000010625.1_NC_010296.1_RM_Type_I_2154	GCF_000010625.1	GCF_000010625.1_NC_010296.1	RM	RM_Type_I	5842795	447147	452921	5774
GCF_000010625.1_NC_010296.1_RM_Type_IIG_2173	GCF_000010625.1	GCF_000010625.1_NC_010296.1	RM	RM_Type_IIG	5842795	4769738	4773718	3980
GCF_000010625.1_NC_010296.1_RM_Type_II_2164	GCF_000010625.1	GCF_000010625.1_NC_010296.1	RM	RM_Type_II	5842795	4835465	4837848	2383
GCF_000010625.1_NC_010296.1_RM_Type_I_2155	GCF_000010625.1	GCF_000010625.1_NC_010296.1	RM	RM_Type_I	5842795	5253336	5260865	7529
GCF_000010625.1_NC_010296.1_RM_Type_II_2165	GCF_000010625.1	GCF_000010625.1_NC_010296.1	RM	RM_Type_II	5842795	5401611	5405168	3557
GCF_000010625.1_NC_010296.1_RM_Type_II_2166	GCF_000010625.1	GCF_000010625.1_NC_010296.1	RM	RM_Type_II	5842795	5581493	5585039	3546
GCF_000010625.1_NC_010296.1_RM_Type_IIG_2174	GCF_000010625.1	GCF_000010625.1_NC_010296.1	RM	RM_Type_IIG	5842795	5834167	5837757	3590
GCF_000010625.1_NC_010296.1_RM_Type_II_2156	GCF_000010625.1	GCF_000010625.1_NC_010296.1	RM	RM_Type_II	5842795	55794	57075	1281
GCF_000010625.1_NC_010296.1_RM_Type_IIG_2167	GCF_000010625.1	GCF_000010625.1_NC_010296.1	RM	RM_Type_IIG	5842795	710951	713947	2996
GCF_000010625.1_NC_010296.1_RM_Type_II_2158	GCF_000010625.1	GCF_000010625.1_NC_010296.1	RM	RM_Type_II	5842795	757366	759250	1884
GCF_000010665.1_NC_012796.1_CAS_Class1-Subtype-I-C_5867	GCF_000010665.1	GCF_000010665.1_NC_012796.1	Cas	CAS_Class1-Subtype-I-C	5315620	1581849	1589606	7757
GCF_000010665.1_NC_012796.1_RM_Type_II_2177	GCF_000010665.1	GCF_000010665.1_NC_012796.1	RM	RM_Type_II	5315620	1617597	1619997	2400
GCF_000010665.1_NC_012796.1_RM_Type_I_2176	GCF_000010665.1	GCF_000010665.1_NC_012796.1	RM	RM_Type_I	5315620	1672819	1679677	6858
GCF_000010665.1_NC_012796.1_Rst_HelicaseDUF2290_1344	GCF_000010665.1	GCF_000010665.1_NC_012796.1	Rst_HelicaseDUF2290	Rst_HelicaseDUF2290	5315620	2098682	2101437	2755
GCF_000010665.1_NC_012796.1_Gao_Ppl_1343	GCF_000010665.1	GCF_000010665.1_NC_012796.1	Gao_Ppl	Gao_Ppl	5315620	4087480	4090245	2765
GCF_000010665.1_NC_012796.1_BREX_I_704	GCF_000010665.1	GCF_000010665.1_NC_012796.1	BREX	BREX_I	5315620	4090471	4104076	13605
GCF_000010665.1_NC_012796.1_CAS_Class1-Subtype-I-F_5868	GCF_000010665.1	GCF_000010665.1_NC_012796.1	Cas	CAS_Class1-Subtype-I-F	5315620	4726713	4735148	8435
GCF_000010685.1_NC_012207.1_AbiEii_5	GCF_000010685.1	GCF_000010685.1_NC_012207.1	AbiEii	AbiEii	4371711	1169200	1170701	1501
GCF_000010685.1_NC_012207.1_RM_Type_IIG_5533	GCF_000010685.1	GCF_000010685.1_NC_012207.1	RM	RM_Type_IIG	4371711	2241850	2246670	4820
GCF_000010685.1_NC_012207.1_RM_Type_IV_5534	GCF_000010685.1	GCF_000010685.1_NC_012207.1	RM	RM_Type_IV	4371711	2808320	2809240	920
GCF_000010685.1_NC_012207.1_CAS_Class1-Subtype-III-A_8458	GCF_000010685.1	GCF_000010685.1_NC_012207.1	Cas	CAS_Class1-Subtype-III-A	4371711	3070375	3079317	8942
GCF_000010685.1_NC_012207.1_AbiEii_6	GCF_000010685.1	GCF_000010685.1_NC_012207.1	AbiEii	AbiEii	4371711	3080468	3082242	1774
GCF_000010685.1_NC_012207.1_DarTG_3145	GCF_000010685.1	GCF_000010685.1_NC_012207.1	DarTG	DarTG	4371711	63192	64959	1767
GCF_000010705.1_NC_012891.1_CAS_Class2-Subtype-II-A_2453	GCF_000010705.1	GCF_000010705.1_NC_012891.1	Cas	CAS_Class2-Subtype-II-A	2106340	1174896	1180870	5974
GCF_000010705.1_NC_012891.1_RM_Type_II_23017	GCF_000010705.1	GCF_000010705.1_NC_012891.1	RM	RM_Type_II	2106340	268695	271568	2873
GCF_000010705.1_NC_012891.1_PARIS_II_merge_420	GCF_000010705.1	GCF_000010705.1_NC_012891.1	Rst_PARIS	PARIS_II_merge	2106340	272004	273544	1540
GCF_000010705.1_NC_012891.1_RM_Type_II_23018	GCF_000010705.1	GCF_000010705.1_NC_012891.1	RM	RM_Type_II	2106340	937163	938995	1832
GCF_000010725.1_NC_013854.1_CAS_Class1-Subtype-III-D_1061	GCF_000010725.1	GCF_000010725.1_NC_013854.1	Cas	CAS_Class1-Subtype-III-D	7599738	1167219	1180966	13747
GCF_000010725.1_NC_013854.1_RM_Type_IIG_1114	GCF_000010725.1	GCF_000010725.1_NC_013854.1	RM	RM_Type_IIG	7599738	2271753	2274716	2963
GCF_000010725.1_NC_013854.1_RM_Type_IV_1115	GCF_000010725.1	GCF_000010725.1_NC_013854.1	RM	RM_Type_IV	7599738	3091371	3092297	926
GCF_000010725.1_NC_013854.1_CAS_Class1-Subtype-I-G_1060	GCF_000010725.1	GCF_000010725.1_NC_013854.1	Cas	CAS_Class1-Subtype-I-G	7599738	3143424	3158375	14951
GCF_000010725.1_NC_013854.1_CAS_Cluster_1064	GCF_000010725.1	GCF_000010725.1_NC_013854.1	Cas	CAS_Cluster	7599738	1018255	1019525	1270
GCF_000010725.1_NC_013858.1_Rst_3HP_1005	GCF_000010725.1	GCF_000010725.1_NC_013858.1	Rst_3HP	Rst_3HP	7599738	431791	434644	2853
GCF_000010745.1_NC_013353.1_RM_Type_II_11651	GCF_000010745.1	GCF_000010745.1_NC_013353.1	RM	RM_Type_II	5524860	2905046	2907465	2419
GCF_000010745.1_NC_013353.1_BstA_445	GCF_000010745.1	GCF_000010745.1_NC_013353.1	BstA	BstA	5524860	3182172	3183101	929
GCF_000010745.1_NC_013353.1_CAS_Class1-Subtype-I-E_7123	GCF_000010745.1	GCF_000010745.1_NC_013353.1	Cas	CAS_Class1-Subtype-I-E	5524860	3345303	3353879	8576
GCF_000010745.1_NC_013353.1_RM_Type_IV_11652	GCF_000010745.1	GCF_000010745.1_NC_013353.1	RM	RM_Type_IV	5524860	935324	936064	740
GCF_000010765.1_NC_013364.1_RM_Type_II_539	GCF_000010765.1	GCF_000010765.1_NC_013364.1	RM	RM_Type_II	5766081	338890	340598	1708
GCF_000010765.1_NC_013364.1_CAS_Class1-Subtype-I-E_1312	GCF_000010765.1	GCF_000010765.1_NC_013364.1	Cas	CAS_Class1-Subtype-I-E	5766081	3446352	3454913	8561
GCF_000010765.1_NC_013364.1_AbiEii_1693	GCF_000010765.1	GCF_000010765.1_NC_013364.1	AbiEii	AbiEii	5766081	5247100	5248783	1683
GCF_000010765.1_NC_013364.1_BREX_I_604	GCF_000010765.1	GCF_000010765.1_NC_013364.1	BREX	BREX_I	5766081	5250831	5264274	13443
GCF_000010765.1_NC_013364.1_RM_Type_IV_540	GCF_000010765.1	GCF_000010765.1_NC_013364.1	RM	RM_Type_IV	5766081	940873	941613	740
GCF_000010765.1_NC_013365.1_Shedu_5740	GCF_000010765.1	GCF_000010765.1_NC_013365.1	Shedu	Shedu	5766081	120783	121589	806
GCF_000010785.1_NC_013799.1_CAS_Class1-Subtype-I-B_9188	GCF_000010785.1	GCF_000010785.1_NC_013799.1	Cas	CAS_Class1-Subtype-I-B	1743135	1125081	1133208	8127
GCF_000010785.1_NC_013799.1_RM_Type_I_2178	GCF_000010785.1	GCF_000010785.1_NC_013799.1	RM	RM_Type_I	1743135	12919	20207	7288
GCF_000010785.1_NC_013799.1_RM_Type_IIG_2179	GCF_000010785.1	GCF_000010785.1_NC_013799.1	RM	RM_Type_IIG	1743135	290216	294442	4226
GCF_000010805.1_NC_012520.1_CAS_Class1-Subtype-IV-B_11097	GCF_000010805.1	GCF_000010805.1_NC_012520.1	Cas	CAS_Class1-Subtype-IV-B	8834939	87310	92941	5631
GCF_000010805.1_NC_012520.1_CAS_Class1-Subtype-IV-B_11098	GCF_000010805.1	GCF_000010805.1_NC_012520.1	Cas	CAS_Class1-Subtype-IV-B	8834939	527490	532244	4754
GCF_000010805.1_NC_012521.1_RM_Type_II_21	GCF_000010805.1	GCF_000010805.1_NC_012521.1	RM	RM_Type_II	8834939	8108	11371	3263
GCF_000010805.1_NC_012522.1_Wadjet_II_3389	GCF_000010805.1	GCF_000010805.1_NC_012522.1	Wadjet	Wadjet_II	8834939	629716	636706	6990
GCF_000010805.1_NC_012522.1_RM_Type_IV_13921	GCF_000010805.1	GCF_000010805.1_NC_012522.1	RM	RM_Type_IV	8834939	6529493	6530392	899
GCF_000010825.1_NC_013209.1_RM_Type_IIG_13694	GCF_000010825.1	GCF_000010825.1_NC_013209.1	RM	RM_Type_IIG	3340249	2034864	2039771	4907
GCF_000010825.1_NC_013209.1_PARIS_I_421	GCF_000010825.1	GCF_000010825.1_NC_013209.1	Rst_PARIS	PARIS_I	3340249	871859	874128	2269
GCF_000010825.1_NC_013210.1_CAS_Class1-Subtype-I-E_10759	GCF_000010825.1	GCF_000010825.1_NC_013210.1	Cas	CAS_Class1-Subtype-I-E	3340249	114611	123449	8838
GCF_000010825.1_NC_013210.1_Abi2_8303	GCF_000010825.1	GCF_000010825.1_NC_013210.1	Abi2	Abi2	3340249	135971	136954	983
GCF_000010825.1_NC_013211.1_RM_Type_I_13695	GCF_000010825.1	GCF_000010825.1_NC_013211.1	RM	RM_Type_I	3340249	1139	6256	5117
GCF_000010825.1_NC_013211.1_RM_Type_I_13696	GCF_000010825.1	GCF_000010825.1_NC_013211.1	RM	RM_Type_I	3340249	59062	65692	6630
GCF_000010825.1_NC_013211.1_RM_Type_I_13697	GCF_000010825.1	GCF_000010825.1_NC_013211.1	RM	RM_Type_I	3340249	139994	146715	6721
GCF_000010825.1_NC_013212.1_RM_Type_IIG_23892	GCF_000010825.1	GCF_000010825.1_NC_013212.1	RM	RM_Type_IIG	3340249	34598	37306	2708
GCF_000010845.1_NC_017100.1_RM_Type_IIG_13698	GCF_000010845.1	GCF_000010845.1_NC_017100.1	RM	RM_Type_IIG	3339669	2037519	2042411	4892
GCF_000010845.1_NC_017100.1_PARIS_I_422	GCF_000010845.1	GCF_000010845.1_NC_017100.1	Rst_PARIS	PARIS_I	3339669	871853	874122	2269
GCF_000010845.1_NC_017101.1_CAS_Class1-Subtype-I-E_10762	GCF_000010845.1	GCF_000010845.1_NC_017101.1	Cas	CAS_Class1-Subtype-I-E	3339669	114239	123077	8838
GCF_000010845.1_NC_017101.1_Abi2_8304	GCF_000010845.1	GCF_000010845.1_NC_017101.1	Abi2	Abi2	3339669	135599	136582	983
GCF_000010845.1_NC_017118.1_RM_Type_I_13699	GCF_000010845.1	GCF_000010845.1_NC_017118.1	RM	RM_Type_I	3339669	1139	6256	5117
GCF_000010845.1_NC_017118.1_RM_Type_I_13700	GCF_000010845.1	GCF_000010845.1_NC_017118.1	RM	RM_Type_I	3339669	59062	65692	6630
GCF_000010845.1_NC_017118.1_RM_Type_I_13701	GCF_000010845.1	GCF_000010845.1_NC_017118.1	RM	RM_Type_I	3339669	139994	146715	6721
GCF_000010845.1_NC_017119.1_RM_Type_IIG_23893	GCF_000010845.1	GCF_000010845.1_NC_017119.1	RM	RM_Type_IIG	3339669	34598	37306	2708
GCF_000010865.1_NC_017110.1_RM_Type_IIG_23894	GCF_000010865.1	GCF_000010865.1_NC_017110.1	RM	RM_Type_IIG	3338426	34598	37306	2708
GCF_000010865.1_NC_017121.1_RM_Type_IIG_13702	GCF_000010865.1	GCF_000010865.1_NC_017121.1	RM	RM_Type_IIG	3338426	2034846	2039753	4907
GCF_000010865.1_NC_017121.1_PARIS_I_423	GCF_000010865.1	GCF_000010865.1_NC_017121.1	Rst_PARIS	PARIS_I	3338426	871853	874122	2269
GCF_000010865.1_NC_017122.1_RM_Type_I_13703	GCF_000010865.1	GCF_000010865.1_NC_017122.1	RM	RM_Type_I	3338426	1139	6256	5117
GCF_000010865.1_NC_017122.1_RM_Type_I_13704	GCF_000010865.1	GCF_000010865.1_NC_017122.1	RM	RM_Type_I	3338426	59062	65692	6630
GCF_000010865.1_NC_017122.1_RM_Type_I_13705	GCF_000010865.1	GCF_000010865.1_NC_017122.1	RM	RM_Type_I	3338426	139994	146715	6721
GCF_000010865.1_NC_017143.1_CAS_Class1-Subtype-I-E_10765	GCF_000010865.1	GCF_000010865.1_NC_017143.1	Cas	CAS_Class1-Subtype-I-E	3338426	114239	123077	8838
GCF_000010865.1_NC_017143.1_Abi2_8305	GCF_000010865.1	GCF_000010865.1_NC_017143.1	Abi2	Abi2	3338426	135599	136582	983
GCF_000010885.1_NC_017117.1_CAS_Class1-Subtype-I-E_10768	GCF_000010885.1	GCF_000010885.1_NC_017117.1	Cas	CAS_Class1-Subtype-I-E	3339649	114239	123077	8838
GCF_000010885.1_NC_017117.1_Abi2_8306	GCF_000010885.1	GCF_000010885.1_NC_017117.1	Abi2	Abi2	3339649	135599	136582	983
GCF_000010885.1_NC_017125.1_RM_Type_IIG_13706	GCF_000010885.1	GCF_000010885.1_NC_017125.1	RM	RM_Type_IIG	3339649	2037514	2042391	4877
GCF_000010885.1_NC_017125.1_PARIS_I_424	GCF_000010885.1	GCF_000010885.1_NC_017125.1	Rst_PARIS	PARIS_I	3339649	871853	874122	2269
GCF_000010885.1_NC_017126.1_RM_Type_I_13707	GCF_000010885.1	GCF_000010885.1_NC_017126.1	RM	RM_Type_I	3339649	1139	6256	5117
GCF_000010885.1_NC_017126.1_RM_Type_I_13708	GCF_000010885.1	GCF_000010885.1_NC_017126.1	RM	RM_Type_I	3339649	59062	65692	6630
GCF_000010885.1_NC_017126.1_RM_Type_I_13709	GCF_000010885.1	GCF_000010885.1_NC_017126.1	RM	RM_Type_I	3339649	139994	146715	6721
GCF_000010885.1_NC_017127.1_RM_Type_IIG_23895	GCF_000010885.1	GCF_000010885.1_NC_017127.1	RM	RM_Type_IIG	3339649	34598	37306	2708
GCF_000010905.1_NC_017130.1_CAS_Class1-Subtype-I-E_10771	GCF_000010905.1	GCF_000010905.1_NC_017130.1	Cas	CAS_Class1-Subtype-I-E	3339683	114231	123069	8838
GCF_000010905.1_NC_017130.1_Abi2_8307	GCF_000010905.1	GCF_000010905.1_NC_017130.1	Abi2	Abi2	3339683	135591	136574	983
GCF_000010905.1_NC_017131.1_RM_Type_I_13710	GCF_000010905.1	GCF_000010905.1_NC_017131.1	RM	RM_Type_I	3339683	1139	6256	5117
GCF_000010905.1_NC_017131.1_RM_Type_I_13711	GCF_000010905.1	GCF_000010905.1_NC_017131.1	RM	RM_Type_I	3339683	59062	65692	6630
GCF_000010905.1_NC_017131.1_RM_Type_I_13712	GCF_000010905.1	GCF_000010905.1_NC_017131.1	RM	RM_Type_I	3339683	139994	146715	6721
GCF_000010905.1_NC_017146.1_RM_Type_IIG_13713	GCF_000010905.1	GCF_000010905.1_NC_017146.1	RM	RM_Type_IIG	3339683	2037526	2042433	4907
GCF_000010905.1_NC_017146.1_PARIS_I_425	GCF_000010905.1	GCF_000010905.1_NC_017146.1	Rst_PARIS	PARIS_I	3339683	871853	874122	2269
GCF_000010905.1_NC_017147.1_RM_Type_IIG_23896	GCF_000010905.1	GCF_000010905.1_NC_017147.1	RM	RM_Type_IIG	3339683	34598	37306	2708
GCF_000010925.1_NC_017111.1_RM_Type_IIG_13714	GCF_000010925.1	GCF_000010925.1_NC_017111.1	RM	RM_Type_IIG	3337040	2034687	2038709	4022
GCF_000010925.1_NC_017111.1_PARIS_I_426	GCF_000010925.1	GCF_000010925.1_NC_017111.1	Rst_PARIS	PARIS_I	3337040	871853	874122	2269
GCF_000010925.1_NC_017134.1_CAS_Class1-Subtype-I-E_10774	GCF_000010925.1	GCF_000010925.1_NC_017134.1	Cas	CAS_Class1-Subtype-I-E	3337040	114255	123093	8838
GCF_000010925.1_NC_017134.1_Abi2_8308	GCF_000010925.1	GCF_000010925.1_NC_017134.1	Abi2	Abi2	3337040	135615	136598	983
GCF_000010925.1_NC_017135.1_RM_Type_IIG_23897	GCF_000010925.1	GCF_000010925.1_NC_017135.1	RM	RM_Type_IIG	3337040	34598	37306	2708
GCF_000010925.1_NC_017149.1_RM_Type_I_13715	GCF_000010925.1	GCF_000010925.1_NC_017149.1	RM	RM_Type_I	3337040	1139	6256	5117
GCF_000010925.1_NC_017149.1_RM_Type_I_13716	GCF_000010925.1	GCF_000010925.1_NC_017149.1	RM	RM_Type_I	3337040	59062	65692	6630
GCF_000010925.1_NC_017149.1_RM_Type_I_13717	GCF_000010925.1	GCF_000010925.1_NC_017149.1	RM	RM_Type_I	3337040	139994	146715	6721
GCF_000010945.1_NC_017104.1_CAS_Class1-Subtype-I-E_10777	GCF_000010945.1	GCF_000010945.1_NC_017104.1	Cas	CAS_Class1-Subtype-I-E	3247995	114611	123449	8838
GCF_000010945.1_NC_017104.1_Abi2_8309	GCF_000010945.1	GCF_000010945.1_NC_017104.1	Abi2	Abi2	3247995	135971	136954	983
GCF_000010945.1_NC_017105.1_RM_Type_I_13718	GCF_000010945.1	GCF_000010945.1_NC_017105.1	RM	RM_Type_I	3247995	1139	6256	5117
GCF_000010945.1_NC_017105.1_RM_Type_I_13719	GCF_000010945.1	GCF_000010945.1_NC_017105.1	RM	RM_Type_I	3247995	59062	65692	6630
GCF_000010945.1_NC_017105.1_RM_Type_I_13720	GCF_000010945.1	GCF_000010945.1_NC_017105.1	RM	RM_Type_I	3247995	139994	146715	6721
GCF_000010945.1_NC_017150.1_RM_Type_IIG_13721	GCF_000010945.1	GCF_000010945.1_NC_017150.1	RM	RM_Type_IIG	3247995	1942610	1947517	4907
GCF_000010945.1_NC_017150.1_PARIS_I_427	GCF_000010945.1	GCF_000010945.1_NC_017150.1	Rst_PARIS	PARIS_I	3247995	871859	874128	2269
GCF_000010945.1_NC_017151.1_RM_Type_IIG_23898	GCF_000010945.1	GCF_000010945.1_NC_017151.1	RM	RM_Type_IIG	3247995	34598	37306	2708
GCF_000010965.1_NC_017108.1_RM_Type_IIG_13722	GCF_000010965.1	GCF_000010965.1_NC_017108.1	RM	RM_Type_IIG	3336990	2034699	2038721	4022
GCF_000010965.1_NC_017108.1_PARIS_I_428	GCF_000010965.1	GCF_000010965.1_NC_017108.1	Rst_PARIS	PARIS_I	3336990	871853	874122	2269
GCF_000010965.1_NC_017113.1_RM_Type_I_13723	GCF_000010965.1	GCF_000010965.1_NC_017113.1	RM	RM_Type_I	3336990	1139	6256	5117
GCF_000010965.1_NC_017113.1_RM_Type_I_13724	GCF_000010965.1	GCF_000010965.1_NC_017113.1	RM	RM_Type_I	3336990	59062	65692	6630
GCF_000010965.1_NC_017113.1_RM_Type_I_13725	GCF_000010965.1	GCF_000010965.1_NC_017113.1	RM	RM_Type_I	3336990	139994	146715	6721
GCF_000010965.1_NC_017114.1_RM_Type_IIG_23899	GCF_000010965.1	GCF_000010965.1_NC_017114.1	RM	RM_Type_IIG	3336990	34598	37306	2708
GCF_000010965.1_NC_017136.1_CAS_Class1-Subtype-I-E_10780	GCF_000010965.1	GCF_000010965.1_NC_017136.1	Cas	CAS_Class1-Subtype-I-E	3336990	114223	123061	8838
GCF_000010965.1_NC_017136.1_Abi2_8310	GCF_000010965.1	GCF_000010965.1_NC_017136.1	Abi2	Abi2	3336990	135583	136566	983
GCF_000010985.1_NC_013939.1_CAS_Class1-Subtype-I-B_9191	GCF_000010985.1	GCF_000010985.1_NC_013939.1	Cas	CAS_Class1-Subtype-I-B	2542933	516927	526079	9152
GCF_000010985.1_NC_013939.1_AbiEii_1345	GCF_000010985.1	GCF_000010985.1_NC_013939.1	AbiEii	AbiEii	2542933	892659	893990	1331
GCF_000010985.1_NC_013940.1_CAS_Class1-Subtype-I-B_10010	GCF_000010985.1	GCF_000010985.1_NC_013940.1	Cas	CAS_Class1-Subtype-I-B	2542933	78608	85379	6771
GCF_000011005.1_NC_013665.1_RM_Type_IV_13922	GCF_000011005.1	GCF_000011005.1_NC_013665.1	RM	RM_Type_IV	2957635	971733	975287	3554
GCF_000011025.1_NC_013715.1_CAS_Class1-Subtype-I-G_2456	GCF_000011025.1	GCF_000011025.1_NC_013715.1	Cas	CAS_Class1-Subtype-I-G	2264603	1367970	1378894	10924
GCF_000011025.1_NC_013715.1_RM_Type_IV_1119	GCF_000011025.1	GCF_000011025.1_NC_013715.1	RM	RM_Type_IV	2264603	1722413	1723570	1157
GCF_000011025.1_NC_013715.1_Abi2_1138	GCF_000011025.1	GCF_000011025.1_NC_013715.1	Abi2	Abi2	2264603	162482	163447	965
GCF_000011025.1_NC_013715.1_Abi2_1139	GCF_000011025.1	GCF_000011025.1_NC_013715.1	Abi2	Abi2	2264603	2089216	2090244	1028
GCF_000011025.1_NC_013715.1_RM_Type_IV_1118	GCF_000011025.1	GCF_000011025.1_NC_013715.1	RM	RM_Type_IV	2264603	1026457	1027452	995
GCF_000011025.1_NC_013715.1_RM_Type_I_1116	GCF_000011025.1	GCF_000011025.1_NC_013715.1	RM	RM_Type_I	2264603	1045885	1052160	6275
GCF_000011025.1_NC_013715.1_RM_Type_II_1117	GCF_000011025.1	GCF_000011025.1_NC_013715.1	RM	RM_Type_II	2264603	107161	110172	3011
GCF_000011045.1_NC_017482.1_RM_Type_IV_425	GCF_000011045.1	GCF_000011045.1_NC_017482.1	RM	RM_Type_IV	3005051	1869018	1869581	563
GCF_000011045.1_NC_017482.1_DRT_2_2343	GCF_000011045.1	GCF_000011045.1_NC_017482.1	DRT	DRT_2	3005051	1993491	1995077	1586
GCF_000011045.1_NC_017482.1_RM_Type_IV_426	GCF_000011045.1	GCF_000011045.1_NC_017482.1	RM	RM_Type_IV	3005051	2146151	2148235	2084
GCF_000011045.1_NC_017482.1_BREX_I_3149	GCF_000011045.1	GCF_000011045.1_NC_017482.1	BREX	BREX_I	3005051	2148408	2164793	16385
GCF_000011045.1_NC_017482.1_CAS_Class2-Subtype-II-A_2459	GCF_000011045.1	GCF_000011045.1_NC_017482.1	Cas	CAS_Class2-Subtype-II-A	3005051	2261901	2268063	6162
GCF_000011045.1_NC_017482.1_RM_Type_III_424	GCF_000011045.1	GCF_000011045.1_NC_017482.1	RM	RM_Type_III	3005051	1034745	1039656	4911
GCF_000011065.1_NC_004663.1_RM_Type_IIG_2182	GCF_000011065.1	GCF_000011065.1_NC_004663.1	RM	RM_Type_IIG	6293399	2423667	2427197	3530
GCF_000011065.1_NC_004663.1_Rst_TIR-NLR_1347	GCF_000011065.1	GCF_000011065.1_NC_004663.1	Rst_TIR-NLR	Rst_TIR-NLR	6293399	3784590	3786869	2279
GCF_000011065.1_NC_004663.1_RM_Type_IIG_2183	GCF_000011065.1	GCF_000011065.1_NC_004663.1	RM	RM_Type_IIG	6293399	5228099	5232097	3998
GCF_000011065.1_NC_004663.1_PARIS_II_11	GCF_000011065.1	GCF_000011065.1_NC_004663.1	Rst_PARIS	PARIS_II	6293399	5279201	5281090	1889
GCF_000011065.1_NC_004663.1_RM_Type_I_2180	GCF_000011065.1	GCF_000011065.1_NC_004663.1	RM	RM_Type_I	6293399	5934256	5943533	9277
GCF_000011065.1_NC_004663.1_RM_Type_I_2181	GCF_000011065.1	GCF_000011065.1_NC_004663.1	RM	RM_Type_I	6293399	5952578	5964556	11978
GCF_000011065.1_NC_004663.1_Gao_Tmn_1346	GCF_000011065.1	GCF_000011065.1_NC_004663.1	Gao_Tmn	Gao_Tmn	6293399	6225109	6228777	3668
GCF_000011085.1_NC_006392.1_CAS_Class1-Subtype-I-B_9194	GCF_000011085.1	GCF_000011085.1_NC_006392.1	Cas	CAS_Class1-Subtype-I-B	4274642	37302	46549	9247
GCF_000011085.1_NC_006396.1_RM_Type_IV_13923	GCF_000011085.1	GCF_000011085.1_NC_006396.1	RM	RM_Type_IV	4274642	2131354	2135649	4295
GCF_000011105.1_NC_000961.1_CAS_Class1-Subtype-I-B_81	GCF_000011105.1	GCF_000011105.1_NC_000961.1	Cas	CAS_Class1-Subtype-I-B	1738505	1119454	1127437	7983
GCF_000011105.1_NC_000961.1_CAS_Class1-Subtype-III-A_82	GCF_000011105.1	GCF_000011105.1_NC_000961.1	Cas	CAS_Class1-Subtype-III-A	1738505	139384	153889	14505
GCF_000011105.1_NC_000961.1_CAS_Class1-Subtype-I-B_80	GCF_000011105.1	GCF_000011105.1_NC_000961.1	Cas	CAS_Class1-Subtype-I-B	1738505	146944	155965	9021
GCF_000011105.1_NC_000961.1_RM_Type_IV_11653	GCF_000011105.1	GCF_000011105.1_NC_000961.1	RM	RM_Type_IV	1738505	781290	782324	1034
GCF_000011105.1_NC_000961.1_CAS_Class1-Subtype-I-A_79	GCF_000011105.1	GCF_000011105.1_NC_000961.1	Cas	CAS_Class1-Subtype-I-A	1738505	823614	829686	6072
GCF_000011125.1_NC_000854.2_RM_Type_II_11654	GCF_000011125.1	GCF_000011125.1_NC_000854.2	RM	RM_Type_II	1669696	571059	573504	2445
GCF_000011125.1_NC_000854.2_CAS_Class1-Subtype-I-A_6918	GCF_000011125.1	GCF_000011125.1_NC_000854.2	Cas	CAS_Class1-Subtype-I-A	1669696	776023	786257	10234
GCF_000011145.1_NC_002570.2_CAS_Class1-Subtype-III-B_1575	GCF_000011145.1	GCF_000011145.1_NC_002570.2	Cas	CAS_Class1-Subtype-III-B	4202352	347483	353902	6419
GCF_000011145.1_NC_002570.2_CAS_Class1-Subtype-I-C_1574	GCF_000011145.1	GCF_000011145.1_NC_002570.2	Cas	CAS_Class1-Subtype-I-C	4202352	358059	365923	7864
GCF_000011145.1_NC_002570.2_RM_Type_II_15050	GCF_000011145.1	GCF_000011145.1_NC_002570.2	RM	RM_Type_II	4202352	3617919	3619852	1933
GCF_000011145.1_NC_002570.2_RM_Type_II_15051	GCF_000011145.1	GCF_000011145.1_NC_002570.2	RM	RM_Type_II	4202352	4138766	4143915	5149
GCF_000011185.1_NC_002689.2_CAS_Class1-Subtype-III-A_90	GCF_000011185.1	GCF_000011185.1_NC_002689.2	Cas	CAS_Class1-Subtype-III-A	1584804	110650	120325	9675
GCF_000011185.1_NC_002689.2_RM_Type_II_11655	GCF_000011185.1	GCF_000011185.1_NC_002689.2	RM	RM_Type_II	1584804	1487043	1491781	4738
GCF_000011185.1_NC_002689.2_RM_Type_III_11656	GCF_000011185.1	GCF_000011185.1_NC_002689.2	RM	RM_Type_III	1584804	1539639	1544017	4378
GCF_000011185.1_NC_002689.2_RM_Type_III_11657	GCF_000011185.1	GCF_000011185.1_NC_002689.2	RM	RM_Type_III	1584804	1552703	1557672	4969
GCF_000011205.1_NC_003106.2_CAS_Class1-Subtype-III-D_5318	GCF_000011205.1	GCF_000011205.1_NC_003106.2	Cas	CAS_Class1-Subtype-III-D	2694756	10108	23790	13682
GCF_000011205.1_NC_003106.2_RM_Type_IV_11658	GCF_000011205.1	GCF_000011205.1_NC_003106.2	RM	RM_Type_IV	2694756	1149972	1155735	5763
GCF_000011205.1_NC_003106.2_CAS_Class1-Subtype-III-B_5317	GCF_000011205.1	GCF_000011205.1_NC_003106.2	Cas	CAS_Class1-Subtype-III-B	2694756	1985714	1993250	7536
GCF_000011205.1_NC_003106.2_CAS_Class1-Subtype-III-A_5316	GCF_000011205.1	GCF_000011205.1_NC_003106.2	Cas	CAS_Class1-Subtype-III-A	2694756	2001880	2007326	5446
GCF_000011205.1_NC_003106.2_CAS_Class1-Subtype-I-A_5314	GCF_000011205.1	GCF_000011205.1_NC_003106.2	Cas	CAS_Class1-Subtype-I-A	2694756	31149	48345	17196
GCF_000011205.1_NC_003106.2_CAS_Class1-Subtype-I-A_5315	GCF_000011205.1	GCF_000011205.1_NC_003106.2	Cas	CAS_Class1-Subtype-I-A	2694756	2667405	2684955	17550
GCF_000011225.1_NC_004432.1_RM_Type_II_2185	GCF_000011225.1	GCF_000011225.1_NC_004432.1	RM	RM_Type_II	1358633	223848	227315	3467
GCF_000011225.1_NC_004432.1_RM_Type_III_2188	GCF_000011225.1	GCF_000011225.1_NC_004432.1	RM	RM_Type_III	1358633	613112	616535	3423
GCF_000011225.1_NC_004432.1_RM_Type_IIG_2187	GCF_000011225.1	GCF_000011225.1_NC_004432.1	RM	RM_Type_IIG	1358633	710797	713286	2489
GCF_000011225.1_NC_004432.1_Abi2_5151	GCF_000011225.1	GCF_000011225.1_NC_004432.1	Abi2	Abi2	1358633	82797	83687	890
GCF_000011225.1_NC_004432.1_RM_Type_I_2184	GCF_000011225.1	GCF_000011225.1_NC_004432.1	RM	RM_Type_I	1358633	1097258	1103999	6741
GCF_000011225.1_NC_004432.1_RM_Type_II_2186	GCF_000011225.1	GCF_000011225.1_NC_004432.1	RM	RM_Type_II	1358633	1302153	1308293	6140
GCF_000011245.1_NC_004193.1_RM_Type_II_13868	GCF_000011245.1	GCF_000011245.1_NC_004193.1	RM	RM_Type_II	3630528	183363	189369	6006
GCF_000011245.1_NC_004193.1_RM_Type_II_13869	GCF_000011245.1	GCF_000011245.1_NC_004193.1	RM	RM_Type_II	3630528	3469736	3481060	11324
GCF_000011265.1_NC_003923.1_AVAST_II_1558	GCF_000011265.1	GCF_000011265.1_NC_003923.1	AVAST	AVAST_II	2820462	1895586	1899698	4112
GCF_000011265.1_NC_003923.1_Abi2_1141	GCF_000011265.1	GCF_000011265.1_NC_003923.1	Abi2	Abi2	2820462	393003	393941	938
GCF_000011265.1_NC_003923.1_Abi2_1142	GCF_000011265.1	GCF_000011265.1_NC_003923.1	Abi2	Abi2	2820462	416307	417413	1106
GCF_000011285.1_NC_004606.1_CAS_Class2-Subtype-II-A_2462	GCF_000011285.1	GCF_000011285.1_NC_004606.1	Cas	CAS_Class2-Subtype-II-A	1894275	1147751	1153716	5965
GCF_000011285.1_NC_004606.1_RM_Type_I_13726	GCF_000011285.1	GCF_000011285.1_NC_004606.1	RM	RM_Type_I	1894275	1642368	1648127	5759
GCF_000011305.1_NC_004320.1_RM_Type_IV_13924	GCF_000011305.1	GCF_000011305.1_NC_004320.1	RM	RM_Type_IV	3219505	10692	11558	866
GCF_000011305.1_NC_004369.1_Wadjet_I_16	GCF_000011305.1	GCF_000011305.1_NC_004369.1	Wadjet	Wadjet_I	3219505	1478370	1484915	6545
GCF_000011305.1_NC_004369.1_RM_Type_I_2191	GCF_000011305.1	GCF_000011305.1_NC_004369.1	RM	RM_Type_I	3219505	2473827	2479854	6027
GCF_000011305.1_NC_004369.1_RM_Type_I_2190	GCF_000011305.1	GCF_000011305.1_NC_004369.1	RM	RM_Type_I	3219505	277940	284854	6914
GCF_000011305.1_NC_004369.1_RM_Type_IIG_2192	GCF_000011305.1	GCF_000011305.1_NC_004369.1	RM	RM_Type_IIG	3219505	3091247	3095821	4574
GCF_000011305.1_NC_004369.1_Abi2_1348	GCF_000011305.1	GCF_000011305.1_NC_004369.1	Abi2	Abi2	3219505	432330	433304	974
GCF_000011305.1_NC_004369.1_RM_Type_I_2189	GCF_000011305.1	GCF_000011305.1_NC_004369.1	RM	RM_Type_I	3219505	48937	55369	6432
GCF_000011325.1_NC_003450.3_RM_Type_II_11659	GCF_000011325.1	GCF_000011325.1_NC_003450.3	RM	RM_Type_II	3309401	1878312	1882388	4076
GCF_000011325.1_NC_003450.3_Wadjet_I_18	GCF_000011325.1	GCF_000011325.1_NC_003450.3	Wadjet	Wadjet_I	3309401	2988844	2995406	6562
GCF_000011325.1_NC_003450.3_RM_Type_IIG_11661	GCF_000011325.1	GCF_000011325.1_NC_003450.3	RM	RM_Type_IIG	3309401	3276669	3281600	4931
GCF_000011325.1_NC_003450.3_RM_Type_IIG_11660	GCF_000011325.1	GCF_000011325.1_NC_003450.3	RM	RM_Type_IIG	3309401	769544	774142	4598
GCF_000011345.1_NC_004113.1_RM_Type_III_2194	GCF_000011345.1	GCF_000011345.1_NC_004113.1	RM	RM_Type_III	2593857	1542796	1548132	5336
GCF_000011345.1_NC_004113.1_RM_Type_I_2193	GCF_000011345.1	GCF_000011345.1_NC_004113.1	RM	RM_Type_I	2593857	2308639	2315020	6381
GCF_000011365.1_NC_004463.1_Wadjet_I_22	GCF_000011365.1	GCF_000011365.1_NC_004463.1	Wadjet	Wadjet_I	9105828	1820709	1827455	6746
GCF_000011365.1_NC_004463.1_AbiEii_1349	GCF_000011365.1	GCF_000011365.1_NC_004463.1	AbiEii	AbiEii	9105828	2085285	2086815	1530
GCF_000011365.1_NC_004463.1_Wadjet_I_23	GCF_000011365.1	GCF_000011365.1_NC_004463.1	Wadjet	Wadjet_I	9105828	2142164	2148951	6787
GCF_000011365.1_NC_004463.1_DRT_4_19	GCF_000011365.1	GCF_000011365.1_NC_004463.1	DRT	DRT_4	9105828	197458	198510	1052
GCF_000011365.1_NC_004463.1_Hachiman_241	GCF_000011365.1	GCF_000011365.1_NC_004463.1	Hachiman	Hachiman	9105828	2359095	2362044	2949
GCF_000011365.1_NC_004463.1_RM_Type_I_22	GCF_000011365.1	GCF_000011365.1_NC_004463.1	RM	RM_Type_I	9105828	5554605	5561792	7187
GCF_000011365.1_NC_004463.1_DISARM_1_1350	GCF_000011365.1	GCF_000011365.1_NC_004463.1	DISARM	DISARM_1	9105828	925140	937714	12574
GCF_000011385.1_NC_005125.1_AbiEii_1351	GCF_000011385.1	GCF_000011385.1_NC_005125.1	AbiEii	AbiEii	4659019	2823578	2825106	1528
GCF_000011385.1_NC_005125.1_RM_Type_IIG_14685	GCF_000011385.1	GCF_000011385.1_NC_005125.1	RM	RM_Type_IIG	4659019	2904118	2908446	4328
GCF_000011385.1_NC_005125.1_DarTG_2374	GCF_000011385.1	GCF_000011385.1_NC_005125.1	DarTG	DarTG	4659019	3580848	3582489	1641
GCF_000011385.1_NC_005125.1_Shedu_1353	GCF_000011385.1	GCF_000011385.1_NC_005125.1	Shedu	Shedu	4659019	4073893	4074525	632
GCF_000011385.1_NC_005125.1_AbiEii_1352	GCF_000011385.1	GCF_000011385.1_NC_005125.1	AbiEii	AbiEii	4659019	4571466	4573140	1674
GCF_000011405.1_NC_017463.1_CAS_Cluster_11662	GCF_000011405.1	GCF_000011405.1_NC_017463.1	Cas	CAS_Cluster	1895727	1260307	1262272	1965
GCF_000011405.1_NC_017463.1_RM_Type_II_13727	GCF_000011405.1	GCF_000011405.1_NC_017463.1	RM	RM_Type_II	1895727	1786015	1787847	1832
GCF_000011465.1_NC_005072.1_RM_Type_IIG_23901	GCF_000011465.1	GCF_000011465.1_NC_005072.1	RM	RM_Type_IIG	1657990	363007	365496	2489
GCF_000011465.1_NC_005072.1_RM_Type_II_23900	GCF_000011465.1	GCF_000011465.1_NC_005072.1	RM	RM_Type_II	1657990	365498	367616	2118
GCF_000011505.1_NC_002952.2_Abi2_1144	GCF_000011505.1	GCF_000011505.1_NC_002952.2	Abi2	Abi2	2902619	421314	425456	4142
GCF_000011505.1_NC_002952.2_Stk2_1145	GCF_000011505.1	GCF_000011505.1_NC_002952.2	Stk2	Stk2	2902619	85472	86980	1508
GCF_000011505.1_NC_002952.2_RM_Type_IV_13728	GCF_000011505.1	GCF_000011505.1_NC_002952.2	RM	RM_Type_IV	2902619	93148	95881	2733
GCF_000011525.1_NC_002953.3_RM_Type_I_13729	GCF_000011525.1	GCF_000011525.1_NC_002953.3	RM	RM_Type_I	2820454	34546	40678	6132
GCF_000011525.1_NC_002953.3_Abi2_1146	GCF_000011525.1	GCF_000011525.1_NC_002953.3	Abi2	Abi2	2820454	391648	392586	938
GCF_000011525.1_NC_002953.3_Abi2_1147	GCF_000011525.1	GCF_000011525.1_NC_002953.3	Abi2	Abi2	2820454	414952	416058	1106
GCF_000011545.1_NC_006350.1_RM_Type_III_2	GCF_000011545.1	GCF_000011545.1_NC_006350.1	RM	RM_Type_III	7247547	42166	47251	5085
GCF_000011545.1_NC_006350.1_Gao_TerY_7	GCF_000011545.1	GCF_000011545.1_NC_006350.1	Gao_TerY	Gao_TerY	7247547	625112	628548	3436
GCF_000011545.1_NC_006350.1_DRT_3_1559	GCF_000011545.1	GCF_000011545.1_NC_006350.1	DRT	DRT_3	7247547	644090	647501	3411
GCF_000011545.1_NC_006350.1_Thoeris_II_4	GCF_000011545.1	GCF_000011545.1_NC_006350.1	Thoeris	Thoeris_II	7247547	855094	856450	1356
GCF_000011545.1_NC_006350.1_DISARM_1_6	GCF_000011545.1	GCF_000011545.1_NC_006350.1	DISARM	DISARM_1	7247547	878619	892274	13655
GCF_000011545.1_NC_006350.1_AbiEii_5	GCF_000011545.1	GCF_000011545.1_NC_006350.1	AbiEii	AbiEii	7247547	100338	102249	1911
GCF_000011545.1_NC_006350.1_RM_Type_I_1	GCF_000011545.1	GCF_000011545.1_NC_006350.1	RM	RM_Type_I	7247547	1102333	1109558	7225
GCF_000011565.2_NC_005861.2_PARIS_I_merge_981	GCF_000011565.2	GCF_000011565.2_NC_005861.2	Rst_PARIS	PARIS_I_merge	2438912	2366570	2370394	3824
GCF_000011565.2_NC_005861.2_AbiEii_1150	GCF_000011565.2	GCF_000011565.2_NC_005861.2	AbiEii	AbiEii	2438912	2407782	2409232	1450
GCF_000011565.2_NC_005861.2_AbiEii_1148	GCF_000011565.2	GCF_000011565.2_NC_005861.2	AbiEii	AbiEii	2438912	663942	665409	1467
GCF_000011565.2_NC_005861.2_AbiEii_1149	GCF_000011565.2	GCF_000011565.2_NC_005861.2	AbiEii	AbiEii	2438912	670669	672113	1444
GCF_000011585.1_NC_005791.1_Shedu_7999	GCF_000011585.1	GCF_000011585.1_NC_005791.1	Shedu	Shedu	1661137	744856	746163	1307
GCF_000011585.1_NC_005791.1_RM_Type_IV_23322	GCF_000011585.1	GCF_000011585.1_NC_005791.1	RM	RM_Type_IV	1661137	746442	752053	5611
GCF_000011605.1_NC_004547.2_DRT_3_1587	GCF_000011605.1	GCF_000011605.1_NC_004547.2	DRT	DRT_3	5064019	1182640	1185917	3277
GCF_000011605.1_NC_004547.2_dCTPdeaminase_1063	GCF_000011605.1	GCF_000011605.1_NC_004547.2	dCTPdeaminase	dCTPdeaminase	5064019	148811	150385	1574
GCF_000011605.1_NC_004547.2_radar_I_1064	GCF_000011605.1	GCF_000011605.1_NC_004547.2	RADAR	radar_I	5064019	2291856	2297000	5144
GCF_000011605.1_NC_004547.2_SspBCDE_253	GCF_000011605.1	GCF_000011605.1_NC_004547.2	SspBCDE	SspBCDE	5064019	3216324	3221371	5047
GCF_000011605.1_NC_004547.2_RM_Type_I_5535	GCF_000011605.1	GCF_000011605.1_NC_004547.2	RM	RM_Type_I	5064019	3484442	3490068	5626
GCF_000011605.1_NC_004547.2_CAS_Class1-Subtype-I-F_8461	GCF_000011605.1	GCF_000011605.1_NC_004547.2	Cas	CAS_Class1-Subtype-I-F	5064019	4126156	4134646	8490
GCF_000011605.1_NC_004547.2_Dsr_II_1588	GCF_000011605.1	GCF_000011605.1_NC_004547.2	Dsr	Dsr_II	5064019	469396	472884	3488
GCF_000011605.1_NC_004547.2_RM_Type_IIG_5536	GCF_000011605.1	GCF_000011605.1_NC_004547.2	RM	RM_Type_IIG	5064019	645531	647429	1898
GCF_000011625.1_NC_006274.1_RM_Type_IV_14443	GCF_000011625.1	GCF_000011625.1_NC_006274.1	RM	RM_Type_IV	5843235	2184846	2186666	1820
GCF_000011625.1_NC_006274.1_Dsr_I_2672	GCF_000011625.1	GCF_000011625.1_NC_006274.1	Dsr	Dsr_I	5843235	2793237	2796749	3512
GCF_000011625.1_NC_006274.1_PARIS_I_464	GCF_000011625.1	GCF_000011625.1_NC_006274.1	Rst_PARIS	PARIS_I	5843235	3539549	3541883	2334
GCF_000011625.1_NC_006274.1_RM_Type_IV_14444	GCF_000011625.1	GCF_000011625.1_NC_006274.1	RM	RM_Type_IV	5843235	3575231	3575746	515
GCF_000011625.1_NC_006274.1_Dnd_ABCDEFGH_255	GCF_000011625.1	GCF_000011625.1_NC_006274.1	Dnd	Dnd_ABCDEFGH	5843235	945911	963749	17838
GCF_000011625.1_NC_007103.1_AVAST_II_3470	GCF_000011625.1	GCF_000011625.1_NC_007103.1	AVAST	AVAST_II	5843235	322526	326728	4202
GCF_000011625.1_NC_007105.1_Abi2_6459	GCF_000011625.1	GCF_000011625.1_NC_007105.1	Abi2	Abi2	5843235	42865	43875	1010
GCF_000011645.1_NC_006270.3_RM_Type_I_2196	GCF_000011645.1	GCF_000011645.1_NC_006270.3	RM	RM_Type_I	4222597	4163635	4171654	8019
GCF_000011645.1_NC_006270.3_RM_Type_I_2195	GCF_000011645.1	GCF_000011645.1_NC_006270.3	RM	RM_Type_I	4222597	750198	756154	5956
GCF_000011665.1_NC_006086.1_RM_Type_II_13731	GCF_000011665.1	GCF_000011665.1_NC_006086.1	RM	RM_Type_II	1899877	1158431	1162618	4187
GCF_000011665.1_NC_006086.1_RM_Type_IV_13732	GCF_000011665.1	GCF_000011665.1_NC_006086.1	RM	RM_Type_IV	1899877	1159692	1160687	995
GCF_000011665.1_NC_006086.1_Abi2_1151	GCF_000011665.1	GCF_000011665.1_NC_006086.1	Abi2	Abi2	1899877	1545386	1546357	971
GCF_000011665.1_NC_006086.1_RM_Type_I_13730	GCF_000011665.1	GCF_000011665.1_NC_006086.1	RM	RM_Type_I	1899877	1632820	1638612	5792
GCF_000011685.1_NC_006672.1_Lit_7219	GCF_000011685.1	GCF_000011685.1_NC_006672.1	Lit	Lit	2922384	52277	53170	893
GCF_000011685.1_NC_006672.1_RM_Type_I_13733	GCF_000011685.1	GCF_000011685.1_NC_006672.1	RM	RM_Type_I	2922384	63101	69777	6676
GCF_000011685.1_NC_006677.1_RM_Type_IIG_23902	GCF_000011685.1	GCF_000011685.1_NC_006677.1	RM	RM_Type_IIG	2922384	1654143	1658975	4832
GCF_000011705.1_NC_006348.1_RM_Type_III_13291	GCF_000011705.1	GCF_000011705.1_NC_006348.1	RM	RM_Type_III	5835527	2770346	2775431	5085
GCF_000011725.1_NC_017382.1_RM_Type_II_1125	GCF_000011725.1	GCF_000011725.1_NC_017382.1	RM	RM_Type_II	1589954	108169	109826	1657
GCF_000011725.1_NC_017382.1_RM_Type_II_1130	GCF_000011725.1	GCF_000011725.1_NC_017382.1	RM	RM_Type_II	1589954	1094552	1096062	1510
GCF_000011725.1_NC_017382.1_RM_Type_II_1131	GCF_000011725.1	GCF_000011725.1_NC_017382.1	RM	RM_Type_II	1589954	1230413	1232067	1654
GCF_000011725.1_NC_017382.1_RM_Type_III_1137	GCF_000011725.1	GCF_000011725.1_NC_017382.1	RM	RM_Type_III	1589954	1364705	1369122	4417
GCF_000011725.1_NC_017382.1_RM_Type_IIG_1135	GCF_000011725.1	GCF_000011725.1_NC_017382.1	RM	RM_Type_IIG	1589954	1439042	1441081	2039
GCF_000011725.1_NC_017382.1_DRT_4_2868	GCF_000011725.1	GCF_000011725.1_NC_017382.1	DRT	DRT_4	1589954	1485741	1487369	1628
GCF_000011725.1_NC_017382.1_RM_Type_IIG_1136	GCF_000011725.1	GCF_000011725.1_NC_017382.1	RM	RM_Type_IIG	1589954	1487902	1491774	3872
GCF_000011725.1_NC_017382.1_RM_Type_III_1138	GCF_000011725.1	GCF_000011725.1_NC_017382.1	RM	RM_Type_III	1589954	1494118	1501017	6899
GCF_000011725.1_NC_017382.1_RM_Type_I_1122	GCF_000011725.1	GCF_000011725.1_NC_017382.1	RM	RM_Type_I	1589954	1511790	1518444	6654
GCF_000011725.1_NC_017382.1_RM_Type_II_1132	GCF_000011725.1	GCF_000011725.1_NC_017382.1	RM	RM_Type_II	1589954	1536226	1539215	2989
GCF_000011725.1_NC_017382.1_RM_Type_IV_1139	GCF_000011725.1	GCF_000011725.1_NC_017382.1	RM	RM_Type_IV	1589954	191491	192837	1346
GCF_000011725.1_NC_017382.1_RM_Type_II_1126	GCF_000011725.1	GCF_000011725.1_NC_017382.1	RM	RM_Type_II	1589954	281082	282490	1408
GCF_000011725.1_NC_017382.1_RM_Type_II_1123	GCF_000011725.1	GCF_000011725.1_NC_017382.1	RM	RM_Type_II	1589954	40763	43563	2800
GCF_000011725.1_NC_017382.1_RM_Type_IV_1140	GCF_000011725.1	GCF_000011725.1_NC_017382.1	RM	RM_Type_IV	1589954	382890	383465	575
GCF_000011725.1_NC_017382.1_RM_Type_I_1120	GCF_000011725.1	GCF_000011725.1_NC_017382.1	RM	RM_Type_I	1589954	448583	454417	5834
GCF_000011725.1_NC_017382.1_RM_Type_II_1127	GCF_000011725.1	GCF_000011725.1_NC_017382.1	RM	RM_Type_II	1589954	468574	476332	7758
GCF_000011725.1_NC_017382.1_RM_Type_IIG_1133	GCF_000011725.1	GCF_000011725.1_NC_017382.1	RM	RM_Type_IIG	1589954	54204	56708	2504
GCF_000011725.1_NC_017382.1_RM_Type_I_1121	GCF_000011725.1	GCF_000011725.1_NC_017382.1	RM	RM_Type_I	1589954	507761	513632	5871
GCF_000011725.1_NC_017382.1_RM_Type_II_1124	GCF_000011725.1	GCF_000011725.1_NC_017382.1	RM	RM_Type_II	1589954	68530	74311	5781
GCF_000011725.1_NC_017382.1_RM_Type_II_1128	GCF_000011725.1	GCF_000011725.1_NC_017382.1	RM	RM_Type_II	1589954	665835	667924	2089
GCF_000011725.1_NC_017382.1_RM_Type_IIG_1134	GCF_000011725.1	GCF_000011725.1_NC_017382.1	RM	RM_Type_IIG	1589954	687669	692517	4848
GCF_000011725.1_NC_017382.1_RM_Type_II_1129	GCF_000011725.1	GCF_000011725.1_NC_017382.1	RM	RM_Type_II	1589954	914836	916594	1758
GCF_000011765.3_NC_007297.2_CAS_Class1-Subtype-I-C_2465	GCF_000011765.3	GCF_000011765.3_NC_007297.2	Cas	CAS_Class1-Subtype-I-C	1838562	1240210	1248229	8019
GCF_000011765.3_NC_007297.2_RM_Type_I_13734	GCF_000011765.3	GCF_000011765.3_NC_007297.2	RM	RM_Type_I	1838562	1582060	1587843	5783
GCF_000011765.3_NC_007297.2_CAS_Class2-Subtype-II-A_2467	GCF_000011765.3	GCF_000011765.3_NC_007297.2	Cas	CAS_Class2-Subtype-II-A	1838562	773373	779338	5965
GCF_000011785.1_NC_008309.1_RM_Type_IIG_13735	GCF_000011785.1	GCF_000011785.1_NC_008309.1	RM	RM_Type_IIG	2012878	457622	459592	1970
GCF_000011785.1_NC_008309.1_Zorya_TypeII_125	GCF_000011785.1	GCF_000011785.1_NC_008309.1	Zorya	Zorya_TypeII	2012878	481084	484348	3264
GCF_000011785.1_NC_008309.1_dGTPase_1153	GCF_000011785.1	GCF_000011785.1_NC_008309.1	dGTPase	dGTPase	2012878	1066056	1067408	1352
GCF_000011805.1_NC_006840.2_Retron_IV_997	GCF_000011805.1	GCF_000011805.1_NC_006840.2	Retron	Retron_IV	4273718	1151061	1152963	1902
GCF_000011805.1_NC_006840.2_dGTPase_1154	GCF_000011805.1	GCF_000011805.1_NC_006840.2	dGTPase	dGTPase	4273718	1894248	1895594	1346
GCF_000011805.1_NC_006841.2_RM_Type_I_13736	GCF_000011805.1	GCF_000011805.1_NC_006841.2	RM	RM_Type_I	4273718	610230	619258	9028
GCF_000011825.1_NC_006448.1_RM_Type_IIG_1143	GCF_000011825.1	GCF_000011825.1_NC_006448.1	RM	RM_Type_IIG	1796846	1205092	1209504	4412
GCF_000011825.1_NC_006448.1_CAS_Class2-Subtype-II-A_1069	GCF_000011825.1	GCF_000011825.1_NC_006448.1	Cas	CAS_Class2-Subtype-II-A	1796846	624007	629838	5831
GCF_000011825.1_NC_006448.1_RM_Type_I_1141	GCF_000011825.1	GCF_000011825.1_NC_006448.1	RM	RM_Type_I	1796846	661355	672421	11066
GCF_000011825.1_NC_006448.1_RM_Type_I_1142	GCF_000011825.1	GCF_000011825.1_NC_006448.1	RM	RM_Type_I	1796846	776068	783597	7529
GCF_000011825.1_NC_006448.1_RM_Type_III_1144	GCF_000011825.1	GCF_000011825.1_NC_006448.1	RM	RM_Type_III	1796846	803838	808551	4713
GCF_000011825.1_NC_006448.1_CAS_Class1-Subtype-III-A_1067	GCF_000011825.1	GCF_000011825.1_NC_006448.1	Cas	CAS_Class1-Subtype-III-A	1796846	862566	871795	9229
GCF_000011845.1_NC_006449.1_RM_Type_IIG_1147	GCF_000011845.1	GCF_000011845.1_NC_006449.1	RM	RM_Type_IIG	1796226	1211110	1215480	4370
GCF_000011845.1_NC_006449.1_CAS_Class2-Subtype-II-A_2473	GCF_000011845.1	GCF_000011845.1_NC_006449.1	Cas	CAS_Class2-Subtype-II-A	1796226	619189	625037	5848
GCF_000011845.1_NC_006449.1_RM_Type_I_1145	GCF_000011845.1	GCF_000011845.1_NC_006449.1	RM	RM_Type_I	1796226	660865	671930	11065
GCF_000011845.1_NC_006449.1_RM_Type_I_1146	GCF_000011845.1	GCF_000011845.1_NC_006449.1	RM	RM_Type_I	1796226	782483	790014	7531
GCF_000011845.1_NC_006449.1_RM_Type_III_1148	GCF_000011845.1	GCF_000011845.1_NC_006449.1	RM	RM_Type_III	1796226	810262	814990	4728
GCF_000011845.1_NC_006449.1_CAS_Class1-Subtype-III-A_2471	GCF_000011845.1	GCF_000011845.1_NC_006449.1	Cas	CAS_Class1-Subtype-III-A	1796226	868468	873943	5475
GCF_000011865.1_NC_003912.7_RM_Type_IIG_1153	GCF_000011865.1	GCF_000011865.1_NC_003912.7	RM	RM_Type_IIG	1777831	1111251	1115282	4031
GCF_000011865.1_NC_003912.7_RM_Type_IV_1155	GCF_000011865.1	GCF_000011865.1_NC_003912.7	RM	RM_Type_IV	1777831	139354	142666	3312
GCF_000011865.1_NC_003912.7_CAS_Class2-Subtype-II-C_2477	GCF_000011865.1	GCF_000011865.1_NC_003912.7	Cas	CAS_Class2-Subtype-II-C	1777831	1594481	1598746	4265
GCF_000011865.1_NC_003912.7_RM_Type_I_1149	GCF_000011865.1	GCF_000011865.1_NC_003912.7	RM	RM_Type_I	1777831	1618160	1626678	8518
GCF_000011865.1_NC_003912.7_RM_Type_IIG_1151	GCF_000011865.1	GCF_000011865.1_NC_003912.7	RM	RM_Type_IIG	1777831	272440	275679	3239
GCF_000011865.1_NC_003912.7_RM_Type_IIG_1150	GCF_000011865.1	GCF_000011865.1_NC_003912.7	RM	RM_Type_IIG	1777831	44699	48472	3773
GCF_000011865.1_NC_003912.7_RM_Type_III_1154	GCF_000011865.1	GCF_000011865.1_NC_003912.7	RM	RM_Type_III	1777831	663944	668513	4569
GCF_000011865.1_NC_003912.7_RM_Type_IIG_1152	GCF_000011865.1	GCF_000011865.1_NC_003912.7	RM	RM_Type_IIG	1777831	723366	727118	3752
GCF_000011885.1_NC_006511.1_RM_Type_III_543	GCF_000011885.1	GCF_000011885.1_NC_006511.1	RM	RM_Type_III	4585229	2464781	2469721	4940
GCF_000011885.1_NC_006511.1_Rst_3HP_1265	GCF_000011885.1	GCF_000011885.1_NC_006511.1	Rst_3HP	Rst_3HP	4585229	2684294	2687134	2840
GCF_000011885.1_NC_006511.1_CAS_Class1-Subtype-I-E_1315	GCF_000011885.1	GCF_000011885.1_NC_006511.1	Cas	CAS_Class1-Subtype-I-E	4585229	2889987	2898931	8944
GCF_000011885.1_NC_006511.1_RM_Type_II_542	GCF_000011885.1	GCF_000011885.1_NC_006511.1	RM	RM_Type_II	4585229	4462603	4464450	1847
GCF_000011885.1_NC_006511.1_Druantia_III_1264	GCF_000011885.1	GCF_000011885.1_NC_006511.1	Druantia	Druantia_III	4585229	4482333	4491965	9632
GCF_000011885.1_NC_006511.1_RM_Type_I_541	GCF_000011885.1	GCF_000011885.1_NC_006511.1	RM	RM_Type_I	4585229	4518006	4524644	6638
GCF_000011885.1_NC_006511.1_RM_Type_IV_544	GCF_000011885.1	GCF_000011885.1_NC_006511.1	RM	RM_Type_IV	4585229	4524842	4525756	914
GCF_000011905.1_NC_002936.3_RM_Type_III_13292	GCF_000011905.1	GCF_000011905.1_NC_002936.3	RM	RM_Type_III	1469720	1015763	1021082	5319
GCF_000011925.1_NC_002976.3_CAS_Class1-Subtype-III-A_1073	GCF_000011925.1	GCF_000011925.1_NC_002976.3	Cas	CAS_Class1-Subtype-III-A	2643840	2509031	2517544	8513
GCF_000011925.1_NC_002976.3_RM_Type_I_13737	GCF_000011925.1	GCF_000011925.1_NC_002976.3	RM	RM_Type_I	2643840	2523971	2530131	6160
GCF_000011925.1_NC_002976.3_Nhi_1156	GCF_000011925.1	GCF_000011925.1_NC_002976.3	Nhi	Nhi	2643840	2530339	2532159	1820
GCF_000011925.1_NC_002976.3_Stk2_1157	GCF_000011925.1	GCF_000011925.1_NC_002976.3	Stk2	Stk2	2643840	2536600	2538108	1508
GCF_000011925.1_NC_002976.3_Abi2_1155	GCF_000011925.1	GCF_000011925.1_NC_002976.3	Abi2	Abi2	2643840	60500	61405	905
GCF_000011965.2_RM_Type_IIG_2197	GCF_000011965.2	GCF_000011965.2	RM	RM_Type_IIG	NA	NA	NA	NA
GCF_000011985.1_NC_006814.3_RM_Type_IIG_13738	GCF_000011985.1	GCF_000011985.1_NC_006814.3	RM	RM_Type_IIG	1993560	314371	317178	2807
GCF_000011985.1_NC_006814.3_RM_Type_IIG_13739	GCF_000011985.1	GCF_000011985.1_NC_006814.3	RM	RM_Type_IIG	1993560	463844	468349	4505
GCF_000012005.1_NC_007606.1_RM_Type_II_13113	GCF_000012005.1	GCF_000012005.1_NC_007606.1	RM	RM_Type_II	4560911	1754305	1756724	2419
GCF_000012005.1_NC_007606.1_CAS_Class1-Subtype-I-E_1318	GCF_000012005.1	GCF_000012005.1_NC_007606.1	Cas	CAS_Class1-Subtype-I-E	4560911	2731133	2732951	1818
GCF_000012025.1_NC_007613.1_CAS_Class1-Subtype-I-E_1320	GCF_000012025.1	GCF_000012025.1_NC_007613.1	Cas	CAS_Class1-Subtype-I-E	4646520	2767967	2775454	7487
GCF_000012025.1_NC_007613.1_RM_Type_I_5537	GCF_000012025.1	GCF_000012025.1_NC_007613.1	RM	RM_Type_I	4646520	4206978	4213168	6190
GCF_000012045.1_NC_002951.2_AVAST_II_1560	GCF_000012045.1	GCF_000012045.1_NC_002951.2	AVAST	AVAST_II	2813862	1908504	1912616	4112
GCF_000012045.1_NC_002951.2_Abi2_1158	GCF_000012045.1	GCF_000012045.1_NC_002951.2	Abi2	Abi2	2813862	444074	445012	938
GCF_000012085.2_NZ_CP019367.1_RM_Type_IIG_14686	GCF_000012085.2	GCF_000012085.2_NZ_CP019367.1	RM	RM_Type_IIG	1165365	25457	28156	2699
GCF_000012105.1_NC_007086.1_AbiEii_1695	GCF_000012105.1	GCF_000012105.1_NC_007086.1	AbiEii	AbiEii	5148708	1252142	1253819	1677
GCF_000012105.1_NC_007086.1_RM_Type_I_547	GCF_000012105.1	GCF_000012105.1_NC_007086.1	RM	RM_Type_I	5148708	1460771	1468536	7765
GCF_000012105.1_NC_007086.1_RM_Type_IV_551	GCF_000012105.1	GCF_000012105.1_NC_007086.1	RM	RM_Type_IV	5148708	1665787	1669615	3828
GCF_000012105.1_NC_007086.1_RM_Type_IIG_549	GCF_000012105.1	GCF_000012105.1_NC_007086.1	RM	RM_Type_IIG	5148708	2489339	2492113	2774
GCF_000012105.1_NC_007086.1_RM_Type_III_550	GCF_000012105.1	GCF_000012105.1_NC_007086.1	RM	RM_Type_III	5148708	270167	274301	4134
GCF_000012105.1_NC_007086.1_Retron_III_514	GCF_000012105.1	GCF_000012105.1_NC_007086.1	Retron	Retron_III	5148708	2938307	2940923	2616
GCF_000012105.1_NC_007086.1_Zorya_TypeI_1	GCF_000012105.1	GCF_000012105.1_NC_007086.1	Zorya	Zorya_TypeI	5148708	3347629	3355052	7423
GCF_000012105.1_NC_007086.1_RM_Type_I_548	GCF_000012105.1	GCF_000012105.1_NC_007086.1	RM	RM_Type_I	5148708	3809655	3817338	7683
GCF_000012105.1_NC_007086.1_Abi2_1694	GCF_000012105.1	GCF_000012105.1_NC_007086.1	Abi2	Abi2	5148708	391279	392199	920
GCF_000012105.1_NC_007086.1_Wadjet_I_10	GCF_000012105.1	GCF_000012105.1_NC_007086.1	Wadjet	Wadjet_I	5148708	5039145	5046452	7307
GCF_000012105.1_NC_007086.1_PrrC_545	GCF_000012105.1	GCF_000012105.1_NC_007086.1	PrrC	PrrC	5148708	563114	571104	7990
GCF_000012105.1_NC_007086.1_Gao_Ppl_1696	GCF_000012105.1	GCF_000012105.1_NC_007086.1	Gao_Ppl	Gao_Ppl	5148708	638897	641608	2711
GCF_000012105.1_NC_007086.1_Retron_XII_515	GCF_000012105.1	GCF_000012105.1_NC_007086.1	Retron	Retron_XII	5148708	705062	706756	1694
GCF_000012165.2_NC_007296.2_CAS_Class1-Subtype-I-C_2480	GCF_000012165.2	GCF_000012165.2_NC_007296.2	Cas	CAS_Class1-Subtype-I-C	1897578	1272175	1280194	8019
GCF_000012165.2_NC_007296.2_RM_Type_I_13740	GCF_000012165.2	GCF_000012165.2_NC_007296.2	RM	RM_Type_I	1897578	1611900	1617671	5771
GCF_000012165.2_NC_007296.2_CAS_Class2-Subtype-II-A_2482	GCF_000012165.2	GCF_000012165.2_NC_007296.2	Cas	CAS_Class2-Subtype-II-A	1897578	771262	777227	5965
GCF_000012185.1_NC_007146.2_RM_Type_III_1161	GCF_000012185.1	GCF_000012185.1_NC_007146.2	RM	RM_Type_III	1914490	1157522	1162380	4858
GCF_000012185.1_NC_007146.2_RM_Type_II_1159	GCF_000012185.1	GCF_000012185.1_NC_007146.2	RM	RM_Type_II	1914490	1387199	1389574	2375
GCF_000012185.1_NC_007146.2_RM_Type_II_1160	GCF_000012185.1	GCF_000012185.1_NC_007146.2	RM	RM_Type_II	1914490	1631993	1634010	2017
GCF_000012185.1_NC_007146.2_dGTPase_1159	GCF_000012185.1	GCF_000012185.1_NC_007146.2	dGTPase	dGTPase	1914490	1681032	1682387	1355
GCF_000012185.1_NC_007146.2_RM_Type_I_1158	GCF_000012185.1	GCF_000012185.1_NC_007146.2	RM	RM_Type_I	1914490	1690210	1697346	7136
GCF_000012185.1_NC_007146.2_RM_Type_I_1157	GCF_000012185.1	GCF_000012185.1_NC_007146.2	RM	RM_Type_I	1914490	169825	178337	8512
GCF_000012185.1_NC_007146.2_PrrC_1156	GCF_000012185.1	GCF_000012185.1_NC_007146.2	PrrC	PrrC	1914490	293988	302040	8052
GCF_000012205.1_NC_005773.3_RM_Type_I_2198	GCF_000012205.1	GCF_000012205.1_NC_005773.3	RM	RM_Type_I	6112448	116979	125620	8641
GCF_000012205.1_NC_005773.3_Gao_Iet_2	GCF_000012205.1	GCF_000012205.1_NC_005773.3	IetAS	Gao_Iet	6112448	212921	216300	3379
GCF_000012245.1_NC_007005.1_RM_Type_IV_13925	GCF_000012245.1	GCF_000012245.1_NC_007005.1	RM	RM_Type_IV	6093698	4432524	4435330	2806
GCF_000012265.1_NC_004129.6_PARIS_I_13	GCF_000012265.1	GCF_000012265.1_NC_004129.6	Rst_PARIS	PARIS_I	7074893	2245686	2247985	2299
GCF_000012265.1_NC_004129.6_Druantia_II_12	GCF_000012265.1	GCF_000012265.1_NC_004129.6	Druantia	Druantia_II	7074893	3467956	3479700	11744
GCF_000012265.1_NC_004129.6_BstA_446	GCF_000012265.1	GCF_000012265.1_NC_004129.6	BstA	BstA	7074893	4381392	4382315	923
GCF_000012285.1_NC_007181.1_CAS_Class1-Subtype-I-D_1	GCF_000012285.1	GCF_000012285.1_NC_007181.1	Cas	CAS_Class1-Subtype-I-D	2225959	1659678	1670740	11062
GCF_000012285.1_NC_007181.1_CAS_Class1-Subtype-III-A_2	GCF_000012285.1	GCF_000012285.1_NC_007181.1	Cas	CAS_Class1-Subtype-III-A	2225959	1687155	1693081	5926
GCF_000012285.1_NC_007181.1_RM_Type_II_13235	GCF_000012285.1	GCF_000012285.1_NC_007181.1	RM	RM_Type_II	2225959	1788086	1790069	1983
GCF_000012285.1_NC_007181.1_CAS_Cluster_9	GCF_000012285.1	GCF_000012285.1_NC_007181.1	Cas	CAS_Cluster	2225959	1821722	1829049	7327
GCF_000012285.1_NC_007181.1_CAS_Class1-Subtype-III-D_3	GCF_000012285.1	GCF_000012285.1_NC_007181.1	Cas	CAS_Class1-Subtype-III-D	2225959	1861364	1869347	7983
GCF_000012305.1_NC_007204.1_RM_Type_IV_2201	GCF_000012305.1	GCF_000012305.1_NC_007204.1	RM	RM_Type_IV	2650701	266672	269728	3056
GCF_000012305.1_NC_007204.1_AbiH_1354	GCF_000012305.1	GCF_000012305.1_NC_007204.1	AbiH	AbiH	2650701	462797	464140	1343
GCF_000012305.1_NC_007204.1_RM_Type_II_2200	GCF_000012305.1	GCF_000012305.1_NC_007204.1	RM	RM_Type_II	2650701	500671	503840	3169
GCF_000012305.1_NC_007204.1_RM_Type_I_2199	GCF_000012305.1	GCF_000012305.1_NC_007204.1	RM	RM_Type_I	2650701	1044227	1052248	8021
GCF_000012325.1_NC_003910.7_dGTPase_1356	GCF_000012325.1	GCF_000012325.1_NC_003910.7	dGTPase	dGTPase	5373180	2195656	2197029	1373
GCF_000012365.1_NC_007651.1_Rst_HelicaseDUF2290_281	GCF_000012365.1	GCF_000012365.1_NC_007651.1	Rst_HelicaseDUF2290	Rst_HelicaseDUF2290	6723972	107166	109996	2830
GCF_000012365.1_NC_007651.1_BREX_II_715	GCF_000012365.1	GCF_000012365.1_NC_007651.1	BREX	BREX_II	6723972	131918	145741	13823
GCF_000012365.1_NC_007651.1_RM_Type_I_1160	GCF_000012365.1	GCF_000012365.1_NC_007651.1	RM	RM_Type_I	6723972	3147581	3154317	6736
GCF_000012365.1_NC_007651.1_RM_Type_IIG_1161	GCF_000012365.1	GCF_000012365.1_NC_007651.1	RM	RM_Type_IIG	6723972	3581602	3589093	7491
GCF_000012365.1_NC_007651.1_RM_Type_III_1162	GCF_000012365.1	GCF_000012365.1_NC_007651.1	RM	RM_Type_III	6723972	41295	46395	5100
GCF_000012385.1_NC_007940.1_RM_Type_I_2202	GCF_000012385.1	GCF_000012385.1_NC_007940.1	RM	RM_Type_I	1522076	446719	452592	5873
GCF_000012385.1_NC_007940.1_RM_Type_II_2203	GCF_000012385.1	GCF_000012385.1_NC_007940.1	RM	RM_Type_II	1522076	972753	974454	1701
GCF_000012405.1_NC_007333.1_CAS_Class1-Subtype-III-B_5330	GCF_000012405.1	GCF_000012405.1_NC_007333.1	Cas	CAS_Class1-Subtype-III-B	3642249	1819585	1826460	6875
GCF_000012405.1_NC_007333.1_CAS_Class1-Subtype-I-E_5329	GCF_000012405.1	GCF_000012405.1_NC_007333.1	Cas	CAS_Class1-Subtype-I-E	3642249	1829047	1847634	18587
GCF_000012405.1_NC_007333.1_Wadjet_II_3391	GCF_000012405.1	GCF_000012405.1_NC_007333.1	Wadjet	Wadjet_II	3642249	3138154	3144639	6485
GCF_000012405.1_NC_007333.1_RM_Type_IIG_1163	GCF_000012405.1	GCF_000012405.1_NC_007333.1	RM	RM_Type_IIG	3642249	846571	850527	3956
GCF_000012405.1_NC_007333.1_RM_Type_IIG_1164	GCF_000012405.1	GCF_000012405.1_NC_007333.1	RM	RM_Type_IIG	3642249	1137502	1141182	3680
GCF_000012425.1_NC_007298.1_RM_Type_I_2204	GCF_000012425.1	GCF_000012425.1_NC_007298.1	RM	RM_Type_I	4501104	1415266	1422675	7409
GCF_000012425.1_NC_007298.1_Gao_Qat_334	GCF_000012425.1	GCF_000012425.1_NC_007298.1	Gao_Qat	Gao_Qat	4501104	2384185	2389205	5020
GCF_000012445.1_NC_007492.2_RM_Type_IV_13927	GCF_000012445.1	GCF_000012445.1_NC_007492.2	RM	RM_Type_IV	6438405	3053215	3056528	3313
GCF_000012445.1_NC_007492.2_RM_Type_II_13926	GCF_000012445.1	GCF_000012445.1_NC_007492.2	RM	RM_Type_II	6438405	5223479	5227026	3547
GCF_000012445.1_NC_007492.2_RM_Type_IV_13928	GCF_000012445.1	GCF_000012445.1_NC_007492.2	RM	RM_Type_IV	6438405	5228506	5229405	899
GCF_000012445.1_NC_007492.2_Gao_Iet_3	GCF_000012445.1	GCF_000012445.1_NC_007492.2	IetAS	Gao_Iet	6438405	6382374	6385753	3379
GCF_000012445.1_NC_007492.2_Dnd_ABCDE_242	GCF_000012445.1	GCF_000012445.1_NC_007492.2	Dnd	Dnd_ABCDE	6438405	865320	870276	4956
GCF_000012485.1_NC_007512.1_CAS_Class1-Subtype-I-C_1579	GCF_000012485.1	GCF_000012485.1_NC_007512.1	Cas	CAS_Class1-Subtype-I-C	2364842	1465650	1473015	7365
GCF_000012485.1_NC_007512.1_AbiEii_1359	GCF_000012485.1	GCF_000012485.1_NC_007512.1	AbiEii	AbiEii	2364842	2089292	2090847	1555
GCF_000012485.1_NC_007512.1_AbiEii_1358	GCF_000012485.1	GCF_000012485.1_NC_007512.1	AbiEii	AbiEii	2364842	596651	601726	5075
GCF_000012485.1_NC_007512.1_Wadjet_I_31	GCF_000012485.1	GCF_000012485.1_NC_007512.1	Wadjet	Wadjet_I	2364842	602051	608700	6649
GCF_000012485.1_NC_007512.1_RM_Type_IV_11662	GCF_000012485.1	GCF_000012485.1_NC_007512.1	RM	RM_Type_IV	2364842	958104	959924	1820
GCF_000012525.1_NC_007604.1_RM_Type_I_2205	GCF_000012525.1	GCF_000012525.1_NC_007604.1	RM	RM_Type_I	2742269	1070283	1078484	8201
GCF_000012525.1_NC_007604.1_RM_Type_IV_2206	GCF_000012525.1	GCF_000012525.1_NC_007604.1	RM	RM_Type_IV	2742269	1758418	1759329	911
GCF_000012525.1_NC_007604.1_PARIS_I_14	GCF_000012525.1	GCF_000012525.1_NC_007604.1	Rst_PARIS	PARIS_I	2742269	177550	179792	2242
GCF_000012545.1_NC_007681.1_RM_Type_II_2208	GCF_000012545.1	GCF_000012545.1_NC_007681.1	RM	RM_Type_II	1767403	167844	169652	1808
GCF_000012545.1_NC_007681.1_CAS_Class1-Subtype-I-B_9197	GCF_000012545.1	GCF_000012545.1_NC_007681.1	Cas	CAS_Class1-Subtype-I-B	1767403	481730	490063	8333
GCF_000012545.1_NC_007681.1_RM_Type_III_2209	GCF_000012545.1	GCF_000012545.1_NC_007681.1	RM	RM_Type_III	1767403	551194	557673	6479
GCF_000012545.1_NC_007681.1_RM_Type_I_2207	GCF_000012545.1	GCF_000012545.1_NC_007681.1	RM	RM_Type_I	1767403	559329	568428	9099
GCF_000012545.1_NC_007681.1_CAS_Class1-Subtype-I-B_9198	GCF_000012545.1	GCF_000012545.1_NC_007681.1	Cas	CAS_Class1-Subtype-I-B	1767403	1082044	1091160	9116
GCF_000012585.1_NC_007514.1_CAS_Class1-Subtype-I-C_1582	GCF_000012585.1	GCF_000012585.1_NC_007514.1	Cas	CAS_Class1-Subtype-I-C	2572079	1343970	1351998	8028
GCF_000012585.1_NC_007514.1_Abi2_1360	GCF_000012585.1	GCF_000012585.1_NC_007514.1	Abi2	Abi2	2572079	1442501	1443415	914
GCF_000012585.1_NC_007514.1_RM_Type_II_2214	GCF_000012585.1	GCF_000012585.1_NC_007514.1	RM	RM_Type_II	2572079	1486323	1488264	1941
GCF_000012585.1_NC_007514.1_RM_Type_I_2211	GCF_000012585.1	GCF_000012585.1_NC_007514.1	RM	RM_Type_I	2572079	1510560	1518691	8131
GCF_000012585.1_NC_007514.1_RM_Type_IIG_2219	GCF_000012585.1	GCF_000012585.1_NC_007514.1	RM	RM_Type_IIG	2572079	1589213	1592392	3179
GCF_000012585.1_NC_007514.1_AbiEii_1361	GCF_000012585.1	GCF_000012585.1_NC_007514.1	AbiEii	AbiEii	2572079	1594402	1596092	1690
GCF_000012585.1_NC_007514.1_RM_Type_IIG_2220	GCF_000012585.1	GCF_000012585.1_NC_007514.1	RM	RM_Type_IIG	2572079	1775083	1777884	2801
GCF_000012585.1_NC_007514.1_RM_Type_II_2215	GCF_000012585.1	GCF_000012585.1_NC_007514.1	RM	RM_Type_II	2572079	1854511	1856358	1847
GCF_000012585.1_NC_007514.1_RM_Type_II_2216	GCF_000012585.1	GCF_000012585.1_NC_007514.1	RM	RM_Type_II	2572079	1865498	1867074	1576
GCF_000012585.1_NC_007514.1_RM_Type_I_2212	GCF_000012585.1	GCF_000012585.1_NC_007514.1	RM	RM_Type_I	2572079	1999556	2006158	6602
GCF_000012585.1_NC_007514.1_RM_Type_II_2213	GCF_000012585.1	GCF_000012585.1_NC_007514.1	RM	RM_Type_II	2572079	370779	373450	2671
GCF_000012585.1_NC_007514.1_RM_Type_IIG_2217	GCF_000012585.1	GCF_000012585.1_NC_007514.1	RM	RM_Type_IIG	2572079	434114	440475	6361
GCF_000012585.1_NC_007514.1_RM_Type_IIG_2218	GCF_000012585.1	GCF_000012585.1_NC_007514.1	RM	RM_Type_IIG	2572079	1067117	1069855	2738
GCF_000012585.1_NC_007514.1_RM_Type_I_2210	GCF_000012585.1	GCF_000012585.1_NC_007514.1	RM	RM_Type_I	2572079	1130395	1136809	6414
GCF_000012585.1_NC_007514.1_Wadjet_I_34	GCF_000012585.1	GCF_000012585.1_NC_007514.1	Wadjet	Wadjet_I	2572079	1163934	1176338	12404
GCF_000012605.1_NC_007520.2_dGTPase_1364	GCF_000012605.1	GCF_000012605.1_NC_007520.2	dGTPase	dGTPase	2427734	1157436	1158794	1358
GCF_000012605.1_NC_007520.2_Shedu_1363	GCF_000012605.1	GCF_000012605.1_NC_007520.2	Shedu	Shedu	2427734	1535595	1536749	1154
GCF_000012605.1_NC_007520.2_RM_Type_I_2221	GCF_000012605.1	GCF_000012605.1_NC_007520.2	RM	RM_Type_I	2427734	373526	379991	6465
GCF_000012605.1_NC_007520.2_Thoeris_I_335	GCF_000012605.1	GCF_000012605.1_NC_007520.2	Thoeris	Thoeris_I	2427734	416071	423425	7354
GCF_000012605.1_NC_007520.2_Lit_1362	GCF_000012605.1	GCF_000012605.1_NC_007520.2	Lit	Lit	2427734	416937	417860	923
GCF_000012605.1_NC_007520.2_AVAST_IV_3884	GCF_000012605.1	GCF_000012605.1_NC_007520.2	AVAST	AVAST_IV	2427734	909063	913784	4721
GCF_000012645.1_NC_007577.1_Retron_XIII_998	GCF_000012645.1	GCF_000012645.1_NC_007577.1	Retron	Retron_XIII	1709204	1065706	1068796	3090
GCF_000012645.1_NC_007577.1_RM_Type_II_24257	GCF_000012645.1	GCF_000012645.1_NC_007577.1	RM	RM_Type_II	1709204	350974	360528	9554
GCF_000012665.1_NC_007519.1_RM_Type_III_2226	GCF_000012665.1	GCF_000012665.1_NC_007519.1	RM	RM_Type_III	3730232	1797091	1803212	6121
GCF_000012665.1_NC_007519.1_RM_Type_I_2222	GCF_000012665.1	GCF_000012665.1_NC_007519.1	RM	RM_Type_I	3730232	1907890	1914423	6533
GCF_000012665.1_NC_007519.1_RM_Type_I_2223	GCF_000012665.1	GCF_000012665.1_NC_007519.1	RM	RM_Type_I	3730232	2518688	2525516	6828
GCF_000012665.1_NC_007519.1_RM_Type_I_2224	GCF_000012665.1	GCF_000012665.1_NC_007519.1	RM	RM_Type_I	3730232	2854571	2861198	6627
GCF_000012665.1_NC_007519.1_RM_Type_I_2225	GCF_000012665.1	GCF_000012665.1_NC_007519.1	RM	RM_Type_I	3730232	3385668	3394342	8674
GCF_000012665.1_NC_007519.1_Hachiman_243	GCF_000012665.1	GCF_000012665.1_NC_007519.1	Hachiman	Hachiman	3730232	801710	804657	2947
GCF_000012665.1_NC_007519.1_CAS_Class1-Subtype-I-E_7126	GCF_000012665.1	GCF_000012665.1_NC_007519.1	Cas	CAS_Class1-Subtype-I-E	3730232	886318	894927	8609
GCF_000012685.1_NC_008095.1_Retron_XIII_719	GCF_000012685.1	GCF_000012685.1_NC_008095.1	Retron	Retron_XIII	9139763	163224	166935	3711
GCF_000012685.1_NC_008095.1_RM_Type_IIG_11664	GCF_000012685.1	GCF_000012685.1_NC_008095.1	RM	RM_Type_IIG	9139763	2132683	2137653	4970
GCF_000012685.1_NC_008095.1_RM_Type_II_11663	GCF_000012685.1	GCF_000012685.1_NC_008095.1	RM	RM_Type_II	9139763	4193685	4208764	15079
GCF_000012685.1_NC_008095.1_Retron_XIII_720	GCF_000012685.1	GCF_000012685.1_NC_008095.1	Retron	Retron_XIII	9139763	7732755	7735815	3060
GCF_000012685.1_NC_008095.1_CAS_Class1-Subtype-I-C_1586	GCF_000012685.1	GCF_000012685.1_NC_008095.1	Cas	CAS_Class1-Subtype-I-C	9139763	8583437	8591097	7660
GCF_000012685.1_NC_008095.1_CAS_Class1-Subtype-I-B_1585	GCF_000012685.1	GCF_000012685.1_NC_008095.1	Cas	CAS_Class1-Subtype-I-B	9139763	8862677	8870801	8124
GCF_000012685.1_NC_008095.1_CAS_Class1-Subtype-III-B_1587	GCF_000012685.1	GCF_000012685.1_NC_008095.1	Cas	CAS_Class1-Subtype-III-B	9139763	8888371	8895907	7536
GCF_000012705.1_NC_007432.1_AbiH_1160	GCF_000012705.1	GCF_000012705.1_NC_007432.1	AbiH	AbiH	2127839	1307631	1308866	1235
GCF_000012705.1_NC_007432.1_RM_Type_IIG_13741	GCF_000012705.1	GCF_000012705.1_NC_007432.1	RM	RM_Type_IIG	2127839	1315207	1318818	3611
GCF_000012705.1_NC_007432.1_Stk2_1161	GCF_000012705.1	GCF_000012705.1_NC_007432.1	Stk2	Stk2	2127839	702564	704069	1505
GCF_000012705.1_NC_007432.1_CAS_Class2-Subtype-II-A_2486	GCF_000012705.1	GCF_000012705.1_NC_007432.1	Cas	CAS_Class2-Subtype-II-A	2127839	980303	986276	5973
GCF_000012725.1_NC_007406.1_RM_Type_I_2228	GCF_000012725.1	GCF_000012725.1_NC_007406.1	RM	RM_Type_I	3402093	1381386	1387069	5683
GCF_000012725.1_NC_007406.1_CAS_Class1-Subtype-I-C_5873	GCF_000012725.1	GCF_000012725.1_NC_007406.1	Cas	CAS_Class1-Subtype-I-C	3402093	2123744	2131445	7701
GCF_000012725.1_NC_007406.1_AbiEii_1365	GCF_000012725.1	GCF_000012725.1_NC_007406.1	AbiEii	AbiEii	3402093	292902	294514	1612
GCF_000012725.1_NC_007406.1_RM_Type_I_2227	GCF_000012725.1	GCF_000012725.1_NC_007406.1	RM	RM_Type_I	3402093	301186	306297	5111
GCF_000012725.1_NC_007406.1_Shedu_1366	GCF_000012725.1	GCF_000012725.1_NC_007406.1	Shedu	Shedu	3402093	3376264	3377715	1451
GCF_000012725.1_NC_007406.1_CAS_Cluster_5875	GCF_000012725.1	GCF_000012725.1_NC_007406.1	Cas	CAS_Cluster	3402093	1047028	1049339	2311
GCF_000012745.1_NC_007404.1_DarTG_1099	GCF_000012745.1	GCF_000012745.1_NC_007404.1	DarTG	DarTG	2909809	1577025	1578748	1723
GCF_000012745.1_NC_007404.1_RM_Type_II_1163	GCF_000012745.1	GCF_000012745.1_NC_007404.1	RM	RM_Type_II	2909809	1912766	1914840	2074
GCF_000012745.1_NC_007404.1_RM_Type_III_1166	GCF_000012745.1	GCF_000012745.1_NC_007404.1	RM	RM_Type_III	2909809	2346487	2350838	4351
GCF_000012745.1_NC_007404.1_RM_Type_I_1162	GCF_000012745.1	GCF_000012745.1_NC_007404.1	RM	RM_Type_I	2909809	2754367	2764591	10224
GCF_000012745.1_NC_007404.1_RM_Type_IIG_1164	GCF_000012745.1	GCF_000012745.1_NC_007404.1	RM	RM_Type_IIG	2909809	979890	983039	3149
GCF_000012745.1_NC_007404.1_RM_Type_III_1165	GCF_000012745.1	GCF_000012745.1_NC_007404.1	RM	RM_Type_III	2909809	995552	1000020	4468
GCF_000012765.1_NC_007633.1_Abi2_5351	GCF_000012765.1	GCF_000012765.1_NC_007633.1	Abi2	Abi2	1010023	241695	242651	956
GCF_000012765.1_NC_007633.1_RM_Type_II_15052	GCF_000012765.1	GCF_000012765.1_NC_007633.1	RM	RM_Type_II	1010023	61692	65170	3478
GCF_000012765.1_NC_007633.1_Thoeris_I_336	GCF_000012765.1	GCF_000012765.1_NC_007633.1	Thoeris	Thoeris_I	1010023	65226	67114	1888
GCF_000012785.1_NC_007434.1_RM_Type_III_1167	GCF_000012785.1	GCF_000012785.1_NC_007434.1	RM	RM_Type_III	7308054	264854	269939	5085
GCF_000012785.1_NC_007434.1_AbiEii_8	GCF_000012785.1	GCF_000012785.1_NC_007434.1	AbiEii	AbiEii	7308054	325624	327535	1911
GCF_000012785.1_NC_007434.1_RM_Type_III_1168	GCF_000012785.1	GCF_000012785.1_NC_007434.1	RM	RM_Type_III	7308054	3981844	3986282	4438
GCF_000012785.1_NC_007434.1_Thoeris_II_5	GCF_000012785.1	GCF_000012785.1_NC_007434.1	Thoeris	Thoeris_II	7308054	1013778	1015134	1356
GCF_000012805.1_NC_007483.1_RM_Type_IV_13930	GCF_000012805.1	GCF_000012805.1_NC_007483.1	RM	RM_Type_IV	3522111	13795	14664	869
GCF_000012805.1_NC_007483.1_RM_Type_IIG_13929	GCF_000012805.1	GCF_000012805.1_NC_007483.1	RM	RM_Type_IIG	3522111	34329	35303	974
GCF_000012805.1_NC_007483.1_Abi2_5600	GCF_000012805.1	GCF_000012805.1_NC_007483.1	Abi2	Abi2	3522111	38194	38472	278
GCF_000012805.1_NC_007484.1_RM_Type_I_1165	GCF_000012805.1	GCF_000012805.1_NC_007484.1	RM	RM_Type_I	3522111	1266522	1273075	6553
GCF_000012805.1_NC_007484.1_RM_Type_I_1166	GCF_000012805.1	GCF_000012805.1_NC_007484.1	RM	RM_Type_I	3522111	1307716	1312358	4642
GCF_000012805.1_NC_007484.1_RM_Type_IIG_1171	GCF_000012805.1	GCF_000012805.1_NC_007484.1	RM	RM_Type_IIG	3522111	1620752	1621204	452
GCF_000012805.1_NC_007484.1_RM_Type_I_1167	GCF_000012805.1	GCF_000012805.1_NC_007484.1	RM	RM_Type_I	3522111	2045515	2054606	9091
GCF_000012805.1_NC_007484.1_Abi2_1367	GCF_000012805.1	GCF_000012805.1_NC_007484.1	Abi2	Abi2	3522111	2049583	2050488	905
GCF_000012805.1_NC_007484.1_RM_Type_I_1168	GCF_000012805.1	GCF_000012805.1_NC_007484.1	RM	RM_Type_I	3522111	3049756	3053036	3280
GCF_000012805.1_NC_007484.1_CAS_Class1-Subtype-I-F_1594	GCF_000012805.1	GCF_000012805.1_NC_007484.1	Cas	CAS_Class1-Subtype-I-F	3522111	3126233	3132102	5869
GCF_000012805.1_NC_007484.1_RM_Type_I_1169	GCF_000012805.1	GCF_000012805.1_NC_007484.1	RM	RM_Type_I	3522111	3291121	3297104	5983
GCF_000012805.1_NC_007484.1_RM_Type_III_1172	GCF_000012805.1	GCF_000012805.1_NC_007484.1	RM	RM_Type_III	3522111	3319430	3321756	2326
GCF_000012805.1_NC_007484.1_RM_Type_I_1170	GCF_000012805.1	GCF_000012805.1_NC_007484.1	RM	RM_Type_I	3522111	3432108	3435177	3069
GCF_000012805.1_NC_007484.1_BREX_III_721	GCF_000012805.1	GCF_000012805.1_NC_007484.1	BREX	BREX_III	3522111	53559	69540	15981
GCF_000012805.1_NC_007484.1_Gao_RL_3909	GCF_000012805.1	GCF_000012805.1_NC_007484.1	Gao_RL	Gao_RL	3522111	584133	591665	7532
GCF_000012805.1_NC_007484.1_Gao_Qat_560	GCF_000012805.1	GCF_000012805.1_NC_007484.1	Gao_Qat	Gao_Qat	3522111	713769	717726	3957
GCF_000012825.1_NC_009614.1_PARIS_II_16	GCF_000012825.1	GCF_000012825.1_NC_009614.1	Rst_PARIS	PARIS_II	5163189	2549095	2550933	1838
GCF_000012825.1_NC_009614.1_Abi2_814	GCF_000012825.1	GCF_000012825.1_NC_009614.1	Abi2	Abi2	5163189	3677422	3678320	898
GCF_000012825.1_NC_009614.1_AbiH_815	GCF_000012825.1	GCF_000012825.1_NC_009614.1	AbiH	AbiH	5163189	3944651	3945508	857
GCF_000012825.1_NC_009614.1_RM_Type_I_2229	GCF_000012825.1	GCF_000012825.1_NC_009614.1	RM	RM_Type_I	5163189	4251782	4260291	8509
GCF_000012825.1_NC_009614.1_Wadjet_I_37	GCF_000012825.1	GCF_000012825.1_NC_009614.1	Wadjet	Wadjet_I	5163189	4535109	4541671	6562
GCF_000012825.1_NC_009614.1_RM_Type_I_2230	GCF_000012825.1	GCF_000012825.1_NC_009614.1	RM	RM_Type_I	5163189	4550722	4562439	11717
GCF_000012825.1_NC_009614.1_BREX_III_722	GCF_000012825.1	GCF_000012825.1_NC_009614.1	BREX	BREX_III	5163189	4618685	4627168	8483
GCF_000012825.1_NC_009614.1_RM_Type_I_2231	GCF_000012825.1	GCF_000012825.1_NC_009614.1	RM	RM_Type_I	5163189	5125281	5134589	9308
GCF_000012845.1_NC_009615.1_CAS_Class1-Subtype-I-C_1597	GCF_000012845.1	GCF_000012845.1_NC_009615.1	Cas	CAS_Class1-Subtype-I-C	4811379	1372739	1380248	7509
GCF_000012845.1_NC_009615.1_RM_Type_IIG_11668	GCF_000012845.1	GCF_000012845.1_NC_009615.1	RM	RM_Type_IIG	4811379	1779432	1784426	4994
GCF_000012845.1_NC_009615.1_RM_Type_III_11669	GCF_000012845.1	GCF_000012845.1_NC_009615.1	RM	RM_Type_III	4811379	2516309	2520574	4265
GCF_000012845.1_NC_009615.1_Gao_Her_DUF_17	GCF_000012845.1	GCF_000012845.1_NC_009615.1	Gao_Her	Gao_Her_DUF	4811379	270821	273756	2935
GCF_000012845.1_NC_009615.1_RM_Type_II_11665	GCF_000012845.1	GCF_000012845.1_NC_009615.1	RM	RM_Type_II	4811379	3220765	3223143	2378
GCF_000012845.1_NC_009615.1_RM_Type_II_11666	GCF_000012845.1	GCF_000012845.1_NC_009615.1	RM	RM_Type_II	4811379	3589420	3591850	2430
GCF_000012845.1_NC_009615.1_RM_Type_II_11667	GCF_000012845.1	GCF_000012845.1_NC_009615.1	RM	RM_Type_II	4811379	3934578	3937367	2789
GCF_000012845.1_NC_009615.1_PARIS_II_merge_18	GCF_000012845.1	GCF_000012845.1_NC_009615.1	Rst_PARIS	PARIS_II_merge	4811379	1059163	1060719	1556
GCF_000012865.1_NC_007503.1_RM_Type_IV_2235	GCF_000012865.1	GCF_000012865.1_NC_007503.1	RM	RM_Type_IV	2401520	1516317	1516907	590
GCF_000012865.1_NC_007503.1_Wadjet_I_39	GCF_000012865.1	GCF_000012865.1_NC_007503.1	Wadjet	Wadjet_I	2401520	1529161	1535334	6173
GCF_000012865.1_NC_007503.1_RM_Type_IV_2236	GCF_000012865.1	GCF_000012865.1_NC_007503.1	RM	RM_Type_IV	2401520	1541898	1543610	1712
GCF_000012865.1_NC_007503.1_CAS_Class1-Subtype-III-A_94	GCF_000012865.1	GCF_000012865.1_NC_007503.1	Cas	CAS_Class1-Subtype-III-A	2401520	1917740	1924081	6341
GCF_000012865.1_NC_007503.1_CAS_Class1-Subtype-I-B_93	GCF_000012865.1	GCF_000012865.1_NC_007503.1	Cas	CAS_Class1-Subtype-I-B	2401520	1930463	1939223	8760
GCF_000012865.1_NC_007503.1_RM_Type_II_2233	GCF_000012865.1	GCF_000012865.1_NC_007503.1	RM	RM_Type_II	2401520	1992804	1995727	2923
GCF_000012865.1_NC_007503.1_BREX_I_724	GCF_000012865.1	GCF_000012865.1_NC_007503.1	BREX	BREX_I	2401520	2348822	2361903	13081
GCF_000012865.1_NC_007503.1_RM_Type_IV_2234	GCF_000012865.1	GCF_000012865.1_NC_007503.1	RM	RM_Type_IV	2401520	261103	261696	593
GCF_000012865.1_NC_007503.1_RM_Type_I_2232	GCF_000012865.1	GCF_000012865.1_NC_007503.1	RM	RM_Type_I	2401520	733929	740801	6872
GCF_000012885.1_NC_007498.2_RM_Type_IIG_2238	GCF_000012885.1	GCF_000012885.1_NC_007498.2	RM	RM_Type_IIG	3665893	147576	150644	3068
GCF_000012885.1_NC_007498.2_Wadjet_I_41	GCF_000012885.1	GCF_000012885.1_NC_007498.2	Wadjet	Wadjet_I	3665893	2115749	2122359	6610
GCF_000012885.1_NC_007498.2_Gao_Tmn_1368	GCF_000012885.1	GCF_000012885.1_NC_007498.2	Gao_Tmn	Gao_Tmn	3665893	2854837	2858448	3611
GCF_000012885.1_NC_007498.2_Viperin_1369	GCF_000012885.1	GCF_000012885.1_NC_007498.2	Viperin	Viperin	3665893	3407923	3408804	881
GCF_000012885.1_NC_007498.2_RM_Type_I_2237	GCF_000012885.1	GCF_000012885.1_NC_007498.2	RM	RM_Type_I	3665893	3413541	3421539	7998
GCF_000012885.1_NC_007498.2_CAS_Class1-Subtype-I-E_1600	GCF_000012885.1	GCF_000012885.1_NC_007498.2	Cas	CAS_Class1-Subtype-I-E	3665893	1123905	1134476	10571
GCF_000012925.1_NC_007517.1_CAS_Class1-Subtype-I-C_5877	GCF_000012925.1	GCF_000012925.1_NC_007517.1	Cas	CAS_Class1-Subtype-I-C	4011182	1184266	1194870	10604
GCF_000012925.1_NC_007517.1_RM_Type_IV_13295	GCF_000012925.1	GCF_000012925.1_NC_007517.1	RM	RM_Type_IV	4011182	2012333	2013400	1067
GCF_000012925.1_NC_007517.1_AVAST_IV_42	GCF_000012925.1	GCF_000012925.1_NC_007517.1	AVAST	AVAST_IV	4011182	2353453	2356647	3194
GCF_000012925.1_NC_007517.1_PARIS_II_19	GCF_000012925.1	GCF_000012925.1_NC_007517.1	Rst_PARIS	PARIS_II	4011182	2829240	2830629	1389
GCF_000012925.1_NC_007517.1_Wadjet_I_44	GCF_000012925.1	GCF_000012925.1_NC_007517.1	Wadjet	Wadjet_I	4011182	3457708	3464367	6659
GCF_000012925.1_NC_007517.1_RM_Type_II_13293	GCF_000012925.1	GCF_000012925.1_NC_007517.1	RM	RM_Type_II	4011182	3532906	3537745	4839
GCF_000012925.1_NC_007517.1_RM_Type_III_13294	GCF_000012925.1	GCF_000012925.1_NC_007517.1	RM	RM_Type_III	4011182	739811	744072	4261
GCF_000012945.1_NC_007509.1_RM_Type_IV_13931	GCF_000012945.1	GCF_000012945.1_NC_007509.1	RM	RM_Type_IV	8676277	1050899	1054347	3448
GCF_000012945.1_NC_007510.1_AbiEii_1	GCF_000012945.1	GCF_000012945.1_NC_007510.1	AbiEii	AbiEii	8676277	1809220	1811164	1944
GCF_000012945.1_NC_007510.1_RM_Type_III_1173	GCF_000012945.1	GCF_000012945.1_NC_007510.1	RM	RM_Type_III	8676277	41836	46880	5044
GCF_000012965.1_NC_007575.1_RM_Type_II_2240	GCF_000012965.1	GCF_000012965.1_NC_007575.1	RM	RM_Type_II	2201561	1937613	1940324	2711
GCF_000012965.1_NC_007575.1_RM_Type_IIG_2241	GCF_000012965.1	GCF_000012965.1_NC_007575.1	RM	RM_Type_IIG	2201561	483139	485865	2726
GCF_000012965.1_NC_007575.1_RM_Type_IIG_2242	GCF_000012965.1	GCF_000012965.1_NC_007575.1	RM	RM_Type_IIG	2201561	538770	540779	2009
GCF_000012965.1_NC_007575.1_RM_Type_I_2239	GCF_000012965.1	GCF_000012965.1_NC_007575.1	RM	RM_Type_I	2201561	981311	991749	10438
GCF_000012985.1_NC_007645.1_RM_Type_IV_26	GCF_000012985.1	GCF_000012985.1_NC_007645.1	RM	RM_Type_IV	7215267	2350367	2352852	2485
GCF_000012985.1_NC_007645.1_Shedu_1370	GCF_000012985.1	GCF_000012985.1_NC_007645.1	Shedu	Shedu	7215267	2419317	2420681	1364
GCF_000012985.1_NC_007645.1_RM_Type_II_24	GCF_000012985.1	GCF_000012985.1_NC_007645.1	RM	RM_Type_II	7215267	2546690	2548812	2122
GCF_000012985.1_NC_007645.1_CAS_Class1-Subtype-I-C_1603	GCF_000012985.1	GCF_000012985.1_NC_007645.1	Cas	CAS_Class1-Subtype-I-C	7215267	2909793	2917325	7532
GCF_000012985.1_NC_007645.1_BREX_II_728	GCF_000012985.1	GCF_000012985.1_NC_007645.1	BREX	BREX_II	7215267	3589353	3606877	17524
GCF_000012985.1_NC_007645.1_Zorya_TypeI_5	GCF_000012985.1	GCF_000012985.1_NC_007645.1	Zorya	Zorya_TypeI	7215267	3762737	3770015	7278
GCF_000012985.1_NC_007645.1_RM_Type_IIG_25	GCF_000012985.1	GCF_000012985.1_NC_007645.1	RM	RM_Type_IIG	7215267	3942388	3946632	4244
GCF_000012985.1_NC_007645.1_Retron_XIII_732	GCF_000012985.1	GCF_000012985.1_NC_007645.1	Retron	Retron_XIII	7215267	4099593	4106742	7149
GCF_000012985.1_NC_007645.1_RM_Type_I_23	GCF_000012985.1	GCF_000012985.1_NC_007645.1	RM	RM_Type_I	7215267	5178827	5185182	6355
GCF_000012985.1_NC_007645.1_Wadjet_I_46	GCF_000012985.1	GCF_000012985.1_NC_007645.1	Wadjet	Wadjet_I	7215267	6978021	6983860	5839
GCF_000012985.1_NC_007645.1_Dnd_ABCDEFGH_4	GCF_000012985.1	GCF_000012985.1_NC_007645.1	Dnd	Dnd_ABCDEFGH	7215267	7161628	7174846	13218
GCF_000013005.1_NC_007722.1_RM_Type_IIG_22939	GCF_000013005.1	GCF_000013005.1_NC_007722.1	RM	RM_Type_IIG	3052398	177789	180656	2867
GCF_000013005.1_NC_007722.1_BREX_I_6	GCF_000013005.1	GCF_000013005.1_NC_007722.1	BREX	BREX_I	3052398	2963192	2977697	14505
GCF_000013005.1_NC_007722.1_RM_Type_IV_22940	GCF_000013005.1	GCF_000013005.1_NC_007722.1	RM	RM_Type_IV	3052398	882032	883696	1664
GCF_000013045.1_NC_007677.1_RM_Type_I_1174	GCF_000013045.1	GCF_000013045.1_NC_007677.1	RM	RM_Type_I	3587328	1380683	1388645	7962
GCF_000013045.1_NC_007677.1_Gao_TerY_1371	GCF_000013045.1	GCF_000013045.1_NC_007677.1	Gao_TerY	Gao_TerY	3587328	1102168	1105730	3562
GCF_000013045.1_NC_007678.1_RM_Type_IIG_14687	GCF_000013045.1	GCF_000013045.1_NC_007678.1	RM	RM_Type_IIG	3587328	24981	28127	3146
GCF_000013065.1_NC_011969.1_RM_Type_IV_14446	GCF_000013065.1	GCF_000013065.1_NC_011969.1	RM	RM_Type_IV	5506207	2192665	2194485	1820
GCF_000013065.1_NC_011969.1_Dsr_I_11	GCF_000013065.1	GCF_000013065.1_NC_011969.1	Dsr	Dsr_I	5506207	2719678	2723190	3512
GCF_000013065.1_NC_011969.1_RM_Type_IV_14445	GCF_000013065.1	GCF_000013065.1_NC_011969.1	RM	RM_Type_IV	5506207	994674	1001155	6481
GCF_000013065.1_NC_011969.1_Wadjet_I_13	GCF_000013065.1	GCF_000013065.1_NC_011969.1	Wadjet	Wadjet_I	5506207	1011449	1017915	6466
GCF_000013085.1_NC_007643.1_CAS_Class1-Subtype-III-D_5884	GCF_000013085.1	GCF_000013085.1_NC_007643.1	Cas	CAS_Class1-Subtype-III-D	4406557	1355394	1366166	10772
GCF_000013085.1_NC_007643.1_AVAST_II_4261	GCF_000013085.1	GCF_000013085.1_NC_007643.1	AVAST	AVAST_II	4406557	1935149	1939624	4475
GCF_000013085.1_NC_007643.1_CAS_Class1-Subtype-I-E_5881	GCF_000013085.1	GCF_000013085.1_NC_007643.1	Cas	CAS_Class1-Subtype-I-E	4406557	200012	211576	11564
GCF_000013085.1_NC_007643.1_CAS_Class1-Subtype-III-D_5883	GCF_000013085.1	GCF_000013085.1_NC_007643.1	Cas	CAS_Class1-Subtype-III-D	4406557	211268	224034	12766
GCF_000013085.1_NC_007643.1_RM_Type_II_14634	GCF_000013085.1	GCF_000013085.1_NC_007643.1	RM	RM_Type_II	4406557	2890986	2894053	3067
GCF_000013085.1_NC_007643.1_CAS_Class1-Subtype-I-E_5882	GCF_000013085.1	GCF_000013085.1_NC_007643.1	Cas	CAS_Class1-Subtype-I-E	4406557	411275	420275	9000
GCF_000013085.1_NC_007643.1_AVAST_II_4262	GCF_000013085.1	GCF_000013085.1_NC_007643.1	AVAST	AVAST_II	4406557	4301226	4305737	4511
GCF_000013085.1_NC_007643.1_CAS_Cluster_5892	GCF_000013085.1	GCF_000013085.1_NC_007643.1	Cas	CAS_Cluster	4406557	528562	529988	1426
GCF_000013085.1_NC_007643.1_Hachiman_244	GCF_000013085.1	GCF_000013085.1_NC_007643.1	Hachiman	Hachiman	4406557	603964	607532	3568
GCF_000013085.1_NC_007643.1_CAS_Class1-Subtype-I-C_5880	GCF_000013085.1	GCF_000013085.1_NC_007643.1	Cas	CAS_Class1-Subtype-I-C	4406557	981431	989177	7746
GCF_000013105.1_NC_007644.1_RM_Type_I_427	GCF_000013105.1	GCF_000013105.1_NC_007644.1	RM	RM_Type_I	2628784	1704445	1710179	5734
GCF_000013105.1_NC_007644.1_CAS_Class1-Subtype-I-B_2489	GCF_000013105.1	GCF_000013105.1_NC_007644.1	Cas	CAS_Class1-Subtype-I-B	2628784	1775759	1784438	8679
GCF_000013105.1_NC_007644.1_BREX_I_888	GCF_000013105.1	GCF_000013105.1_NC_007644.1	BREX	BREX_I	2628784	2331989	2345674	13685
GCF_000013105.1_NC_007644.1_RM_Type_II_428	GCF_000013105.1	GCF_000013105.1_NC_007644.1	RM	RM_Type_II	2628784	2390361	2393628	3267
GCF_000013105.1_NC_007644.1_Gao_Iet_3	GCF_000013105.1	GCF_000013105.1_NC_007644.1	IetAS	Gao_Iet	2628784	297009	301848	4839
GCF_000013105.1_NC_007644.1_Wadjet_I_9	GCF_000013105.1	GCF_000013105.1_NC_007644.1	Wadjet	Wadjet_I	2628784	498816	505833	7017
GCF_000013105.1_NC_007644.1_CAS_Class1-Subtype-I-C_2490	GCF_000013105.1	GCF_000013105.1_NC_007644.1	Cas	CAS_Class1-Subtype-I-C	2628784	507745	516409	8664
GCF_000013105.1_NC_007644.1_BREX_III_889	GCF_000013105.1	GCF_000013105.1_NC_007644.1	BREX	BREX_III	2628784	661205	672305	11100
GCF_000013105.1_NC_007644.1_Dsr_I_7	GCF_000013105.1	GCF_000013105.1_NC_007644.1	Dsr	Dsr_I	2628784	673186	676674	3488
GCF_000013205.1_NC_007775.1_CAS_Class1-Subtype-III-B_403	GCF_000013205.1	GCF_000013205.1_NC_007775.1	Cas	CAS_Class1-Subtype-III-B	2932766	2559707	2570867	11160
GCF_000013205.1_NC_007775.1_RM_Type_IIG_1169	GCF_000013205.1	GCF_000013205.1_NC_007775.1	RM	RM_Type_IIG	2932766	333924	338501	4577
GCF_000013205.1_NC_007775.1_CAS_Class1-Subtype-I-E_402	GCF_000013205.1	GCF_000013205.1_NC_007775.1	Cas	CAS_Class1-Subtype-I-E	2932766	733729	743222	9493
GCF_000013205.1_NC_007775.1_CAS_Class1-Subtype-III-D_404	GCF_000013205.1	GCF_000013205.1_NC_007775.1	Cas	CAS_Class1-Subtype-III-D	2932766	877467	897338	19871
GCF_000013205.1_NC_007775.1_CAS_Class2-Subtype-V-F_408	GCF_000013205.1	GCF_000013205.1_NC_007775.1	Cas	CAS_Class2-Subtype-V-F	2932766	892609	894633	2024
GCF_000013225.1_NC_007776.1_RM_Type_IIG_23323	GCF_000013225.1	GCF_000013225.1_NC_007776.1	RM	RM_Type_IIG	3046682	1780406	1784959	4553
GCF_000013225.1_NC_007776.1_Gao_RL_1561	GCF_000013225.1	GCF_000013225.1_NC_007776.1	Gao_RL	Gao_RL	3046682	1798790	1811210	12420
GCF_000013225.1_NC_007776.1_CAS_Class1-Subtype-III-D_414	GCF_000013225.1	GCF_000013225.1_NC_007776.1	Cas	CAS_Class1-Subtype-III-D	3046682	592183	609307	17124
GCF_000013225.1_NC_007776.1_RM_Type_IV_23324	GCF_000013225.1	GCF_000013225.1_NC_007776.1	RM	RM_Type_IV	3046682	827618	828547	929
GCF_000013225.1_NC_007776.1_CAS_Class1-Subtype-III-B_413	GCF_000013225.1	GCF_000013225.1_NC_007776.1	Cas	CAS_Class1-Subtype-III-B	3046682	867437	878423	10986
GCF_000013245.1_NC_008086.1_RM_Type_II_1178	GCF_000013245.1	GCF_000013245.1_NC_008086.1	RM	RM_Type_II	1605736	1216030	1217715	1685
GCF_000013245.1_NC_008086.1_RM_Type_II_1179	GCF_000013245.1	GCF_000013245.1_NC_008086.1	RM	RM_Type_II	1605736	1343505	1345451	1946
GCF_000013245.1_NC_008086.1_RM_Type_IIG_1182	GCF_000013245.1	GCF_000013245.1_NC_008086.1	RM	RM_Type_IIG	1605736	1345571	1349176	3605
GCF_000013245.1_NC_008086.1_RM_Type_III_1185	GCF_000013245.1	GCF_000013245.1_NC_008086.1	RM	RM_Type_III	1605736	1375931	1380180	4249
GCF_000013245.1_NC_008086.1_RM_Type_III_1186	GCF_000013245.1	GCF_000013245.1_NC_008086.1	RM	RM_Type_III	1605736	1442641	1447508	4867
GCF_000013245.1_NC_008086.1_RM_Type_IIG_1183	GCF_000013245.1	GCF_000013245.1_NC_008086.1	RM	RM_Type_IIG	1605736	1447627	1451385	3758
GCF_000013245.1_NC_008086.1_RM_Type_II_1180	GCF_000013245.1	GCF_000013245.1_NC_008086.1	RM	RM_Type_II	1605736	1469402	1472886	3484
GCF_000013245.1_NC_008086.1_RM_Type_IIG_1184	GCF_000013245.1	GCF_000013245.1_NC_008086.1	RM	RM_Type_IIG	1605736	1497943	1499982	2039
GCF_000013245.1_NC_008086.1_RM_Type_II_1181	GCF_000013245.1	GCF_000013245.1_NC_008086.1	RM	RM_Type_II	1605736	1545299	1546919	1620
GCF_000013245.1_NC_008086.1_RM_Type_II_1173	GCF_000013245.1	GCF_000013245.1_NC_008086.1	RM	RM_Type_II	1605736	268604	270055	1451
GCF_000013245.1_NC_008086.1_RM_Type_II_1174	GCF_000013245.1	GCF_000013245.1_NC_008086.1	RM	RM_Type_II	1605736	325103	326915	1812
GCF_000013245.1_NC_008086.1_RM_Type_IV_1187	GCF_000013245.1	GCF_000013245.1_NC_008086.1	RM	RM_Type_IV	1605736	380302	380871	569
GCF_000013245.1_NC_008086.1_RM_Type_I_1170	GCF_000013245.1	GCF_000013245.1_NC_008086.1	RM	RM_Type_I	1605736	447285	453292	6007
GCF_000013245.1_NC_008086.1_RM_Type_II_1175	GCF_000013245.1	GCF_000013245.1_NC_008086.1	RM	RM_Type_II	1605736	467482	473917	6435
GCF_000013245.1_NC_008086.1_RM_Type_II_1172	GCF_000013245.1	GCF_000013245.1_NC_008086.1	RM	RM_Type_II	1605736	49843	53443	3600
GCF_000013245.1_NC_008086.1_RM_Type_II_1176	GCF_000013245.1	GCF_000013245.1_NC_008086.1	RM	RM_Type_II	1605736	704859	706948	2089
GCF_000013245.1_NC_008086.1_RM_Type_I_1171	GCF_000013245.1	GCF_000013245.1_NC_008086.1	RM	RM_Type_I	1605736	864901	870821	5920
GCF_000013245.1_NC_008086.1_RM_Type_II_1177	GCF_000013245.1	GCF_000013245.1_NC_008086.1	RM	RM_Type_II	1605736	926957	928705	1748
GCF_000013265.1_NC_007946.1_RM_Type_II_5539	GCF_000013265.1	GCF_000013265.1_NC_007946.1	RM	RM_Type_II	5179971	4837681	4841692	4011
GCF_000013265.1_NC_007946.1_RM_Type_IV_5540	GCF_000013265.1	GCF_000013265.1_NC_007946.1	RM	RM_Type_IV	5179971	4951384	4961863	10479
GCF_000013265.1_NC_007946.1_RM_Type_I_5538	GCF_000013265.1	GCF_000013265.1_NC_007946.1	RM	RM_Type_I	5179971	4954094	4960761	6667
GCF_000013265.1_NC_007946.1_CAS_Class1-Subtype-I-F_8464	GCF_000013265.1	GCF_000013265.1_NC_007946.1	Cas	CAS_Class1-Subtype-I-F	5179971	887218	895565	8347
GCF_000013285.1_NC_008261.1_RM_Type_II_2244	GCF_000013285.1	GCF_000013285.1_NC_008261.1	RM	RM_Type_II	3256683	165074	167071	1997
GCF_000013285.1_NC_008261.1_RM_Type_I_2243	GCF_000013285.1	GCF_000013285.1_NC_008261.1	RM	RM_Type_I	3256683	2860476	2867948	7472
GCF_000013285.1_NC_008261.1_RM_Type_III_2246	GCF_000013285.1	GCF_000013285.1_NC_008261.1	RM	RM_Type_III	3256683	432472	437700	5228
GCF_000013285.1_NC_008261.1_RM_Type_IV_2247	GCF_000013285.1	GCF_000013285.1_NC_008261.1	RM	RM_Type_IV	3256683	1143881	1146961	3080
GCF_000013285.1_NC_008261.1_DRT_2_4216	GCF_000013285.1	GCF_000013285.1_NC_008261.1	DRT	DRT_2	3256683	1164914	1166227	1313
GCF_000013285.1_NC_008261.1_RM_Type_II_2245	GCF_000013285.1	GCF_000013285.1_NC_008261.1	RM	RM_Type_II	3256683	1166971	1171384	4413
GCF_000013305.1_NC_008253.1_Thoeris_II_3	GCF_000013305.1	GCF_000013305.1_NC_008253.1	Thoeris	Thoeris_II	4938920	1955918	1958455	2537
GCF_000013305.1_NC_008253.1_RM_Type_II_5542	GCF_000013305.1	GCF_000013305.1_NC_008253.1	RM	RM_Type_II	4938920	3949968	3953161	3193
GCF_000013305.1_NC_008253.1_RM_Type_II_5543	GCF_000013305.1	GCF_000013305.1_NC_008253.1	RM	RM_Type_II	4938920	4776299	4780310	4011
GCF_000013305.1_NC_008253.1_RM_Type_IV_5544	GCF_000013305.1	GCF_000013305.1_NC_008253.1	RM	RM_Type_IV	4938920	4871991	4874084	2093
GCF_000013305.1_NC_008253.1_RM_Type_I_5541	GCF_000013305.1	GCF_000013305.1_NC_008253.1	RM	RM_Type_I	4938920	4874693	4880367	5674
GCF_000013325.1_NC_007794.1_Gao_RL_4120	GCF_000013325.1	GCF_000013325.1_NC_007794.1	Gao_RL	Gao_RL	4233314	2310734	2320144	9410
GCF_000013325.1_NC_007794.1_Rst_DprA-PPRT_1373	GCF_000013325.1	GCF_000013325.1_NC_007794.1	Rst_DprA-PPRT	Rst_DprA-PPRT	4233314	2339884	2343707	3823
GCF_000013325.1_NC_007794.1_RM_Type_IIG_14688	GCF_000013325.1	GCF_000013325.1_NC_007794.1	RM	RM_Type_IIG	4233314	276073	278802	2729
GCF_000013325.1_NC_007794.1_RM_Type_IIG_14689	GCF_000013325.1	GCF_000013325.1_NC_007794.1	RM	RM_Type_IIG	4233314	387890	391849	3959
GCF_000013325.1_NC_007794.1_Abi2_1372	GCF_000013325.1	GCF_000013325.1_NC_007794.1	Abi2	Abi2	4233314	393322	394233	911
GCF_000013345.1_NC_007777.1_Wadjet_II_3393	GCF_000013345.1	GCF_000013345.1_NC_007777.1	Wadjet	Wadjet_II	5433628	1286517	1295300	8783
GCF_000013345.1_NC_007777.1_RM_Type_IIG_29	GCF_000013345.1	GCF_000013345.1_NC_007777.1	RM	RM_Type_IIG	5433628	1313124	1316426	3302
GCF_000013345.1_NC_007777.1_RM_Type_IV_31	GCF_000013345.1	GCF_000013345.1_NC_007777.1	RM	RM_Type_IV	5433628	1349473	1350369	896
GCF_000013345.1_NC_007777.1_CAS_Class1-Subtype-I-E_1607	GCF_000013345.1	GCF_000013345.1_NC_007777.1	Cas	CAS_Class1-Subtype-I-E	5433628	22464	32142	9678
GCF_000013345.1_NC_007777.1_RM_Type_I_27	GCF_000013345.1	GCF_000013345.1_NC_007777.1	RM	RM_Type_I	5433628	225565	231681	6116
GCF_000013345.1_NC_007777.1_RM_Type_IIG_30	GCF_000013345.1	GCF_000013345.1_NC_007777.1	RM	RM_Type_IIG	5433628	3212637	3216959	4322
GCF_000013345.1_NC_007777.1_RM_Type_IV_32	GCF_000013345.1	GCF_000013345.1_NC_007777.1	RM	RM_Type_IV	5433628	3343446	3346926	3480
GCF_000013345.1_NC_007777.1_BREX_II_734	GCF_000013345.1	GCF_000013345.1_NC_007777.1	BREX	BREX_II	5433628	3489708	3505327	15619
GCF_000013345.1_NC_007777.1_CAS_Class1-Subtype-I-C_1606	GCF_000013345.1	GCF_000013345.1_NC_007777.1	Cas	CAS_Class1-Subtype-I-C	5433628	3963349	3971091	7742
GCF_000013345.1_NC_007777.1_RM_Type_I_28	GCF_000013345.1	GCF_000013345.1_NC_007777.1	RM	RM_Type_I	5433628	4793298	4802066	8768
GCF_000013365.1_NC_007778.1_RM_Type_IV_5547	GCF_000013365.1	GCF_000013365.1_NC_007778.1	RM	RM_Type_IV	5331656	1792863	1795879	3016
GCF_000013365.1_NC_007778.1_RM_Type_II_5546	GCF_000013365.1	GCF_000013365.1_NC_007778.1	RM	RM_Type_II	5331656	2486294	2489195	2901
GCF_000013365.1_NC_007778.1_PrrC_5545	GCF_000013365.1	GCF_000013365.1_NC_007778.1	PrrC	PrrC	5331656	3480367	3487461	7094
GCF_000013365.1_NC_007778.1_AVAST_V_3146	GCF_000013365.1	GCF_000013365.1_NC_007778.1	AVAST	AVAST_V	5331656	4042224	4044491	2267
GCF_000013385.1_NC_007760.1_RM_Type_I_552	GCF_000013385.1	GCF_000013385.1_NC_007760.1	RM	RM_Type_I	5013479	2624845	2630828	5983
GCF_000013385.1_NC_007760.1_BREX_I_605	GCF_000013385.1	GCF_000013385.1_NC_007760.1	BREX	BREX_I	5013479	3688393	3700218	11825
GCF_000013385.1_NC_007760.1_AbiEii_5741	GCF_000013385.1	GCF_000013385.1_NC_007760.1	AbiEii	AbiEii	5013479	3754420	3755894	1474
GCF_000013385.1_NC_007760.1_RM_Type_IV_553	GCF_000013385.1	GCF_000013385.1_NC_007760.1	RM	RM_Type_IV	5013479	4070730	4071647	917
GCF_000013385.1_NC_007760.1_Wadjet_II_2290	GCF_000013385.1	GCF_000013385.1_NC_007760.1	Wadjet	Wadjet_II	5013479	4429264	4437350	8086
GCF_000013405.1_NC_007759.1_RM_Type_II_2249	GCF_000013405.1	GCF_000013405.1_NC_007759.1	RM	RM_Type_II	3179300	12576	14166	1590
GCF_000013405.1_NC_007759.1_Wadjet_I_48	GCF_000013405.1	GCF_000013405.1_NC_007759.1	Wadjet	Wadjet_I	3179300	1683347	1689957	6610
GCF_000013405.1_NC_007759.1_RM_Type_III_2251	GCF_000013405.1	GCF_000013405.1_NC_007759.1	RM	RM_Type_III	3179300	1694070	1699091	5021
GCF_000013405.1_NC_007759.1_AbiEii_1374	GCF_000013405.1	GCF_000013405.1_NC_007759.1	AbiEii	AbiEii	3179300	1762090	1763791	1701
GCF_000013405.1_NC_007759.1_RM_Type_I_2248	GCF_000013405.1	GCF_000013405.1_NC_007759.1	RM	RM_Type_I	3179300	2113299	2121341	8042
GCF_000013405.1_NC_007759.1_CAS_Class1-Subtype-I-C_1612	GCF_000013405.1	GCF_000013405.1_NC_007759.1	Cas	CAS_Class1-Subtype-I-C	3179300	2753165	2764006	10841
GCF_000013405.1_NC_007759.1_RM_Type_IIG_2250	GCF_000013405.1	GCF_000013405.1_NC_007759.1	RM	RM_Type_IIG	3179300	359158	362886	3728
GCF_000013405.1_NC_007759.1_CAS_Class1-Subtype-III-B_1613	GCF_000013405.1	GCF_000013405.1_NC_007759.1	Cas	CAS_Class1-Subtype-III-B	3179300	589529	609473	19944
GCF_000013405.1_NC_007759.1_BREX_I_739	GCF_000013405.1	GCF_000013405.1_NC_007759.1	BREX	BREX_I	3179300	932420	951090	18670
GCF_000013425.1_NC_007795.1_AVAST_II_4263	GCF_000013425.1	GCF_000013425.1_NC_007795.1	AVAST	AVAST_II	2821361	1834373	1838485	4112
GCF_000013425.1_NC_007795.1_Abi2_1376	GCF_000013425.1	GCF_000013425.1_NC_007795.1	Abi2	Abi2	2821361	362010	362948	938
GCF_000013445.1_NC_007796.1_BREX_I_741	GCF_000013445.1	GCF_000013445.1_NC_007796.1	BREX	BREX_I	3544738	1213815	1227841	14026
GCF_000013445.1_NC_007796.1_RM_Type_IV_36	GCF_000013445.1	GCF_000013445.1_NC_007796.1	RM	RM_Type_IV	3544738	1478592	1482909	4317
GCF_000013445.1_NC_007796.1_CAS_Class1-Subtype-I-E_1619	GCF_000013445.1	GCF_000013445.1_NC_007796.1	Cas	CAS_Class1-Subtype-I-E	3544738	1573458	1582096	8638
GCF_000013445.1_NC_007796.1_CAS_Class1-Subtype-I-D_1618	GCF_000013445.1	GCF_000013445.1_NC_007796.1	Cas	CAS_Class1-Subtype-I-D	3544738	2098032	2109500	11468
GCF_000013445.1_NC_007796.1_RM_Type_IIG_34	GCF_000013445.1	GCF_000013445.1_NC_007796.1	RM	RM_Type_IIG	3544738	2141279	2143117	1838
GCF_000013445.1_NC_007796.1_BREX_I_742	GCF_000013445.1	GCF_000013445.1_NC_007796.1	BREX	BREX_I	3544738	2147630	2153998	6368
GCF_000013445.1_NC_007796.1_RM_Type_I_33	GCF_000013445.1	GCF_000013445.1_NC_007796.1	RM	RM_Type_I	3544738	3050056	3062584	12528
GCF_000013445.1_NC_007796.1_RM_Type_IV_35	GCF_000013445.1	GCF_000013445.1_NC_007796.1	RM	RM_Type_IV	3544738	551498	552409	911
GCF_000013445.1_NC_007796.1_CAS_Class1-Subtype-III-D_1620	GCF_000013445.1	GCF_000013445.1_NC_007796.1	Cas	CAS_Class1-Subtype-III-D	3544738	838343	863903	25560
GCF_000013465.1_NC_007793.1_AVAST_II_1562	GCF_000013465.1	GCF_000013465.1_NC_007793.1	AVAST	AVAST_II	2917469	1930682	1934794	4112
GCF_000013465.1_NC_007793.1_Abi2_1163	GCF_000013465.1	GCF_000013465.1_NC_007793.1	Abi2	Abi2	2917469	420153	421091	938
GCF_000013465.1_NC_007793.1_Abi2_1164	GCF_000013465.1	GCF_000013465.1_NC_007793.1	Abi2	Abi2	2917469	893372	894340	968
GCF_000013485.1_NC_008021.1_CAS_Class1-Subtype-I-C_2495	GCF_000013485.1	GCF_000013485.1_NC_008021.1	Cas	CAS_Class1-Subtype-I-C	1836467	1234709	1242728	8019
GCF_000013485.1_NC_008021.1_RM_Type_I_13742	GCF_000013485.1	GCF_000013485.1_NC_008021.1	RM	RM_Type_I	1836467	1575166	1580949	5783
GCF_000013485.1_NC_008021.1_CAS_Class2-Subtype-II-A_2497	GCF_000013485.1	GCF_000013485.1_NC_008021.1	Cas	CAS_Class2-Subtype-II-A	1836467	852508	858473	5965
GCF_000013505.1_NC_008022.1_CAS_Class1-Subtype-I-C_2501	GCF_000013505.1	GCF_000013505.1_NC_008022.1	Cas	CAS_Class1-Subtype-I-C	1928252	1299371	1307390	8019
GCF_000013505.1_NC_008022.1_RM_Type_I_13743	GCF_000013505.1	GCF_000013505.1_NC_008022.1	RM	RM_Type_I	1928252	1637352	1643078	5726
GCF_000013505.1_NC_008022.1_CAS_Class2-Subtype-II-A_2503	GCF_000013505.1	GCF_000013505.1_NC_008022.1	Cas	CAS_Class2-Subtype-II-A	1928252	844446	850412	5966
GCF_000013545.1_NC_008024.1_CAS_Class1-Subtype-I-C_2507	GCF_000013545.1	GCF_000013545.1_NC_008024.1	Cas	CAS_Class1-Subtype-I-C	1937111	1317572	1325182	7610
GCF_000013545.1_NC_008024.1_RM_Type_I_13744	GCF_000013545.1	GCF_000013545.1_NC_008024.1	RM	RM_Type_I	1937111	1616598	1621568	4970
GCF_000013545.1_NC_008024.1_CAS_Class2-Subtype-II-A_2509	GCF_000013545.1	GCF_000013545.1_NC_008024.1	Cas	CAS_Class2-Subtype-II-A	1937111	875719	881693	5974
GCF_000013565.1_NC_007802.1_RM_Type_II_15089	GCF_000013565.1	GCF_000013565.1_NC_007802.1	RM	RM_Type_II	4404049	2877976	2886648	8672
GCF_000013565.1_NC_007802.1_RM_Type_IIG_15090	GCF_000013565.1	GCF_000013565.1_NC_007802.1	RM	RM_Type_IIG	4404049	3271497	3274223	2726
GCF_000013585.1_NC_008258.1_RM_Type_I_5548	GCF_000013585.1	GCF_000013585.1_NC_008258.1	RM	RM_Type_I	4574284	4501716	4507345	5629
GCF_000013605.1_NC_007901.1_RM_Type_IIG_14690	GCF_000013605.1	GCF_000013605.1_NC_007901.1	RM	RM_Type_IIG	4969784	88990	92502	3512
GCF_000013605.1_NC_007901.1_CAS_Cluster_7132	GCF_000013605.1	GCF_000013605.1_NC_007901.1	Cas	CAS_Cluster	4969784	111367	116182	4815
GCF_000013605.1_NC_007908.1_RM_Type_I_2253	GCF_000013605.1	GCF_000013605.1_NC_007908.1	RM	RM_Type_I	4969784	1126795	1134678	7883
GCF_000013605.1_NC_007908.1_Thoeris_I_337	GCF_000013605.1	GCF_000013605.1_NC_007908.1	Thoeris	Thoeris_I	4969784	1137270	1142967	5697
GCF_000013605.1_NC_007908.1_RM_Type_I_2254	GCF_000013605.1	GCF_000013605.1_NC_007908.1	RM	RM_Type_I	4969784	1469159	1475970	6811
GCF_000013605.1_NC_007908.1_RM_Type_I_2252	GCF_000013605.1	GCF_000013605.1_NC_007908.1	RM	RM_Type_I	4969784	29673	38110	8437
GCF_000013605.1_NC_007908.1_Gao_Mza_561	GCF_000013605.1	GCF_000013605.1_NC_007908.1	Gao_Mza	Gao_Mza	4969784	3394371	3403812	9441
GCF_000013605.1_NC_007908.1_RM_Type_II_2256	GCF_000013605.1	GCF_000013605.1_NC_007908.1	RM	RM_Type_II	4969784	3396662	3406793	10131
GCF_000013605.1_NC_007908.1_CAS_Class1-Subtype-I-C_5895	GCF_000013605.1	GCF_000013605.1_NC_007908.1	Cas	CAS_Class1-Subtype-I-C	4969784	4355281	4365231	9950
GCF_000013605.1_NC_007908.1_RM_Type_I_2255	GCF_000013605.1	GCF_000013605.1_NC_007908.1	RM	RM_Type_I	4969784	4468511	4476242	7731
GCF_000013625.1_NC_009659.1_Gao_Iet_5	GCF_000013625.1	GCF_000013625.1_NC_009659.1	IetAS	Gao_Iet	4110251	1969906	1973293	3387
GCF_000013625.1_NC_009659.1_Thoeris_I_6	GCF_000013625.1	GCF_000013625.1_NC_009659.1	Thoeris	Thoeris_I	4110251	3070609	3073154	2545
GCF_000013625.1_NC_009659.1_Wadjet_I_2345	GCF_000013625.1	GCF_000013625.1_NC_009659.1	Wadjet	Wadjet_I	4110251	3136138	3137843	1705
GCF_000013625.1_NC_009659.1_RM_Type_IV_13746	GCF_000013625.1	GCF_000013625.1_NC_009659.1	RM	RM_Type_IV	4110251	3823708	3825333	1625
GCF_000013625.1_NC_009659.1_RM_Type_II_13745	GCF_000013625.1	GCF_000013625.1_NC_009659.1	RM	RM_Type_II	4110251	9999	12232	2233
GCF_000013625.1_NC_009659.1_Retron_III_1001	GCF_000013625.1	GCF_000013625.1_NC_009659.1	Retron	Retron_III	4110251	903962	906439	2477
GCF_000013625.1_NC_009659.1_Gao_Iet_4	GCF_000013625.1	GCF_000013625.1_NC_009659.1	IetAS	Gao_Iet	4110251	913590	916939	3349
GCF_000013645.1_NC_007951.1_Hachiman_245	GCF_000013645.1	GCF_000013645.1_NC_007951.1	Hachiman	Hachiman	9731138	2925445	2932452	7007
GCF_000013645.1_NC_007951.1_RM_Type_II_2258	GCF_000013645.1	GCF_000013645.1_NC_007951.1	RM	RM_Type_II	9731138	3556532	3558730	2198
GCF_000013645.1_NC_007951.1_Wadjet_I_51	GCF_000013645.1	GCF_000013645.1_NC_007951.1	Wadjet	Wadjet_I	9731138	3916482	3923463	6981
GCF_000013645.1_NC_007951.1_RM_Type_I_2257	GCF_000013645.1	GCF_000013645.1_NC_007951.1	RM	RM_Type_I	9731138	4608560	4614520	5960
GCF_000013645.1_NC_007952.1_Lamassu_5316	GCF_000013645.1	GCF_000013645.1_NC_007952.1	Lamassu	Lamassu	9731138	1282994	1285887	2893
GCF_000013665.1_NC_007912.1_BREX_I_746	GCF_000013665.1	GCF_000013665.1_NC_007912.1	BREX	BREX_I	5057531	3482579	3496243	13664
GCF_000013665.1_NC_007912.1_Lamassu_1381	GCF_000013665.1	GCF_000013665.1_NC_007912.1	Lamassu	Lamassu	5057531	547541	550402	2861
GCF_000013665.1_NC_007912.1_Wadjet_I_53	GCF_000013665.1	GCF_000013665.1_NC_007912.1	Wadjet	Wadjet_I	5057531	115723	123493	7770
GCF_000013705.1_NC_007947.1_RM_Type_I_2260	GCF_000013705.1	GCF_000013705.1_NC_007947.1	RM	RM_Type_I	2971517	1218415	1224418	6003
GCF_000013705.1_NC_007947.1_PrrC_2259	GCF_000013705.1	GCF_000013705.1_NC_007947.1	PrrC	PrrC	2971517	1274381	1285334	10953
GCF_000013705.1_NC_007947.1_dGTPase_1382	GCF_000013705.1	GCF_000013705.1_NC_007947.1	dGTPase	dGTPase	2971517	188861	190180	1319
GCF_000013705.1_NC_007947.1_RM_Type_I_2262	GCF_000013705.1	GCF_000013705.1_NC_007947.1	RM	RM_Type_I	2971517	2803578	2811225	7647
GCF_000013705.1_NC_007947.1_CAS_Class1-Subtype-I-C_5898	GCF_000013705.1	GCF_000013705.1_NC_007947.1	Cas	CAS_Class1-Subtype-I-C	2971517	624682	632416	7734
GCF_000013725.1_NC_007955.1_CAS_Class1-Subtype-I-B_1627	GCF_000013725.1	GCF_000013725.1_NC_007955.1	Cas	CAS_Class1-Subtype-I-B	2575032	1203460	1212434	8974
GCF_000013725.1_NC_007955.1_RM_Type_I_2264	GCF_000013725.1	GCF_000013725.1_NC_007955.1	RM	RM_Type_I	2575032	1300748	1313009	12261
GCF_000013725.1_NC_007955.1_PARIS_I_20	GCF_000013725.1	GCF_000013725.1_NC_007955.1	Rst_PARIS	PARIS_I	2575032	1724154	1726344	2190
GCF_000013725.1_NC_007955.1_RM_Type_I_2265	GCF_000013725.1	GCF_000013725.1_NC_007955.1	RM	RM_Type_I	2575032	1937996	1943753	5757
GCF_000013725.1_NC_007955.1_RM_Type_I_2263	GCF_000013725.1	GCF_000013725.1_NC_007955.1	RM	RM_Type_I	2575032	502004	509370	7366
GCF_000013725.1_NC_007955.1_Shedu_5153	GCF_000013725.1	GCF_000013725.1_NC_007955.1	Shedu	Shedu	2575032	584836	585336	500
GCF_000013725.1_NC_007955.1_CAS_Class1-Subtype-I-E_1628	GCF_000013725.1	GCF_000013725.1_NC_007955.1	Cas	CAS_Class1-Subtype-I-E	2575032	602025	610693	8668
GCF_000013745.1_NC_007925.1_RM_Type_IIG_2268	GCF_000013745.1	GCF_000013745.1_NC_007925.1	RM	RM_Type_IIG	5513844	1591582	1595142	3560
GCF_000013745.1_NC_007925.1_dCTPdeaminase_1384	GCF_000013745.1	GCF_000013745.1_NC_007925.1	dCTPdeaminase	dCTPdeaminase	5513844	1922610	1924280	1670
GCF_000013745.1_NC_007925.1_Hachiman_246	GCF_000013745.1	GCF_000013745.1_NC_007925.1	Hachiman	Hachiman	5513844	3381569	3385853	4284
GCF_000013745.1_NC_007925.1_RM_Type_I_2266	GCF_000013745.1	GCF_000013745.1_NC_007925.1	RM	RM_Type_I	5513844	4061871	4068099	6228
GCF_000013745.1_NC_007925.1_RM_Type_II_2267	GCF_000013745.1	GCF_000013745.1_NC_007925.1	RM	RM_Type_II	5513844	4808130	4811358	3228
GCF_000013745.1_NC_007925.1_CAS_Class2-Subtype-II-C_10051	GCF_000013745.1	GCF_000013745.1_NC_007925.1	Cas	CAS_Class2-Subtype-II-C	5513844	4996794	5001195	4401
GCF_000013765.1_NC_007954.1_RM_Type_I_2269	GCF_000013765.1	GCF_000013765.1_NC_007954.1	RM	RM_Type_I	4545906	1436850	1443947	7097
GCF_000013765.1_NC_007954.1_dGTPase_1388	GCF_000013765.1	GCF_000013765.1_NC_007954.1	dGTPase	dGTPase	4545906	2359711	2361138	1427
GCF_000013765.1_NC_007954.1_RM_Type_IIG_2270	GCF_000013765.1	GCF_000013765.1_NC_007954.1	RM	RM_Type_IIG	4545906	3899919	3901796	1877
GCF_000013765.1_NC_007954.1_Abi2_1385	GCF_000013765.1	GCF_000013765.1_NC_007954.1	Abi2	Abi2	4545906	466554	467162	608
GCF_000013765.1_NC_007954.1_Abi2_1386	GCF_000013765.1	GCF_000013765.1_NC_007954.1	Abi2	Abi2	4545906	497477	497833	356
GCF_000013785.1_NC_009434.1_Wadjet_I_16	GCF_000013785.1	GCF_000013785.1_NC_009434.1	Wadjet	Wadjet_I	4567418	1514692	1521987	7295
GCF_000013785.1_NC_009434.1_RM_Type_I_5551	GCF_000013785.1	GCF_000013785.1_NC_009434.1	RM	RM_Type_I	4567418	1571311	1579061	7750
GCF_000013785.1_NC_009434.1_Zorya_TypeI_2	GCF_000013785.1	GCF_000013785.1_NC_009434.1	Zorya	Zorya_TypeI	4567418	1580211	1591257	11046
GCF_000013785.1_NC_009434.1_RM_Type_I_5549	GCF_000013785.1	GCF_000013785.1_NC_009434.1	RM	RM_Type_I	4567418	281474	290528	9054
GCF_000013785.1_NC_009434.1_RM_Type_IIG_5553	GCF_000013785.1	GCF_000013785.1_NC_009434.1	RM	RM_Type_IIG	4567418	3728588	3733495	4907
GCF_000013785.1_NC_009434.1_CAS_Class1-Subtype-I-C_166	GCF_000013785.1	GCF_000013785.1_NC_009434.1	Cas	CAS_Class1-Subtype-I-C	4567418	4048801	4056473	7672
GCF_000013785.1_NC_009434.1_RM_Type_I_5550	GCF_000013785.1	GCF_000013785.1_NC_009434.1	RM	RM_Type_I	4567418	717297	732961	15664
GCF_000013785.1_NC_009434.1_Abi2_1698	GCF_000013785.1	GCF_000013785.1_NC_009434.1	Abi2	Abi2	4567418	720338	721336	998
GCF_000013785.1_NC_009434.1_RM_Type_IIG_5552	GCF_000013785.1	GCF_000013785.1_NC_009434.1	RM	RM_Type_IIG	4567418	759311	761716	2405
GCF_000013785.1_NC_009434.1_DRT_2_14	GCF_000013785.1	GCF_000013785.1_NC_009434.1	DRT	DRT_2	4567418	806588	807742	1154
GCF_000013805.1_NC_008149.1_CAS_Class1-Subtype-I-F_8467	GCF_000013805.1	GCF_000013805.1_NC_008149.1	Cas	CAS_Class1-Subtype-I-F	4646286	2322643	2331196	8553
GCF_000013805.1_NC_008149.1_RM_Type_IV_13115	GCF_000013805.1	GCF_000013805.1_NC_008149.1	RM	RM_Type_IV	4646286	322257	325633	3376
GCF_000013805.1_NC_008149.1_RM_Type_II_13114	GCF_000013805.1	GCF_000013805.1_NC_008149.1	RM	RM_Type_II	4646286	326657	330099	3442
GCF_000013805.1_NC_008149.1_Lamassu_1699	GCF_000013805.1	GCF_000013805.1_NC_008149.1	Lamassu	Lamassu	4646286	3260469	3263278	2809
GCF_000013825.1_NC_008150.1_CAS_Class1-Subtype-I-F_8470	GCF_000013825.1	GCF_000013825.1_NC_008150.1	Cas	CAS_Class1-Subtype-I-F	4879836	2192192	2200744	8552
GCF_000013825.1_NC_008150.1_RM_Type_II_13116	GCF_000013825.1	GCF_000013825.1_NC_008150.1	RM	RM_Type_II	4879836	4381174	4384616	3442
GCF_000013825.1_NC_008150.1_RM_Type_IV_13117	GCF_000013825.1	GCF_000013825.1_NC_008150.1	RM	RM_Type_IV	4879836	4385640	4389016	3376
GCF_000013825.1_NC_008150.1_Lamassu_1700	GCF_000013825.1	GCF_000013825.1_NC_008150.1	Lamassu	Lamassu	4879836	657332	660141	2809
GCF_000013865.1_NC_007948.1_AbiEii_1701	GCF_000013865.1	GCF_000013865.1_NC_007948.1	AbiEii	AbiEii	5898676	1614348	1616012	1664
GCF_000013865.1_NC_007948.1_RM_Type_I_5554	GCF_000013865.1	GCF_000013865.1_NC_007948.1	RM	RM_Type_I	5898676	2000515	2007694	7179
GCF_000013865.1_NC_007948.1_RM_Type_IV_5555	GCF_000013865.1	GCF_000013865.1_NC_007948.1	RM	RM_Type_IV	5898676	3552177	3553040	863
GCF_000013865.1_NC_007948.1_Dsr_I_3466	GCF_000013865.1	GCF_000013865.1_NC_007948.1	Dsr	Dsr_I	5898676	4565021	4566634	1613
GCF_000013865.1_NC_007949.1_Lamassu_5744	GCF_000013865.1	GCF_000013865.1_NC_007949.1	Lamassu	Lamassu	5898676	76350	79235	2885
GCF_000013865.1_NC_007949.1_BREX_I_615	GCF_000013865.1	GCF_000013865.1_NC_007949.1	BREX	BREX_I	5898676	120515	142418	21903
GCF_000013885.1_NC_007960.1_AbiH_5565	GCF_000013885.1	GCF_000013885.1_NC_007960.1	AbiH	AbiH	5011522	104409	105296	887
GCF_000013885.1_NC_007960.1_RM_Type_IIG_13932	GCF_000013885.1	GCF_000013885.1_NC_007960.1	RM	RM_Type_IIG	5011522	141946	144711	2765
GCF_000013885.1_NC_007960.1_RM_Type_IV_13933	GCF_000013885.1	GCF_000013885.1_NC_007960.1	RM	RM_Type_IV	5011522	148292	151594	3302
GCF_000013885.1_NC_007964.1_Hachiman_247	GCF_000013885.1	GCF_000013885.1_NC_007964.1	Hachiman	Hachiman	5011522	1303342	1306894	3552
GCF_000013885.1_NC_007964.1_Gao_RL_4121	GCF_000013885.1	GCF_000013885.1_NC_007964.1	Gao_RL	Gao_RL	5011522	1529896	1539403	9507
GCF_000013885.1_NC_007964.1_BstA_447	GCF_000013885.1	GCF_000013885.1_NC_007964.1	BstA	BstA	5011522	2626110	2627054	944
GCF_000013885.1_NC_007964.1_RM_Type_II_13296	GCF_000013885.1	GCF_000013885.1_NC_007964.1	RM	RM_Type_II	5011522	2766220	2771002	4782
GCF_000013885.1_NC_007964.1_RM_Type_IIG_13297	GCF_000013885.1	GCF_000013885.1_NC_007964.1	RM	RM_Type_IIG	5011522	4222057	4224993	2936
GCF_000013885.1_NC_007964.1_Thoeris_II_338	GCF_000013885.1	GCF_000013885.1_NC_007964.1	Thoeris	Thoeris_II	5011522	878798	880212	1414
GCF_000013905.1_NC_007968.1_PARIS_II_21	GCF_000013905.1	GCF_000013905.1_NC_007968.1	Rst_PARIS	PARIS_II	3101097	21589	23591	2002
GCF_000013905.1_NC_007968.1_RM_Type_II_15053	GCF_000013905.1	GCF_000013905.1_NC_007968.1	RM	RM_Type_II	3101097	28031	32229	4198
GCF_000013905.1_NC_007969.1_RM_Type_I_2272	GCF_000013905.1	GCF_000013905.1_NC_007969.1	RM	RM_Type_I	3101097	1660064	1668662	8598
GCF_000013905.1_NC_007969.1_RM_Type_IV_2276	GCF_000013905.1	GCF_000013905.1_NC_007969.1	RM	RM_Type_IV	3101097	1971228	1973327	2099
GCF_000013905.1_NC_007969.1_BREX_747	GCF_000013905.1	GCF_000013905.1_NC_007969.1	BREX	BREX	3101097	1973411	1984296	10885
GCF_000013905.1_NC_007969.1_RM_Type_I_2273	GCF_000013905.1	GCF_000013905.1_NC_007969.1	RM	RM_Type_I	3101097	2898455	2906371	7916
GCF_000013905.1_NC_007969.1_RM_Type_IV_2274	GCF_000013905.1	GCF_000013905.1_NC_007969.1	RM	RM_Type_IV	3101097	296467	299472	3005
GCF_000013905.1_NC_007969.1_RM_Type_IV_2275	GCF_000013905.1	GCF_000013905.1_NC_007969.1	RM	RM_Type_IV	3101097	1116341	1119662	3321
GCF_000013905.1_NC_007969.1_RM_Type_I_2271	GCF_000013905.1	GCF_000013905.1_NC_007969.1	RM	RM_Type_I	3101097	1126760	1137330	10570
GCF_000013905.1_NC_007969.1_Zorya_TypeI_6	GCF_000013905.1	GCF_000013905.1_NC_007969.1	Zorya	Zorya_TypeI	3101097	1137832	1145312	7480
GCF_000013925.1_NC_008611.1_Wadjet_I_55	GCF_000013925.1	GCF_000013925.1_NC_008611.1	Wadjet	Wadjet_I	5805761	2586116	2591586	5470
GCF_000013925.1_NC_008611.1_RM_Type_I_2277	GCF_000013925.1	GCF_000013925.1_NC_008611.1	RM	RM_Type_I	5805761	3590435	3599765	9330
GCF_000013985.1_NC_008048.1_RM_Type_IIG_14691	GCF_000013985.1	GCF_000013985.1_NC_008048.1	RM	RM_Type_IIG	3373713	2147387	2149504	2117
GCF_000013985.1_NC_008048.1_Abi2_1389	GCF_000013985.1	GCF_000013985.1_NC_008048.1	Abi2	Abi2	3373713	2649428	2650342	914
GCF_000014005.1_NC_008009.1_RM_Type_IV_2280	GCF_000014005.1	GCF_000014005.1_NC_008009.1	RM	RM_Type_IV	5650368	4431985	4434074	2089
GCF_000014005.1_NC_008009.1_RM_Type_I_2278	GCF_000014005.1	GCF_000014005.1_NC_008009.1	RM	RM_Type_I	5650368	4435635	4442161	6526
GCF_000014005.1_NC_008009.1_RM_Type_II_2279	GCF_000014005.1	GCF_000014005.1_NC_008009.1	RM	RM_Type_II	5650368	5066188	5072481	6293
GCF_000014025.1_NC_009850.1_RM_Type_IV_11670	GCF_000014025.1	GCF_000014025.1_NC_009850.1	RM	RM_Type_IV	2341251	1402194	1404861	2667
GCF_000014045.1_NC_008209.1_RM_Type_I_2281	GCF_000014045.1	GCF_000014045.1_NC_008209.1	RM	RM_Type_I	4331234	2134764	2139706	4942
GCF_000014045.1_NC_008209.1_DRT_2_4694	GCF_000014045.1	GCF_000014045.1_NC_008209.1	DRT	DRT_2	4331234	2140244	2141614	1370
GCF_000014045.1_NC_008209.1_DRT_3_4695	GCF_000014045.1	GCF_000014045.1_NC_008209.1	DRT	DRT_3	4331234	2373866	2376857	2991
GCF_000014045.1_NC_008209.1_RM_Type_I_2282	GCF_000014045.1	GCF_000014045.1_NC_008209.1	RM	RM_Type_I	4331234	3912658	3919132	6474
GCF_000014045.1_NC_008209.1_Dnd_ABCDE_248	GCF_000014045.1	GCF_000014045.1_NC_008209.1	Dnd	Dnd_ABCDE	4331234	774545	792504	17959
GCF_000014045.1_NC_008209.1_RM_Type_II_2283	GCF_000014045.1	GCF_000014045.1_NC_008209.1	RM	RM_Type_II	4331234	1034091	1035639	1548
GCF_000014065.1_NC_008043.1_RM_Type_I_13747	GCF_000014065.1	GCF_000014065.1_NC_008043.1	RM	RM_Type_I	4153699	572581	581759	9178
GCF_000014065.1_NC_008043.1_RM_Type_IV_13749	GCF_000014065.1	GCF_000014065.1_NC_008043.1	RM	RM_Type_IV	4153699	575970	578069	2099
GCF_000014065.1_NC_008043.1_RM_Type_I_13748	GCF_000014065.1	GCF_000014065.1_NC_008043.1	RM	RM_Type_I	4153699	590038	596180	6142
GCF_000014085.1_NC_008060.1_AbiEii_10	GCF_000014085.1	GCF_000014085.1_NC_008060.1	AbiEii	AbiEii	7279116	1285001	1286945	1944
GCF_000014085.1_NC_008060.1_Dsr_I_1563	GCF_000014085.1	GCF_000014085.1_NC_008060.1	Dsr	Dsr_I	7279116	3164463	3168257	3794
GCF_000014085.1_NC_008060.1_Lamassu_11	GCF_000014085.1	GCF_000014085.1_NC_008060.1	Lamassu	Lamassu	7279116	3168493	3171359	2866
GCF_000014085.1_NC_008060.1_RM_Type_III_1188	GCF_000014085.1	GCF_000014085.1_NC_008060.1	RM	RM_Type_III	7279116	39275	44319	5044
GCF_000014085.1_NC_008060.1_AbiEii_9	GCF_000014085.1	GCF_000014085.1_NC_008060.1	AbiEii	AbiEii	7279116	468706	470429	1723
GCF_000014085.1_NC_008061.1_Gao_Qat_704	GCF_000014085.1	GCF_000014085.1_NC_008061.1	Gao_Qat	Gao_Qat	7279116	210785	215506	4721
GCF_000014105.1_NC_010120.1_RM_Type_II_1192	GCF_000014105.1	GCF_000014105.1_NC_010120.1	RM	RM_Type_II	2153416	1077592	1080469	2877
GCF_000014105.1_NC_010120.1_RM_Type_I_1189	GCF_000014105.1	GCF_000014105.1_NC_010120.1	RM	RM_Type_I	2153416	1125339	1131275	5936
GCF_000014105.1_NC_010120.1_RM_Type_II_1193	GCF_000014105.1	GCF_000014105.1_NC_010120.1	RM	RM_Type_II	2153416	1152613	1154631	2018
GCF_000014105.1_NC_010120.1_RM_Type_II_1194	GCF_000014105.1	GCF_000014105.1_NC_010120.1	RM	RM_Type_II	2153416	1192992	1195185	2193
GCF_000014105.1_NC_010120.1_RM_Type_III_1196	GCF_000014105.1	GCF_000014105.1_NC_010120.1	RM	RM_Type_III	2153416	1288241	1292958	4717
GCF_000014105.1_NC_010120.1_RM_Type_IIG_1195	GCF_000014105.1	GCF_000014105.1_NC_010120.1	RM	RM_Type_IIG	2153416	1531511	1533451	1940
GCF_000014105.1_NC_010120.1_CAS_Class2-Subtype-II-C_2513	GCF_000014105.1	GCF_000014105.1_NC_010120.1	Cas	CAS_Class2-Subtype-II-C	2153416	401433	405981	4548
GCF_000014105.1_NC_010120.1_RM_Type_II_1190	GCF_000014105.1	GCF_000014105.1_NC_010120.1	RM	RM_Type_II	2153416	747854	751906	4052
GCF_000014105.1_NC_010120.1_RM_Type_II_1191	GCF_000014105.1	GCF_000014105.1_NC_010120.1	RM	RM_Type_II	2153416	794065	796420	2355
GCF_000014125.1_NC_008593.1_Gao_Iet_4	GCF_000014125.1	GCF_000014125.1_NC_008593.1	IetAS	Gao_Iet	2547720	1362218	1365676	3458
GCF_000014125.1_NC_008593.1_RM_Type_I_2284	GCF_000014125.1	GCF_000014125.1_NC_008593.1	RM	RM_Type_I	2547720	1615284	1621797	6513
GCF_000014125.1_NC_008593.1_CAS_Class1-Subtype-I-B_9203	GCF_000014125.1	GCF_000014125.1_NC_008593.1	Cas	CAS_Class1-Subtype-I-B	2547720	1855378	1864129	8751
GCF_000014125.1_NC_008593.1_RM_Type_IIG_2285	GCF_000014125.1	GCF_000014125.1_NC_008593.1	RM	RM_Type_IIG	2547720	430048	433623	3575
GCF_000014125.1_NC_008593.1_RM_Type_IV_2286	GCF_000014125.1	GCF_000014125.1_NC_008593.1	RM	RM_Type_IV	2547720	583316	585545	2229
GCF_000014145.1_NC_008255.1_RM_Type_I_2287	GCF_000014145.1	GCF_000014145.1_NC_008255.1	RM	RM_Type_I	4433218	3354118	3365452	11334
GCF_000014145.1_NC_008255.1_RM_Type_IV_2289	GCF_000014145.1	GCF_000014145.1_NC_008255.1	RM	RM_Type_IV	4433218	3825218	3826117	899
GCF_000014145.1_NC_008255.1_RM_Type_I_2288	GCF_000014145.1	GCF_000014145.1_NC_008255.1	RM	RM_Type_I	4433218	3826169	3835027	8858
GCF_000014145.1_NC_008255.1_Abi2_1392	GCF_000014145.1	GCF_000014145.1_NC_008255.1	Abi2	Abi2	4433218	4239835	4240782	947
GCF_000014185.1_NC_008148.1_RM_Type_II_15054	GCF_000014185.1	GCF_000014185.1_NC_008148.1	RM	RM_Type_II	3225748	2239015	2243222	4207
GCF_000014185.1_NC_008148.1_CAS_Class1-Subtype-III-B_5335	GCF_000014185.1	GCF_000014185.1_NC_008148.1	Cas	CAS_Class1-Subtype-III-B	3225748	263398	274057	10659
GCF_000014185.1_NC_008148.1_CAS_Class1-Subtype-I-B_5334	GCF_000014185.1	GCF_000014185.1_NC_008148.1	Cas	CAS_Class1-Subtype-I-B	3225748	274071	281538	7467
GCF_000014205.1_NC_009009.1_CAS_Class1-Subtype-III-A_1076	GCF_000014205.1	GCF_000014205.1_NC_009009.1	Cas	CAS_Class1-Subtype-III-A	2388435	1269888	1283957	14069
GCF_000014205.1_NC_009009.1_RM_Type_II_24258	GCF_000014205.1	GCF_000014205.1_NC_009009.1	RM	RM_Type_II	2388435	1702780	1705901	3121
GCF_000014205.1_NC_009009.1_RM_Type_II_24259	GCF_000014205.1	GCF_000014205.1_NC_009009.1	RM	RM_Type_II	2388435	1797198	1805652	8454
GCF_000014205.1_NC_009009.1_Hachiman_683	GCF_000014205.1	GCF_000014205.1_NC_009009.1	Hachiman	Hachiman	2388435	1883106	1886115	3009
GCF_000014225.1_NC_008228.1_DRT_2_1590	GCF_000014225.1	GCF_000014225.1_NC_008228.1	DRT	DRT_2	5187005	2076094	2077383	1289
GCF_000014225.1_NC_008228.1_dGTPase_1702	GCF_000014225.1	GCF_000014225.1_NC_008228.1	dGTPase	dGTPase	5187005	2454789	2456129	1340
GCF_000014225.1_NC_008228.1_Thoeris_II_4	GCF_000014225.1	GCF_000014225.1_NC_008228.1	Thoeris	Thoeris_II	5187005	3334527	3335974	1447
GCF_000014225.1_NC_008228.1_RM_Type_II_4	GCF_000014225.1	GCF_000014225.1_NC_008228.1	RM	RM_Type_II	5187005	823247	825466	2219
GCF_000014245.1_NC_008244.1_Dnd_ABCDE_1245	GCF_000014245.1	GCF_000014245.1_NC_008244.1	Dnd	Dnd_ABCDE	4935185	5861	12008	6147
GCF_000014245.1_NC_008244.1_AbiEii_6030	GCF_000014245.1	GCF_000014245.1_NC_008244.1	AbiEii	AbiEii	4935185	45172	46942	1770
GCF_000014245.1_NC_008254.1_RM_Type_IIG_554	GCF_000014245.1	GCF_000014245.1_NC_008254.1	RM	RM_Type_IIG	4935185	2504989	2508105	3116
GCF_000014245.1_NC_008254.1_Gao_Iet_3	GCF_000014245.1	GCF_000014245.1_NC_008254.1	IetAS	Gao_Iet	4935185	4097296	4100634	3338
GCF_000014245.1_NC_008254.1_Gao_Iet_2	GCF_000014245.1	GCF_000014245.1_NC_008254.1	IetAS	Gao_Iet	4935185	565356	569061	3705
GCF_000014245.1_NC_008254.1_RM_Type_III_555	GCF_000014245.1	GCF_000014245.1_NC_008254.1	RM	RM_Type_III	4935185	599415	604443	5028
GCF_000014265.1_NC_008312.1_RM_Type_I_2290	GCF_000014265.1	GCF_000014265.1_NC_008312.1	RM	RM_Type_I	7750108	3732458	3739607	7149
GCF_000014265.1_NC_008312.1_RM_Type_IV_2295	GCF_000014265.1	GCF_000014265.1_NC_008312.1	RM	RM_Type_IV	7750108	5509650	5512550	2900
GCF_000014265.1_NC_008312.1_RM_Type_II_2292	GCF_000014265.1	GCF_000014265.1_NC_008312.1	RM	RM_Type_II	7750108	6037231	6040260	3029
GCF_000014265.1_NC_008312.1_RM_Type_I_2291	GCF_000014265.1	GCF_000014265.1_NC_008312.1	RM	RM_Type_I	7750108	6897392	6905632	8240
GCF_000014265.1_NC_008312.1_Gao_Iet_5	GCF_000014265.1	GCF_000014265.1_NC_008312.1	IetAS	Gao_Iet	7750108	707465	710833	3368
GCF_000014265.1_NC_008312.1_RM_Type_II_2293	GCF_000014265.1	GCF_000014265.1_NC_008312.1	RM	RM_Type_II	7750108	6982398	6984437	2039
GCF_000014265.1_NC_008312.1_RM_Type_II_2294	GCF_000014265.1	GCF_000014265.1_NC_008312.1	RM	RM_Type_II	7750108	7191009	7193853	2844
GCF_000014285.2_NC_008343.2_CAS_Class1-Subtype-I-E_7133	GCF_000014285.2	GCF_000014285.2_NC_008343.2	Cas	CAS_Class1-Subtype-I-E	2708434	1525265	1533742	8477
GCF_000014285.2_NC_008343.2_RM_Type_IIG_14692	GCF_000014285.2	GCF_000014285.2_NC_008343.2	RM	RM_Type_IIG	2708434	1699179	1701995	2816
GCF_000014285.2_NC_008343.2_CAS_Class1-Subtype-I-E_7134	GCF_000014285.2	GCF_000014285.2_NC_008343.2	Cas	CAS_Class1-Subtype-I-E	2708434	1908896	1917528	8632
GCF_000014285.2_NC_008343.2_Shedu_1394	GCF_000014285.2	GCF_000014285.2_NC_008343.2	Shedu	Shedu	2708434	2012692	2013309	617
GCF_000014365.2_NC_008533.2_RM_Type_IIG_13752	GCF_000014365.2	GCF_000014365.2_NC_008533.2	RM	RM_Type_IIG	2046116	1107029	1110283	3254
GCF_000014365.2_NC_008533.2_RM_Type_IV_13753	GCF_000014365.2	GCF_000014365.2_NC_008533.2	RM	RM_Type_IV	2046116	1141677	1143608	1931
GCF_000014365.2_NC_008533.2_RM_Type_I_13750	GCF_000014365.2	GCF_000014365.2_NC_008533.2	RM	RM_Type_I	2046116	458168	466243	8075
GCF_000014365.2_NC_008533.2_RM_Type_I_13751	GCF_000014365.2	GCF_000014365.2_NC_008533.2	RM	RM_Type_I	2046116	794287	799833	5546
GCF_000014405.1_NC_008529.1_RM_Type_II_13754	GCF_000014405.1	GCF_000014405.1_NC_008529.1	RM	RM_Type_II	1856951	1047502	1053916	6414
GCF_000014405.1_NC_008529.1_RM_Type_IIG_13755	GCF_000014405.1	GCF_000014405.1_NC_008529.1	RM	RM_Type_IIG	1856951	1528835	1532218	3383
GCF_000014405.1_NC_008529.1_CAS_Class1-Subtype-I-E_10783	GCF_000014405.1	GCF_000014405.1_NC_008529.1	Cas	CAS_Class1-Subtype-I-E	1856951	746832	756185	9353
GCF_000014425.1_NC_008530.1_Abi2_1395	GCF_000014425.1	GCF_000014425.1_NC_008530.1	Abi2	Abi2	1894360	1140869	1141828	959
GCF_000014425.1_NC_008530.1_RM_Type_III_2297	GCF_000014425.1	GCF_000014425.1_NC_008530.1	RM	RM_Type_III	1894360	1451138	1456029	4891
GCF_000014425.1_NC_008530.1_RM_Type_I_2296	GCF_000014425.1	GCF_000014425.1_NC_008530.1	RM	RM_Type_I	1894360	891394	899576	8182
GCF_000014425.1_NC_008530.1_RM_Type_IV_2298	GCF_000014425.1	GCF_000014425.1_NC_008530.1	RM	RM_Type_IV	1894360	899616	901685	2069
GCF_000014445.1_NC_008531.1_Gao_Iet_6	GCF_000014445.1	GCF_000014445.1_NC_008531.1	IetAS	Gao_Iet	2075763	1246246	1249540	3294
GCF_000014445.1_NC_008531.1_Nhi_1398	GCF_000014445.1	GCF_000014445.1_NC_008531.1	Nhi	Nhi	2075763	1409693	1410700	1007
GCF_000014445.1_NC_008531.1_RM_Type_IV_13934	GCF_000014445.1	GCF_000014445.1_NC_008531.1	RM	RM_Type_IV	2075763	1013766	1014947	1181
GCF_000014445.1_NC_008531.1_AbiH_1396	GCF_000014445.1	GCF_000014445.1_NC_008531.1	AbiH	AbiH	2075763	1022712	1023857	1145
GCF_000014445.1_NC_008531.1_Nhi_1397	GCF_000014445.1	GCF_000014445.1_NC_008531.1	Nhi	Nhi	2075763	1039601	1041160	1559
GCF_000014465.1_NC_008497.1_RM_Type_III_1198	GCF_000014465.1	GCF_000014465.1_NC_008497.1	RM	RM_Type_III	2340228	1583420	1589416	5996
GCF_000014465.1_NC_008497.1_RM_Type_II_1197	GCF_000014465.1	GCF_000014465.1_NC_008497.1	RM	RM_Type_II	2340228	48459	54004	5545
GCF_000014465.1_NC_008499.1_RM_Type_IIG_23903	GCF_000014465.1	GCF_000014465.1_NC_008499.1	RM	RM_Type_IIG	2340228	29434	33876	4442
GCF_000014485.1_NC_008532.1_RM_Type_IIG_13758	GCF_000014485.1	GCF_000014485.1_NC_008532.1	RM	RM_Type_IIG	1864178	1235928	1240316	4388
GCF_000014485.1_NC_008532.1_CAS_Class2-Subtype-II-A_1082	GCF_000014485.1	GCF_000014485.1_NC_008532.1	Cas	CAS_Class2-Subtype-II-A	1864178	1378116	1384141	6025
GCF_000014485.1_NC_008532.1_Abi2_1167	GCF_000014485.1	GCF_000014485.1_NC_008532.1	Abi2	Abi2	1864178	1587374	1588354	980
GCF_000014485.1_NC_008532.1_CAS_Class2-Subtype-II-A_1081	GCF_000014485.1	GCF_000014485.1_NC_008532.1	Cas	CAS_Class2-Subtype-II-A	1864178	643235	649062	5827
GCF_000014485.1_NC_008532.1_RM_Type_I_13756	GCF_000014485.1	GCF_000014485.1_NC_008532.1	RM	RM_Type_I	1864178	677901	687310	9409
GCF_000014485.1_NC_008532.1_AbiH_1168	GCF_000014485.1	GCF_000014485.1_NC_008532.1	AbiH	AbiH	1864178	680913	682049	1136
GCF_000014485.1_NC_008532.1_RM_Type_I_13757	GCF_000014485.1	GCF_000014485.1_NC_008532.1	RM	RM_Type_I	1864178	815814	823343	7529
GCF_000014485.1_NC_008532.1_CAS_Class1-Subtype-III-A_1079	GCF_000014485.1	GCF_000014485.1_NC_008532.1	Cas	CAS_Class1-Subtype-III-A	1864178	895636	904257	8621
GCF_000014505.1_NC_008525.1_RM_Type_II_11671	GCF_000014505.1	GCF_000014505.1_NC_008525.1	RM	RM_Type_II	1832387	585611	588489	2878
GCF_000014525.1_NC_008526.1_RM_Type_IV_1201	GCF_000014525.1	GCF_000014525.1_NC_008526.1	RM	RM_Type_IV	2924325	1783426	1783989	563
GCF_000014525.1_NC_008526.1_RM_Type_IV_1202	GCF_000014525.1	GCF_000014525.1_NC_008526.1	RM	RM_Type_IV	2924325	2075931	2078066	2135
GCF_000014525.1_NC_008526.1_RM_Type_I_1199	GCF_000014525.1	GCF_000014525.1_NC_008526.1	RM	RM_Type_I	2924325	2078193	2086862	8669
GCF_000014525.1_NC_008526.1_CAS_Class1-Subtype-I-E_10786	GCF_000014525.1	GCF_000014525.1_NC_008526.1	Cas	CAS_Class1-Subtype-I-E	2924325	347519	356853	9334
GCF_000014525.1_NC_008526.1_RM_Type_III_1200	GCF_000014525.1	GCF_000014525.1_NC_008526.1	RM	RM_Type_III	2924325	573790	577531	3741
GCF_000014545.1_NC_008507.1_RM_Type_IIG_13759	GCF_000014545.1	GCF_000014545.1_NC_008507.1	RM	RM_Type_IIG	2598348	5228	9910	4682
GCF_000014545.1_NC_008527.1_RM_Type_IIG_1203	GCF_000014545.1	GCF_000014545.1_NC_008527.1	RM	RM_Type_IIG	2598348	1336402	1339986	3584
GCF_000014545.1_NC_008527.1_RM_Type_III_1204	GCF_000014545.1	GCF_000014545.1_NC_008527.1	RM	RM_Type_III	2598348	2402572	2407377	4805
GCF_000014545.1_NC_008527.1_AbiH_1169	GCF_000014545.1	GCF_000014545.1_NC_008527.1	AbiH	AbiH	2598348	623588	624586	998
GCF_000014565.1_NC_008268.1_RM_Type_IV_11672	GCF_000014565.1	GCF_000014565.1_NC_008268.1	RM	RM_Type_IV	9702737	6352888	6353787	899
GCF_000014565.1_NC_008268.1_Wadjet_II_3395	GCF_000014565.1	GCF_000014565.1_NC_008268.1	Wadjet	Wadjet_II	9702737	926615	933611	6996
GCF_000014565.1_NC_008269.1_AbiEii_5648	GCF_000014565.1	GCF_000014565.1_NC_008269.1	AbiEii	AbiEii	9702737	218414	220290	1876
GCF_000014565.1_NC_008269.1_Wadjet_I_57	GCF_000014565.1	GCF_000014565.1_NC_008269.1	Wadjet	Wadjet_I	9702737	1065913	1072814	6901
GCF_000014565.1_NC_008270.1_CAS_Class1-Subtype-IV-B_1633	GCF_000014565.1	GCF_000014565.1_NC_008270.1	Cas	CAS_Class1-Subtype-IV-B	9702737	67624	73274	5650
GCF_000014565.1_NC_008271.1_CAS_Class1-Subtype-IV-B_11146	GCF_000014565.1	GCF_000014565.1_NC_008271.1	Cas	CAS_Class1-Subtype-IV-B	9702737	4577	8568	3991
GCF_000014565.1_NC_008271.1_RM_Type_I_2299	GCF_000014565.1	GCF_000014565.1_NC_008271.1	RM	RM_Type_I	9702737	144427	150447	6020
GCF_000014605.1_NC_008369.1_CAS_Cluster_11663	GCF_000014605.1	GCF_000014605.1_NC_008369.1	Cas	CAS_Cluster	1895727	1260307	1262272	1965
GCF_000014605.1_NC_008369.1_RM_Type_II_13760	GCF_000014605.1	GCF_000014605.1_NC_008369.1	RM	RM_Type_II	1895727	1786015	1787847	1832
GCF_000014625.1_NC_008463.1_RM_Type_IIG_14693	GCF_000014625.1	GCF_000014625.1_NC_008463.1	RM	RM_Type_IIG	6537648	1317407	1320187	2780
GCF_000014625.1_NC_008463.1_Shedu_1400	GCF_000014625.1	GCF_000014625.1_NC_008463.1	Shedu	Shedu	6537648	2476671	2478314	1643
GCF_000014625.1_NC_008463.1_Wadjet_I_59	GCF_000014625.1	GCF_000014625.1_NC_008463.1	Wadjet	Wadjet_I	6537648	291685	298367	6682
GCF_000014625.1_NC_008463.1_CAS_Class1-Subtype-I-F_1636	GCF_000014625.1	GCF_000014625.1_NC_008463.1	Cas	CAS_Class1-Subtype-I-F	6537648	2927517	2935656	8139
GCF_000014645.1_NC_008601.1_RM_Type_I_2302	GCF_000014645.1	GCF_000014645.1_NC_008601.1	RM	RM_Type_I	1910031	1218099	1224969	6870
GCF_000014645.1_NC_008601.1_CAS_Class2-Subtype-V-A_9207	GCF_000014645.1	GCF_000014645.1_NC_008601.1	Cas	CAS_Class2-Subtype-V-A	1910031	1471519	1477344	5825
GCF_000014645.1_NC_008601.1_RM_Type_III_2304	GCF_000014645.1	GCF_000014645.1_NC_008601.1	RM	RM_Type_III	1910031	1577093	1584609	7516
GCF_000014645.1_NC_008601.1_RM_Type_I_2300	GCF_000014645.1	GCF_000014645.1_NC_008601.1	RM	RM_Type_I	1910031	289901	295612	5711
GCF_000014645.1_NC_008601.1_RM_Type_IIG_2303	GCF_000014645.1	GCF_000014645.1_NC_008601.1	RM	RM_Type_IIG	1910031	519765	523157	3392
GCF_000014645.1_NC_008601.1_RM_Type_I_2301	GCF_000014645.1	GCF_000014645.1_NC_008601.1	RM	RM_Type_I	1910031	747676	756331	8655
GCF_000014645.1_NC_008601.1_Abi2_1401	GCF_000014645.1	GCF_000014645.1_NC_008601.1	Abi2	Abi2	1910031	749168	750079	911
GCF_000014645.1_NC_008601.1_CAS_Class2-Subtype-II-B_9206	GCF_000014645.1	GCF_000014645.1_NC_008601.1	Cas	CAS_Class2-Subtype-II-B	1910031	810052	816900	6848
GCF_000014665.1_NC_008322.1_Thoeris_I_5	GCF_000014665.1	GCF_000014665.1_NC_008322.1	Thoeris	Thoeris_I	4799109	1196750	1201628	4878
GCF_000014665.1_NC_008322.1_RM_Type_I_5556	GCF_000014665.1	GCF_000014665.1_NC_008322.1	RM	RM_Type_I	4799109	2100123	2111359	11236
GCF_000014665.1_NC_008322.1_dGTPase_1710	GCF_000014665.1	GCF_000014665.1_NC_008322.1	dGTPase	dGTPase	4799109	2284298	2285638	1340
GCF_000014665.1_NC_008322.1_Abi2_1706	GCF_000014665.1	GCF_000014665.1_NC_008322.1	Abi2	Abi2	4799109	3394895	3395863	968
GCF_000014665.1_NC_008322.1_RM_Type_I_5557	GCF_000014665.1	GCF_000014665.1_NC_008322.1	RM	RM_Type_I	4799109	3395863	3403039	7176
GCF_000014665.1_NC_008322.1_AbiEii_1707	GCF_000014665.1	GCF_000014665.1_NC_008322.1	AbiEii	AbiEii	4799109	387665	389357	1692
GCF_000014665.1_NC_008322.1_Gao_Hhe_1708	GCF_000014665.1	GCF_000014665.1_NC_008322.1	Gao_Hhe	Gao_Hhe	4799109	4396746	4402460	5714
GCF_000014665.1_NC_008322.1_Retron_IV_626	GCF_000014665.1	GCF_000014665.1_NC_008322.1	Retron	Retron_IV	4799109	577157	579059	1902
GCF_000014685.1_NC_008321.1_BREX_627	GCF_000014685.1	GCF_000014685.1_NC_008321.1	BREX	BREX	4706287	2018806	2030135	11329
GCF_000014685.1_NC_008321.1_dGTPase_1711	GCF_000014685.1	GCF_000014685.1_NC_008321.1	dGTPase	dGTPase	4706287	2429305	2430645	1340
GCF_000014685.1_NC_008321.1_Gao_Iet_4	GCF_000014685.1	GCF_000014685.1_NC_008321.1	IetAS	Gao_Iet	4706287	3002870	3006467	3597
GCF_000014685.1_NC_008321.1_RM_Type_III_556	GCF_000014685.1	GCF_000014685.1_NC_008321.1	RM	RM_Type_III	4706287	3325040	3329567	4527
GCF_000014685.1_NC_008321.1_RM_Type_IV_557	GCF_000014685.1	GCF_000014685.1_NC_008321.1	RM	RM_Type_IV	4706287	3823637	3824524	887
GCF_000014685.1_NC_008321.1_Hachiman_256	GCF_000014685.1	GCF_000014685.1_NC_008321.1	Hachiman	Hachiman	4706287	3971505	3975351	3846
GCF_000014705.1_NC_008345.1_dGTPase_1402	GCF_000014705.1	GCF_000014705.1_NC_008345.1	dGTPase	dGTPase	4845257	2256483	2257859	1376
GCF_000014705.1_NC_008345.1_SspBCDE_249	GCF_000014705.1	GCF_000014705.1_NC_008345.1	SspBCDE	SspBCDE	4845257	2482240	2490209	7969
GCF_000014705.1_NC_008345.1_RM_Type_IV_2306	GCF_000014705.1	GCF_000014705.1_NC_008345.1	RM	RM_Type_IV	4845257	2984943	2985872	929
GCF_000014705.1_NC_008345.1_RM_Type_I_2305	GCF_000014705.1	GCF_000014705.1_NC_008345.1	RM	RM_Type_I	4845257	3115621	3123479	7858
GCF_000014705.1_NC_008345.1_RM_Type_IV_2307	GCF_000014705.1	GCF_000014705.1_NC_008345.1	RM	RM_Type_IV	4845257	3118894	3120039	1145
GCF_000014725.1_NC_008346.1_RM_Type_IV_2313	GCF_000014725.1	GCF_000014725.1_NC_008346.1	RM	RM_Type_IV	2936195	1285694	1287733	2039
GCF_000014725.1_NC_008346.1_RM_Type_III_2310	GCF_000014725.1	GCF_000014725.1_NC_008346.1	RM	RM_Type_III	2936195	1672359	1676446	4087
GCF_000014725.1_NC_008346.1_RM_Type_III_2311	GCF_000014725.1	GCF_000014725.1_NC_008346.1	RM	RM_Type_III	2936195	1764923	1769742	4819
GCF_000014725.1_NC_008346.1_CAS_Class1-Subtype-III-A_102	GCF_000014725.1	GCF_000014725.1_NC_008346.1	Cas	CAS_Class1-Subtype-III-A	2936195	1994952	2009283	14331
GCF_000014725.1_NC_008346.1_CAS_Class1-Subtype-I-B_99	GCF_000014725.1	GCF_000014725.1_NC_008346.1	Cas	CAS_Class1-Subtype-I-B	2936195	2058439	2066992	8553
GCF_000014725.1_NC_008346.1_RM_Type_IV_2314	GCF_000014725.1	GCF_000014725.1_NC_008346.1	RM	RM_Type_IV	2936195	2533645	2534046	401
GCF_000014725.1_NC_008346.1_RM_Type_I_2309	GCF_000014725.1	GCF_000014725.1_NC_008346.1	RM	RM_Type_I	2936195	2597163	2604261	7098
GCF_000014725.1_NC_008346.1_BREX_I_751	GCF_000014725.1	GCF_000014725.1_NC_008346.1	BREX	BREX_I	2936195	2823944	2838578	14634
GCF_000014725.1_NC_008346.1_CAS_Class1-Subtype-I-B_100	GCF_000014725.1	GCF_000014725.1_NC_008346.1	Cas	CAS_Class1-Subtype-I-B	2936195	2868618	2877312	8694
GCF_000014725.1_NC_008346.1_CAS_Class1-Subtype-III-D_103	GCF_000014725.1	GCF_000014725.1_NC_008346.1	Cas	CAS_Class1-Subtype-III-D	2936195	2878675	2889475	10800
GCF_000014725.1_NC_008346.1_CAS_Class1-Subtype-I-C_101	GCF_000014725.1	GCF_000014725.1_NC_008346.1	Cas	CAS_Class1-Subtype-I-C	2936195	557045	564554	7509
GCF_000014725.1_NC_008346.1_RM_Type_I_2308	GCF_000014725.1	GCF_000014725.1_NC_008346.1	RM	RM_Type_I	2936195	605532	613686	8154
GCF_000014725.1_NC_008346.1_BREX_I_750	GCF_000014725.1	GCF_000014725.1_NC_008346.1	BREX	BREX_I	2936195	1119594	1137082	17488
GCF_000014725.1_NC_008346.1_RM_Type_IV_2312	GCF_000014725.1	GCF_000014725.1_NC_008346.1	RM	RM_Type_IV	2936195	1126703	1127968	1265
GCF_000014745.1_NC_008347.1_Shedu_1170	GCF_000014745.1	GCF_000014745.1_NC_008347.1	Shedu	Shedu	3368780	1573611	1574771	1160
GCF_000014745.1_NC_008347.1_RM_Type_I_13761	GCF_000014745.1	GCF_000014745.1_NC_008347.1	RM	RM_Type_I	3368780	164209	170296	6087
GCF_000014745.1_NC_008347.1_RM_Type_II_13762	GCF_000014745.1	GCF_000014745.1_NC_008347.1	RM	RM_Type_II	3368780	2358194	2361653	3459
GCF_000014745.1_NC_008347.1_RM_Type_II_13763	GCF_000014745.1	GCF_000014745.1_NC_008347.1	RM	RM_Type_II	3368780	3342984	3345921	2937
GCF_000014745.1_NC_008347.1_RM_Type_IIG_13764	GCF_000014745.1	GCF_000014745.1_NC_008347.1	RM	RM_Type_IIG	3368780	402018	405212	3194
GCF_000014765.1_NC_008341.1_RM_Type_IIG_11673	GCF_000014765.1	GCF_000014765.1_NC_008341.1	RM	RM_Type_IIG	2781824	32150	36892	4742
GCF_000014765.1_NC_008344.1_CAS_Class1-Subtype-I-C_113	GCF_000014765.1	GCF_000014765.1_NC_008344.1	Cas	CAS_Class1-Subtype-I-C	2781824	1045070	1052624	7554
GCF_000014765.1_NC_008344.1_RM_Type_IIG_2316	GCF_000014765.1	GCF_000014765.1_NC_008344.1	RM	RM_Type_IIG	2781824	1397756	1400218	2462
GCF_000014765.1_NC_008344.1_CAS_Class1-Subtype-III-A_114	GCF_000014765.1	GCF_000014765.1_NC_008344.1	Cas	CAS_Class1-Subtype-III-A	2781824	2344252	2357156	12904
GCF_000014765.1_NC_008344.1_RM_Type_I_2315	GCF_000014765.1	GCF_000014765.1_NC_008344.1	RM	RM_Type_I	2781824	559110	566843	7733
GCF_000014785.1_NC_008340.1_Gao_Ppl_1404	GCF_000014785.1	GCF_000014785.1_NC_008340.1	Gao_Ppl	Gao_Ppl	3275944	1758389	1761220	2831
GCF_000014785.1_NC_008340.1_RM_Type_I_2318	GCF_000014785.1	GCF_000014785.1_NC_008340.1	RM	RM_Type_I	3275944	2041304	2048438	7134
GCF_000014785.1_NC_008340.1_Wadjet_I_61	GCF_000014785.1	GCF_000014785.1_NC_008340.1	Wadjet	Wadjet_I	3275944	2601815	2608434	6619
GCF_000014785.1_NC_008340.1_RM_Type_I_2317	GCF_000014785.1	GCF_000014785.1_NC_008340.1	RM	RM_Type_I	3275944	545904	554639	8735
GCF_000014785.1_NC_008340.1_CAS_Class1-Subtype-I-E_11067	GCF_000014785.1	GCF_000014785.1_NC_008340.1	Cas	CAS_Class1-Subtype-I-E	3275944	1079650	1088080	8430
GCF_000014805.1_NC_008570.1_Retron_I_A_754	GCF_000014805.1	GCF_000014805.1_NC_008570.1	Retron	Retron_I_A	4744448	2242253	2245503	3250
GCF_000014825.1_NC_008435.1_RM_Type_IIG_13299	GCF_000014825.1	GCF_000014825.1_NC_008435.1	RM	RM_Type_IIG	5505494	1660183	1663278	3095
GCF_000014825.1_NC_008435.1_RM_Type_II_13298	GCF_000014825.1	GCF_000014825.1_NC_008435.1	RM	RM_Type_II	5505494	3631200	3637325	6125
GCF_000014825.1_NC_008435.1_AbiEii_562	GCF_000014825.1	GCF_000014825.1_NC_008435.1	AbiEii	AbiEii	5505494	3637778	3639462	1684
GCF_000014825.1_NC_008435.1_DRT_4_4589	GCF_000014825.1	GCF_000014825.1_NC_008435.1	DRT	DRT_4	5505494	3968910	3970763	1853
GCF_000014825.1_NC_008435.1_AbiEii_563	GCF_000014825.1	GCF_000014825.1_NC_008435.1	AbiEii	AbiEii	5505494	4539451	4541065	1614
GCF_000014825.1_NC_008435.1_RM_Type_III_13300	GCF_000014825.1	GCF_000014825.1_NC_008435.1	RM	RM_Type_III	5505494	614292	618766	4474
GCF_000014845.1_NC_008563.1_Rst_DprA-PPRT_1712	GCF_000014845.1	GCF_000014845.1_NC_008563.1	Rst_DprA-PPRT	Rst_DprA-PPRT	5497653	2274158	2276417	2259
GCF_000014845.1_NC_008563.1_Gao_Qat_1046	GCF_000014845.1	GCF_000014845.1_NC_008563.1	Gao_Qat	Gao_Qat	5497653	4747547	4752106	4559
GCF_000014845.1_NC_008563.1_RM_Type_IV_5559	GCF_000014845.1	GCF_000014845.1_NC_008563.1	RM	RM_Type_IV	5497653	4967613	4978092	10479
GCF_000014845.1_NC_008563.1_RM_Type_I_5558	GCF_000014845.1	GCF_000014845.1_NC_008563.1	RM	RM_Type_I	5497653	4970323	4976990	6667
GCF_000014845.1_NC_008563.1_CAS_Class1-Subtype-I-F_8473	GCF_000014845.1	GCF_000014845.1_NC_008563.1	Cas	CAS_Class1-Subtype-I-F	5497653	888639	896986	8347
GCF_000014865.1_NC_008576.1_PrrC_2319	GCF_000014865.1	GCF_000014865.1_NC_008576.1	PrrC	PrrC	4719581	135318	144283	8965
GCF_000014865.1_NC_008576.1_RM_Type_IIG_2321	GCF_000014865.1	GCF_000014865.1_NC_008576.1	RM	RM_Type_IIG	4719581	1642917	1647656	4739
GCF_000014865.1_NC_008576.1_RM_Type_IIG_2322	GCF_000014865.1	GCF_000014865.1_NC_008576.1	RM	RM_Type_IIG	4719581	2502981	2507045	4064
GCF_000014865.1_NC_008576.1_CAS_Class1-Subtype-I-C_1639	GCF_000014865.1	GCF_000014865.1_NC_008576.1	Cas	CAS_Class1-Subtype-I-C	4719581	4399238	4407214	7976
GCF_000014865.1_NC_008576.1_RM_Type_III_2323	GCF_000014865.1	GCF_000014865.1_NC_008576.1	RM	RM_Type_III	4719581	983886	990280	6394
GCF_000014885.1_NC_011566.1_dGTPase_565	GCF_000014885.1	GCF_000014885.1_NC_011566.1	dGTPase	dGTPase	5396476	2748293	2749630	1337
GCF_000014885.1_NC_011566.1_RM_Type_II_11676	GCF_000014885.1	GCF_000014885.1_NC_011566.1	RM	RM_Type_II	5396476	4720465	4728285	7820
GCF_000014885.1_NC_011566.1_RM_Type_II_11674	GCF_000014885.1	GCF_000014885.1_NC_011566.1	RM	RM_Type_II	5396476	6364	8526	2162
GCF_000014885.1_NC_011566.1_RM_Type_II_11675	GCF_000014885.1	GCF_000014885.1_NC_011566.1	RM	RM_Type_II	5396476	846934	849097	2163
GCF_000014885.1_NC_011566.1_CAS_Class1-Subtype-I-F_1642	GCF_000014885.1	GCF_000014885.1_NC_011566.1	Cas	CAS_Class1-Subtype-I-F	5396476	1015629	1020686	5057
GCF_000014905.1_NC_008536.1_Wadjet_I_63	GCF_000014905.1	GCF_000014905.1_NC_008536.1	Wadjet	Wadjet_I	9965640	1295392	1301948	6556
GCF_000014905.1_NC_008536.1_RM_Type_II_11677	GCF_000014905.1	GCF_000014905.1_NC_008536.1	RM	RM_Type_II	9965640	2100203	2102555	2352
GCF_000014905.1_NC_008536.1_RM_Type_II_11678	GCF_000014905.1	GCF_000014905.1_NC_008536.1	RM	RM_Type_II	9965640	2118184	2121955	3771
GCF_000014905.1_NC_008536.1_CAS_Class1-Subtype-III-A_119	GCF_000014905.1	GCF_000014905.1_NC_008536.1	Cas	CAS_Class1-Subtype-III-A	9965640	1123279	1126163	2884
GCF_000014925.1_NC_008711.1_RM_Type_IV_14447	GCF_000014925.1	GCF_000014925.1_NC_008711.1	RM	RM_Type_IV	5226648	1141420	1144978	3558
GCF_000014925.1_NC_008711.1_Wadjet_I_20	GCF_000014925.1	GCF_000014925.1_NC_008711.1	Wadjet	Wadjet_I	5226648	4133624	4139452	5828
GCF_000014925.1_NC_008711.1_Thoeris_II_6	GCF_000014925.1	GCF_000014925.1_NC_008711.1	Thoeris	Thoeris_II	5226648	433369	434723	1354
GCF_000014925.1_NC_008712.1_Gao_Iet_5	GCF_000014925.1	GCF_000014925.1_NC_008712.1	IetAS	Gao_Iet	5226648	273831	278434	4603
GCF_000014925.1_NC_008712.1_RM_Type_IIG_13118	GCF_000014925.1	GCF_000014925.1_NC_008712.1	RM	RM_Type_IIG	5226648	280326	285143	4817
GCF_000014925.1_NC_008712.1_RM_Type_IIG_13119	GCF_000014925.1	GCF_000014925.1_NC_008712.1	RM	RM_Type_IIG	5226648	309944	313951	4007
GCF_000014945.1_NC_008553.1_RM_Type_I_2324	GCF_000014945.1	GCF_000014945.1_NC_008553.1	RM	RM_Type_I	1879471	1303435	1308767	5332
GCF_000014945.1_NC_008553.1_CAS_Class1-Subtype-I-D_5340	GCF_000014945.1	GCF_000014945.1_NC_008553.1	Cas	CAS_Class1-Subtype-I-D	1879471	1687294	1702116	14822
GCF_000014945.1_NC_008553.1_CAS_Class1-Subtype-I-B_5339	GCF_000014945.1	GCF_000014945.1_NC_008553.1	Cas	CAS_Class1-Subtype-I-B	1879471	662154	670686	8532
GCF_000014945.1_NC_008553.1_CAS_Class1-Subtype-III-B_5341	GCF_000014945.1	GCF_000014945.1_NC_008553.1	Cas	CAS_Class1-Subtype-III-B	1879471	670030	687663	17633
GCF_000014965.1_NC_008554.1_Thoeris_I_339	GCF_000014965.1	GCF_000014965.1_NC_008554.1	Thoeris	Thoeris_I	4990251	1345768	1348353	2585
GCF_000014965.1_NC_008554.1_RM_Type_II_37	GCF_000014965.1	GCF_000014965.1_NC_008554.1	RM	RM_Type_II	4990251	1632299	1637284	4985
GCF_000014965.1_NC_008554.1_CAS_Class1-Subtype-III-A_123	GCF_000014965.1	GCF_000014965.1_NC_008554.1	Cas	CAS_Class1-Subtype-III-A	4990251	1669365	1683559	14194
GCF_000014965.1_NC_008554.1_AbiEii_2	GCF_000014965.1	GCF_000014965.1_NC_008554.1	AbiEii	AbiEii	4990251	2512538	2514069	1531
GCF_000014965.1_NC_008554.1_RM_Type_II_38	GCF_000014965.1	GCF_000014965.1_NC_008554.1	RM	RM_Type_II	4990251	3122392	3124874	2482
GCF_000014965.1_NC_008554.1_RM_Type_IV_41	GCF_000014965.1	GCF_000014965.1_NC_008554.1	RM	RM_Type_IV	4990251	3124931	3125839	908
GCF_000014965.1_NC_008554.1_RM_Type_II_39	GCF_000014965.1	GCF_000014965.1_NC_008554.1	RM	RM_Type_II	4990251	3447456	3449996	2540
GCF_000014965.1_NC_008554.1_CAS_Class1-Subtype-I-E_122	GCF_000014965.1	GCF_000014965.1_NC_008554.1	Cas	CAS_Class1-Subtype-I-E	4990251	3479429	3488972	9543
GCF_000014965.1_NC_008554.1_DISARM_1_3	GCF_000014965.1	GCF_000014965.1_NC_008554.1	DISARM	DISARM_1	4990251	4690544	4706062	15518
GCF_000014965.1_NC_008554.1_RM_Type_IIG_40	GCF_000014965.1	GCF_000014965.1_NC_008554.1	RM	RM_Type_IIG	4990251	492634	496077	3443
GCF_000014985.1_NC_008595.1_RM_Type_IIG_2327	GCF_000014985.1	GCF_000014985.1_NC_008595.1	RM	RM_Type_IIG	5475491	2224511	2226191	1680
GCF_000014985.1_NC_008595.1_RM_Type_II_2326	GCF_000014985.1	GCF_000014985.1_NC_008595.1	RM	RM_Type_II	5475491	2228526	2230849	2323
GCF_000014985.1_NC_008595.1_RM_Type_III_2328	GCF_000014985.1	GCF_000014985.1_NC_008595.1	RM	RM_Type_III	5475491	270792	275530	4738
GCF_000014985.1_NC_008595.1_RM_Type_I_2325	GCF_000014985.1	GCF_000014985.1_NC_008595.1	RM	RM_Type_I	5475491	5174023	5180995	6972
GCF_000014985.1_NC_008595.1_AbiEii_1405	GCF_000014985.1	GCF_000014985.1_NC_008595.1	AbiEii	AbiEii	5475491	5176872	5178331	1459
GCF_000015005.1_NC_008596.1_SspBCDE_1050	GCF_000015005.1	GCF_000015005.1_NC_008596.1	SspBCDE	SspBCDE	6988209	1315709	1321078	5369
GCF_000015005.1_NC_008596.1_Wadjet_I_67	GCF_000015005.1	GCF_000015005.1_NC_008596.1	Wadjet	Wadjet_I	6988209	1365999	1372546	6547
GCF_000015005.1_NC_008596.1_RM_Type_II_11679	GCF_000015005.1	GCF_000015005.1_NC_008596.1	RM	RM_Type_II	6988209	3290670	3293334	2664
GCF_000015005.1_NC_008596.1_Wadjet_I_66	GCF_000015005.1	GCF_000015005.1_NC_008596.1	Wadjet	Wadjet_I	6988209	408516	414047	5531
GCF_000015025.1_NC_008578.1_RM_Type_IV_1175	GCF_000015025.1	GCF_000015025.1_NC_008578.1	RM	RM_Type_IV	2443540	41319	42296	977
GCF_000015025.1_NC_008578.1_BREX_III_761	GCF_000015025.1	GCF_000015025.1_NC_008578.1	BREX	BREX_III	2443540	895934	910378	14444
GCF_000015045.1_NC_008607.1_Gao_Ape_5352	GCF_000015045.1	GCF_000015045.1_NC_008607.1	Gao_Ape	Gao_Ape	4241119	44173	45846	1673
GCF_000015045.1_NC_008608.1_RM_Type_II_15055	GCF_000015045.1	GCF_000015045.1_NC_008608.1	RM	RM_Type_II	4241119	26740	28682	1942
GCF_000015045.1_NC_008609.1_RM_Type_I_2330	GCF_000015045.1	GCF_000015045.1_NC_008609.1	RM	RM_Type_I	4241119	1993572	2001449	7877
GCF_000015045.1_NC_008609.1_BREX_I_763	GCF_000015045.1	GCF_000015045.1_NC_008609.1	BREX	BREX_I	4241119	2459983	2475523	15540
GCF_000015045.1_NC_008609.1_CAS_Class1-Subtype-I-E_1645	GCF_000015045.1	GCF_000015045.1_NC_008609.1	Cas	CAS_Class1-Subtype-I-E	4241119	2523141	2536173	13032
GCF_000015045.1_NC_008609.1_RM_Type_III_2331	GCF_000015045.1	GCF_000015045.1_NC_008609.1	RM	RM_Type_III	4241119	226599	231465	4866
GCF_000015045.1_NC_008609.1_RM_Type_I_2329	GCF_000015045.1	GCF_000015045.1_NC_008609.1	RM	RM_Type_I	4241119	355204	362018	6814
GCF_000015065.1_NC_008600.1_RM_Type_IV_14450	GCF_000015065.1	GCF_000015065.1_NC_008600.1	RM	RM_Type_IV	5313030	2193157	2194977	1820
GCF_000015065.1_NC_008600.1_Dsr_I_2673	GCF_000015065.1	GCF_000015065.1_NC_008600.1	Dsr	Dsr_I	5313030	2805000	2808512	3512
GCF_000015065.1_NC_008600.1_RM_Type_IV_14449	GCF_000015065.1	GCF_000015065.1_NC_008600.1	RM	RM_Type_IV	5313030	963500	966034	2534
GCF_000015065.1_NC_008600.1_RM_Type_IIG_14448	GCF_000015065.1	GCF_000015065.1_NC_008600.1	RM	RM_Type_IIG	5313030	970333	974322	3989
GCF_000015085.1_NC_008599.1_RM_Type_IIG_13766	GCF_000015085.1	GCF_000015085.1_NC_008599.1	RM	RM_Type_IIG	1773615	1373898	1377755	3857
GCF_000015085.1_NC_008599.1_CAS_Class1-Subtype-III-D_2517	GCF_000015085.1	GCF_000015085.1_NC_008599.1	Cas	CAS_Class1-Subtype-III-D	1773615	1641383	1648546	7163
GCF_000015085.1_NC_008599.1_CAS_Class1-Subtype-I-B_2516	GCF_000015085.1	GCF_000015085.1_NC_008599.1	Cas	CAS_Class1-Subtype-I-B	1773615	665850	674098	8248
GCF_000015085.1_NC_008599.1_RM_Type_I_13765	GCF_000015085.1	GCF_000015085.1_NC_008599.1	RM	RM_Type_I	1773615	987470	995544	8074
GCF_000015125.1_NC_008639.1_RM_Type_I_2333	GCF_000015125.1	GCF_000015125.1_NC_008639.1	RM	RM_Type_I	3133902	1276385	1283555	7170
GCF_000015125.1_NC_008639.1_AbiEii_8	GCF_000015125.1	GCF_000015125.1_NC_008639.1	AbiEii	AbiEii	3133902	1295544	1297138	1594
GCF_000015125.1_NC_008639.1_RM_Type_IIG_2342	GCF_000015125.1	GCF_000015125.1_NC_008639.1	RM	RM_Type_IIG	3133902	1480653	1484501	3848
GCF_000015125.1_NC_008639.1_CAS_Class1-Subtype-I-C_128	GCF_000015125.1	GCF_000015125.1_NC_008639.1	Cas	CAS_Class1-Subtype-I-C	3133902	1633227	1642041	8814
GCF_000015125.1_NC_008639.1_Wadjet_I_69	GCF_000015125.1	GCF_000015125.1_NC_008639.1	Wadjet	Wadjet_I	3133902	1642528	1651178	8650
GCF_000015125.1_NC_008639.1_RM_Type_I_2334	GCF_000015125.1	GCF_000015125.1_NC_008639.1	RM	RM_Type_I	3133902	1691163	1698753	7590
GCF_000015125.1_NC_008639.1_RM_Type_II_2337	GCF_000015125.1	GCF_000015125.1_NC_008639.1	RM	RM_Type_II	3133902	1702470	1705003	2533
GCF_000015125.1_NC_008639.1_RM_Type_II_2338	GCF_000015125.1	GCF_000015125.1_NC_008639.1	RM	RM_Type_II	3133902	1724920	1726501	1581
GCF_000015125.1_NC_008639.1_RM_Type_IIG_2343	GCF_000015125.1	GCF_000015125.1_NC_008639.1	RM	RM_Type_IIG	3133902	1822368	1825349	2981
GCF_000015125.1_NC_008639.1_RM_Type_IV_2344	GCF_000015125.1	GCF_000015125.1_NC_008639.1	RM	RM_Type_IV	3133902	1835686	1838439	2753
GCF_000015125.1_NC_008639.1_RM_Type_I_2335	GCF_000015125.1	GCF_000015125.1_NC_008639.1	RM	RM_Type_I	3133902	1926620	1942010	15390
GCF_000015125.1_NC_008639.1_RM_Type_II_2339	GCF_000015125.1	GCF_000015125.1_NC_008639.1	RM	RM_Type_II	3133902	2215585	2217996	2411
GCF_000015125.1_NC_008639.1_CAS_Class1-Subtype-III-A_129	GCF_000015125.1	GCF_000015125.1_NC_008639.1	Cas	CAS_Class1-Subtype-III-A	3133902	2364700	2381923	17223
GCF_000015125.1_NC_008639.1_CAS_Cluster_134	GCF_000015125.1	GCF_000015125.1_NC_008639.1	Cas	CAS_Cluster	3133902	2392525	2394841	2316
GCF_000015125.1_NC_008639.1_RM_Type_II_2340	GCF_000015125.1	GCF_000015125.1_NC_008639.1	RM	RM_Type_II	3133902	2474317	2475280	963
GCF_000015125.1_NC_008639.1_RM_Type_II_2341	GCF_000015125.1	GCF_000015125.1_NC_008639.1	RM	RM_Type_II	3133902	2887701	2889552	1851
GCF_000015125.1_NC_008639.1_AbiEii_5	GCF_000015125.1	GCF_000015125.1_NC_008639.1	AbiEii	AbiEii	3133902	312684	314571	1887
GCF_000015125.1_NC_008639.1_AbiEii_6	GCF_000015125.1	GCF_000015125.1_NC_008639.1	AbiEii	AbiEii	3133902	745706	747255	1549
GCF_000015125.1_NC_008639.1_AbiEii_7	GCF_000015125.1	GCF_000015125.1_NC_008639.1	AbiEii	AbiEii	3133902	892333	896438	4105
GCF_000015125.1_NC_008639.1_RM_Type_II_2336	GCF_000015125.1	GCF_000015125.1_NC_008639.1	RM	RM_Type_II	3133902	91430	98865	7435
GCF_000015125.1_NC_008639.1_RM_Type_I_2332	GCF_000015125.1	GCF_000015125.1_NC_008639.1	RM	RM_Type_I	3133902	1019770	1024827	5057
GCF_000015145.1_NC_008818.1_CAS_Class1-Subtype-I-A_6921	GCF_000015145.1	GCF_000015145.1_NC_008818.1	Cas	CAS_Class1-Subtype-I-A	1667163	620182	632222	12040
GCF_000015145.1_NC_008818.1_CAS_Class1-Subtype-III-B_6922	GCF_000015145.1	GCF_000015145.1_NC_008818.1	Cas	CAS_Class1-Subtype-III-B	1667163	688803	700828	12025
GCF_000015165.1_NC_009485.1_RM_Type_II_11680	GCF_000015165.1	GCF_000015165.1_NC_009485.1	RM	RM_Type_II	8493513	1229626	1233620	3994
GCF_000015165.1_NC_009485.1_RM_Type_IIG_11681	GCF_000015165.1	GCF_000015165.1_NC_009485.1	RM	RM_Type_IIG	8493513	8091099	8092784	1685
GCF_000015185.1_NC_008750.1_RM_Type_I_5561	GCF_000015185.1	GCF_000015185.1_NC_008750.1	RM	RM_Type_I	4708380	1234656	1242580	7924
GCF_000015185.1_NC_008750.1_dGTPase_1716	GCF_000015185.1	GCF_000015185.1_NC_008750.1	dGTPase	dGTPase	4708380	2461486	2462835	1349
GCF_000015185.1_NC_008750.1_CAS_Class1-Subtype-I-F_8476	GCF_000015185.1	GCF_000015185.1_NC_008750.1	Cas	CAS_Class1-Subtype-I-F	4708380	2524253	2533013	8760
GCF_000015185.1_NC_008750.1_Retron_I_C_633	GCF_000015185.1	GCF_000015185.1_NC_008750.1	Retron	Retron_I_C	4708380	2766220	2767980	1760
GCF_000015185.1_NC_008750.1_RM_Type_I_5560	GCF_000015185.1	GCF_000015185.1_NC_008750.1	RM	RM_Type_I	4708380	342953	350604	7651
GCF_000015185.1_NC_008750.1_AbiH_1713	GCF_000015185.1	GCF_000015185.1_NC_008750.1	AbiH	AbiH	4708380	372626	373585	959
GCF_000015185.1_NC_008750.1_dCTPdeaminase_1715	GCF_000015185.1	GCF_000015185.1_NC_008750.1	dCTPdeaminase	dCTPdeaminase	4708380	3984171	3985664	1493
GCF_000015185.1_NC_008750.1_RM_Type_II_5562	GCF_000015185.1	GCF_000015185.1_NC_008750.1	RM	RM_Type_II	4708380	4682080	4684945	2865
GCF_000015205.1_NC_008701.1_CAS_Class1-Subtype-III-A_9212	GCF_000015205.1	GCF_000015205.1_NC_008701.1	Cas	CAS_Class1-Subtype-III-A	1826402	1408191	1411148	2957
GCF_000015225.1_NC_008698.1_CAS_Class1-Subtype-III-D_6931	GCF_000015225.1	GCF_000015225.1_NC_008698.1	Cas	CAS_Class1-Subtype-III-D	1813393	1228951	1236723	7772
GCF_000015225.1_NC_008698.1_CAS_Class1-Subtype-III-B_6930	GCF_000015225.1	GCF_000015225.1_NC_008698.1	Cas	CAS_Class1-Subtype-III-B	1813393	1261982	1275451	13469
GCF_000015225.1_NC_008698.1_CAS_Class1-Subtype-I-D_6928	GCF_000015225.1	GCF_000015225.1_NC_008698.1	Cas	CAS_Class1-Subtype-I-D	1813393	1273626	1279407	5781
GCF_000015225.1_NC_008698.1_CAS_Class1-Subtype-I-A_6927	GCF_000015225.1	GCF_000015225.1_NC_008698.1	Cas	CAS_Class1-Subtype-I-A	1813393	1306294	1314957	8663
GCF_000015225.1_NC_008698.1_CAS_Class1-Subtype-III-A_6929	GCF_000015225.1	GCF_000015225.1_NC_008698.1	Cas	CAS_Class1-Subtype-III-A	1813393	1314088	1321975	7887
GCF_000015245.1_NC_008700.1_dGTPase_567	GCF_000015245.1	GCF_000015245.1_NC_008700.1	dGTPase	dGTPase	4306142	2074604	2075935	1331
GCF_000015245.1_NC_008700.1_Gao_Mza_566	GCF_000015245.1	GCF_000015245.1_NC_008700.1	Gao_Mza	Gao_Mza	4306142	318764	328854	10090
GCF_000015245.1_NC_008700.1_RM_Type_II_11682	GCF_000015245.1	GCF_000015245.1_NC_008700.1	RM	RM_Type_II	4306142	321736	330546	8810
GCF_000015265.1_NC_008697.1_RM_Type_IV_7	GCF_000015265.1	GCF_000015265.1_NC_008697.1	RM	RM_Type_IV	5293685	69343	73252	3909
GCF_000015265.1_NC_008697.1_RM_Type_IIG_5	GCF_000015265.1	GCF_000015265.1_NC_008697.1	RM	RM_Type_IIG	5293685	73249	77202	3953
GCF_000015265.1_NC_008697.1_RM_Type_IIG_6	GCF_000015265.1	GCF_000015265.1_NC_008697.1	RM	RM_Type_IIG	5293685	98410	102420	4010
GCF_000015265.1_NC_008699.1_RM_Type_III_562	GCF_000015265.1	GCF_000015265.1_NC_008699.1	RM	RM_Type_III	5293685	1143851	1147992	4141
GCF_000015265.1_NC_008699.1_RM_Type_I_558	GCF_000015265.1	GCF_000015265.1_NC_008699.1	RM	RM_Type_I	5293685	1166339	1172137	5798
GCF_000015265.1_NC_008699.1_RM_Type_IV_563	GCF_000015265.1	GCF_000015265.1_NC_008699.1	RM	RM_Type_IV	5293685	1684674	1685588	914
GCF_000015265.1_NC_008699.1_RM_Type_II_559	GCF_000015265.1	GCF_000015265.1_NC_008699.1	RM	RM_Type_II	5293685	1685758	1690757	4999
GCF_000015265.1_NC_008699.1_RM_Type_IIG_561	GCF_000015265.1	GCF_000015265.1_NC_008699.1	RM	RM_Type_IIG	5293685	1686416	1689700	3284
GCF_000015265.1_NC_008699.1_RM_Type_II_560	GCF_000015265.1	GCF_000015265.1_NC_008699.1	RM	RM_Type_II	5293685	2430568	2434940	4372
GCF_000015285.1_NC_008709.1_CAS_Class1-Subtype-I-F_7140	GCF_000015285.1	GCF_000015285.1_NC_008709.1	Cas	CAS_Class1-Subtype-I-F	4559598	1717002	1720872	3870
GCF_000015285.1_NC_008709.1_dGTPase_1408	GCF_000015285.1	GCF_000015285.1_NC_008709.1	dGTPase	dGTPase	4559598	1732862	1734256	1394
GCF_000015285.1_NC_008709.1_RM_Type_I_2345	GCF_000015285.1	GCF_000015285.1_NC_008709.1	RM	RM_Type_I	4559598	190162	197338	7176
GCF_000015285.1_NC_008709.1_CAS_Class1-Subtype-I-E_7139	GCF_000015285.1	GCF_000015285.1_NC_008709.1	Cas	CAS_Class1-Subtype-I-E	4559598	1940498	1948409	7911
GCF_000015285.1_NC_008709.1_RM_Type_I_2346	GCF_000015285.1	GCF_000015285.1_NC_008709.1	RM	RM_Type_I	4559598	2302862	2309067	6205
GCF_000015285.1_NC_008709.1_RM_Type_III_2347	GCF_000015285.1	GCF_000015285.1_NC_008709.1	RM	RM_Type_III	4559598	3038101	3045250	7149
GCF_000015285.1_NC_008709.1_Viperin_1407	GCF_000015285.1	GCF_000015285.1_NC_008709.1	Viperin	Viperin	4559598	3160698	3161666	968
GCF_000015305.1_NC_008726.1_Wadjet_I_72	GCF_000015305.1	GCF_000015305.1_NC_008726.1	Wadjet	Wadjet_I	6491865	1200899	1207428	6529
GCF_000015305.1_NC_008726.1_Wadjet_I_73	GCF_000015305.1	GCF_000015305.1_NC_008726.1	Wadjet	Wadjet_I	6491865	1244661	1250159	5498
GCF_000015305.1_NC_008726.1_RM_Type_I_2348	GCF_000015305.1	GCF_000015305.1_NC_008726.1	RM	RM_Type_I	6491865	41676	48830	7154
GCF_000015305.1_NC_008726.1_AbiEii_1409	GCF_000015305.1	GCF_000015305.1_NC_008726.1	AbiEii	AbiEii	6491865	4047927	4049349	1422
GCF_000015305.1_NC_008726.1_RM_Type_II_2349	GCF_000015305.1	GCF_000015305.1_NC_008726.1	RM	RM_Type_II	6491865	5824208	5826845	2637
GCF_000015325.1_NC_008752.1_RM_Type_IV_2353	GCF_000015325.1	GCF_000015325.1_NC_008752.1	RM	RM_Type_IV	5352772	1512242	1513174	932
GCF_000015325.1_NC_008752.1_RM_Type_III_2352	GCF_000015325.1	GCF_000015325.1_NC_008752.1	RM	RM_Type_III	5352772	175376	182077	6701
GCF_000015325.1_NC_008752.1_DarTG_2647	GCF_000015325.1	GCF_000015325.1_NC_008752.1	DarTG	DarTG	5352772	177370	179084	1714
GCF_000015325.1_NC_008752.1_RM_Type_I_2350	GCF_000015325.1	GCF_000015325.1_NC_008752.1	RM	RM_Type_I	5352772	3708505	3716880	8375
GCF_000015325.1_NC_008752.1_AbiEii_1410	GCF_000015325.1	GCF_000015325.1_NC_008752.1	AbiEii	AbiEii	5352772	3719599	3721351	1752
GCF_000015325.1_NC_008752.1_RM_Type_IIG_2351	GCF_000015325.1	GCF_000015325.1_NC_008752.1	RM	RM_Type_IIG	5352772	628054	632883	4829
GCF_000015345.1_NC_009446.1_CAS_Class1-Subtype-I-F_10789	GCF_000015345.1	GCF_000015345.1_NC_009446.1	Cas	CAS_Class1-Subtype-I-F	1389350	174951	178855	3904
GCF_000015345.1_NC_009446.1_Hachiman_126	GCF_000015345.1	GCF_000015345.1_NC_009446.1	Hachiman	Hachiman	1389350	182500	185782	3282
GCF_000015345.1_NC_009446.1_BREX_III_895	GCF_000015345.1	GCF_000015345.1_NC_009446.1	BREX	BREX_III	1389350	186556	200163	13607
GCF_000015345.1_NC_009446.1_RM_Type_I_429	GCF_000015345.1	GCF_000015345.1_NC_009446.1	RM	RM_Type_I	1389350	235942	243182	7240
GCF_000015365.1_NC_008738.1_RM_Type_IIG_13301	GCF_000015365.1	GCF_000015365.1_NC_008738.1	RM	RM_Type_IIG	4779762	42491	45946	3455
GCF_000015365.1_NC_008738.1_RM_Type_III_13302	GCF_000015365.1	GCF_000015365.1_NC_008738.1	RM	RM_Type_III	4779762	135499	140192	4693
GCF_000015365.1_NC_008739.1_RM_Type_III_13303	GCF_000015365.1	GCF_000015365.1_NC_008739.1	RM	RM_Type_III	4779762	168580	173225	4645
GCF_000015365.1_NC_008739.1_Druantia_III_753	GCF_000015365.1	GCF_000015365.1_NC_008739.1	Druantia	Druantia_III	4779762	184814	195958	11144
GCF_000015365.1_NC_008740.1_RM_Type_IIG_1181	GCF_000015365.1	GCF_000015365.1_NC_008740.1	RM	RM_Type_IIG	4779762	1477293	1482548	5255
GCF_000015365.1_NC_008740.1_RM_Type_I_1177	GCF_000015365.1	GCF_000015365.1_NC_008740.1	RM	RM_Type_I	4779762	269831	278223	8392
GCF_000015365.1_NC_008740.1_RM_Type_I_1179	GCF_000015365.1	GCF_000015365.1_NC_008740.1	RM	RM_Type_I	4779762	2668401	2676243	7842
GCF_000015365.1_NC_008740.1_RM_Type_IV_1182	GCF_000015365.1	GCF_000015365.1_NC_008740.1	RM	RM_Type_IV	4779762	42216	44471	2255
GCF_000015365.1_NC_008740.1_RM_Type_I_1176	GCF_000015365.1	GCF_000015365.1_NC_008740.1	RM	RM_Type_I	4779762	45550	54238	8688
GCF_000015365.1_NC_008740.1_RM_Type_I_1180	GCF_000015365.1	GCF_000015365.1_NC_008740.1	RM	RM_Type_I	4779762	3737041	3747058	10017
GCF_000015365.1_NC_008740.1_RM_Type_I_1178	GCF_000015365.1	GCF_000015365.1_NC_008740.1	RM	RM_Type_I	4779762	470775	477339	6564
GCF_000015365.1_NC_008740.1_BREX_I_765	GCF_000015365.1	GCF_000015365.1_NC_008740.1	BREX	BREX_I	4779762	627682	647744	20062
GCF_000015385.1_NC_010080.1_RM_Type_I_1205	GCF_000015385.1	GCF_000015385.1_NC_010080.1	RM	RM_Type_I	2080931	1136097	1144025	7928
GCF_000015385.1_NC_010080.1_RM_Type_I_1206	GCF_000015385.1	GCF_000015385.1_NC_010080.1	RM	RM_Type_I	2080931	1456882	1463069	6187
GCF_000015385.1_NC_010080.1_CAS_Class1-Subtype-I-C_2522	GCF_000015385.1	GCF_000015385.1_NC_010080.1	Cas	CAS_Class1-Subtype-I-C	2080931	1589182	1597288	8106
GCF_000015385.1_NC_010080.1_RM_Type_IIG_1207	GCF_000015385.1	GCF_000015385.1_NC_010080.1	RM	RM_Type_IIG	2080931	265653	269258	3605
GCF_000015385.1_NC_010080.1_RM_Type_III_1208	GCF_000015385.1	GCF_000015385.1_NC_010080.1	RM	RM_Type_III	2080931	28684	33530	4846
GCF_000015405.1_NC_008704.1_CAS_Class1-Subtype-IV-B_11103	GCF_000015405.1	GCF_000015405.1_NC_008704.1	Cas	CAS_Class1-Subtype-IV-B	6256079	20894	27462	6568
GCF_000015405.1_NC_008705.1_RM_Type_I_42	GCF_000015405.1	GCF_000015405.1_NC_008705.1	RM	RM_Type_I	6256079	32968	39137	6169
GCF_000015405.1_NC_008705.1_DISARM_1_1413	GCF_000015405.1	GCF_000015405.1_NC_008705.1	DISARM	DISARM_1	6256079	897485	911544	14059
GCF_000015405.1_NC_008705.1_RM_Type_IV_43	GCF_000015405.1	GCF_000015405.1_NC_008705.1	RM	RM_Type_IV	6256079	924869	927780	2911
GCF_000015405.1_NC_008705.1_Wadjet_I_75	GCF_000015405.1	GCF_000015405.1_NC_008705.1	Wadjet	Wadjet_I	6256079	960766	966258	5492
GCF_000015465.1_NC_008785.1_RM_Type_III_1209	GCF_000015465.1	GCF_000015465.1_NC_008785.1	RM	RM_Type_III	5232401	3233932	3239017	5085
GCF_000015485.1_NC_008741.1_CAS_Class1-Subtype-I-C_2525	GCF_000015485.1	GCF_000015485.1_NC_008741.1	Cas	CAS_Class1-Subtype-I-C	3661391	32801	40356	7555
GCF_000015485.1_NC_008741.1_DRT_2_2940	GCF_000015485.1	GCF_000015485.1_NC_008741.1	DRT	DRT_2	3661391	192492	193775	1283
GCF_000015485.1_NC_008751.1_Zorya_TypeI_3	GCF_000015485.1	GCF_000015485.1_NC_008751.1	Zorya	Zorya_TypeI	3661391	3435373	3442881	7508
GCF_000015485.1_NC_008751.1_RM_Type_I_13767	GCF_000015485.1	GCF_000015485.1_NC_008751.1	RM	RM_Type_I	3661391	615167	622258	7091
GCF_000015485.1_NC_008751.1_RM_Type_I_13768	GCF_000015485.1	GCF_000015485.1_NC_008751.1	RM	RM_Type_I	3661391	1050386	1058932	8546
GCF_000015505.1_NC_008757.1_RM_Type_IV_1183	GCF_000015505.1	GCF_000015505.1_NC_008757.1	RM	RM_Type_IV	5366143	136826	139267	2441
GCF_000015505.1_NC_008757.1_Zorya_TypeI_8	GCF_000015505.1	GCF_000015505.1_NC_008757.1	Zorya	Zorya_TypeI	5366143	145574	154183	8609
GCF_000015505.1_NC_008757.1_BREX_II_769	GCF_000015505.1	GCF_000015505.1_NC_008757.1	BREX	BREX_II	5366143	172817	191771	18954
GCF_000015505.1_NC_008757.1_AbiEii_5353	GCF_000015505.1	GCF_000015505.1_NC_008757.1	AbiEii	AbiEii	5366143	277790	279456	1666
GCF_000015505.1_NC_008757.1_Hachiman_7	GCF_000015505.1	GCF_000015505.1_NC_008757.1	Hachiman	Hachiman	5366143	291753	296014	4261
GCF_000015505.1_NC_008758.1_AbiEii_5649	GCF_000015505.1	GCF_000015505.1_NC_008758.1	AbiEii	AbiEii	5366143	138452	139958	1506
GCF_000015505.1_NC_008758.1_SspBCDE_1033	GCF_000015505.1	GCF_000015505.1_NC_008758.1	SspBCDE	SspBCDE	5366143	147503	165856	18353
GCF_000015505.1_NC_008759.1_Wadjet_III_4265	GCF_000015505.1	GCF_000015505.1_NC_008759.1	Wadjet	Wadjet_III	5366143	114987	122431	7444
GCF_000015505.1_NC_008761.1_RM_Type_I_2354	GCF_000015505.1	GCF_000015505.1_NC_008761.1	RM	RM_Type_I	5366143	14048	22434	8386
GCF_000015505.1_NC_008762.1_RM_Type_II_14694	GCF_000015505.1	GCF_000015505.1_NC_008762.1	RM	RM_Type_II	5366143	1798	2982	1184
GCF_000015505.1_NC_008762.1_RM_Type_IIG_14695	GCF_000015505.1	GCF_000015505.1_NC_008762.1	RM	RM_Type_IIG	5366143	13196	16660	3464
GCF_000015505.1_NC_008781.1_Gao_Iet_7	GCF_000015505.1	GCF_000015505.1_NC_008781.1	IetAS	Gao_Iet	5366143	2581894	2585276	3382
GCF_000015505.1_NC_008781.1_AbiEii_9	GCF_000015505.1	GCF_000015505.1_NC_008781.1	AbiEii	AbiEii	5366143	2881969	2883850	1881
GCF_000015505.1_NC_008781.1_RM_Type_IIG_14696	GCF_000015505.1	GCF_000015505.1_NC_008781.1	RM	RM_Type_IIG	5366143	3051342	3053207	1865
GCF_000015505.1_NC_008781.1_DRT_4_4696	GCF_000015505.1	GCF_000015505.1_NC_008781.1	DRT	DRT_4	5366143	380445	382121	1676
GCF_000015525.1_NC_008787.1_RM_Type_IV_13773	GCF_000015525.1	GCF_000015525.1_NC_008787.1	RM	RM_Type_IV	1699052	151506	154737	3231
GCF_000015525.1_NC_008787.1_PARIS_II_429	GCF_000015525.1	GCF_000015525.1_NC_008787.1	Rst_PARIS	PARIS_II	1699052	1433615	1435790	2175
GCF_000015525.1_NC_008787.1_RM_Type_I_13770	GCF_000015525.1	GCF_000015525.1_NC_008787.1	RM	RM_Type_I	1699052	1454125	1463326	9201
GCF_000015525.1_NC_008787.1_RM_Type_IIG_13771	GCF_000015525.1	GCF_000015525.1_NC_008787.1	RM	RM_Type_IIG	1699052	54605	58339	3734
GCF_000015525.1_NC_008787.1_RM_Type_IIG_13772	GCF_000015525.1	GCF_000015525.1_NC_008787.1	RM	RM_Type_IIG	1699052	640361	644113	3752
GCF_000015525.1_NC_008787.1_RM_Type_I_13769	GCF_000015525.1	GCF_000015525.1_NC_008787.1	RM	RM_Type_I	1699052	703597	711402	7805
GCF_000015545.1_NC_008766.1_RM_Type_II_15386	GCF_000015545.1	GCF_000015545.1_NC_008766.1	RM	RM_Type_II	4585154	6352	8171	1819
GCF_000015545.1_NC_008782.1_RM_Type_II_10	GCF_000015545.1	GCF_000015545.1_NC_008782.1	RM	RM_Type_II	4585154	212784	215984	3200
GCF_000015545.1_NC_008782.1_RM_Type_IIG_13	GCF_000015545.1	GCF_000015545.1_NC_008782.1	RM	RM_Type_IIG	4585154	215977	218511	2534
GCF_000015545.1_NC_008782.1_AbiEii_1718	GCF_000015545.1	GCF_000015545.1_NC_008782.1	AbiEii	AbiEii	4585154	2304854	2306525	1671
GCF_000015545.1_NC_008782.1_RM_Type_II_12	GCF_000015545.1	GCF_000015545.1_NC_008782.1	RM	RM_Type_II	4585154	2321759	2333901	12142
GCF_000015545.1_NC_008782.1_DISARM_1_1719	GCF_000015545.1	GCF_000015545.1_NC_008782.1	DISARM	DISARM_1	4585154	2323302	2340558	17256
GCF_000015545.1_NC_008782.1_Shedu_1723	GCF_000015545.1	GCF_000015545.1_NC_008782.1	Shedu	Shedu	4585154	2331946	2333901	1955
GCF_000015545.1_NC_008782.1_Rst_TIR-NLR_1722	GCF_000015545.1	GCF_000015545.1_NC_008782.1	Rst_TIR-NLR	Rst_TIR-NLR	4585154	2351304	2353832	2528
GCF_000015545.1_NC_008782.1_Hachiman_257	GCF_000015545.1	GCF_000015545.1_NC_008782.1	Hachiman	Hachiman	4585154	2578394	2581842	3448
GCF_000015545.1_NC_008782.1_RM_Type_IIG_14	GCF_000015545.1	GCF_000015545.1_NC_008782.1	RM	RM_Type_IIG	4585154	2696611	2699397	2786
GCF_000015545.1_NC_008782.1_RM_Type_I_8	GCF_000015545.1	GCF_000015545.1_NC_008782.1	RM	RM_Type_I	4585154	2782627	2789918	7291
GCF_000015545.1_NC_008782.1_Gao_Ppl_1721	GCF_000015545.1	GCF_000015545.1_NC_008782.1	Gao_Ppl	Gao_Ppl	4585154	3803852	3806719	2867
GCF_000015545.1_NC_008782.1_RM_Type_I_9	GCF_000015545.1	GCF_000015545.1_NC_008782.1	RM	RM_Type_I	4585154	3806730	3815819	9089
GCF_000015545.1_NC_008782.1_RM_Type_III_15	GCF_000015545.1	GCF_000015545.1_NC_008782.1	RM	RM_Type_III	4585154	4350451	4358190	7739
GCF_000015545.1_NC_008782.1_RM_Type_III_16	GCF_000015545.1	GCF_000015545.1_NC_008782.1	RM	RM_Type_III	4585154	4371944	4376540	4596
GCF_000015545.1_NC_008782.1_RM_Type_II_11	GCF_000015545.1	GCF_000015545.1_NC_008782.1	RM	RM_Type_II	4585154	432693	433972	1279
GCF_000015545.1_NC_008782.1_CAS_Class1-Subtype-I-F_8479	GCF_000015545.1	GCF_000015545.1_NC_008782.1	Cas	CAS_Class1-Subtype-I-F	4585154	504022	512759	8737
GCF_000015545.1_NC_008782.1_AbiEii_1717	GCF_000015545.1	GCF_000015545.1_NC_008782.1	AbiEii	AbiEii	4585154	961715	963213	1498
GCF_000015565.1_NC_008786.1_RM_Type_I_44	GCF_000015565.1	GCF_000015565.1_NC_008786.1	RM	RM_Type_I	5597943	1127770	1133631	5861
GCF_000015565.1_NC_008786.1_DISARM_1_1415	GCF_000015565.1	GCF_000015565.1_NC_008786.1	DISARM	DISARM_1	5597943	1298817	1319759	20942
GCF_000015565.1_NC_008786.1_Retron_III_773	GCF_000015565.1	GCF_000015565.1_NC_008786.1	Retron	Retron_III	5597943	1308282	1310831	2549
GCF_000015565.1_NC_008786.1_Shedu_1417	GCF_000015565.1	GCF_000015565.1_NC_008786.1	Shedu	Shedu	5597943	1310921	1312858	1937
GCF_000015565.1_NC_008786.1_CAS_Class2-Subtype-II-C_9124	GCF_000015565.1	GCF_000015565.1_NC_008786.1	Cas	CAS_Class2-Subtype-II-C	5597943	1365979	1370466	4487
GCF_000015565.1_NC_008786.1_RM_Type_IIG_53	GCF_000015565.1	GCF_000015565.1_NC_008786.1	RM	RM_Type_IIG	5597943	1447655	1451983	4328
GCF_000015565.1_NC_008786.1_CAS_Class1-Subtype-I-F_9122	GCF_000015565.1	GCF_000015565.1_NC_008786.1	Cas	CAS_Class1-Subtype-I-F	5597943	1627377	1636021	8644
GCF_000015565.1_NC_008786.1_RM_Type_I_45	GCF_000015565.1	GCF_000015565.1_NC_008786.1	RM	RM_Type_I	5597943	1750168	1757310	7142
GCF_000015565.1_NC_008786.1_RM_Type_IIG_54	GCF_000015565.1	GCF_000015565.1_NC_008786.1	RM	RM_Type_IIG	5597943	1946427	1949213	2786
GCF_000015565.1_NC_008786.1_RM_Type_I_46	GCF_000015565.1	GCF_000015565.1_NC_008786.1	RM	RM_Type_I	5597943	2736727	2743632	6905
GCF_000015565.1_NC_008786.1_Gao_Ppl_1416	GCF_000015565.1	GCF_000015565.1_NC_008786.1	Gao_Ppl	Gao_Ppl	5597943	2971453	2974242	2789
GCF_000015565.1_NC_008786.1_RM_Type_I_47	GCF_000015565.1	GCF_000015565.1_NC_008786.1	RM	RM_Type_I	5597943	3354949	3364150	9201
GCF_000015565.1_NC_008786.1_RM_Type_I_48	GCF_000015565.1	GCF_000015565.1_NC_008786.1	RM	RM_Type_I	5597943	3475841	3482562	6721
GCF_000015565.1_NC_008786.1_RM_Type_II_52	GCF_000015565.1	GCF_000015565.1_NC_008786.1	RM	RM_Type_II	5597943	3889250	3891133	1883
GCF_000015565.1_NC_008786.1_RM_Type_I_49	GCF_000015565.1	GCF_000015565.1_NC_008786.1	RM	RM_Type_I	5597943	3921610	3930630	9020
GCF_000015565.1_NC_008786.1_Dsr_I_4149	GCF_000015565.1	GCF_000015565.1_NC_008786.1	Dsr	Dsr_I	5597943	4047213	4051061	3848
GCF_000015565.1_NC_008786.1_RM_Type_II_50	GCF_000015565.1	GCF_000015565.1_NC_008786.1	RM	RM_Type_II	5597943	589613	590466	853
GCF_000015565.1_NC_008786.1_RM_Type_II_51	GCF_000015565.1	GCF_000015565.1_NC_008786.1	RM	RM_Type_II	5597943	698805	700377	1572
GCF_000015585.1_NC_008789.1_RM_Type_I_2355	GCF_000015585.1	GCF_000015585.1_NC_008789.1	RM	RM_Type_I	2678452	1252134	1260816	8682
GCF_000015585.1_NC_008789.1_Abi2_1418	GCF_000015585.1	GCF_000015585.1_NC_008789.1	Abi2	Abi2	2678452	1257720	1258667	947
GCF_000015585.1_NC_008789.1_RM_Type_II_2356	GCF_000015585.1	GCF_000015585.1_NC_008789.1	RM	RM_Type_II	2678452	479943	482988	3045
GCF_000015585.1_NC_008789.1_CAS_Class1-Subtype-III-B_10054	GCF_000015585.1	GCF_000015585.1_NC_008789.1	Cas	CAS_Class1-Subtype-III-B	2678452	697188	711335	14147
GCF_000015585.1_NC_008789.1_Wadjet_I_3911	GCF_000015585.1	GCF_000015585.1_NC_008789.1	Wadjet	Wadjet_I	2678452	828261	831851	3590
GCF_000015605.1_NC_008836.1_RM_Type_III_1210	GCF_000015605.1	GCF_000015605.1_NC_008836.1	RM	RM_Type_III	5742303	1888284	1893369	5085
GCF_000015625.1_NC_009080.1_RM_Type_III_1211	GCF_000015625.1	GCF_000015625.1_NC_009080.1	RM	RM_Type_III	5848380	2661130	2666215	5085
GCF_000015645.1_NC_008816.1_RM_Type_II_13774	GCF_000015645.1	GCF_000015645.1_NC_008816.1	RM	RM_Type_II	1669886	366365	375847	9482
GCF_000015685.1_NC_008819.1_RM_Type_II_24260	GCF_000015685.1	GCF_000015685.1_NC_008819.1	RM	RM_Type_II	1864731	39055	40753	1698
GCF_000015725.1_NC_008825.1_RM_Type_I_2357	GCF_000015725.1	GCF_000015725.1_NC_008825.1	RM	RM_Type_I	4643639	5980	15454	9474
GCF_000015725.1_NC_008825.1_SspBCDE_251	GCF_000015725.1	GCF_000015725.1_NC_008825.1	SspBCDE	SspBCDE	4643639	1264155	1280722	16567
GCF_000015725.1_NC_008825.1_Hachiman_250	GCF_000015725.1	GCF_000015725.1_NC_008825.1	Hachiman	Hachiman	4643639	1795144	1799402	4258
GCF_000015725.1_NC_008825.1_Rst_gop_beta_cll_4670	GCF_000015725.1	GCF_000015725.1_NC_008825.1	Rst_gop_beta_cll	Rst_gop_beta_cll	4643639	2073672	2075783	2111
GCF_000015725.1_NC_008825.1_AbiEii_1419	GCF_000015725.1	GCF_000015725.1_NC_008825.1	AbiEii	AbiEii	4643639	2567102	2568773	1671
GCF_000015725.1_NC_008825.1_dCTPdeaminase_1420	GCF_000015725.1	GCF_000015725.1_NC_008825.1	dCTPdeaminase	dCTPdeaminase	4643639	571805	573373	1568
GCF_000015725.1_NC_008826.1_RM_Type_IV_11684	GCF_000015725.1	GCF_000015725.1_NC_008826.1	RM	RM_Type_IV	4643639	28381	29043	662
GCF_000015725.1_NC_008826.1_RM_Type_IIG_11683	GCF_000015725.1	GCF_000015725.1_NC_008826.1	RM	RM_Type_IIG	4643639	89940	94787	4847
GCF_000015725.1_NC_008826.1_SspBCDE_1034	GCF_000015725.1	GCF_000015725.1_NC_008826.1	SspBCDE	SspBCDE	4643639	145322	161865	16543
GCF_000015745.1_NC_009328.1_RM_Type_IV_1216	GCF_000015745.1	GCF_000015745.1_NC_009328.1	RM	RM_Type_IV	3608012	1302185	1303237	1052
GCF_000015745.1_NC_009328.1_Zorya_TypeI_127	GCF_000015745.1	GCF_000015745.1_NC_009328.1	Zorya	Zorya_TypeI	3608012	1352560	1359020	6460
GCF_000015745.1_NC_009328.1_RM_Type_IV_1215	GCF_000015745.1	GCF_000015745.1_NC_009328.1	RM	RM_Type_IV	3608012	171689	173776	2087
GCF_000015745.1_NC_009328.1_RM_Type_II_1213	GCF_000015745.1	GCF_000015745.1_NC_009328.1	RM	RM_Type_II	3608012	2176544	2178653	2109
GCF_000015745.1_NC_009328.1_RM_Type_IIG_1214	GCF_000015745.1	GCF_000015745.1_NC_009328.1	RM	RM_Type_IIG	3608012	2918927	2923687	4760
[truncated: 111,976 more rows]
