# Supplementary material for: Systematic and quantitative view of the antiviral arsenal of prokaryotes
Source: Nat Commun. 2022 May 10;13:2561. doi: 10.1038/s41467-022-30269-9 (PMC9090908; doi:10.1038/s41467-022-30269-9)
Supplement: Supplementary file 10 — Dataset 6 [file 41467_2022_30269_MOESM10_ESM.xlsx]

## Sheet: Supplementary_Data_6_genes_in_s
ID	hit_id	replicon	gene_name	hit_pos	sys_id	Beginning	End	syst_name	syst_name_type
GCF_000005825.2	GCF_000005825.2_NC_013791.2_3017	GCF_000005825.2_NC_013791.2	Type_I_S	7522383	GCF_000005825.2_NC_013791.2_RM_Type_I_2023	3024040	3025371	RM	RM_Type_I
GCF_000005825.2	GCF_000005825.2_NC_013791.2_3018	GCF_000005825.2_NC_013791.2	Type_I_MTases	7522384	GCF_000005825.2_NC_013791.2_RM_Type_I_2023	3025368	3027380	RM	RM_Type_I
GCF_000005825.2	GCF_000005825.2_NC_013791.2_3541	GCF_000005825.2_NC_013791.2	AbiH	7522907	GCF_000005825.2_NC_013791.2_AbiH_1308	3572297	3573016	AbiH	AbiH
GCF_000005825.2	GCF_000005825.2_NC_013791.2_386	GCF_000005825.2_NC_013791.2	HerA_DUF	7519752	GCF_000005825.2_NC_013791.2_Gao_Her_DUF_332	411688	413436	Gao_Her	Gao_Her_DUF
GCF_000005825.2	GCF_000005825.2_NC_013791.2_387	GCF_000005825.2_NC_013791.2	DUF4297	7519753	GCF_000005825.2_NC_013791.2_Gao_Her_DUF_332	413449	414603	Gao_Her	Gao_Her_DUF
GCF_000005825.2	GCF_000005825.2_NC_013791.2_3016	GCF_000005825.2_NC_013791.2	Type_I_REases	7522382	GCF_000005825.2_NC_013791.2_RM_Type_I_2023	3021028	3024024	RM	RM_Type_I
GCF_000005825.2	GCF_000005825.2_NC_013792.1_4067	GCF_000005825.2_NC_013792.1	Type_IIG	7523433	GCF_000005825.2_NC_013792.1_RM_Type_IIG_14678	266299	268236	RM	RM_Type_IIG
GCF_000005845.2	GCF_000005845.2_NC_000913.3_1129	GCF_000005845.2_NC_000913.3	Lit	1129	GCF_000005845.2_NC_000913.3_Lit_1309	1209685	1210239	Lit	Lit
GCF_000005845.2	GCF_000005845.2_NC_000913.3_1151	GCF_000005845.2_NC_000913.3	Type_IV_REases	1151	GCF_000005845.2_NC_000913.3_RM_Type_IV_2025	1227071	1227472	RM	RM_Type_IV
GCF_000005845.2	GCF_000005845.2_NC_000913.3_2637	GCF_000005845.2_NC_000913.3	HamA_2	2637	GCF_000005845.2_NC_000913.3_Hachiman_237	2804815	2806017	Hachiman	Hachiman
GCF_000005845.2	GCF_000005845.2_NC_000913.3_2750	GCF_000005845.2_NC_000913.3	cas2_I-E_2	2750	GCF_000005845.2_NC_000913.3_CAS_Class1-Subtype-I-E_1509	2929576	2930943	Cas	CAS_Class1-Subtype-I-E
GCF_000005845.2	GCF_000005845.2_NC_000913.3_2751	GCF_000005845.2_NC_000913.3	cas1_I-E_1	2751	GCF_000005845.2_NC_000913.3_CAS_Class1-Subtype-I-E_1509	2931055	2931810	Cas	CAS_Class1-Subtype-I-E
GCF_000005845.2	GCF_000005845.2_NC_000913.3_2636	GCF_000005845.2_NC_000913.3	HamB	2636	GCF_000005845.2_NC_000913.3_Hachiman_237	2803502	2804461	Hachiman	Hachiman
GCF_000005845.2	GCF_000005845.2_NC_000913.3_2753	GCF_000005845.2_NC_000913.3	cas5_I-E_3	2753	GCF_000005845.2_NC_000913.3_CAS_Class1-Subtype-I-E_1509	2933041	2933688	Cas	CAS_Class1-Subtype-I-E
GCF_000005845.2	GCF_000005845.2_NC_000913.3_2754	GCF_000005845.2_NC_000913.3	cas7_I-E_2	2754	GCF_000005845.2_NC_000913.3_CAS_Class1-Subtype-I-E_1509	2934235	2935551	Cas	CAS_Class1-Subtype-I-E
GCF_000005845.2	GCF_000005845.2_NC_000913.3_2755	GCF_000005845.2_NC_000913.3	cse2gr11_I-E_1	2755	GCF_000005845.2_NC_000913.3_CAS_Class1-Subtype-I-E_1509	2935584	2937359	Cas	CAS_Class1-Subtype-I-E
GCF_000005845.2	GCF_000005845.2_NC_000913.3_2756	GCF_000005845.2_NC_000913.3	cas8e_I-E_1	2756	GCF_000005845.2_NC_000913.3_CAS_Class1-Subtype-I-E_1509	2937468	2938886	Cas	CAS_Class1-Subtype-I-E
GCF_000005845.2	GCF_000005845.2_NC_000913.3_2757	GCF_000005845.2_NC_000913.3	cas3_I_5	2757	GCF_000005845.2_NC_000913.3_CAS_Class1-Subtype-I-E_1509	2938888	2939310	Cas	CAS_Class1-Subtype-I-E
GCF_000005845.2	GCF_000005845.2_NC_000913.3_4298	GCF_000005845.2_NC_000913.3	DruH	4298	GCF_000005845.2_NC_000913.3_Druantia_III_1012	4636696	4638120	Druantia	Druantia_III
GCF_000005845.2	GCF_000005845.2_NC_000913.3_4299	GCF_000005845.2_NC_000913.3	DruE_3	4299	GCF_000005845.2_NC_000913.3_Druantia_III_1012	4638178	4639530	Druantia	Druantia_III
GCF_000005845.2	GCF_000005845.2_NC_000913.3_4300	GCF_000005845.2_NC_000913.3	Type_IV_REases	4300	GCF_000005845.2_NC_000913.3_RM_Type_IV_2026	4639590	4640306	RM	RM_Type_IV
GCF_000005845.2	GCF_000005845.2_NC_000913.3_4301	GCF_000005845.2_NC_000913.3	Type_IV_REases	4301	GCF_000005845.2_NC_000913.3_RM_Type_IV_2026	4640402	4640542	RM	RM_Type_IV
GCF_000005845.2	GCF_000005845.2_NC_000913.3_4303	GCF_000005845.2_NC_000913.3	Type_I_S	4303	GCF_000005845.2_NC_000913.3_RM_Type_I_2024	NA	NA	RM	RM_Type_I
GCF_000005845.2	GCF_000005845.2_NC_000913.3_4304	GCF_000005845.2_NC_000913.3	Type_I_MTases	4304	GCF_000005845.2_NC_000913.3_RM_Type_I_2024	NA	NA	RM	RM_Type_I
GCF_000005845.2	GCF_000005845.2_NC_000913.3_4305	GCF_000005845.2_NC_000913.3	Type_I_REases	4305	GCF_000005845.2_NC_000913.3_RM_Type_I_2024	NA	NA	RM	RM_Type_I
GCF_000005845.2	GCF_000005845.2_NC_000913.3_2752	GCF_000005845.2_NC_000913.3	cas6e_I_II_III_IV_V_VI_1	2752	GCF_000005845.2_NC_000913.3_CAS_Class1-Subtype-I-E_1509	2931865	2933013	Cas	CAS_Class1-Subtype-I-E
GCF_000005845.2	GCF_000005845.2_NC_000913.3_4306	GCF_000005845.2_NC_000913.3	Type_IV_REases	4306	GCF_000005845.2_NC_000913.3_RM_Type_IV_2026	NA	NA	RM	RM_Type_IV
GCF_000006175.1	GCF_000006175.1_NC_014222.1_315	GCF_000006175.1_NC_014222.1	Type_I_MTases	7523875	GCF_000006175.1_NC_014222.1_RM_Type_I_2027	348666	350210	RM	RM_Type_I
GCF_000006175.1	GCF_000006175.1_NC_014222.1_316	GCF_000006175.1_NC_014222.1	Type_I_S	7523876	GCF_000006175.1_NC_014222.1_RM_Type_I_2027	350232	351470	RM	RM_Type_I
GCF_000006175.1	GCF_000006175.1_NC_014222.1_506	GCF_000006175.1_NC_014222.1	Type_I_MTases	7524066	GCF_000006175.1_NC_014222.1_RM_Type_I_2028	525804	527891	RM	RM_Type_I
GCF_000006175.1	GCF_000006175.1_NC_014222.1_314	GCF_000006175.1_NC_014222.1	Type_I_REases	7523874	GCF_000006175.1_NC_014222.1_RM_Type_I_2027	345716	348487	RM	RM_Type_I
GCF_000006175.1	GCF_000006175.1_NC_014222.1_508	GCF_000006175.1_NC_014222.1	Type_I_REases	7524068	GCF_000006175.1_NC_014222.1_RM_Type_I_2028	529215	532208	RM	RM_Type_I
GCF_000006175.1	GCF_000006175.1_NC_014222.1_513	GCF_000006175.1_NC_014222.1	cas4_I_II_III_IV_V_VI_1	7524073	GCF_000006175.1_NC_014222.1_CAS_Class1-Subtype-I-B_5276	542258	542875	Cas	CAS_Class1-Subtype-I-B
GCF_000006175.1	GCF_000006175.1_NC_014222.1_514	GCF_000006175.1_NC_014222.1	cas2_I_II_III_IV_V_VI_3	7524074	GCF_000006175.1_NC_014222.1_CAS_Class1-Subtype-I-B_5276	542844	543140	Cas	CAS_Class1-Subtype-I-B
GCF_000006175.1	GCF_000006175.1_NC_014222.1_507	GCF_000006175.1_NC_014222.1	Type_I_S	7524067	GCF_000006175.1_NC_014222.1_RM_Type_I_2028	527891	529213	RM	RM_Type_I
GCF_000006175.1	GCF_000006175.1_NC_014222.1_516	GCF_000006175.1_NC_014222.1	cas8b1_I-B_4	7524076	GCF_000006175.1_NC_014222.1_CAS_Class1-Subtype-I-B_5276	544347	546092	Cas	CAS_Class1-Subtype-I-B
GCF_000006175.1	GCF_000006175.1_NC_014222.1_517	GCF_000006175.1_NC_014222.1	cas7_I-B_8	7524077	GCF_000006175.1_NC_014222.1_CAS_Class1-Subtype-I-B_5276	546173	547051	Cas	CAS_Class1-Subtype-I-B
GCF_000006175.1	GCF_000006175.1_NC_014222.1_518	GCF_000006175.1_NC_014222.1	cas5_I-B_17	7524078	GCF_000006175.1_NC_014222.1_CAS_Class1-Subtype-I-B_5276	547129	547854	Cas	CAS_Class1-Subtype-I-B
GCF_000006175.1	GCF_000006175.1_NC_014222.1_515	GCF_000006175.1_NC_014222.1	cas1_I_II_III_IV_V_VI_10	7524075	GCF_000006175.1_NC_014222.1_CAS_Class1-Subtype-I-B_5276	543168	544157	Cas	CAS_Class1-Subtype-I-B
GCF_000006175.1	GCF_000006175.1_NC_014222.1_520	GCF_000006175.1_NC_014222.1	cas6_I_II_III_IV_V_VI_12	7524080	GCF_000006175.1_NC_014222.1_CAS_Class1-Subtype-I-B_5276	550500	551174	Cas	CAS_Class1-Subtype-I-B
GCF_000006175.1	GCF_000006175.1_NC_014222.1_520	GCF_000006175.1_NC_014222.1	cas6_I_II_III_IV_V_VI_12	7524080	GCF_000006175.1_NC_014222.1_CAS_Class1-Subtype-III-B_5278	550500	551174	Cas	CAS_Class1-Subtype-III-B
GCF_000006175.1	GCF_000006175.1_NC_014222.1_522	GCF_000006175.1_NC_014222.1	cmr6gr7_III-B_2	7524082	GCF_000006175.1_NC_014222.1_CAS_Class1-Subtype-III-B_5278	551698	552798	Cas	CAS_Class1-Subtype-III-B
GCF_000006175.1	GCF_000006175.1_NC_014222.1_523	GCF_000006175.1_NC_014222.1	cmr5gr11_III-B_2	7524083	GCF_000006175.1_NC_014222.1_CAS_Class1-Subtype-III-B_5278	552810	553184	Cas	CAS_Class1-Subtype-III-B
GCF_000006175.1	GCF_000006175.1_NC_014222.1_524	GCF_000006175.1_NC_014222.1	cmr4gr7_III-B_III-C_1	7524084	GCF_000006175.1_NC_014222.1_CAS_Class1-Subtype-III-B_5278	553177	554007	Cas	CAS_Class1-Subtype-III-B
GCF_000006175.1	GCF_000006175.1_NC_014222.1_525	GCF_000006175.1_NC_014222.1	cmr3gr5_III-B_III-C_5	7524085	GCF_000006175.1_NC_014222.1_CAS_Class1-Subtype-III-B_5278	554004	555251	Cas	CAS_Class1-Subtype-III-B
GCF_000006175.1	GCF_000006175.1_NC_014222.1_526	GCF_000006175.1_NC_014222.1	cas10_III-B_12	7524086	GCF_000006175.1_NC_014222.1_CAS_Class1-Subtype-III-B_5278	555252	556994	Cas	CAS_Class1-Subtype-III-B
GCF_000006175.1	GCF_000006175.1_NC_014222.1_527	GCF_000006175.1_NC_014222.1	cmr1gr7_III-B_2	7524087	GCF_000006175.1_NC_014222.1_CAS_Class1-Subtype-III-B_5278	556978	558333	Cas	CAS_Class1-Subtype-III-B
GCF_000006175.1	GCF_000006175.1_NC_014222.1_528	GCF_000006175.1_NC_014222.1	corA_III-B_III-D_1	7524088	GCF_000006175.1_NC_014222.1_CAS_Class1-Subtype-III-B_5278	558470	560632	Cas	CAS_Class1-Subtype-III-B
GCF_000006175.1	GCF_000006175.1_NC_014222.1_534	GCF_000006175.1_NC_014222.1	cas4_I_II_III_IV_V_VI_1	7524094	GCF_000006175.1_NC_014222.1_CAS_Class1-Subtype-III-B_5279	565514	568753	Cas	CAS_Class1-Subtype-III-B
GCF_000006175.1	GCF_000006175.1_NC_014222.1_535	GCF_000006175.1_NC_014222.1	Type_IV_REases	7524095	GCF_000006175.1_NC_014222.1_RM_Type_IV_2029	569017	571689	RM	RM_Type_IV
GCF_000006175.1	GCF_000006175.1_NC_014222.1_536	GCF_000006175.1_NC_014222.1	Type_IV_REases	7524096	GCF_000006175.1_NC_014222.1_RM_Type_IV_2029	571698	572996	RM	RM_Type_IV
GCF_000006175.1	GCF_000006175.1_NC_014222.1_538	GCF_000006175.1_NC_014222.1	cmr6gr7_III-B_2	7524098	GCF_000006175.1_NC_014222.1_CAS_Class1-Subtype-III-B_5279	574171	575217	Cas	CAS_Class1-Subtype-III-B
GCF_000006175.1	GCF_000006175.1_NC_014222.1_539	GCF_000006175.1_NC_014222.1	cmr5gr11_III-B_18	7524099	GCF_000006175.1_NC_014222.1_CAS_Class1-Subtype-III-B_5279	575226	575654	Cas	CAS_Class1-Subtype-III-B
GCF_000006175.1	GCF_000006175.1_NC_014222.1_540	GCF_000006175.1_NC_014222.1	cmr4gr7_III-B_III-C_2	7524100	GCF_000006175.1_NC_014222.1_CAS_Class1-Subtype-III-B_5279	575672	576541	Cas	CAS_Class1-Subtype-III-B
GCF_000006175.1	GCF_000006175.1_NC_014222.1_541	GCF_000006175.1_NC_014222.1	csx1_III_14	7524101	GCF_000006175.1_NC_014222.1_CAS_Class1-Subtype-III-B_5279	576554	577930	Cas	CAS_Class1-Subtype-III-B
GCF_000006175.1	GCF_000006175.1_NC_014222.1_542	GCF_000006175.1_NC_014222.1	cmr3gr5_III-B_III-C_5	7524102	GCF_000006175.1_NC_014222.1_CAS_Class1-Subtype-III-B_5279	577939	579009	Cas	CAS_Class1-Subtype-III-B
GCF_000006175.1	GCF_000006175.1_NC_014222.1_543	GCF_000006175.1_NC_014222.1	cas10_III_1	7524103	GCF_000006175.1_NC_014222.1_CAS_Class1-Subtype-III-B_5279	579012	580769	Cas	CAS_Class1-Subtype-III-B
GCF_000006175.1	GCF_000006175.1_NC_014222.1_544	GCF_000006175.1_NC_014222.1	cmr1gr7_III-B_1	7524104	GCF_000006175.1_NC_014222.1_CAS_Class1-Subtype-III-B_5279	580762	581943	Cas	CAS_Class1-Subtype-III-B
GCF_000006175.1	GCF_000006175.1_NC_014222.1_545	GCF_000006175.1_NC_014222.1	cas2_I_II_III_IV_V_VI_5	7524105	GCF_000006175.1_NC_014222.1_CAS_Class1-Subtype-III-B_5279	594626	594889	Cas	CAS_Class1-Subtype-III-B
GCF_000006175.1	GCF_000006175.1_NC_014222.1_545	GCF_000006175.1_NC_014222.1	cas2_I_II_III_IV_V_VI_5	7524105	GCF_000006175.1_NC_014222.1_CAS_Class1-Subtype-I-B_5277	594626	594889	Cas	CAS_Class1-Subtype-I-B
GCF_000006175.1	GCF_000006175.1_NC_014222.1_546	GCF_000006175.1_NC_014222.1	cas1_I_II_III_IV_V_VI_7	7524106	GCF_000006175.1_NC_014222.1_CAS_Class1-Subtype-III-B_5279	594910	595875	Cas	CAS_Class1-Subtype-III-B
GCF_000006175.1	GCF_000006175.1_NC_014222.1_546	GCF_000006175.1_NC_014222.1	cas1_I_II_III_IV_V_VI_7	7524106	GCF_000006175.1_NC_014222.1_CAS_Class1-Subtype-I-B_5277	594910	595875	Cas	CAS_Class1-Subtype-I-B
GCF_000006175.1	GCF_000006175.1_NC_014222.1_547	GCF_000006175.1_NC_014222.1	cas4_I_II_III_IV_V_VI_6	7524107	GCF_000006175.1_NC_014222.1_CAS_Class1-Subtype-I-B_5277	596018	596560	Cas	CAS_Class1-Subtype-I-B
GCF_000006175.1	GCF_000006175.1_NC_014222.1_548	GCF_000006175.1_NC_014222.1	cas3_I_5	7524108	GCF_000006175.1_NC_014222.1_CAS_Class1-Subtype-I-B_5277	596716	599205	Cas	CAS_Class1-Subtype-I-B
GCF_000006175.1	GCF_000006175.1_NC_014222.1_549	GCF_000006175.1_NC_014222.1	cas5_I-B_1	7524109	GCF_000006175.1_NC_014222.1_CAS_Class1-Subtype-I-B_5277	599205	599951	Cas	CAS_Class1-Subtype-I-B
GCF_000006175.1	GCF_000006175.1_NC_014222.1_550	GCF_000006175.1_NC_014222.1	cas7_I-B_6	7524110	GCF_000006175.1_NC_014222.1_CAS_Class1-Subtype-I-B_5277	600047	601138	Cas	CAS_Class1-Subtype-I-B
GCF_000006175.1	GCF_000006175.1_NC_014222.1_552	GCF_000006175.1_NC_014222.1	cas8b12_I-B_1	7524112	GCF_000006175.1_NC_014222.1_CAS_Class1-Subtype-I-B_5277	602163	603554	Cas	CAS_Class1-Subtype-I-B
GCF_000006175.1	GCF_000006175.1_NC_014222.1_553	GCF_000006175.1_NC_014222.1	cas6_I_II_III_IV_V_VI_10	7524113	GCF_000006175.1_NC_014222.1_CAS_Class1-Subtype-I-B_5277	603659	604411	Cas	CAS_Class1-Subtype-I-B
GCF_000006175.1	GCF_000006175.1_NC_014222.1_462	GCF_000006175.1_NC_014222.1	Effector_2TM_S_2TMBeta	7524022	GCF_000006175.1_NC_014222.1_CBASS_I_505	491797	492387	CBASS	CBASS_I
GCF_000006175.1	GCF_000006175.1_NC_014222.1_463	GCF_000006175.1_NC_014222.1	Cyclase_II	7524023	GCF_000006175.1_NC_014222.1_CBASS_I_505	492389	493300	CBASS	CBASS_I
GCF_000006175.1	GCF_000006175.1_NC_014222.1_519	GCF_000006175.1_NC_014222.1	cas3_I_5	7524079	GCF_000006175.1_NC_014222.1_CAS_Class1-Subtype-I-B_5276	547835	550480	Cas	CAS_Class1-Subtype-I-B
GCF_000006605.1	GCF_000006605.1_NC_007164.1_1242	GCF_000006605.1_NC_007164.1	Type_IV_REases	15406244	GCF_000006605.1_NC_007164.1_RM_Type_IV_1012	1448452	1449723	RM	RM_Type_IV
GCF_000006605.1	GCF_000006605.1_NC_007164.1_1246	GCF_000006605.1_NC_007164.1	Type_III_MTases	15406248	GCF_000006605.1_NC_007164.1_RM_Type_III_1011	1453307	1455322	RM	RM_Type_III
GCF_000006605.1	GCF_000006605.1_NC_007164.1_1259	GCF_000006605.1_NC_007164.1	Type_I_S	15406261	GCF_000006605.1_NC_007164.1_RM_Type_I_1008	1473658	1474881	RM	RM_Type_I
GCF_000006605.1	GCF_000006605.1_NC_007164.1_1260	GCF_000006605.1_NC_007164.1	Type_I_MTases	15406262	GCF_000006605.1_NC_007164.1_RM_Type_I_1008	1474878	1477331	RM	RM_Type_I
GCF_000006605.1	GCF_000006605.1_NC_007164.1_1257	GCF_000006605.1_NC_007164.1	Type_I_REases	15406259	GCF_000006605.1_NC_007164.1_RM_Type_I_1008	1469838	1472924	RM	RM_Type_I
GCF_000006605.1	GCF_000006605.1_NC_007164.1_528	GCF_000006605.1_NC_007164.1	Type_III_REases	15405530	GCF_000006605.1_NC_007164.1_RM_Type_III_1010	632518	635112	RM	RM_Type_III
GCF_000006605.1	GCF_000006605.1_NC_007164.1_529	GCF_000006605.1_NC_007164.1	Type_III_MTases	15405531	GCF_000006605.1_NC_007164.1_RM_Type_III_1010	635115	637067	RM	RM_Type_III
GCF_000006605.1	GCF_000006605.1_NC_007164.1_1247	GCF_000006605.1_NC_007164.1	Type_III_REases	15406249	GCF_000006605.1_NC_007164.1_RM_Type_III_1011	1455325	1457901	RM	RM_Type_III
GCF_000006605.1	GCF_000006605.1_NC_007164.1_652	GCF_000006605.1_NC_007164.1	cas1_I-E_1	15405654	GCF_000006605.1_NC_007164.1_CAS_Class1-Subtype-I-E_10750	777470	778411	Cas	CAS_Class1-Subtype-I-E
GCF_000006605.1	GCF_000006605.1_NC_007164.1_653	GCF_000006605.1_NC_007164.1	cas6e_I_II_III_IV_V_VI_3	15405655	GCF_000006605.1_NC_007164.1_CAS_Class1-Subtype-I-E_10750	778422	779096	Cas	CAS_Class1-Subtype-I-E
GCF_000006605.1	GCF_000006605.1_NC_007164.1_654	GCF_000006605.1_NC_007164.1	cas5_I-E_13	15405656	GCF_000006605.1_NC_007164.1_CAS_Class1-Subtype-I-E_10750	779093	779800	Cas	CAS_Class1-Subtype-I-E
GCF_000006605.1	GCF_000006605.1_NC_007164.1_655	GCF_000006605.1_NC_007164.1	cas7_I-E_16	15405657	GCF_000006605.1_NC_007164.1_CAS_Class1-Subtype-I-E_10750	779800	780930	Cas	CAS_Class1-Subtype-I-E
GCF_000006605.1	GCF_000006605.1_NC_007164.1_656	GCF_000006605.1_NC_007164.1	cse2gr11_I-E_8	15405658	GCF_000006605.1_NC_007164.1_CAS_Class1-Subtype-I-E_10750	780959	781594	Cas	CAS_Class1-Subtype-I-E
GCF_000006605.1	GCF_000006605.1_NC_007164.1_657	GCF_000006605.1_NC_007164.1	cas8e_I-E_5	15405659	GCF_000006605.1_NC_007164.1_CAS_Class1-Subtype-I-E_10750	781639	783333	Cas	CAS_Class1-Subtype-I-E
GCF_000006605.1	GCF_000006605.1_NC_007164.1_658	GCF_000006605.1_NC_007164.1	cas3_I_2	15405660	GCF_000006605.1_NC_007164.1_CAS_Class1-Subtype-I-E_10750	783400	786252	Cas	CAS_Class1-Subtype-I-E
GCF_000006605.1	GCF_000006605.1_NC_007164.1_907	GCF_000006605.1_NC_007164.1	Type_I_MTases	15405909	GCF_000006605.1_NC_007164.1_RM_Type_I_1007	1071414	1073348	RM	RM_Type_I
GCF_000006605.1	GCF_000006605.1_NC_007164.1_1855	GCF_000006605.1_NC_007164.1	Type_II_REases	15406857	GCF_000006605.1_NC_007164.1_RM_Type_II_1009	2168686	2169570	RM	RM_Type_II
GCF_000006605.1	GCF_000006605.1_NC_007164.1_1856	GCF_000006605.1_NC_007164.1	Type_II_MTases	15406858	GCF_000006605.1_NC_007164.1_RM_Type_II_1009	2169567	2170592	RM	RM_Type_II
GCF_000006605.1	GCF_000006605.1_NC_007164.1_526	GCF_000006605.1_NC_007164.1	Cyclase_SMODS	15405528	GCF_000006605.1_NC_007164.1_CBASS_I_1048	630601	631911	CBASS	CBASS_I
GCF_000006605.1	GCF_000006605.1_NC_007164.1_527	GCF_000006605.1_NC_007164.1	2TM_Gros	15405529	GCF_000006605.1_NC_007164.1_CBASS_I_1048	631896	632468	CBASS	CBASS_I
GCF_000006605.1	GCF_000006605.1_NC_007164.1_1255	GCF_000006605.1_NC_007164.1	GajA	15406257	GCF_000006605.1_NC_007164.1_Gaj_1	1467435	1469084	Gabija	Gabija
GCF_000006605.1	GCF_000006605.1_NC_007164.1_1254	GCF_000006605.1_NC_007164.1	GajB_3	15406256	GCF_000006605.1_NC_007164.1_Gaj_1	1466341	1467438	Gabija	Gabija
GCF_000006605.1	GCF_000006605.1_NC_007164.1_909	GCF_000006605.1_NC_007164.1	Type_I_REases	15405911	GCF_000006605.1_NC_007164.1_RM_Type_I_1007	1074579	1077668	RM	RM_Type_I
GCF_000006605.1	GCF_000006605.1_NC_007164.1_651	GCF_000006605.1_NC_007164.1	cas2_I-E_1	15405653	GCF_000006605.1_NC_007164.1_CAS_Class1-Subtype-I-E_10750	777150	777473	Cas	CAS_Class1-Subtype-I-E
GCF_000006605.1	GCF_000006605.1_NC_007164.1_908	GCF_000006605.1_NC_007164.1	Type_I_S	15405910	GCF_000006605.1_NC_007164.1_RM_Type_I_1007	1073360	1074586	RM	RM_Type_I
GCF_000006625.1	GCF_000006625.1_NC_002162.1_478	GCF_000006625.1_NC_002162.1	Type_III_MTases	25032238	GCF_000006625.1_NC_002162.1_RM_Type_III_1014	548525	549607	RM	RM_Type_III
GCF_000006625.1	GCF_000006625.1_NC_002162.1_98	GCF_000006625.1_NC_002162.1	Type_I_REases	25031858	GCF_000006625.1_NC_002162.1_RM_Type_I_1013	120158	123295	RM	RM_Type_I
GCF_000006625.1	GCF_000006625.1_NC_002162.1_477	GCF_000006625.1_NC_002162.1	Type_III_REases	25032237	GCF_000006625.1_NC_002162.1_RM_Type_III_1014	546042	548519	RM	RM_Type_III
GCF_000006625.1	GCF_000006625.1_NC_002162.1_100	GCF_000006625.1_NC_002162.1	Type_I_S	25031860	GCF_000006625.1_NC_002162.1_RM_Type_I_1013	123975	124265	RM	RM_Type_I
GCF_000006625.1	GCF_000006625.1_NC_002162.1_101	GCF_000006625.1_NC_002162.1	Type_I_MTases	25031861	GCF_000006625.1_NC_002162.1_RM_Type_I_1013	124266	125363	RM	RM_Type_I
GCF_000006625.1	GCF_000006625.1_NC_002162.1_388	GCF_000006625.1_NC_002162.1	Abi_2	25032148	GCF_000006625.1_NC_002162.1_Abi2_7216	445807	446682	Abi2	Abi2
GCF_000006625.1	GCF_000006625.1_NC_002162.1_102	GCF_000006625.1_NC_002162.1	Type_I_S	25031862	GCF_000006625.1_NC_002162.1_RM_Type_I_1013	125367	126272	RM	RM_Type_I
GCF_000006625.1	GCF_000006625.1_NC_002162.1_99	GCF_000006625.1_NC_002162.1	Type_I_S	25031859	GCF_000006625.1_NC_002162.1_RM_Type_I_1013	123316	123837	RM	RM_Type_I
GCF_000006645.1	GCF_000006645.1_NC_004088.1_1653	GCF_000006645.1_NC_004088.1	cas3f_I-F_1	19701533	GCF_000006645.1_NC_004088.1_CAS_Class1-Subtype-I-F_8443	1903873	1907160	Cas	CAS_Class1-Subtype-I-F
GCF_000006645.1	GCF_000006645.1_NC_004088.1_1654	GCF_000006645.1_NC_004088.1	cas8f_I-F_3	19701534	GCF_000006645.1_NC_004088.1_CAS_Class1-Subtype-I-F_8443	1907569	1908915	Cas	CAS_Class1-Subtype-I-F
GCF_000006645.1	GCF_000006645.1_NC_004088.1_3642	GCF_000006645.1_NC_004088.1	Type_II_REases	19703522	GCF_000006645.1_NC_004088.1_RM_Type_II_13105	4211044	4211766	RM	RM_Type_II
GCF_000006645.1	GCF_000006645.1_NC_004088.1_3643	GCF_000006645.1_NC_004088.1	Type_II_MTases	19703523	GCF_000006645.1_NC_004088.1_RM_Type_II_13105	4211816	4213141	RM	RM_Type_II
GCF_000006645.1	GCF_000006645.1_NC_004088.1_3645	GCF_000006645.1_NC_004088.1	Type_IV_REases	19703525	GCF_000006645.1_NC_004088.1_RM_Type_IV_13106	4214165	4215481	RM	RM_Type_IV
GCF_000006645.1	GCF_000006645.1_NC_004088.1_1652	GCF_000006645.1_NC_004088.1	cas1_I-F_1	19701532	GCF_000006645.1_NC_004088.1_CAS_Class1-Subtype-I-F_8443	1902896	1903876	Cas	CAS_Class1-Subtype-I-F
GCF_000006645.1	GCF_000006645.1_NC_004088.1_1655	GCF_000006645.1_NC_004088.1	cas5f_I-F_2	19701535	GCF_000006645.1_NC_004088.1_CAS_Class1-Subtype-I-F_8443	1908912	1909862	Cas	CAS_Class1-Subtype-I-F
GCF_000006645.1	GCF_000006645.1_NC_004088.1_1656	GCF_000006645.1_NC_004088.1	cas7f_I-F_1	19701536	GCF_000006645.1_NC_004088.1_CAS_Class1-Subtype-I-F_8443	1909880	1910884	Cas	CAS_Class1-Subtype-I-F
GCF_000006645.1	GCF_000006645.1_NC_004088.1_1657	GCF_000006645.1_NC_004088.1	cas6f_I_II_III_IV_V_VI_1	19701537	GCF_000006645.1_NC_004088.1_CAS_Class1-Subtype-I-F_8443	1910895	1911449	Cas	CAS_Class1-Subtype-I-F
GCF_000006645.1	GCF_000006645.1_NC_004088.1_2973	GCF_000006645.1_NC_004088.1	LmuA	19702853	GCF_000006645.1_NC_004088.1_Lamassu_1678	3391421	3392509	Lamassu	Lamassu
GCF_000006645.1	GCF_000006645.1_NC_004088.1_3641	GCF_000006645.1_NC_004088.1	Type_II_REases	19703521	GCF_000006645.1_NC_004088.1_RM_Type_II_13105	4209699	4211072	RM	RM_Type_II
GCF_000006645.1	GCF_000006645.1_NC_004088.1_2974	GCF_000006645.1_NC_004088.1	LmuB	19702854	GCF_000006645.1_NC_004088.1_Lamassu_1678	3392560	3394229	Lamassu	Lamassu
GCF_000006645.1	GCF_000006645.1_NC_004088.1_3646	GCF_000006645.1_NC_004088.1	Type_IV_REases	19703526	GCF_000006645.1_NC_004088.1_RM_Type_IV_13106	4215478	4217541	RM	RM_Type_IV
GCF_000006725.1	GCF_000006725.1_NC_002488.3_2281	GCF_000006725.1_NC_002488.3	Helicase	15409400	GCF_000006725.1_NC_002488.3_Rst_HelicaseDUF2290_679	2541146	2543317	Rst_HelicaseDUF2290	Rst_HelicaseDUF2290
GCF_000006725.1	GCF_000006725.1_NC_002488.3_2282	GCF_000006725.1_NC_002488.3	DUF2290	15409401	GCF_000006725.1_NC_002488.3_Rst_HelicaseDUF2290_679	2543314	2543982	Rst_HelicaseDUF2290	Rst_HelicaseDUF2290
GCF_000006725.1	GCF_000006725.1_NC_002488.3_1681	GCF_000006725.1_NC_002488.3	Type_III_MTases	15408800	GCF_000006725.1_NC_002488.3_RM_Type_III_1019	1877948	1879552	RM	RM_Type_III
GCF_000006725.1	GCF_000006725.1_NC_002488.3_2335	GCF_000006725.1_NC_002488.3	JetA_I	15409454	GCF_000006725.1_NC_002488.3_Wadjet_I_2	2622640	2624172	Wadjet	Wadjet_I
GCF_000006725.1	GCF_000006725.1_NC_002488.3_2336	GCF_000006725.1_NC_002488.3	JetB_I	15409455	GCF_000006725.1_NC_002488.3_Wadjet_I_2	2624153	2624866	Wadjet	Wadjet_I
GCF_000006725.1	GCF_000006725.1_NC_002488.3_1679	GCF_000006725.1_NC_002488.3	Type_III_REases	15408798	GCF_000006725.1_NC_002488.3_RM_Type_III_1019	1875227	1877749	RM	RM_Type_III
GCF_000006725.1	GCF_000006725.1_NC_002488.3_2338	GCF_000006725.1_NC_002488.3	JetD_I	15409457	GCF_000006725.1_NC_002488.3_Wadjet_I_2	2628290	2629495	Wadjet	Wadjet_I
GCF_000006725.1	GCF_000006725.1_NC_002488.3_2342	GCF_000006725.1_NC_002488.3	Type_I_REases	15409461	GCF_000006725.1_NC_002488.3_RM_Type_I_1016	2630677	2633811	RM	RM_Type_I
GCF_000006725.1	GCF_000006725.1_NC_002488.3_2344	GCF_000006725.1_NC_002488.3	Type_I_S	15409463	GCF_000006725.1_NC_002488.3_RM_Type_I_1016	2634560	2635792	RM	RM_Type_I
GCF_000006725.1	GCF_000006725.1_NC_002488.3_2345	GCF_000006725.1_NC_002488.3	Type_I_MTases	15409464	GCF_000006725.1_NC_002488.3_RM_Type_I_1016	2635782	2637341	RM	RM_Type_I
GCF_000006725.1	GCF_000006725.1_NC_002488.3_2324	GCF_000006725.1_NC_002488.3	Type_I_REases	15409443	GCF_000006725.1_NC_002488.3_RM_Type_I_1015	2606910	2609981	RM	RM_Type_I
GCF_000006725.1	GCF_000006725.1_NC_002488.3_2325	GCF_000006725.1_NC_002488.3	Type_I_S	15409444	GCF_000006725.1_NC_002488.3_RM_Type_I_1015	2609968	2611371	RM	RM_Type_I
GCF_000006725.1	GCF_000006725.1_NC_002488.3_2326	GCF_000006725.1_NC_002488.3	Type_I_MTases	15409445	GCF_000006725.1_NC_002488.3_RM_Type_I_1015	2611371	2613743	RM	RM_Type_I
GCF_000006725.1	GCF_000006725.1_NC_002488.3_2328	GCF_000006725.1_NC_002488.3	Type_I_REases	15409447	GCF_000006725.1_NC_002488.3_RM_Type_I_1015	2614467	2617490	RM	RM_Type_I
GCF_000006725.1	GCF_000006725.1_NC_002488.3_2329	GCF_000006725.1_NC_002488.3	Type_I_S	15409448	GCF_000006725.1_NC_002488.3_RM_Type_I_1015	2617487	2618716	RM	RM_Type_I
GCF_000006725.1	GCF_000006725.1_NC_002488.3_2331	GCF_000006725.1_NC_002488.3	Type_I_MTases	15409450	GCF_000006725.1_NC_002488.3_RM_Type_I_1015	2618983	2620560	RM	RM_Type_I
GCF_000006725.1	GCF_000006725.1_NC_002488.3_524	GCF_000006725.1_NC_002488.3	Type_II_MTases	15407643	GCF_000006725.1_NC_002488.3_RM_Type_II_1017	614678	615820	RM	RM_Type_II
GCF_000006725.1	GCF_000006725.1_NC_002488.3_779	GCF_000006725.1_NC_002488.3	Type_II_MTases	15407898	GCF_000006725.1_NC_002488.3_RM_Type_II_1018	898699	899634	RM	RM_Type_II
GCF_000006725.1	GCF_000006725.1_NC_002488.3_780	GCF_000006725.1_NC_002488.3	Type_II_REases	15407899	GCF_000006725.1_NC_002488.3_RM_Type_II_1018	899640	900761	RM	RM_Type_II
GCF_000006725.1	GCF_000006725.1_NC_002488.3_2337	GCF_000006725.1_NC_002488.3	JetC_I	15409456	GCF_000006725.1_NC_002488.3_Wadjet_I_2	2624859	2628293	Wadjet	Wadjet_I
GCF_000006725.1	GCF_000006725.1_NC_002488.3_523	GCF_000006725.1_NC_002488.3	Type_II_REases	15407642	GCF_000006725.1_NC_002488.3_RM_Type_II_1017	613830	614681	RM	RM_Type_II
GCF_000006745.1	GCF_000006745.1_NC_002505.1_1627	GCF_000006745.1_NC_002505.1	ZorC	8182814	GCF_000006745.1_NC_002505.1_Zorya_TypeI_1	1901450	1902901	Zorya	Zorya_TypeI
GCF_000006745.1	GCF_000006745.1_NC_002505.1_1628	GCF_000006745.1_NC_002505.1	ZorB	8182815	GCF_000006745.1_NC_002505.1_Zorya_TypeI_1	1902898	1903632	Zorya	Zorya_TypeI
GCF_000006745.1	GCF_000006745.1_NC_002505.1_1629	GCF_000006745.1_NC_002505.1	ZorA	8182816	GCF_000006745.1_NC_002505.1_Zorya_TypeI_1	1903625	1905745	Zorya	Zorya_TypeI
GCF_000006745.1	GCF_000006745.1_NC_002505.1_1633	GCF_000006745.1_NC_002505.1	Type_I_S	8182820	GCF_000006745.1_NC_002505.1_RM_Type_I_13625	1912283	1913611	RM	RM_Type_I
GCF_000006745.1	GCF_000006745.1_NC_002505.1_1634	GCF_000006745.1_NC_002505.1	Type_I_MTases	8182821	GCF_000006745.1_NC_002505.1_RM_Type_I_13625	1913628	1916009	RM	RM_Type_I
GCF_000006745.1	GCF_000006745.1_NC_002505.1_1830	GCF_000006745.1_NC_002505.1	Sp_dGTPase	8183017	GCF_000006745.1_NC_002505.1_dGTPase_1103	2131258	2132583	dGTPase	dGTPase
GCF_000006745.1	GCF_000006745.1_NC_002505.1_156	GCF_000006745.1_NC_002505.1	dCTPdeaminase	8181343	GCF_000006745.1_NC_002505.1_dCTPdeaminase_1102	175343	176932	dCTPdeaminase	dCTPdeaminase
GCF_000006745.1	GCF_000006745.1_NC_002505.1_1625	GCF_000006745.1_NC_002505.1	ZorD	8182812	GCF_000006745.1_NC_002505.1_Zorya_TypeI_1	1898009	1900807	Zorya	Zorya_TypeI
GCF_000006745.1	GCF_000006745.1_NC_002505.1_163	GCF_000006745.1_NC_002505.1	AG_E2_Prok-E2_B	8181350	GCF_000006745.1_NC_002505.1_CBASS_II_3	181732	183486	CBASS	CBASS_II
GCF_000006745.1	GCF_000006745.1_NC_002505.1_164	GCF_000006745.1_NC_002505.1	Jab	8181351	GCF_000006745.1_NC_002505.1_CBASS_II_3	183479	183946	CBASS	CBASS_II
GCF_000006745.1	GCF_000006745.1_NC_002505.1_2204	GCF_000006745.1_NC_002505.1	PtuB	8183391	GCF_000006745.1_NC_002505.1_Retron_I_A_4	2552249	2552866	Retron	Retron_I_A
GCF_000006745.1	GCF_000006745.1_NC_002505.1_1630	GCF_000006745.1_NC_002505.1	Type_I_REases	8182817	GCF_000006745.1_NC_002505.1_RM_Type_I_13625	1905790	1908849	RM	RM_Type_I
GCF_000006745.1	GCF_000006745.1_NC_002505.1_2202	GCF_000006745.1_NC_002505.1	RT_Tot	8183389	GCF_000006745.1_NC_002505.1_Retron_I_A_4	2549666	2550613	Retron	Retron_I_A
GCF_000006745.1	GCF_000006745.1_NC_002505.1_2203	GCF_000006745.1_NC_002505.1	ATPase_TypeIA	8183390	GCF_000006745.1_NC_002505.1_Retron_I_A_4	2550614	2552236	Retron	Retron_I_A
GCF_000006745.1	GCF_000006745.1_NC_002505.1_162	GCF_000006745.1_NC_002505.1	Cyclase_II	8181349	GCF_000006745.1_NC_002505.1_CBASS_II_3	180419	181729	CBASS	CBASS_II
GCF_000006745.1	GCF_000006745.1_NC_002505.1_161	GCF_000006745.1_NC_002505.1	Phospholipase	8181348	GCF_000006745.1_NC_002505.1_CBASS_II_3	179338	180405	CBASS	CBASS_II
GCF_000006765.1	GCF_000006765.1_NC_002516.2_2729	GCF_000006765.1_NC_002516.2	Type_I_MTases	7086	GCF_000006765.1_NC_002516.2_RM_Type_I_2030	3096130	3098508	RM	RM_Type_I
GCF_000006765.1	GCF_000006765.1_NC_002516.2_1370	GCF_000006765.1_NC_002516.2	DUF2290	5727	GCF_000006765.1_NC_002516.2_Rst_HelicaseDUF2290_277	1486266	1486967	Rst_HelicaseDUF2290	Rst_HelicaseDUF2290
GCF_000006765.1	GCF_000006765.1_NC_002516.2_2728	GCF_000006765.1_NC_002516.2	Type_I_S	7085	GCF_000006765.1_NC_002516.2_RM_Type_I_2030	3094757	3096052	RM	RM_Type_I
GCF_000006765.1	GCF_000006765.1_NC_002516.2_2726	GCF_000006765.1_NC_002516.2	Type_I_REases	7083	GCF_000006765.1_NC_002516.2_RM_Type_I_2030	3090221	3093661	RM	RM_Type_I
GCF_000006765.1	GCF_000006765.1_NC_002516.2_1371	GCF_000006765.1_NC_002516.2	Helicase	5728	GCF_000006765.1_NC_002516.2_Rst_HelicaseDUF2290_277	1486960	1489095	Rst_HelicaseDUF2290	Rst_HelicaseDUF2290
GCF_000006785.2	GCF_000006785.2_NC_002737.2_1249	GCF_000006785.2_NC_002737.2	cas4_I_II_III_IV_V_VI_4	20785524	GCF_000006785.2_NC_002737.2_CAS_Class1-Subtype-I-C_2390	1285205	1285879	Cas	CAS_Class1-Subtype-I-C
GCF_000006785.2	GCF_000006785.2_NC_002737.2_1250	GCF_000006785.2_NC_002737.2	cas7_I-C_13	20785525	GCF_000006785.2_NC_002737.2_CAS_Class1-Subtype-I-C_2390	1285881	1286729	Cas	CAS_Class1-Subtype-I-C
GCF_000006785.2	GCF_000006785.2_NC_002737.2_1252	GCF_000006785.2_NC_002737.2	cas5_I-C_11	20785527	GCF_000006785.2_NC_002737.2_CAS_Class1-Subtype-I-C_2390	1288629	1289357	Cas	CAS_Class1-Subtype-I-C
GCF_000006785.2	GCF_000006785.2_NC_002737.2_1248	GCF_000006785.2_NC_002737.2	cas1_I_II_III_IV_V_VI_6	20785523	GCF_000006785.2_NC_002737.2_CAS_Class1-Subtype-I-C_2390	1284183	1285208	Cas	CAS_Class1-Subtype-I-C
GCF_000006785.2	GCF_000006785.2_NC_002737.2_1253	GCF_000006785.2_NC_002737.2	cas3_I_5	20785528	GCF_000006785.2_NC_002737.2_CAS_Class1-Subtype-I-C_2390	1289490	1291898	Cas	CAS_Class1-Subtype-I-C
GCF_000006785.2	GCF_000006785.2_NC_002737.2_1251	GCF_000006785.2_NC_002737.2	cas8c_I-C_1	20785526	GCF_000006785.2_NC_002737.2_CAS_Class1-Subtype-I-C_2390	1286734	1288629	Cas	CAS_Class1-Subtype-I-C
GCF_000006785.2	GCF_000006785.2_NC_002737.2_1247	GCF_000006785.2_NC_002737.2	cas2_I_II_III_IV_V_VI_5	20785522	GCF_000006785.2_NC_002737.2_CAS_Class1-Subtype-I-C_2390	1283879	1284172	Cas	CAS_Class1-Subtype-I-C
GCF_000006785.2	GCF_000006785.2_NC_002737.2_1517	GCF_000006785.2_NC_002737.2	Type_I_MTases	20785792	GCF_000006785.2_NC_002737.2_RM_Type_I_13626	1589130	1590710	RM	RM_Type_I
GCF_000006785.2	GCF_000006785.2_NC_002737.2_822	GCF_000006785.2_NC_002737.2	cas9_II-A_II-B_II-C_3	20785097	GCF_000006785.2_NC_002737.2_CAS_Class2-Subtype-II-A_2392	854751	858857	Cas	CAS_Class2-Subtype-II-A
GCF_000006785.2	GCF_000006785.2_NC_002737.2_1515	GCF_000006785.2_NC_002737.2	Type_I_REases	20785790	GCF_000006785.2_NC_002737.2_RM_Type_I_13626	1584927	1587905	RM	RM_Type_I
GCF_000006785.2	GCF_000006785.2_NC_002737.2_1516	GCF_000006785.2_NC_002737.2	Type_I_S	20785791	GCF_000006785.2_NC_002737.2_RM_Type_I_13626	1587918	1589117	RM	RM_Type_I
GCF_000006785.2	GCF_000006785.2_NC_002737.2_825	GCF_000006785.2_NC_002737.2	csn2_II-A_4	20785100	GCF_000006785.2_NC_002737.2_CAS_Class2-Subtype-II-A_2392	860054	860716	Cas	CAS_Class2-Subtype-II-A
GCF_000006785.2	GCF_000006785.2_NC_002737.2_823	GCF_000006785.2_NC_002737.2	cas1_I_II_III_IV_V_VI_5	20785098	GCF_000006785.2_NC_002737.2_CAS_Class2-Subtype-II-A_2392	858857	859726	Cas	CAS_Class2-Subtype-II-A
GCF_000006785.2	GCF_000006785.2_NC_002737.2_824	GCF_000006785.2_NC_002737.2	cas2_I_II_III_IV_V_VI_6	20785099	GCF_000006785.2_NC_002737.2_CAS_Class2-Subtype-II-A_2392	859723	860064	Cas	CAS_Class2-Subtype-II-A
GCF_000006805.1	GCF_000006805.1_NC_001869.1_2185	GCF_000006805.1_NC_001869.1	AbiEi_1	20788219	GCF_000006805.1_NC_001869.1_AbiEii_8089	67322	68152	AbiEii	AbiEii
GCF_000006805.1	GCF_000006805.1_NC_001869.1_2223	GCF_000006805.1_NC_001869.1	Type_IIG	20788257	GCF_000006805.1_NC_001869.1_RM_Type_IIG_13627	103476	105569	RM	RM_Type_IIG
GCF_000006805.1	GCF_000006805.1_NC_001869.1_2184	GCF_000006805.1_NC_001869.1	AbiEii	20788218	GCF_000006805.1_NC_001869.1_AbiEii_8089	66513	67316	AbiEii	AbiEii
GCF_000006805.1	GCF_000006805.1_NC_001869.1_2275	GCF_000006805.1_NC_001869.1	AbiEi_1	20788309	GCF_000006805.1_NC_001869.1_AbiEii_8090	155237	156067	AbiEii	AbiEii
GCF_000006805.1	GCF_000006805.1_NC_001869.1_2276	GCF_000006805.1_NC_001869.1	AbiEii	20788310	GCF_000006805.1_NC_001869.1_AbiEii_8090	156073	156876	AbiEii	AbiEii
GCF_000006805.1	GCF_000006805.1_NC_002607.1_92	GCF_000006805.1_NC_002607.1	Type_I_MTases	20786126	GCF_000006805.1_NC_002607.1_RM_Type_I_13628	87668	89167	RM	RM_Type_I
GCF_000006805.1	GCF_000006805.1_NC_002607.1_93	GCF_000006805.1_NC_002607.1	Type_I_S	20786127	GCF_000006805.1_NC_002607.1_RM_Type_I_13628	89160	90587	RM	RM_Type_I
GCF_000006805.1	GCF_000006805.1_NC_002607.1_94	GCF_000006805.1_NC_002607.1	Type_I_REases	20786128	GCF_000006805.1_NC_002607.1_RM_Type_I_13628	90639	93641	RM	RM_Type_I
GCF_000006805.1	GCF_000006805.1_NC_002608.1_2384	GCF_000006805.1_NC_002608.1	AbiEii	20788418	GCF_000006805.1_NC_002608.1_AbiEii_7996	66513	67316	AbiEii	AbiEii
GCF_000006805.1	GCF_000006805.1_NC_002608.1_2385	GCF_000006805.1_NC_002608.1	AbiEi_1	20788419	GCF_000006805.1_NC_002608.1_AbiEii_7996	67322	68152	AbiEii	AbiEii
GCF_000006805.1	GCF_000006805.1_NC_002608.1_2423	GCF_000006805.1_NC_002608.1	Type_IIG	20788457	GCF_000006805.1_NC_002608.1_RM_Type_IIG_13629	103476	105569	RM	RM_Type_IIG
GCF_000006825.1	GCF_000006825.1_NC_002663.1_1134	GCF_000006825.1_NC_002663.1	cas9_II-A_II-B_II-C_3	20789851	GCF_000006825.1_NC_002663.1_CAS_Class2-Subtype-II-C_2398	1324015	1327185	Cas	CAS_Class2-Subtype-II-C
GCF_000006825.1	GCF_000006825.1_NC_002663.1_1552	GCF_000006825.1_NC_002663.1	Type_I_REases	20790269	GCF_000006825.1_NC_002663.1_RM_Type_I_1020	1741948	1745121	RM	RM_Type_I
GCF_000006825.1	GCF_000006825.1_NC_002663.1_1549	GCF_000006825.1_NC_002663.1	Type_I_S	20790266	GCF_000006825.1_NC_002663.1_RM_Type_I_1020	1737816	1739144	RM	RM_Type_I
GCF_000006825.1	GCF_000006825.1_NC_002663.1_1133	GCF_000006825.1_NC_002663.1	cas1_I_II_III_IV_V_VI_5	20789850	GCF_000006825.1_NC_002663.1_CAS_Class2-Subtype-II-C_2398	1323045	1323959	Cas	CAS_Class2-Subtype-II-C
GCF_000006825.1	GCF_000006825.1_NC_002663.1_704	GCF_000006825.1_NC_002663.1	Type_III_REases	20789421	GCF_000006825.1_NC_002663.1_RM_Type_III_1021	813084	816215	RM	RM_Type_III
GCF_000006825.1	GCF_000006825.1_NC_002663.1_1548	GCF_000006825.1_NC_002663.1	Type_I_MTases	20790265	GCF_000006825.1_NC_002663.1_RM_Type_I_1020	1736117	1737823	RM	RM_Type_I
GCF_000006825.1	GCF_000006825.1_NC_002663.1_1551	GCF_000006825.1_NC_002663.1	Abi_2	20790268	GCF_000006825.1_NC_002663.1_Abi2_1104	1740835	1741764	Abi2	Abi2
GCF_000006825.1	GCF_000006825.1_NC_002663.1_1796	GCF_000006825.1_NC_002663.1	Abi_2	20790513	GCF_000006825.1_NC_002663.1_Abi2_1105	2007544	2008494	Abi2	Abi2
GCF_000006825.1	GCF_000006825.1_NC_002663.1_315	GCF_000006825.1_NC_002663.1	cas8f_I-F_3	20789032	GCF_000006825.1_NC_002663.1_CAS_Class1-Subtype-I-F_2396	358606	359940	Cas	CAS_Class1-Subtype-I-F
GCF_000006825.1	GCF_000006825.1_NC_002663.1_290	GCF_000006825.1_NC_002663.1	PtuA_2	20789007	GCF_000006825.1_NC_002663.1_Septu_443	321193	322746	Septu	Septu
GCF_000006825.1	GCF_000006825.1_NC_002663.1_884	GCF_000006825.1_NC_002663.1	Sp_dGTPase	20789601	GCF_000006825.1_NC_002663.1_dGTPase_1106	1034068	1035420	dGTPase	dGTPase
GCF_000006825.1	GCF_000006825.1_NC_002663.1_1132	GCF_000006825.1_NC_002663.1	cas2_I_II_III_IV_V_VI_6	20789849	GCF_000006825.1_NC_002663.1_CAS_Class2-Subtype-II-C_2398	1322726	1323052	Cas	CAS_Class2-Subtype-II-C
GCF_000006825.1	GCF_000006825.1_NC_002663.1_319	GCF_000006825.1_NC_002663.1	cas1_I-F_1	20789036	GCF_000006825.1_NC_002663.1_CAS_Class1-Subtype-I-F_2396	364764	365744	Cas	CAS_Class1-Subtype-I-F
GCF_000006825.1	GCF_000006825.1_NC_002663.1_320	GCF_000006825.1_NC_002663.1	cas3f_I-F_1	20789037	GCF_000006825.1_NC_002663.1_CAS_Class1-Subtype-I-F_2396	365725	369045	Cas	CAS_Class1-Subtype-I-F
GCF_000006825.1	GCF_000006825.1_NC_002663.1_316	GCF_000006825.1_NC_002663.1	cas5f_I-F_2	20789033	GCF_000006825.1_NC_002663.1_CAS_Class1-Subtype-I-F_2396	359950	360933	Cas	CAS_Class1-Subtype-I-F
GCF_000006825.1	GCF_000006825.1_NC_002663.1_291	GCF_000006825.1_NC_002663.1	PtuB_2	20789008	GCF_000006825.1_NC_002663.1_Septu_443	322733	323638	Septu	Septu
GCF_000006825.1	GCF_000006825.1_NC_002663.1_317	GCF_000006825.1_NC_002663.1	cas7f_I-F_1	20789034	GCF_000006825.1_NC_002663.1_CAS_Class1-Subtype-I-F_2396	360936	361943	Cas	CAS_Class1-Subtype-I-F
GCF_000006825.1	GCF_000006825.1_NC_002663.1_318	GCF_000006825.1_NC_002663.1	cas6f_I_II_III_IV_V_VI_1	20789035	GCF_000006825.1_NC_002663.1_CAS_Class1-Subtype-I-F_2396	361946	362506	Cas	CAS_Class1-Subtype-I-F
GCF_000006825.1	GCF_000006825.1_NC_002663.1_703	GCF_000006825.1_NC_002663.1	Type_III_MTases	20789420	GCF_000006825.1_NC_002663.1_RM_Type_III_1021	811182	813074	RM	RM_Type_III
GCF_000006845.1	GCF_000006845.1_NC_002946.2_1150	GCF_000006845.1_NC_002946.2	Type_II_MTases	20791892	GCF_000006845.1_NC_002946.2_RM_Type_II_1027	1113350	1113958	RM	RM_Type_II
GCF_000006845.1	GCF_000006845.1_NC_002946.2_369	GCF_000006845.1_NC_002946.2	Type_II_MTases	20791111	GCF_000006845.1_NC_002946.2_RM_Type_II_1024	357319	358443	RM	RM_Type_II
GCF_000006845.1	GCF_000006845.1_NC_002946.2_1182	GCF_000006845.1_NC_002946.2	Type_II_REases	20791924	GCF_000006845.1_NC_002946.2_RM_Type_II_1028	1157888	1158529	RM	RM_Type_II
GCF_000006845.1	GCF_000006845.1_NC_002946.2_1148	GCF_000006845.1_NC_002946.2	Type_II_REases	20791890	GCF_000006845.1_NC_002946.2_RM_Type_II_1027	1111325	1112968	RM	RM_Type_II
GCF_000006845.1	GCF_000006845.1_NC_002946.2_1149	GCF_000006845.1_NC_002946.2	Type_II_MTases	20791891	GCF_000006845.1_NC_002946.2_RM_Type_II_1027	1112982	1113311	RM	RM_Type_II
GCF_000006845.1	GCF_000006845.1_NC_002946.2_1765	GCF_000006845.1_NC_002946.2	Type_II_REases	20792507	GCF_000006845.1_NC_002946.2_RM_Type_II_1029	1767136	1767651	RM	RM_Type_II
GCF_000006845.1	GCF_000006845.1_NC_002946.2_545	GCF_000006845.1_NC_002946.2	Type_III_MTases	20791287	GCF_000006845.1_NC_002946.2_RM_Type_III_1032	518016	520079	RM	RM_Type_III
GCF_000006845.1	GCF_000006845.1_NC_002946.2_1183	GCF_000006845.1_NC_002946.2	Type_II_MTases	20791925	GCF_000006845.1_NC_002946.2_RM_Type_II_1028	1158533	1159666	RM	RM_Type_II
GCF_000006845.1	GCF_000006845.1_NC_002946.2_368	GCF_000006845.1_NC_002946.2	Type_II_REases	20791110	GCF_000006845.1_NC_002946.2_RM_Type_II_1024	356285	357322	RM	RM_Type_II
GCF_000006845.1	GCF_000006845.1_NC_002946.2_305	GCF_000006845.1_NC_002946.2	Type_II_MTases	20791047	GCF_000006845.1_NC_002946.2_RM_Type_II_1023	301780	302118	RM	RM_Type_II
GCF_000006845.1	GCF_000006845.1_NC_002946.2_1766	GCF_000006845.1_NC_002946.2	Type_II_MTases	20792508	GCF_000006845.1_NC_002946.2_RM_Type_II_1029	1767656	1768648	RM	RM_Type_II
GCF_000006845.1	GCF_000006845.1_NC_002946.2_546	GCF_000006845.1_NC_002946.2	Type_III_REases	20791288	GCF_000006845.1_NC_002946.2_RM_Type_III_1032	520169	523108	RM	RM_Type_III
GCF_000006845.1	GCF_000006845.1_NC_002946.2_637	GCF_000006845.1_NC_002946.2	Type_III_REases	20791379	GCF_000006845.1_NC_002946.2_RM_Type_III_1033	627312	630086	RM	RM_Type_III
GCF_000006845.1	GCF_000006845.1_NC_002946.2_700	GCF_000006845.1_NC_002946.2	KwaB_2	20791442	GCF_000006845.1_NC_002946.2_Kiwa_1	695182	696024	Kiwa	Kiwa
GCF_000006845.1	GCF_000006845.1_NC_002946.2_367	GCF_000006845.1_NC_002946.2	Type_II_REases	20791109	GCF_000006845.1_NC_002946.2_RM_Type_II_1024	354395	356284	RM	RM_Type_II
GCF_000006845.1	GCF_000006845.1_NC_002946.2_674	GCF_000006845.1_NC_002946.2	Type_II_REases	20791416	GCF_000006845.1_NC_002946.2_RM_Type_II_1025	664091	664822	RM	RM_Type_II
GCF_000006845.1	GCF_000006845.1_NC_002946.2_1974	GCF_000006845.1_NC_002946.2	Type_II_MTases	20792716	GCF_000006845.1_NC_002946.2_RM_Type_II_1030	1963964	1964911	RM	RM_Type_II
GCF_000006845.1	GCF_000006845.1_NC_002946.2_1975	GCF_000006845.1_NC_002946.2	Type_II_REases	20792717	GCF_000006845.1_NC_002946.2_RM_Type_II_1030	1964908	1965960	RM	RM_Type_II
GCF_000006845.1	GCF_000006845.1_NC_002946.2_638	GCF_000006845.1_NC_002946.2	Type_III_MTases	20791380	GCF_000006845.1_NC_002946.2_RM_Type_III_1033	630076	632346	RM	RM_Type_III
GCF_000006845.1	GCF_000006845.1_NC_002946.2_307	GCF_000006845.1_NC_002946.2	Type_II_REases	20791049	GCF_000006845.1_NC_002946.2_RM_Type_II_1023	302383	303132	RM	RM_Type_II
GCF_000006845.1	GCF_000006845.1_NC_002946.2_360	GCF_000006845.1_NC_002946.2	Type_IIG	20791102	GCF_000006845.1_NC_002946.2_RM_Type_IIG_1031	347355	348179	RM	RM_Type_IIG
GCF_000006845.1	GCF_000006845.1_NC_002946.2_867	GCF_000006845.1_NC_002946.2	Type_II_REases	20791609	GCF_000006845.1_NC_002946.2_RM_Type_II_1026	858005	858865	RM	RM_Type_II
GCF_000006845.1	GCF_000006845.1_NC_002946.2_698	GCF_000006845.1_NC_002946.2	Type_I_S	20791440	GCF_000006845.1_NC_002946.2_RM_Type_I_1022	693416	694618	RM	RM_Type_I
GCF_000006845.1	GCF_000006845.1_NC_002946.2_675	GCF_000006845.1_NC_002946.2	Type_II_MTases	20791417	GCF_000006845.1_NC_002946.2_RM_Type_II_1025	664838	666109	RM	RM_Type_II
GCF_000006845.1	GCF_000006845.1_NC_002946.2_701	GCF_000006845.1_NC_002946.2	Type_I_MTases	20791443	GCF_000006845.1_NC_002946.2_RM_Type_I_1022	696091	697692	RM	RM_Type_I
GCF_000006845.1	GCF_000006845.1_NC_002946.2_866	GCF_000006845.1_NC_002946.2	Type_II_MTases	20791608	GCF_000006845.1_NC_002946.2_RM_Type_II_1026	857066	858004	RM	RM_Type_II
GCF_000006845.1	GCF_000006845.1_NC_002946.2_699	GCF_000006845.1_NC_002946.2	KwaA	20791441	GCF_000006845.1_NC_002946.2_Kiwa_1	694611	695171	Kiwa	Kiwa
GCF_000006845.1	GCF_000006845.1_NC_002946.2_696	GCF_000006845.1_NC_002946.2	Type_I_REases	20791438	GCF_000006845.1_NC_002946.2_RM_Type_I_1022	690081	693086	RM	RM_Type_I
GCF_000006865.1	GCF_000006865.1_NC_002662.1_659	GCF_000006865.1_NC_002662.1	Type_I_S	20793573	GCF_000006865.1_NC_002662.1_RM_Type_I_13630	645351	646574	RM	RM_Type_I
GCF_000006865.1	GCF_000006865.1_NC_002662.1_658	GCF_000006865.1_NC_002662.1	Type_I_MTases	20793572	GCF_000006865.1_NC_002662.1_RM_Type_I_13630	643807	645354	RM	RM_Type_I
GCF_000006865.1	GCF_000006865.1_NC_002662.1_657	GCF_000006865.1_NC_002662.1	Type_I_REases	20793571	GCF_000006865.1_NC_002662.1_RM_Type_I_13630	640780	643767	RM	RM_Type_I
GCF_000006885.1	GCF_000006885.1_NC_003028.3_1132	GCF_000006885.1_NC_003028.3	Type_IIG	20796352	GCF_000006885.1_NC_003028.3_RM_Type_IIG_13634	1151348	1154602	RM	RM_Type_IIG
GCF_000006885.1	GCF_000006885.1_NC_003028.3_467	GCF_000006885.1_NC_003028.3	Type_I_S	20795687	GCF_000006885.1_NC_003028.3_RM_Type_I_13631	486054	487334	RM	RM_Type_I
GCF_000006885.1	GCF_000006885.1_NC_003028.3_823	GCF_000006885.1_NC_003028.3	Type_I_REases	20796043	GCF_000006885.1_NC_003028.3_RM_Type_I_13632	840125	843475	RM	RM_Type_I
GCF_000006885.1	GCF_000006885.1_NC_003028.3_1161	GCF_000006885.1_NC_003028.3	Type_IV_REases	20796381	GCF_000006885.1_NC_003028.3_RM_Type_IV_13635	1186000	1187931	RM	RM_Type_IV
GCF_000006885.1	GCF_000006885.1_NC_003028.3_472	GCF_000006885.1_NC_003028.3	Type_I_REases	20795692	GCF_000006885.1_NC_003028.3_RM_Type_I_13631	491796	494129	RM	RM_Type_I
GCF_000006885.1	GCF_000006885.1_NC_003028.3_1332	GCF_000006885.1_NC_003028.3	Type_II_REases	20796552	GCF_000006885.1_NC_003028.3_RM_Type_II_13633	1349197	1349379	RM	RM_Type_II
GCF_000006885.1	GCF_000006885.1_NC_003028.3_1334	GCF_000006885.1_NC_003028.3	Type_II_MTases	20796554	GCF_000006885.1_NC_003028.3_RM_Type_II_13633	1349751	1350941	RM	RM_Type_II
GCF_000006885.1	GCF_000006885.1_NC_003028.3_470	GCF_000006885.1_NC_003028.3	Type_I_S	20795690	GCF_000006885.1_NC_003028.3_RM_Type_I_13631	488752	490320	RM	RM_Type_I
GCF_000006885.1	GCF_000006885.1_NC_003028.3_471	GCF_000006885.1_NC_003028.3	Type_I_MTases	20795691	GCF_000006885.1_NC_003028.3_RM_Type_I_13631	490320	491783	RM	RM_Type_I
GCF_000006885.1	GCF_000006885.1_NC_003028.3_822	GCF_000006885.1_NC_003028.3	Type_I_S	20796042	GCF_000006885.1_NC_003028.3_RM_Type_I_13632	839514	840095	RM	RM_Type_I
GCF_000006885.1	GCF_000006885.1_NC_003028.3_818	GCF_000006885.1_NC_003028.3	Type_I_S	20796038	GCF_000006885.1_NC_003028.3_RM_Type_I_13632	836581	837702	RM	RM_Type_I
GCF_000006885.1	GCF_000006885.1_NC_003028.3_817	GCF_000006885.1_NC_003028.3	Type_I_MTases	20796037	GCF_000006885.1_NC_003028.3_RM_Type_I_13632	835075	836568	RM	RM_Type_I
GCF_000006885.1	GCF_000006885.1_NC_003028.3_469	GCF_000006885.1_NC_003028.3	Type_I_S	20795689	GCF_000006885.1_NC_003028.3_RM_Type_I_13631	488199	488798	RM	RM_Type_I
GCF_000006905.1	GCF_000006905.1_NC_002696.2_636	GCF_000006905.1_NC_002696.2	Type_I_MTases	636	GCF_000006905.1_NC_002696.2_RM_Type_I_13636	684666	686501	RM	RM_Type_I
GCF_000006905.1	GCF_000006905.1_NC_002696.2_1070	GCF_000006905.1_NC_002696.2	Type_II_REases	1070	GCF_000006905.1_NC_002696.2_RM_Type_II_13637	1160908	1162899	RM	RM_Type_II
GCF_000006905.1	GCF_000006905.1_NC_002696.2_1072	GCF_000006905.1_NC_002696.2	Type_II_MTases	1072	GCF_000006905.1_NC_002696.2_RM_Type_II_13637	1164128	1165135	RM	RM_Type_II
GCF_000006905.1	GCF_000006905.1_NC_002696.2_2767	GCF_000006905.1_NC_002696.2	2TM_5	2767	GCF_000006905.1_NC_002696.2_CBASS_I_2195	2918756	2919265	CBASS	CBASS_I
GCF_000006905.1	GCF_000006905.1_NC_002696.2_2765	GCF_000006905.1_NC_002696.2	Effector_TIR	2765	GCF_000006905.1_NC_002696.2_CBASS_I_2195	2917127	2918041	CBASS	CBASS_I
GCF_000006905.1	GCF_000006905.1_NC_002696.2_2766	GCF_000006905.1_NC_002696.2	AG_cyclase	2766	GCF_000006905.1_NC_002696.2_CBASS_I_2195	2918042	2918743	CBASS	CBASS_I
GCF_000006905.1	GCF_000006905.1_NC_002696.2_855	GCF_000006905.1_NC_002696.2	Type_IIG	855	GCF_000006905.1_NC_002696.2_RM_Type_IIG_13638	921395	924352	RM	RM_Type_IIG
GCF_000006905.1	GCF_000006905.1_NC_002696.2_637	GCF_000006905.1_NC_002696.2	Type_I_S	637	GCF_000006905.1_NC_002696.2_RM_Type_I_13636	686498	687850	RM	RM_Type_I
GCF_000006905.1	GCF_000006905.1_NC_002696.2_639	GCF_000006905.1_NC_002696.2	Type_I_REases	639	GCF_000006905.1_NC_002696.2_RM_Type_I_13636	688901	691795	RM	RM_Type_I
GCF_000006905.1	GCF_000006905.1_NC_002696.2_2763	GCF_000006905.1_NC_002696.2	AG_cyclase	2763	GCF_000006905.1_NC_002696.2_CBASS_I_2195	2914785	2916311	CBASS	CBASS_I
GCF_000006925.2	GCF_000006925.2_NC_004337.2_3988	GCF_000006925.2_NC_004337.2	Type_I_REases	13917	GCF_000006925.2_NC_004337.2_RM_Type_I_2031	4537836	4540268	RM	RM_Type_I
GCF_000006925.2	GCF_000006925.2_NC_004337.2_3986	GCF_000006925.2_NC_004337.2	Type_I_S	13915	GCF_000006925.2_NC_004337.2_RM_Type_I_2031	4534639	4536300	RM	RM_Type_I
GCF_000006925.2	GCF_000006925.2_NC_004337.2_3987	GCF_000006925.2_NC_004337.2	Type_I_MTases	13916	GCF_000006925.2_NC_004337.2_RM_Type_I_2031	4536300	4537805	RM	RM_Type_I
GCF_000006945.2	GCF_000006945.2_NC_003197.2_2850	GCF_000006945.2_NC_003197.2	cas7_I-E_2	17092	GCF_000006945.2_NC_003197.2_CAS_Class1-Subtype-I-E_1512	3080850	3081908	Cas	CAS_Class1-Subtype-I-E
GCF_000006945.2	GCF_000006945.2_NC_003197.2_2664	GCF_000006945.2_NC_003197.2	DUF4435	16906	GCF_000006945.2_NC_003197.2_PARIS_I_1	2887405	2888223	Rst_PARIS	PARIS_I
GCF_000006945.2	GCF_000006945.2_NC_003197.2_2849	GCF_000006945.2_NC_003197.2	cas5_I-E_3	17091	GCF_000006945.2_NC_003197.2_CAS_Class1-Subtype-I-E_1512	3080093	3080839	Cas	CAS_Class1-Subtype-I-E
GCF_000006945.2	GCF_000006945.2_NC_003197.2_2848	GCF_000006945.2_NC_003197.2	cas6e_I_II_III_IV_V_VI_1	17090	GCF_000006945.2_NC_003197.2_CAS_Class1-Subtype-I-E_1512	3079461	3080111	Cas	CAS_Class1-Subtype-I-E
GCF_000006945.2	GCF_000006945.2_NC_003197.2_2853	GCF_000006945.2_NC_003197.2	cas3_I_5	17095	GCF_000006945.2_NC_003197.2_CAS_Class1-Subtype-I-E_1512	3084047	3086710	Cas	CAS_Class1-Subtype-I-E
GCF_000006945.2	GCF_000006945.2_NC_003197.2_4345	GCF_000006945.2_NC_003197.2	brxC	18587	GCF_000006945.2_NC_003197.2_BREX_I_676	4747003	4750644	BREX	BREX_I
GCF_000006945.2	GCF_000006945.2_NC_003197.2_2852	GCF_000006945.2_NC_003197.2	cas8e_I-E_1	17094	GCF_000006945.2_NC_003197.2_CAS_Class1-Subtype-I-E_1512	3082479	3084035	Cas	CAS_Class1-Subtype-I-E
GCF_000006945.2	GCF_000006945.2_NC_003197.2_2663	GCF_000006945.2_NC_003197.2	AAA_15	16905	GCF_000006945.2_NC_003197.2_PARIS_I_1	2886077	2887360	Rst_PARIS	PARIS_I
GCF_000006945.2	GCF_000006945.2_NC_003197.2_4340	GCF_000006945.2_NC_003197.2	brxL	18582	GCF_000006945.2_NC_003197.2_BREX_I_676	4736695	4738779	BREX	BREX_I
GCF_000006945.2	GCF_000006945.2_NC_003197.2_2851	GCF_000006945.2_NC_003197.2	cse2gr11_I-E_2	17093	GCF_000006945.2_NC_003197.2_CAS_Class1-Subtype-I-E_1512	3081922	3082482	Cas	CAS_Class1-Subtype-I-E
GCF_000006945.2	GCF_000006945.2_NC_003197.2_2847	GCF_000006945.2_NC_003197.2	cas1_I-E_1	17089	GCF_000006945.2_NC_003197.2_CAS_Class1-Subtype-I-E_1512	3078544	3079464	Cas	CAS_Class1-Subtype-I-E
GCF_000006945.2	GCF_000006945.2_NC_003197.2_4343	GCF_000006945.2_NC_003197.2	AAA_21	18585	GCF_000006945.2_NC_003197.2_PARIS_II_2	4742189	4743280	Rst_PARIS	PARIS_II
GCF_000006945.2	GCF_000006945.2_NC_003197.2_4344	GCF_000006945.2_NC_003197.2	pglX1	18586	GCF_000006945.2_NC_003197.2_BREX_I_676	4743280	4746957	BREX	BREX_I
GCF_000006945.2	GCF_000006945.2_NC_003197.2_4373	GCF_000006945.2_NC_003197.2	Type_I_S	18615	GCF_000006945.2_NC_003197.2_RM_Type_I_2032	4777624	4779033	RM	RM_Type_I
GCF_000006945.2	GCF_000006945.2_NC_003197.2_345	GCF_000006945.2_NC_003197.2	Type_III_MTases	14587	GCF_000006945.2_NC_003197.2_RM_Type_III_2033	403332	405290	RM	RM_Type_III
GCF_000006945.2	GCF_000006945.2_NC_003197.2_4346	GCF_000006945.2_NC_003197.2	brxB_DUF1788	18588	GCF_000006945.2_NC_003197.2_BREX_I_676	4750656	4751258	BREX	BREX_I
GCF_000006945.2	GCF_000006945.2_NC_003197.2_4347	GCF_000006945.2_NC_003197.2	brxA_DUF1819	18589	GCF_000006945.2_NC_003197.2_BREX_I_676	4751255	4751857	BREX	BREX_I
GCF_000006945.2	GCF_000006945.2_NC_003197.2_4376	GCF_000006945.2_NC_003197.2	Type_IV_REases	18618	GCF_000006945.2_NC_003197.2_RM_Type_IV_2034	4784484	4785398	RM	RM_Type_IV
GCF_000006945.2	GCF_000006945.2_NC_003197.2_4341	GCF_000006945.2_NC_003197.2	pglZA	18583	GCF_000006945.2_NC_003197.2_BREX_I_676	4738790	4741387	BREX	BREX_I
GCF_000006945.2	GCF_000006945.2_NC_003197.2_3733	GCF_000006945.2_NC_003197.2	NDT	17975	GCF_000006945.2_NC_003197.2_Retron_II_677	4051391	4052353	Retron	Retron_II
GCF_000006945.2	GCF_000006945.2_NC_003197.2_3734	GCF_000006945.2_NC_003197.2	RT_Tot	17976	GCF_000006945.2_NC_003197.2_Retron_II_677	4052419	4053288	Retron	Retron_II
GCF_000006945.2	GCF_000006945.2_NC_003197.2_4375	GCF_000006945.2_NC_003197.2	Type_I_REases	18617	GCF_000006945.2_NC_003197.2_RM_Type_I_2032	4780777	4784286	RM	RM_Type_I
GCF_000006945.2	GCF_000006945.2_NC_003197.2_4342	GCF_000006945.2_NC_003197.2	DUF4435	18584	GCF_000006945.2_NC_003197.2_PARIS_II_2	4741390	4742211	Rst_PARIS	PARIS_II
GCF_000006945.2	GCF_000006945.2_NC_003197.2_346	GCF_000006945.2_NC_003197.2	Type_III_REases	14588	GCF_000006945.2_NC_003197.2_RM_Type_III_2033	405300	408272	RM	RM_Type_III
GCF_000006945.2	GCF_000006945.2_NC_003197.2_4374	GCF_000006945.2_NC_003197.2	Type_I_MTases	18616	GCF_000006945.2_NC_003197.2_RM_Type_I_2032	4779030	4780619	RM	RM_Type_I
GCF_000006945.2	GCF_000006945.2_NC_003197.2_2846	GCF_000006945.2_NC_003197.2	cas2_I-E_2	17088	GCF_000006945.2_NC_003197.2_CAS_Class1-Subtype-I-E_1512	3078251	3078547	Cas	CAS_Class1-Subtype-I-E
GCF_000006965.1	GCF_000006965.1_NC_003047.1_503	GCF_000006965.1_NC_003047.1	PtuA	8185284	GCF_000006965.1_NC_003047.1_Septu_1	555359	556690	Septu	Septu
GCF_000006965.1	GCF_000006965.1_NC_003047.1_599	GCF_000006965.1_NC_003047.1	Type_I_MTases	8185380	GCF_000006965.1_NC_003047.1_RM_Type_I_13639	669078	670658	RM	RM_Type_I
GCF_000006965.1	GCF_000006965.1_NC_003047.1_3175	GCF_000006965.1_NC_003047.1	DruM	8187956	GCF_000006965.1_NC_003047.1_Druantia_II_394	3427974	3429296	Druantia	Druantia_II
GCF_000006965.1	GCF_000006965.1_NC_003047.1_598	GCF_000006965.1_NC_003047.1	Type_I_S	8185379	GCF_000006965.1_NC_003047.1_RM_Type_I_13639	667807	669081	RM	RM_Type_I
GCF_000006965.1	GCF_000006965.1_NC_003047.1_502	GCF_000006965.1_NC_003047.1	HNH_TIGR02646	8185283	GCF_000006965.1_NC_003047.1_Septu_1	554710	555357	Septu	Septu
GCF_000006965.1	GCF_000006965.1_NC_003047.1_3173	GCF_000006965.1_NC_003047.1	DruE_2	8187954	GCF_000006965.1_NC_003047.1_Druantia_II_394	3419212	3424710	Druantia	Druantia_II
GCF_000006965.1	GCF_000006965.1_NC_003047.1_597	GCF_000006965.1_NC_003047.1	Type_I_REases	8185378	GCF_000006965.1_NC_003047.1_RM_Type_I_13639	664606	667803	RM	RM_Type_I
GCF_000006965.1	GCF_000006965.1_NC_003047.1_3174	GCF_000006965.1_NC_003047.1	DruF	8187955	GCF_000006965.1_NC_003047.1_Druantia_II_394	3424676	3427669	Druantia	Druantia_II
GCF_000006985.1	GCF_000006985.1_NC_002932.3_1010	GCF_000006985.1_NC_002932.3	Type_II_REases	19800	GCF_000006985.1_NC_002932.3_RM_Type_II_2035	1089912	1091486	RM	RM_Type_II
GCF_000006985.1	GCF_000006985.1_NC_002932.3_801	GCF_000006985.1_NC_002932.3	Type_III_REases	19591	GCF_000006985.1_NC_002932.3_RM_Type_III_2037	862683	865658	RM	RM_Type_III
GCF_000006985.1	GCF_000006985.1_NC_002932.3_1011	GCF_000006985.1_NC_002932.3	Type_IIG	19801	GCF_000006985.1_NC_002932.3_RM_Type_IIG_2036	1091506	1094091	RM	RM_Type_IIG
GCF_000006985.1	GCF_000006985.1_NC_002932.3_1514	GCF_000006985.1_NC_002932.3	Type_III_MTases	20304	GCF_000006985.1_NC_002932.3_RM_Type_III_2038	1638084	1641449	RM	RM_Type_III
GCF_000006985.1	GCF_000006985.1_NC_002932.3_1009	GCF_000006985.1_NC_002932.3	Type_II_MTases	19799	GCF_000006985.1_NC_002932.3_RM_Type_II_2035	1089271	1089915	RM	RM_Type_II
GCF_000006985.1	GCF_000006985.1_NC_002932.3_1739	GCF_000006985.1_NC_002932.3	cas7_I-E_2	20529	GCF_000006985.1_NC_002932.3_CAS_Class1-Subtype-I-E_5847	1874340	1875386	Cas	CAS_Class1-Subtype-I-E
GCF_000006985.1	GCF_000006985.1_NC_002932.3_1735	GCF_000006985.1_NC_002932.3	cas3_I_2	20525	GCF_000006985.1_NC_002932.3_CAS_Class1-Subtype-I-E_5847	1868933	1871518	Cas	CAS_Class1-Subtype-I-E
GCF_000006985.1	GCF_000006985.1_NC_002932.3_983	GCF_000006985.1_NC_002932.3	cas2_I_II_III_IV_V_VI_3	19773	GCF_000006985.1_NC_002932.3_CAS_Class1-Subtype-I-C_5846	1055243	1055533	Cas	CAS_Class1-Subtype-I-C
GCF_000006985.1	GCF_000006985.1_NC_002932.3_1515	GCF_000006985.1_NC_002932.3	Type_III_REases	20305	GCF_000006985.1_NC_002932.3_RM_Type_III_2038	1641449	1644286	RM	RM_Type_III
GCF_000006985.1	GCF_000006985.1_NC_002932.3_798	GCF_000006985.1_NC_002932.3	Type_III_MTases	19588	GCF_000006985.1_NC_002932.3_RM_Type_III_2037	858864	860873	RM	RM_Type_III
GCF_000006985.1	GCF_000006985.1_NC_002932.3_989	GCF_000006985.1_NC_002932.3	cas3_I_5	19779	GCF_000006985.1_NC_002932.3_CAS_Class1-Subtype-I-C_5846	1060599	1062605	Cas	CAS_Class1-Subtype-I-C
GCF_000006985.1	GCF_000006985.1_NC_002932.3_1736	GCF_000006985.1_NC_002932.3	cas8e_I-E_1	20526	GCF_000006985.1_NC_002932.3_CAS_Class1-Subtype-I-E_5847	1871536	1873128	Cas	CAS_Class1-Subtype-I-E
GCF_000006985.1	GCF_000006985.1_NC_002932.3_984	GCF_000006985.1_NC_002932.3	cas1_I_II_III_IV_V_VI_6	19774	GCF_000006985.1_NC_002932.3_CAS_Class1-Subtype-I-C_5846	1055537	1056568	Cas	CAS_Class1-Subtype-I-C
GCF_000006985.1	GCF_000006985.1_NC_002932.3_985	GCF_000006985.1_NC_002932.3	cas4_I_II_III_IV_V_VI_1	19775	GCF_000006985.1_NC_002932.3_CAS_Class1-Subtype-I-C_5846	1056565	1057209	Cas	CAS_Class1-Subtype-I-C
GCF_000006985.1	GCF_000006985.1_NC_002932.3_1738	GCF_000006985.1_NC_002932.3	cas6e_I_II_III_IV_V_VI_1	20528	GCF_000006985.1_NC_002932.3_CAS_Class1-Subtype-I-E_5847	1873698	1874327	Cas	CAS_Class1-Subtype-I-E
GCF_000006985.1	GCF_000006985.1_NC_002932.3_988	GCF_000006985.1_NC_002932.3	cas5_I-C_5	19778	GCF_000006985.1_NC_002932.3_CAS_Class1-Subtype-I-C_5846	1059862	1060575	Cas	CAS_Class1-Subtype-I-C
GCF_000006985.1	GCF_000006985.1_NC_002932.3_1741	GCF_000006985.1_NC_002932.3	cas1_I-E_1	20531	GCF_000006985.1_NC_002932.3_CAS_Class1-Subtype-I-E_5847	1876089	1876979	Cas	CAS_Class1-Subtype-I-E
GCF_000006985.1	GCF_000006985.1_NC_002932.3_1742	GCF_000006985.1_NC_002932.3	cas2_I-E_2	20532	GCF_000006985.1_NC_002932.3_CAS_Class1-Subtype-I-E_5847	1876967	1877302	Cas	CAS_Class1-Subtype-I-E
GCF_000006985.1	GCF_000006985.1_NC_002932.3_987	GCF_000006985.1_NC_002932.3	cas8c_I-C_1	19777	GCF_000006985.1_NC_002932.3_CAS_Class1-Subtype-I-C_5846	1058129	1059865	Cas	CAS_Class1-Subtype-I-C
GCF_000006985.1	GCF_000006985.1_NC_002932.3_986	GCF_000006985.1_NC_002932.3	cas7_I-C_7	19776	GCF_000006985.1_NC_002932.3_CAS_Class1-Subtype-I-C_5846	1057212	1058111	Cas	CAS_Class1-Subtype-I-C
GCF_000006985.1	GCF_000006985.1_NC_002932.3_1737	GCF_000006985.1_NC_002932.3	cse2gr11_I-E_1	20527	GCF_000006985.1_NC_002932.3_CAS_Class1-Subtype-I-E_5847	1873165	1873701	Cas	CAS_Class1-Subtype-I-E
GCF_000006985.1	GCF_000006985.1_NC_002932.3_1740	GCF_000006985.1_NC_002932.3	cas5_I-E_3	20530	GCF_000006985.1_NC_002932.3_CAS_Class1-Subtype-I-E_5847	1875383	1876099	Cas	CAS_Class1-Subtype-I-E
GCF_000007005.1	GCF_000007005.1_NC_002754.1_1341	GCF_000007005.1_NC_002754.1	cas4_I_II_III_IV_V_VI_4	8192309	GCF_000007005.1_NC_002754.1_CAS_Class1-Subtype-I-A_1	1241341	1241898	Cas	CAS_Class1-Subtype-I-A
GCF_000007005.1	GCF_000007005.1_NC_002754.1_1348	GCF_000007005.1_NC_002754.1	cas5_I-A_12	8192316	GCF_000007005.1_NC_002754.1_CAS_Class1-Subtype-I-A_1	1248041	1248832	Cas	CAS_Class1-Subtype-I-A
GCF_000007005.1	GCF_000007005.1_NC_002754.1_1381	GCF_000007005.1_NC_002754.1	csm3gr7_III-A_III-D_10	8192349	GCF_000007005.1_NC_002754.1_CAS_Class1-Subtype-III-D_7	1284840	1285598	Cas	CAS_Class1-Subtype-III-D
GCF_000007005.1	GCF_000007005.1_NC_002754.1_1385	GCF_000007005.1_NC_002754.1	cas6_I_II_III_IV_V_VI_7	8192353	GCF_000007005.1_NC_002754.1_CAS_Class1-Subtype-III-D_7	1289656	1290519	Cas	CAS_Class1-Subtype-III-D
GCF_000007005.1	GCF_000007005.1_NC_002754.1_1347	GCF_000007005.1_NC_002754.1	cas7_I-A_1	8192315	GCF_000007005.1_NC_002754.1_CAS_Class1-Subtype-I-A_1	1247105	1248040	Cas	CAS_Class1-Subtype-I-A
GCF_000007005.1	GCF_000007005.1_NC_002754.1_1387	GCF_000007005.1_NC_002754.1	cas3HD_I_3	8192355	GCF_000007005.1_NC_002754.1_CAS_Class1-Subtype-I-A_2	1291579	1292313	Cas	CAS_Class1-Subtype-I-A
GCF_000007005.1	GCF_000007005.1_NC_002754.1_1392	GCF_000007005.1_NC_002754.1	casR_I_2	8192360	GCF_000007005.1_NC_002754.1_CAS_Class1-Subtype-I-A_2	1296030	1296641	Cas	CAS_Class1-Subtype-I-A
GCF_000007005.1	GCF_000007005.1_NC_002754.1_1385	GCF_000007005.1_NC_002754.1	cas6_I_II_III_IV_V_VI_7	8192353	GCF_000007005.1_NC_002754.1_CAS_Class1-Subtype-I-A_2	1289656	1290519	Cas	CAS_Class1-Subtype-I-A
GCF_000007005.1	GCF_000007005.1_NC_002754.1_1386	GCF_000007005.1_NC_002754.1	cas8a1_I-A_2	8192354	GCF_000007005.1_NC_002754.1_CAS_Class1-Subtype-I-A_2	1290519	1291598	Cas	CAS_Class1-Subtype-I-A
GCF_000007005.1	GCF_000007005.1_NC_002754.1_1340	GCF_000007005.1_NC_002754.1	cas4_I_II_III_IV_V_VI_7	8192308	GCF_000007005.1_NC_002754.1_CAS_Class1-Subtype-I-A_1	1240458	1241333	Cas	CAS_Class1-Subtype-I-A
GCF_000007005.1	GCF_000007005.1_NC_002754.1_1397	GCF_000007005.1_NC_002754.1	cas1_I_II_III_IV_V_VI_8	8192365	GCF_000007005.1_NC_002754.1_CAS_Class1-Subtype-I-A_2	1303474	1304397	Cas	CAS_Class1-Subtype-I-A
GCF_000007005.1	GCF_000007005.1_NC_002754.1_1398	GCF_000007005.1_NC_002754.1	cas4_I-A_1	8192366	GCF_000007005.1_NC_002754.1_CAS_Class1-Subtype-I-A_2	1304394	1305242	Cas	CAS_Class1-Subtype-I-A
GCF_000007005.1	GCF_000007005.1_NC_002754.1_1346	GCF_000007005.1_NC_002754.1	csa5gr11_I-A_5	8192314	GCF_000007005.1_NC_002754.1_CAS_Class1-Subtype-I-A_1	1246615	1247103	Cas	CAS_Class1-Subtype-I-A
GCF_000007005.1	GCF_000007005.1_NC_002754.1_1396	GCF_000007005.1_NC_002754.1	cas2_I_II_III_IV_V_VI_9	8192364	GCF_000007005.1_NC_002754.1_CAS_Class1-Subtype-I-A_2	1303207	1303473	Cas	CAS_Class1-Subtype-I-A
GCF_000007005.1	GCF_000007005.1_NC_002754.1_1452	GCF_000007005.1_NC_002754.1	cmr5gr11_III-B_6	8192420	GCF_000007005.1_NC_002754.1_CAS_Class1-Subtype-III-B_4	1366323	1366796	Cas	CAS_Class1-Subtype-III-B
GCF_000007005.1	GCF_000007005.1_NC_002754.1_1388	GCF_000007005.1_NC_002754.1	cas3_I_5	8192356	GCF_000007005.1_NC_002754.1_CAS_Class1-Subtype-I-A_2	1292310	1293815	Cas	CAS_Class1-Subtype-I-A
GCF_000007005.1	GCF_000007005.1_NC_002754.1_1450	GCF_000007005.1_NC_002754.1	cmr6gr7_III-B_3	8192418	GCF_000007005.1_NC_002754.1_CAS_Class1-Subtype-III-B_4	1364187	1364915	Cas	CAS_Class1-Subtype-III-B
GCF_000007005.1	GCF_000007005.1_NC_002754.1_1451	GCF_000007005.1_NC_002754.1	cmr1gr7_III-B_III-C_3	8192419	GCF_000007005.1_NC_002754.1_CAS_Class1-Subtype-III-B_4	1364918	1366330	Cas	CAS_Class1-Subtype-III-B
GCF_000007005.1	GCF_000007005.1_NC_002754.1_1391	GCF_000007005.1_NC_002754.1	csa5gr11_I-A_12	8192359	GCF_000007005.1_NC_002754.1_CAS_Class1-Subtype-I-A_2	1295499	1295951	Cas	CAS_Class1-Subtype-I-A
GCF_000007005.1	GCF_000007005.1_NC_002754.1_1650	GCF_000007005.1_NC_002754.1	cas10_III_7	8192618	GCF_000007005.1_NC_002754.1_CAS_Class1-Subtype-III-B_5	1566444	1569419	Cas	CAS_Class1-Subtype-III-B
GCF_000007005.1	GCF_000007005.1_NC_002754.1_1342	GCF_000007005.1_NC_002754.1	csm6_III_6	8192310	GCF_000007005.1_NC_002754.1_CAS_Class1-Subtype-I-A_1	1242456	1243421	Cas	CAS_Class1-Subtype-I-A
GCF_000007005.1	GCF_000007005.1_NC_002754.1_1395	GCF_000007005.1_NC_002754.1	cas4_I_II_III_IV_V_VI_4	8192363	GCF_000007005.1_NC_002754.1_CAS_Class1-Subtype-I-A_2	1302692	1303219	Cas	CAS_Class1-Subtype-I-A
GCF_000007005.1	GCF_000007005.1_NC_002754.1_1920	GCF_000007005.1_NC_002754.1	cmr4gr7_III-B_III-C_2	8192888	GCF_000007005.1_NC_002754.1_CAS_Class1-Subtype-III-B_6	1798953	1799870	Cas	CAS_Class1-Subtype-III-B
GCF_000007005.1	GCF_000007005.1_NC_002754.1_1921	GCF_000007005.1_NC_002754.1	cmr5gr11_III-B_15	8192889	GCF_000007005.1_NC_002754.1_CAS_Class1-Subtype-III-B_6	1799863	1800333	Cas	CAS_Class1-Subtype-III-B
GCF_000007005.1	GCF_000007005.1_NC_002754.1_1922	GCF_000007005.1_NC_002754.1	cmr1gr7_III-B_III-C_3	8192890	GCF_000007005.1_NC_002754.1_CAS_Class1-Subtype-III-B_6	1800334	1801737	Cas	CAS_Class1-Subtype-III-B
GCF_000007005.1	GCF_000007005.1_NC_002754.1_1923	GCF_000007005.1_NC_002754.1	cmr6gr7_III-B_3	8192891	GCF_000007005.1_NC_002754.1_CAS_Class1-Subtype-III-B_6	1801739	1802593	Cas	CAS_Class1-Subtype-III-B
GCF_000007005.1	GCF_000007005.1_NC_002754.1_1924	GCF_000007005.1_NC_002754.1	cas10_III_7	8192892	GCF_000007005.1_NC_002754.1_CAS_Class1-Subtype-III-B_6	1802590	1805727	Cas	CAS_Class1-Subtype-III-B
GCF_000007005.1	GCF_000007005.1_NC_002754.1_1925	GCF_000007005.1_NC_002754.1	cmr3gr5_III-B_III-C_4	8192893	GCF_000007005.1_NC_002754.1_CAS_Class1-Subtype-III-B_6	1805727	1806668	Cas	CAS_Class1-Subtype-III-B
GCF_000007005.1	GCF_000007005.1_NC_002754.1_1929	GCF_000007005.1_NC_002754.1	csa5gr11_I-A_12	8192897	GCF_000007005.1_NC_002754.1_CAS_Class1-Subtype-I-A_3	1815581	1815970	Cas	CAS_Class1-Subtype-I-A
GCF_000007005.1	GCF_000007005.1_NC_002754.1_1389	GCF_000007005.1_NC_002754.1	cas5_I-A_1	8192357	GCF_000007005.1_NC_002754.1_CAS_Class1-Subtype-I-A_2	1293799	1294521	Cas	CAS_Class1-Subtype-I-A
GCF_000007005.1	GCF_000007005.1_NC_002754.1_1390	GCF_000007005.1_NC_002754.1	cas7_I-A_2	8192358	GCF_000007005.1_NC_002754.1_CAS_Class1-Subtype-I-A_2	1294537	1295502	Cas	CAS_Class1-Subtype-I-A
GCF_000007005.1	GCF_000007005.1_NC_002754.1_1932	GCF_000007005.1_NC_002754.1	cas3_I_5	8192900	GCF_000007005.1_NC_002754.1_CAS_Class1-Subtype-I-A_3	1817654	1819159	Cas	CAS_Class1-Subtype-I-A
GCF_000007005.1	GCF_000007005.1_NC_002754.1_1933	GCF_000007005.1_NC_002754.1	cas3HD_I_3	8192901	GCF_000007005.1_NC_002754.1_CAS_Class1-Subtype-I-A_3	1819156	1819875	Cas	CAS_Class1-Subtype-I-A
GCF_000007005.1	GCF_000007005.1_NC_002754.1_1651	GCF_000007005.1_NC_002754.1	cmr3gr5_III-B_III-C_4	8192619	GCF_000007005.1_NC_002754.1_CAS_Class1-Subtype-III-B_5	1569425	1570360	Cas	CAS_Class1-Subtype-III-B
GCF_000007005.1	GCF_000007005.1_NC_002754.1_1919	GCF_000007005.1_NC_002754.1	cmr7_III-B_1	8192887	GCF_000007005.1_NC_002754.1_CAS_Class1-Subtype-III-B_6	1798337	1798930	Cas	CAS_Class1-Subtype-III-B
GCF_000007005.1	GCF_000007005.1_NC_002754.1_1374	GCF_000007005.1_NC_002754.1	csm3gr7_III-A_III-D_2	8192342	GCF_000007005.1_NC_002754.1_CAS_Class1-Subtype-III-D_7	1278304	1279041	Cas	CAS_Class1-Subtype-III-D
GCF_000007005.1	GCF_000007005.1_NC_002754.1_1375	GCF_000007005.1_NC_002754.1	csm3gr7_III-A_III-D_2	8192343	GCF_000007005.1_NC_002754.1_CAS_Class1-Subtype-III-D_7	1279034	1279870	Cas	CAS_Class1-Subtype-III-D
GCF_000007005.1	GCF_000007005.1_NC_002754.1_1379	GCF_000007005.1_NC_002754.1	csm3gr7_III-A_III-D_10	8192347	GCF_000007005.1_NC_002754.1_CAS_Class1-Subtype-III-D_7	1283307	1283927	Cas	CAS_Class1-Subtype-III-D
GCF_000007005.1	GCF_000007005.1_NC_002754.1_1380	GCF_000007005.1_NC_002754.1	csx10gr5_III-D_5	8192348	GCF_000007005.1_NC_002754.1_CAS_Class1-Subtype-III-D_7	1283969	1284838	Cas	CAS_Class1-Subtype-III-D
GCF_000007005.1	GCF_000007005.1_NC_002754.1_1930	GCF_000007005.1_NC_002754.1	cas7_I-A_2	8192898	GCF_000007005.1_NC_002754.1_CAS_Class1-Subtype-I-A_3	1815967	1816932	Cas	CAS_Class1-Subtype-I-A
GCF_000007005.1	GCF_000007005.1_NC_002754.1_1453	GCF_000007005.1_NC_002754.1	cmr4gr7_III-B_III-C_1	8192421	GCF_000007005.1_NC_002754.1_CAS_Class1-Subtype-III-B_4	1366799	1367608	Cas	CAS_Class1-Subtype-III-B
GCF_000007005.1	GCF_000007005.1_NC_002754.1_1349	GCF_000007005.1_NC_002754.1	cas8a7_I-A_1	8192317	GCF_000007005.1_NC_002754.1_CAS_Class1-Subtype-I-A_1	1248817	1249788	Cas	CAS_Class1-Subtype-I-A
GCF_000007005.1	GCF_000007005.1_NC_002754.1_1350	GCF_000007005.1_NC_002754.1	cas3_I_5	8192318	GCF_000007005.1_NC_002754.1_CAS_Class1-Subtype-I-A_1	1249785	1251431	Cas	CAS_Class1-Subtype-I-A
GCF_000007005.1	GCF_000007005.1_NC_002754.1_1648	GCF_000007005.1_NC_002754.1	cmr5gr11_III-B_15	8192616	GCF_000007005.1_NC_002754.1_CAS_Class1-Subtype-III-B_5	1564797	1565336	Cas	CAS_Class1-Subtype-III-B
GCF_000007005.1	GCF_000007005.1_NC_002754.1_1393	GCF_000007005.1_NC_002754.1	casR_I_2	8192361	GCF_000007005.1_NC_002754.1_CAS_Class1-Subtype-I-A_2	1299449	1300162	Cas	CAS_Class1-Subtype-I-A
GCF_000007005.1	GCF_000007005.1_NC_002754.1_1646	GCF_000007005.1_NC_002754.1	cmr7_III-B_1	8192614	GCF_000007005.1_NC_002754.1_CAS_Class1-Subtype-III-B_5	1563182	1563754	Cas	CAS_Class1-Subtype-III-B
GCF_000007005.1	GCF_000007005.1_NC_002754.1_1647	GCF_000007005.1_NC_002754.1	cmr4gr7_III-B_III-C_1	8192615	GCF_000007005.1_NC_002754.1_CAS_Class1-Subtype-III-B_5	1563917	1564804	Cas	CAS_Class1-Subtype-III-B
GCF_000007005.1	GCF_000007005.1_NC_002754.1_1354	GCF_000007005.1_NC_002754.1	cas6_I_II_III_IV_V_VI_15	8192322	GCF_000007005.1_NC_002754.1_CAS_Class1-Subtype-I-A_1	1253640	1254425	Cas	CAS_Class1-Subtype-I-A
GCF_000007005.1	GCF_000007005.1_NC_002754.1_1934	GCF_000007005.1_NC_002754.1	cas8a1_I-A_2	8192902	GCF_000007005.1_NC_002754.1_CAS_Class1-Subtype-I-A_3	1819856	1820893	Cas	CAS_Class1-Subtype-I-A
GCF_000007005.1	GCF_000007005.1_NC_002754.1_1373	GCF_000007005.1_NC_002754.1	csm2gr11_III-D_8	8192341	GCF_000007005.1_NC_002754.1_CAS_Class1-Subtype-III-D_7	1277915	1278292	Cas	CAS_Class1-Subtype-III-D
GCF_000007005.1	GCF_000007005.1_NC_002754.1_1353	GCF_000007005.1_NC_002754.1	cas1_I_II_III_IV_V_VI_8	8192321	GCF_000007005.1_NC_002754.1_CAS_Class1-Subtype-I-A_1	1252536	1253438	Cas	CAS_Class1-Subtype-I-A
GCF_000007005.1	GCF_000007005.1_NC_002754.1_1351	GCF_000007005.1_NC_002754.1	cas3HD_I_3	8192319	GCF_000007005.1_NC_002754.1_CAS_Class1-Subtype-I-A_1	1251428	1252072	Cas	CAS_Class1-Subtype-I-A
GCF_000007005.1	GCF_000007005.1_NC_002754.1_1352	GCF_000007005.1_NC_002754.1	cas2_I_II_III_IV_V_VI_5	8192320	GCF_000007005.1_NC_002754.1_CAS_Class1-Subtype-I-A_1	1252229	1252534	Cas	CAS_Class1-Subtype-I-A
GCF_000007005.1	GCF_000007005.1_NC_002754.1_1931	GCF_000007005.1_NC_002754.1	cas5_I-A_1	8192899	GCF_000007005.1_NC_002754.1_CAS_Class1-Subtype-I-A_3	1816948	1817670	Cas	CAS_Class1-Subtype-I-A
GCF_000007005.1	GCF_000007005.1_NC_002754.1_1371	GCF_000007005.1_NC_002754.1	cas6_I-A_III-D_3	8192339	GCF_000007005.1_NC_002754.1_CAS_Class1-Subtype-III-D_7	1276571	1277293	Cas	CAS_Class1-Subtype-III-D
GCF_000007005.1	GCF_000007005.1_NC_002754.1_1935	GCF_000007005.1_NC_002754.1	cas6_I_II_III_IV_V_VI_7	8192903	GCF_000007005.1_NC_002754.1_CAS_Class1-Subtype-I-A_3	1820893	1821762	Cas	CAS_Class1-Subtype-I-A
GCF_000007045.1	GCF_000007045.1_NC_003098.1_443	GCF_000007045.1_NC_003098.1	Type_I_S	20797777	GCF_000007045.1_NC_003098.1_RM_Type_I_13640	453335	454903	RM	RM_Type_I
GCF_000007045.1	GCF_000007045.1_NC_003098.1_444	GCF_000007045.1_NC_003098.1	Type_I_MTases	20797778	GCF_000007045.1_NC_003098.1_RM_Type_I_13640	454903	456366	RM	RM_Type_I
GCF_000007045.1	GCF_000007045.1_NC_003098.1_1097	GCF_000007045.1_NC_003098.1	Type_IV_REases	20798431	GCF_000007045.1_NC_003098.1_RM_Type_IV_13643	1134145	1136076	RM	RM_Type_IV
GCF_000007045.1	GCF_000007045.1_NC_003098.1_440	GCF_000007045.1_NC_003098.1	Type_I_S	20797774	GCF_000007045.1_NC_003098.1_RM_Type_I_13640	450637	451917	RM	RM_Type_I
GCF_000007045.1	GCF_000007045.1_NC_003098.1_441	GCF_000007045.1_NC_003098.1	Type_I_S	20797775	GCF_000007045.1_NC_003098.1_RM_Type_I_13640	451871	452470	RM	RM_Type_I
GCF_000007045.1	GCF_000007045.1_NC_003098.1_445	GCF_000007045.1_NC_003098.1	Type_I_REases	20797779	GCF_000007045.1_NC_003098.1_RM_Type_I_13640	456379	458712	RM	RM_Type_I
GCF_000007045.1	GCF_000007045.1_NC_003098.1_765	GCF_000007045.1_NC_003098.1	Type_I_MTases	20798099	GCF_000007045.1_NC_003098.1_RM_Type_I_13641	786755	788248	RM	RM_Type_I
GCF_000007045.1	GCF_000007045.1_NC_003098.1_766	GCF_000007045.1_NC_003098.1	Type_I_S	20798100	GCF_000007045.1_NC_003098.1_RM_Type_I_13641	788261	788872	RM	RM_Type_I
GCF_000007045.1	GCF_000007045.1_NC_003098.1_1068	GCF_000007045.1_NC_003098.1	Type_IIG	20798402	GCF_000007045.1_NC_003098.1_RM_Type_IIG_13642	1099497	1102751	RM	RM_Type_IIG
GCF_000007045.1	GCF_000007045.1_NC_003098.1_767	GCF_000007045.1_NC_003098.1	Type_I_REases	20798101	GCF_000007045.1_NC_003098.1_RM_Type_I_13641	788951	792301	RM	RM_Type_I
GCF_000007065.1	GCF_000007065.1_NC_003901.1_2330	GCF_000007065.1_NC_003901.1	Type_I_REases	7529901	GCF_000007065.1_NC_003901.1_RM_Type_I_4	2732159	2735287	RM	RM_Type_I
GCF_000007065.1	GCF_000007065.1_NC_003901.1_2239	GCF_000007065.1_NC_003901.1	Type_I_REases	7529810	GCF_000007065.1_NC_003901.1_RM_Type_I_3	2616803	2620048	RM	RM_Type_I
GCF_000007065.1	GCF_000007065.1_NC_003901.1_2233	GCF_000007065.1_NC_003901.1	Type_I_MTases	7529804	GCF_000007065.1_NC_003901.1_RM_Type_I_3	2611111	2612628	RM	RM_Type_I
GCF_000007065.1	GCF_000007065.1_NC_003901.1_2234	GCF_000007065.1_NC_003901.1	Type_I_S	7529805	GCF_000007065.1_NC_003901.1_RM_Type_I_3	2612756	2613910	RM	RM_Type_I
GCF_000007065.1	GCF_000007065.1_NC_003901.1_2747	GCF_000007065.1_NC_003901.1	Type_I_S	7530318	GCF_000007065.1_NC_003901.1_RM_Type_I_5	3230195	3231517	RM	RM_Type_I
GCF_000007065.1	GCF_000007065.1_NC_003901.1_2331	GCF_000007065.1_NC_003901.1	Type_I_S	7529902	GCF_000007065.1_NC_003901.1_RM_Type_I_4	2735284	2736504	RM	RM_Type_I
GCF_000007065.1	GCF_000007065.1_NC_003901.1_2332	GCF_000007065.1_NC_003901.1	Type_I_MTases	7529903	GCF_000007065.1_NC_003901.1_RM_Type_I_4	2736501	2738927	RM	RM_Type_I
GCF_000007065.1	GCF_000007065.1_NC_003901.1_1685	GCF_000007065.1_NC_003901.1	Type_I_REases	7529256	GCF_000007065.1_NC_003901.1_RM_Type_I_2	1985816	1988569	RM	RM_Type_I
GCF_000007065.1	GCF_000007065.1_NC_003901.1_3030	GCF_000007065.1_NC_003901.1	Type_I_REases	7530601	GCF_000007065.1_NC_003901.1_RM_Type_I_7	3593860	3596853	RM	RM_Type_I
GCF_000007065.1	GCF_000007065.1_NC_003901.1_1693	GCF_000007065.1_NC_003901.1	Type_I_MTases	7529264	GCF_000007065.1_NC_003901.1_RM_Type_I_2	1998423	1999919	RM	RM_Type_I
GCF_000007065.1	GCF_000007065.1_NC_003901.1_292	GCF_000007065.1_NC_003901.1	drmB	7527863	GCF_000007065.1_NC_003901.1_DISARM_2_5094	366310	368112	DISARM	DISARM_2
GCF_000007065.1	GCF_000007065.1_NC_003901.1_293	GCF_000007065.1_NC_003901.1	drmA	7527864	GCF_000007065.1_NC_003901.1_DISARM_2_5094	368115	371927	DISARM	DISARM_2
GCF_000007065.1	GCF_000007065.1_NC_003901.1_295	GCF_000007065.1_NC_003901.1	drmMII	7527866	GCF_000007065.1_NC_003901.1_DISARM_2_5094	372834	374105	DISARM	DISARM_2
GCF_000007065.1	GCF_000007065.1_NC_003901.1_3419	GCF_000007065.1_NC_003901.1	RT_I_II_III_IV_V_VI_1	7530990	GCF_000007065.1_NC_003901.1_CAS_Class1-Subtype-III-C_1516	4088643	4089302	Cas	CAS_Class1-Subtype-III-C
GCF_000007065.1	GCF_000007065.1_NC_003901.1_452	GCF_000007065.1_NC_003901.1	Type_I_MTases	7528023	GCF_000007065.1_NC_003901.1_RM_Type_I_1	546056	547786	RM	RM_Type_I
GCF_000007065.1	GCF_000007065.1_NC_003901.1_453	GCF_000007065.1_NC_003901.1	Type_I_S	7528024	GCF_000007065.1_NC_003901.1_RM_Type_I_1	547779	549098	RM	RM_Type_I
GCF_000007065.1	GCF_000007065.1_NC_003901.1_454	GCF_000007065.1_NC_003901.1	Type_I_REases	7528025	GCF_000007065.1_NC_003901.1_RM_Type_I_1	549109	552267	RM	RM_Type_I
GCF_000007065.1	GCF_000007065.1_NC_003901.1_575	GCF_000007065.1_NC_003901.1	cas4_I_II_III_IV_V_VI_1	7528146	GCF_000007065.1_NC_003901.1_CAS_Class1-Subtype-I-B_1515	682642	683316	Cas	CAS_Class1-Subtype-I-B
GCF_000007065.1	GCF_000007065.1_NC_003901.1_1259	GCF_000007065.1_NC_003901.1	Type_IV_REases	7528830	GCF_000007065.1_NC_003901.1_RM_Type_IV_9	1461900	1462820	RM	RM_Type_IV
GCF_000007065.1	GCF_000007065.1_NC_003901.1_164	GCF_000007065.1_NC_003901.1	Type_IIG	7527735	GCF_000007065.1_NC_003901.1_RM_Type_IIG_8	200894	204391	RM	RM_Type_IIG
GCF_000007065.1	GCF_000007065.1_NC_003901.1_578	GCF_000007065.1_NC_003901.1	cas6_I_II_III_IV_V_VI_12	7528149	GCF_000007065.1_NC_003901.1_CAS_Class1-Subtype-I-B_1515	684626	685276	Cas	CAS_Class1-Subtype-I-B
GCF_000007065.1	GCF_000007065.1_NC_003901.1_2786	GCF_000007065.1_NC_003901.1	Type_I_MTases	7530357	GCF_000007065.1_NC_003901.1_RM_Type_I_6	3277544	3279070	RM	RM_Type_I
GCF_000007065.1	GCF_000007065.1_NC_003901.1_291	GCF_000007065.1_NC_003901.1	drmC	7527862	GCF_000007065.1_NC_003901.1_DISARM_2_5094	365840	366307	DISARM	DISARM_2
GCF_000007065.1	GCF_000007065.1_NC_003901.1_581	GCF_000007065.1_NC_003901.1	cas7_I-B_8	7528152	GCF_000007065.1_NC_003901.1_CAS_Class1-Subtype-I-B_1515	688397	689272	Cas	CAS_Class1-Subtype-I-B
GCF_000007065.1	GCF_000007065.1_NC_003901.1_582	GCF_000007065.1_NC_003901.1	cas8b1_I-B_2	7528153	GCF_000007065.1_NC_003901.1_CAS_Class1-Subtype-I-B_1515	689273	690925	Cas	CAS_Class1-Subtype-I-B
GCF_000007065.1	GCF_000007065.1_NC_003901.1_583	GCF_000007065.1_NC_003901.1	casR_I_2	7528154	GCF_000007065.1_NC_003901.1_CAS_Class1-Subtype-I-B_1515	691202	691804	Cas	CAS_Class1-Subtype-I-B
GCF_000007065.1	GCF_000007065.1_NC_003901.1_3418	GCF_000007065.1_NC_003901.1	cas6_I_II_III_IV_V_VI_12	7530989	GCF_000007065.1_NC_003901.1_CAS_Class1-Subtype-III-C_1516	4087807	4088520	Cas	CAS_Class1-Subtype-III-C
GCF_000007065.1	GCF_000007065.1_NC_003901.1_2236	GCF_000007065.1_NC_003901.1	KwaB	7529807	GCF_000007065.1_NC_003901.1_Kiwa_121	2614499	2615443	Kiwa	Kiwa
GCF_000007065.1	GCF_000007065.1_NC_003901.1_3032	GCF_000007065.1_NC_003901.1	Type_I_S	7530603	GCF_000007065.1_NC_003901.1_RM_Type_I_7	3598245	3599627	RM	RM_Type_I
GCF_000007065.1	GCF_000007065.1_NC_003901.1_3034	GCF_000007065.1_NC_003901.1	Type_I_MTases	7530605	GCF_000007065.1_NC_003901.1_RM_Type_I_7	3600933	3603077	RM	RM_Type_I
GCF_000007065.1	GCF_000007065.1_NC_003901.1_3093	GCF_000007065.1_NC_003901.1	Avs4A	7530664	GCF_000007065.1_NC_003901.1_AVAST_IV_2373	3677242	3682383	AVAST	AVAST_IV
GCF_000007065.1	GCF_000007065.1_NC_003901.1_576	GCF_000007065.1_NC_003901.1	cas2_I_II_III_IV_V_VI_3	7528147	GCF_000007065.1_NC_003901.1_CAS_Class1-Subtype-I-B_1515	683334	683624	Cas	CAS_Class1-Subtype-I-B
GCF_000007065.1	GCF_000007065.1_NC_003901.1_577	GCF_000007065.1_NC_003901.1	cas1_I_II_III_IV_V_VI_2	7528148	GCF_000007065.1_NC_003901.1_CAS_Class1-Subtype-I-B_1515	683642	684613	Cas	CAS_Class1-Subtype-I-B
GCF_000007065.1	GCF_000007065.1_NC_003901.1_2779	GCF_000007065.1_NC_003901.1	Type_I_REases	7530350	GCF_000007065.1_NC_003901.1_RM_Type_I_6	3270295	3273501	RM	RM_Type_I
GCF_000007065.1	GCF_000007065.1_NC_003901.1_579	GCF_000007065.1_NC_003901.1	cas3_I_5	7528150	GCF_000007065.1_NC_003901.1_CAS_Class1-Subtype-I-B_1515	685292	687646	Cas	CAS_Class1-Subtype-I-B
GCF_000007065.1	GCF_000007065.1_NC_003901.1_1691	GCF_000007065.1_NC_003901.1	Type_I_S	7529262	GCF_000007065.1_NC_003901.1_RM_Type_I_2	1995523	1996761	RM	RM_Type_I
GCF_000007065.1	GCF_000007065.1_NC_003901.1_3415	GCF_000007065.1_NC_003901.1	cas10_III-C_3	7530986	GCF_000007065.1_NC_003901.1_CAS_Class1-Subtype-III-C_1516	4082624	4085386	Cas	CAS_Class1-Subtype-III-C
GCF_000007065.1	GCF_000007065.1_NC_003901.1_3416	GCF_000007065.1_NC_003901.1	cmr6gr7_III-C_1	7530987	GCF_000007065.1_NC_003901.1_CAS_Class1-Subtype-III-C_1516	4085376	4086488	Cas	CAS_Class1-Subtype-III-C
GCF_000007065.1	GCF_000007065.1_NC_003901.1_3417	GCF_000007065.1_NC_003901.1	cmr1gr7_III-B_III-C_3	7530988	GCF_000007065.1_NC_003901.1_CAS_Class1-Subtype-III-C_1516	4086669	4087769	Cas	CAS_Class1-Subtype-III-C
GCF_000007065.1	GCF_000007065.1_NC_003901.1_2235	GCF_000007065.1_NC_003901.1	KwaA	7529806	GCF_000007065.1_NC_003901.1_Kiwa_121	2613907	2614527	Kiwa	Kiwa
GCF_000007065.1	GCF_000007065.1_NC_003901.1_2748	GCF_000007065.1_NC_003901.1	Type_I_MTases	7530319	GCF_000007065.1_NC_003901.1_RM_Type_I_5	3231501	3232925	RM	RM_Type_I
GCF_000007065.1	GCF_000007065.1_NC_003901.1_2749	GCF_000007065.1_NC_003901.1	Type_I_REases	7530320	GCF_000007065.1_NC_003901.1_RM_Type_I_5	3232922	3235603	RM	RM_Type_I
GCF_000007065.1	GCF_000007065.1_NC_003901.1_3412	GCF_000007065.1_NC_003901.1	cmr3gr5_III-C_1	7530983	GCF_000007065.1_NC_003901.1_CAS_Class1-Subtype-III-C_1516	4080452	4081273	Cas	CAS_Class1-Subtype-III-C
GCF_000007065.1	GCF_000007065.1_NC_003901.1_2785	GCF_000007065.1_NC_003901.1	Type_I_S	7530356	GCF_000007065.1_NC_003901.1_RM_Type_I_6	3276324	3277544	RM	RM_Type_I
GCF_000007065.1	GCF_000007065.1_NC_003901.1_580	GCF_000007065.1_NC_003901.1	cas5_I-B_17	7528151	GCF_000007065.1_NC_003901.1_CAS_Class1-Subtype-I-B_1515	687681	688379	Cas	CAS_Class1-Subtype-I-B
GCF_000007065.1	GCF_000007065.1_NC_003901.1_3413	GCF_000007065.1_NC_003901.1	cmr5gr11_III-C_11	7530984	GCF_000007065.1_NC_003901.1_CAS_Class1-Subtype-III-C_1516	4081275	4081673	Cas	CAS_Class1-Subtype-III-C
GCF_000007065.1	GCF_000007065.1_NC_003901.1_3414	GCF_000007065.1_NC_003901.1	cmr4gr7_III-B_III-C_1	7530985	GCF_000007065.1_NC_003901.1_CAS_Class1-Subtype-III-C_1516	4081676	4082623	Cas	CAS_Class1-Subtype-III-C
GCF_000007065.1	GCF_000007065.1_NC_003901.1_3355	GCF_000007065.1_NC_003901.1	Type_IV_REases	7530926	GCF_000007065.1_NC_003901.1_RM_Type_IV_10	4010057	4011073	RM	RM_Type_IV
GCF_000007065.1	GCF_000007065.1_NC_003901.1_3372	GCF_000007065.1_NC_003901.1	Type_IV_REases	7530943	GCF_000007065.1_NC_003901.1_RM_Type_IV_11	4033969	4034757	RM	RM_Type_IV
GCF_000007085.1	GCF_000007085.1_NC_003869.1_1463	GCF_000007085.1_NC_003869.1	Type_I_MTases	22272	GCF_000007085.1_NC_003869.1_RM_Type_I_2039	1507342	1508865	RM	RM_Type_I
GCF_000007085.1	GCF_000007085.1_NC_003869.1_2482	GCF_000007085.1_NC_003869.1	cas10_III_6	23291	GCF_000007085.1_NC_003869.1_CAS_Class1-Subtype-III-B_5287	2533121	2535850	Cas	CAS_Class1-Subtype-III-B
GCF_000007085.1	GCF_000007085.1_NC_003869.1_1464	GCF_000007085.1_NC_003869.1	Type_I_REases	22273	GCF_000007085.1_NC_003869.1_RM_Type_I_2039	1508868	1511538	RM	RM_Type_I
GCF_000007085.1	GCF_000007085.1_NC_003869.1_1461	GCF_000007085.1_NC_003869.1	Type_I_S	22270	GCF_000007085.1_NC_003869.1_RM_Type_I_2039	1504205	1505359	RM	RM_Type_I
GCF_000007085.1	GCF_000007085.1_NC_003869.1_2492	GCF_000007085.1_NC_003869.1	cas5_I_9	23301	GCF_000007085.1_NC_003869.1_CAS_Class1-Subtype-I-B_5286	2559725	2560447	Cas	CAS_Class1-Subtype-I-B
GCF_000007085.1	GCF_000007085.1_NC_003869.1_2474	GCF_000007085.1_NC_003869.1	cmr6gr7_III-B_2	23283	GCF_000007085.1_NC_003869.1_CAS_Class1-Subtype-III-B_5287	2523470	2524447	Cas	CAS_Class1-Subtype-III-B
GCF_000007085.1	GCF_000007085.1_NC_003869.1_2475	GCF_000007085.1_NC_003869.1	cmr5gr11_III-B_3	23284	GCF_000007085.1_NC_003869.1_CAS_Class1-Subtype-III-B_5287	2524444	2524851	Cas	CAS_Class1-Subtype-III-B
GCF_000007085.1	GCF_000007085.1_NC_003869.1_2493	GCF_000007085.1_NC_003869.1	cas7_I-B_6	23302	GCF_000007085.1_NC_003869.1_CAS_Class1-Subtype-I-B_5286	2560444	2561415	Cas	CAS_Class1-Subtype-I-B
GCF_000007085.1	GCF_000007085.1_NC_003869.1_2494	GCF_000007085.1_NC_003869.1	cas8b1_I-B_12	23303	GCF_000007085.1_NC_003869.1_CAS_Class1-Subtype-I-B_5286	2561396	2562895	Cas	CAS_Class1-Subtype-I-B
GCF_000007085.1	GCF_000007085.1_NC_003869.1_2488	GCF_000007085.1_NC_003869.1	cas2_I_II_III_IV_V_VI_3	23297	GCF_000007085.1_NC_003869.1_CAS_Class1-Subtype-I-B_5286	2555595	2555858	Cas	CAS_Class1-Subtype-I-B
GCF_000007085.1	GCF_000007085.1_NC_003869.1_2489	GCF_000007085.1_NC_003869.1	cas1_I_II_III_IV_V_VI_7	23298	GCF_000007085.1_NC_003869.1_CAS_Class1-Subtype-I-B_5286	2555923	2556915	Cas	CAS_Class1-Subtype-I-B
GCF_000007085.1	GCF_000007085.1_NC_003869.1_2478	GCF_000007085.1_NC_003869.1	cmr1gr7_III-B_III-C_3	23287	GCF_000007085.1_NC_003869.1_CAS_Class1-Subtype-III-B_5287	2527058	2527978	Cas	CAS_Class1-Subtype-III-B
GCF_000007085.1	GCF_000007085.1_NC_003869.1_2479	GCF_000007085.1_NC_003869.1	csx1_III_2	23288	GCF_000007085.1_NC_003869.1_CAS_Class1-Subtype-III-B_5287	2528002	2529435	Cas	CAS_Class1-Subtype-III-B
GCF_000007085.1	GCF_000007085.1_NC_003869.1_2497	GCF_000007085.1_NC_003869.1	csx1_III_20	23306	GCF_000007085.1_NC_003869.1_CAS_Class1-Subtype-I-B_5286	2564144	2565034	Cas	CAS_Class1-Subtype-I-B
GCF_000007085.1	GCF_000007085.1_NC_003869.1_2476	GCF_000007085.1_NC_003869.1	cmr4gr7_III-B_III-C_2	23285	GCF_000007085.1_NC_003869.1_CAS_Class1-Subtype-III-B_5287	2524876	2525925	Cas	CAS_Class1-Subtype-III-B
GCF_000007085.1	GCF_000007085.1_NC_003869.1_2490	GCF_000007085.1_NC_003869.1	cas4_I_II_III_IV_V_VI_6	23299	GCF_000007085.1_NC_003869.1_CAS_Class1-Subtype-I-B_5286	2556951	2557457	Cas	CAS_Class1-Subtype-I-B
GCF_000007085.1	GCF_000007085.1_NC_003869.1_2491	GCF_000007085.1_NC_003869.1	cas3_I_5	23300	GCF_000007085.1_NC_003869.1_CAS_Class1-Subtype-I-B_5286	2557548	2559746	Cas	CAS_Class1-Subtype-I-B
GCF_000007085.1	GCF_000007085.1_NC_003869.1_2495	GCF_000007085.1_NC_003869.1	cas6_I_II_III_IV_V_VI_20	23304	GCF_000007085.1_NC_003869.1_CAS_Class1-Subtype-I-B_5286	2562915	2563697	Cas	CAS_Class1-Subtype-I-B
GCF_000007085.1	GCF_000007085.1_NC_003869.1_2477	GCF_000007085.1_NC_003869.1	cmr3gr5_III-B_III-C_4	23286	GCF_000007085.1_NC_003869.1_CAS_Class1-Subtype-III-B_5287	2525918	2527051	Cas	CAS_Class1-Subtype-III-B
GCF_000007085.1	GCF_000007085.1_NC_003869.1_2498	GCF_000007085.1_NC_003869.1	cas6_I_II_III_IV_V_VI_20	23307	GCF_000007085.1_NC_003869.1_CAS_Class1-Subtype-I-B_5286	2565128	2565883	Cas	CAS_Class1-Subtype-I-B
GCF_000007105.1	GCF_000007105.1_NC_006526.2_589	GCF_000007105.1_NC_006526.2	cas7f_I-F_2	7531580	GCF_000007105.1_NC_006526.2_CAS_Class1-Subtype-I-F_10045	678298	679338	Cas	CAS_Class1-Subtype-I-F
GCF_000007105.1	GCF_000007105.1_NC_006526.2_590	GCF_000007105.1_NC_006526.2	cas6f_I_II_III_IV_V_VI_3	7531581	GCF_000007105.1_NC_006526.2_CAS_Class1-Subtype-I-F_10045	679328	679909	Cas	CAS_Class1-Subtype-I-F
GCF_000007105.1	GCF_000007105.1_NC_006526.2_585	GCF_000007105.1_NC_006526.2	cas1_I-F_1	7531576	GCF_000007105.1_NC_006526.2_CAS_Class1-Subtype-I-F_10045	671464	672441	Cas	CAS_Class1-Subtype-I-F
GCF_000007105.1	GCF_000007105.1_NC_006526.2_27	GCF_000007105.1_NC_006526.2	Type_IV_REases	7531018	GCF_000007105.1_NC_006526.2_RM_Type_IV_13781	31083	32006	RM	RM_Type_IV
GCF_000007105.1	GCF_000007105.1_NC_006526.2_586	GCF_000007105.1_NC_006526.2	cas3f_I-F_1	7531577	GCF_000007105.1_NC_006526.2_CAS_Class1-Subtype-I-F_10045	672438	675878	Cas	CAS_Class1-Subtype-I-F
GCF_000007105.1	GCF_000007105.1_NC_006526.2_587	GCF_000007105.1_NC_006526.2	cas8f_I-F_4	7531578	GCF_000007105.1_NC_006526.2_CAS_Class1-Subtype-I-F_10045	675905	677224	Cas	CAS_Class1-Subtype-I-F
GCF_000007105.1	GCF_000007105.1_NC_006526.2_588	GCF_000007105.1_NC_006526.2	cas5f_I-F_3	7531579	GCF_000007105.1_NC_006526.2_CAS_Class1-Subtype-I-F_10045	677236	678249	Cas	CAS_Class1-Subtype-I-F
GCF_000007125.1	GCF_000007125.1_NC_003317.1_1645	GCF_000007125.1_NC_003317.1	AbiH	25076	GCF_000007125.1_NC_003317.1_AbiH_5148	1727932	1728408	AbiH	AbiH
GCF_000007125.1	GCF_000007125.1_NC_003317.1_1646	GCF_000007125.1_NC_003317.1	AbiH	25077	GCF_000007125.1_NC_003317.1_AbiH_5148	1728405	1728890	AbiH	AbiH
GCF_000007125.1	GCF_000007125.1_NC_003318.1_2439	GCF_000007125.1_NC_003318.1	Type_I_S	25870	GCF_000007125.1_NC_003318.1_RM_Type_I_2040	472827	474050	RM	RM_Type_I
GCF_000007125.1	GCF_000007125.1_NC_003318.1_2440	GCF_000007125.1_NC_003318.1	Type_I_MTases	25871	GCF_000007125.1_NC_003318.1_RM_Type_I_2040	474040	475566	RM	RM_Type_I
GCF_000007125.1	GCF_000007125.1_NC_003318.1_2441	GCF_000007125.1_NC_003318.1	Type_I_S	25872	GCF_000007125.1_NC_003318.1_RM_Type_I_2040	475574	476206	RM	RM_Type_I
GCF_000007125.1	GCF_000007125.1_NC_003318.1_2438	GCF_000007125.1_NC_003318.1	Type_I_REases	25869	GCF_000007125.1_NC_003318.1_RM_Type_I_2040	469860	472830	RM	RM_Type_I
GCF_000007145.1	GCF_000007145.1_NC_003902.1_470	GCF_000007145.1_NC_003902.1	Type_I_MTases	7533209	GCF_000007145.1_NC_003902.1_PrrC_2041	567398	569014	PrrC	PrrC
GCF_000007145.1	GCF_000007145.1_NC_003902.1_2907	GCF_000007145.1_NC_003902.1	Type_I_S	7535646	GCF_000007145.1_NC_003902.1_RM_Type_I_2043	3445487	3446734	RM	RM_Type_I
GCF_000007145.1	GCF_000007145.1_NC_003902.1_2905	GCF_000007145.1_NC_003902.1	Type_I_MTases	7535644	GCF_000007145.1_NC_003902.1_RM_Type_I_2043	3442864	3444372	RM	RM_Type_I
GCF_000007145.1	GCF_000007145.1_NC_003902.1_1450	GCF_000007145.1_NC_003902.1	ZorA	7534189	GCF_000007145.1_NC_003902.1_Zorya_TypeI_1	1688713	1690602	Zorya	Zorya_TypeI
GCF_000007145.1	GCF_000007145.1_NC_003902.1_1451	GCF_000007145.1_NC_003902.1	ZorB	7534190	GCF_000007145.1_NC_003902.1_Zorya_TypeI_1	1690607	1691323	Zorya	Zorya_TypeI
GCF_000007145.1	GCF_000007145.1_NC_003902.1_2908	GCF_000007145.1_NC_003902.1	Type_I_REases	7535647	GCF_000007145.1_NC_003902.1_RM_Type_I_2043	3446731	3450021	RM	RM_Type_I
GCF_000007145.1	GCF_000007145.1_NC_003902.1_222	GCF_000007145.1_NC_003902.1	Type_III_MTases	7532961	GCF_000007145.1_NC_003902.1_RM_Type_III_2044	269602	271233	RM	RM_Type_III
GCF_000007145.1	GCF_000007145.1_NC_003902.1_4175	GCF_000007145.1_NC_003902.1	JetB_I	7536914	GCF_000007145.1_NC_003902.1_Wadjet_I_2	4970091	4970798	Wadjet	Wadjet_I
GCF_000007145.1	GCF_000007145.1_NC_003902.1_223	GCF_000007145.1_NC_003902.1	Type_III_REases	7532962	GCF_000007145.1_NC_003902.1_RM_Type_III_2044	271241	273736	RM	RM_Type_III
GCF_000007145.1	GCF_000007145.1_NC_003902.1_2732	GCF_000007145.1_NC_003902.1	Type_IV_REases	7535471	GCF_000007145.1_NC_003902.1_RM_Type_IV_2045	3240284	3241600	RM	RM_Type_IV
GCF_000007145.1	GCF_000007145.1_NC_003902.1_2733	GCF_000007145.1_NC_003902.1	Type_IV_REases	7535472	GCF_000007145.1_NC_003902.1_RM_Type_IV_2045	3241584	3244112	RM	RM_Type_IV
GCF_000007145.1	GCF_000007145.1_NC_003902.1_2904	GCF_000007145.1_NC_003902.1	Type_I_S	7535643	GCF_000007145.1_NC_003902.1_RM_Type_I_2043	3442259	3442846	RM	RM_Type_I
GCF_000007145.1	GCF_000007145.1_NC_003902.1_3637	GCF_000007145.1_NC_003902.1	RT_12	7536376	GCF_000007145.1_NC_003902.1_Retron_XII_678	4324395	4326089	Retron	Retron_XII
GCF_000007145.1	GCF_000007145.1_NC_003902.1_3131	GCF_000007145.1_NC_003902.1	AbiEi_3	7535870	GCF_000007145.1_NC_003902.1_AbiEii_1311	3693977	3694735	AbiEii	AbiEii
GCF_000007145.1	GCF_000007145.1_NC_003902.1_530	GCF_000007145.1_NC_003902.1	PplA	7533269	GCF_000007145.1_NC_003902.1_Gao_Ppl_1312	636834	639545	Gao_Ppl	Gao_Ppl
GCF_000007145.1	GCF_000007145.1_NC_003902.1_4174	GCF_000007145.1_NC_003902.1	JetC_I	7536913	GCF_000007145.1_NC_003902.1_Wadjet_I_2	4964959	4968975	Wadjet	Wadjet_I
GCF_000007145.1	GCF_000007145.1_NC_003902.1_468	GCF_000007145.1_NC_003902.1	PrrC	7533207	GCF_000007145.1_NC_003902.1_PrrC_2041	565294	566394	PrrC	PrrC
GCF_000007145.1	GCF_000007145.1_NC_003902.1_4176	GCF_000007145.1_NC_003902.1	JetA_I	7536915	GCF_000007145.1_NC_003902.1_Wadjet_I_2	4970785	4972254	Wadjet	Wadjet_I
GCF_000007145.1	GCF_000007145.1_NC_003902.1_1452	GCF_000007145.1_NC_003902.1	ZorC	7534191	GCF_000007145.1_NC_003902.1_Zorya_TypeI_1	1691467	1692942	Zorya	Zorya_TypeI
GCF_000007145.1	GCF_000007145.1_NC_003902.1_467	GCF_000007145.1_NC_003902.1	Type_I_S	7533206	GCF_000007145.1_NC_003902.1_PrrC_2041	564005	565297	PrrC	PrrC
GCF_000007145.1	GCF_000007145.1_NC_003902.1_325	GCF_000007145.1_NC_003902.1	Abi_2	7533064	GCF_000007145.1_NC_003902.1_Abi2_1310	390694	391614	Abi2	Abi2
GCF_000007145.1	GCF_000007145.1_NC_003902.1_466	GCF_000007145.1_NC_003902.1	Type_I_REases	7533205	GCF_000007145.1_NC_003902.1_PrrC_2041	561024	564008	PrrC	PrrC
GCF_000007145.1	GCF_000007145.1_NC_003902.1_3132	GCF_000007145.1_NC_003902.1	AbiEii	7535871	GCF_000007145.1_NC_003902.1_AbiEii_1311	3694728	3695654	AbiEii	AbiEii
GCF_000007145.1	GCF_000007145.1_NC_003902.1_1453	GCF_000007145.1_NC_003902.1	ZorD	7534192	GCF_000007145.1_NC_003902.1_Zorya_TypeI_1	1694211	1696136	Zorya	Zorya_TypeI
GCF_000007165.1	GCF_000007165.1_NC_003919.1_3808	GCF_000007165.1_NC_003919.1	cas2_I_II_III_IV_V_VI_3	3808	GCF_000007165.1_NC_003919.1_CAS_Class1-Subtype-I-C_151	4521991	4522281	Cas	CAS_Class1-Subtype-I-C
GCF_000007165.1	GCF_000007165.1_NC_003919.1_3807	GCF_000007165.1_NC_003919.1	cas1_I_II_III_IV_V_VI_6	3807	GCF_000007165.1_NC_003919.1_CAS_Class1-Subtype-I-C_151	4520941	4521975	Cas	CAS_Class1-Subtype-I-C
GCF_000007165.1	GCF_000007165.1_NC_003919.1_3806	GCF_000007165.1_NC_003919.1	cas4_I_II_III_IV_V_VI_1	3806	GCF_000007165.1_NC_003919.1_CAS_Class1-Subtype-I-C_151	4520306	4520938	Cas	CAS_Class1-Subtype-I-C
GCF_000007165.1	GCF_000007165.1_NC_003919.1_3270	GCF_000007165.1_NC_003919.1	KwaA	3270	GCF_000007165.1_NC_003919.1_Kiwa_235	3867060	3867644	Kiwa	Kiwa
GCF_000007165.1	GCF_000007165.1_NC_003919.1_4250	GCF_000007165.1_NC_003919.1	JetA_I	4250	GCF_000007165.1_NC_003919.1_Wadjet_I_3	5086710	5088179	Wadjet	Wadjet_I
GCF_000007165.1	GCF_000007165.1_NC_003919.1_2174	GCF_000007165.1_NC_003919.1	AbiEi_3	2174	GCF_000007165.1_NC_003919.1_AbiEii_1679	2552564	2553385	AbiEii	AbiEii
GCF_000007165.1	GCF_000007165.1_NC_003919.1_2426	GCF_000007165.1_NC_003919.1	Type_II_MTases	2426	GCF_000007165.1_NC_003919.1_RM_Type_II_5506	2835696	2837282	RM	RM_Type_II
GCF_000007165.1	GCF_000007165.1_NC_003919.1_4249	GCF_000007165.1_NC_003919.1	JetB_I	4249	GCF_000007165.1_NC_003919.1_Wadjet_I_3	5086022	5086723	Wadjet	Wadjet_I
GCF_000007165.1	GCF_000007165.1_NC_003919.1_2173	GCF_000007165.1_NC_003919.1	AbiEii	2173	GCF_000007165.1_NC_003919.1_AbiEii_1679	2551636	2552580	AbiEii	AbiEii
GCF_000007165.1	GCF_000007165.1_NC_003919.1_2886	GCF_000007165.1_NC_003919.1	Type_I_S	2886	GCF_000007165.1_NC_003919.1_RM_Type_I_5505	3402660	3403940	RM	RM_Type_I
GCF_000007165.1	GCF_000007165.1_NC_003919.1_2207	GCF_000007165.1_NC_003919.1	PtuB_2	2207	GCF_000007165.1_NC_003919.1_Septu_1	2600340	2601191	Septu	Septu
GCF_000007165.1	GCF_000007165.1_NC_003919.1_4248	GCF_000007165.1_NC_003919.1	JetC_I	4248	GCF_000007165.1_NC_003919.1_Wadjet_I_3	5081284	5085306	Wadjet	Wadjet_I
GCF_000007165.1	GCF_000007165.1_NC_003919.1_3905	GCF_000007165.1_NC_003919.1	PtuB	3905	GCF_000007165.1_NC_003919.1_Septu_2	4641520	4642101	Septu	Septu
GCF_000007165.1	GCF_000007165.1_NC_003919.1_3906	GCF_000007165.1_NC_003919.1	PtuA	3906	GCF_000007165.1_NC_003919.1_Septu_2	4642098	4643435	Septu	Septu
GCF_000007165.1	GCF_000007165.1_NC_003919.1_3805	GCF_000007165.1_NC_003919.1	cas7_I-C_7	3805	GCF_000007165.1_NC_003919.1_CAS_Class1-Subtype-I-C_151	4519420	4520286	Cas	CAS_Class1-Subtype-I-C
GCF_000007165.1	GCF_000007165.1_NC_003919.1_3269	GCF_000007165.1_NC_003919.1	KwaB	3269	GCF_000007165.1_NC_003919.1_Kiwa_235	3866134	3867063	Kiwa	Kiwa
GCF_000007165.1	GCF_000007165.1_NC_003919.1_2208	GCF_000007165.1_NC_003919.1	PtuA_2	2208	GCF_000007165.1_NC_003919.1_Septu_1	2601188	2602525	Septu	Septu
GCF_000007165.1	GCF_000007165.1_NC_003919.1_2427	GCF_000007165.1_NC_003919.1	Type_II_REases	2427	GCF_000007165.1_NC_003919.1_RM_Type_II_5506	2837279	2838196	RM	RM_Type_II
GCF_000007165.1	GCF_000007165.1_NC_003919.1_2885	GCF_000007165.1_NC_003919.1	Type_I_REases	2885	GCF_000007165.1_NC_003919.1_RM_Type_I_5505	3399396	3402650	RM	RM_Type_I
GCF_000007165.1	GCF_000007165.1_NC_003919.1_3900	GCF_000007165.1_NC_003919.1	GajB_2	3900	GCF_000007165.1_NC_003919.1_Gaj_1	4634759	4636555	Gabija	Gabija
GCF_000007165.1	GCF_000007165.1_NC_003919.1_3802	GCF_000007165.1_NC_003919.1	cas3_I_5	3802	GCF_000007165.1_NC_003919.1_CAS_Class1-Subtype-I-C_151	4514501	4516795	Cas	CAS_Class1-Subtype-I-C
GCF_000007165.1	GCF_000007165.1_NC_003919.1_3803	GCF_000007165.1_NC_003919.1	cas5_I-C_11	3803	GCF_000007165.1_NC_003919.1_CAS_Class1-Subtype-I-C_151	4516882	4517556	Cas	CAS_Class1-Subtype-I-C
GCF_000007165.1	GCF_000007165.1_NC_003919.1_2887	GCF_000007165.1_NC_003919.1	Type_I_MTases	2887	GCF_000007165.1_NC_003919.1_RM_Type_I_5505	3403937	3405994	RM	RM_Type_I
GCF_000007165.1	GCF_000007165.1_NC_003919.1_3901	GCF_000007165.1_NC_003919.1	GajA	3901	GCF_000007165.1_NC_003919.1_Gaj_1	4636552	4638219	Gabija	Gabija
GCF_000007185.1	GCF_000007185.1_NC_003551.1_1398	GCF_000007185.1_NC_003551.1	csm3gr7_III-A_III-D_10	27932	GCF_000007185.1_NC_003551.1_CAS_Class1-Subtype-III-A_35	1334554	1335609	Cas	CAS_Class1-Subtype-III-A
GCF_000007185.1	GCF_000007185.1_NC_003551.1_1368	GCF_000007185.1_NC_003551.1	csm6_III_6	27902	GCF_000007185.1_NC_003551.1_CAS_Class1-Subtype-III-B_36	1292953	1294143	Cas	CAS_Class1-Subtype-III-B
GCF_000007185.1	GCF_000007185.1_NC_003551.1_1371	GCF_000007185.1_NC_003551.1	cmr4gr7_III-B_III-C_2	27905	GCF_000007185.1_NC_003551.1_CAS_Class1-Subtype-III-B_36	1298182	1300266	Cas	CAS_Class1-Subtype-III-B
GCF_000007185.1	GCF_000007185.1_NC_003551.1_1396	GCF_000007185.1_NC_003551.1	cas10_III_7	27930	GCF_000007185.1_NC_003551.1_CAS_Class1-Subtype-III-A_35	1331274	1334015	Cas	CAS_Class1-Subtype-III-A
GCF_000007185.1	GCF_000007185.1_NC_003551.1_1397	GCF_000007185.1_NC_003551.1	csm2gr11_III-A_3	27931	GCF_000007185.1_NC_003551.1_CAS_Class1-Subtype-III-A_35	1334017	1334541	Cas	CAS_Class1-Subtype-III-A
GCF_000007185.1	GCF_000007185.1_NC_003551.1_1401	GCF_000007185.1_NC_003551.1	csm5gr7_III-A_2	27935	GCF_000007185.1_NC_003551.1_CAS_Class1-Subtype-III-A_35	1338024	1339115	Cas	CAS_Class1-Subtype-III-A
GCF_000007185.1	GCF_000007185.1_NC_003551.1_1372	GCF_000007185.1_NC_003551.1	cas10_III_6	27906	GCF_000007185.1_NC_003551.1_CAS_Class1-Subtype-III-B_36	1301484	1303472	Cas	CAS_Class1-Subtype-III-B
GCF_000007185.1	GCF_000007185.1_NC_003551.1_1373	GCF_000007185.1_NC_003551.1	cmr3gr5_III-B_III-C_4	27907	GCF_000007185.1_NC_003551.1_CAS_Class1-Subtype-III-B_36	1303469	1304803	Cas	CAS_Class1-Subtype-III-B
GCF_000007185.1	GCF_000007185.1_NC_003551.1_1374	GCF_000007185.1_NC_003551.1	cmr4gr7_III-B_III-C_2	27908	GCF_000007185.1_NC_003551.1_CAS_Class1-Subtype-III-B_36	1304800	1305828	Cas	CAS_Class1-Subtype-III-B
GCF_000007185.1	GCF_000007185.1_NC_003551.1_1394	GCF_000007185.1_NC_003551.1	cas1_I_II_III_IV_V_VI_8	27928	GCF_000007185.1_NC_003551.1_CAS_Class1-Subtype-III-A_35	1326771	1327766	Cas	CAS_Class1-Subtype-III-A
GCF_000007185.1	GCF_000007185.1_NC_003551.1_1375	GCF_000007185.1_NC_003551.1	cmr5gr11_III-B_18	27909	GCF_000007185.1_NC_003551.1_CAS_Class1-Subtype-III-B_36	1305832	1306332	Cas	CAS_Class1-Subtype-III-B
GCF_000007185.1	GCF_000007185.1_NC_003551.1_1392	GCF_000007185.1_NC_003551.1	cas2_I_II_III_IV_V_VI_1	27926	GCF_000007185.1_NC_003551.1_CAS_Class1-Subtype-III-A_35	1324335	1324640	Cas	CAS_Class1-Subtype-III-A
GCF_000007225.1	GCF_000007225.1_NC_003364.1_70	GCF_000007225.1_NC_003364.1	csm3gr7_III-A_III-D_10	28391	GCF_000007225.1_NC_003364.1_CAS_Class1-Type-III_6914	61965	62891	Cas	CAS_Class1-Type-III
GCF_000007225.1	GCF_000007225.1_NC_003364.1_117	GCF_000007225.1_NC_003364.1	cas6_I_II_III_IV_V_VI_15	28438	GCF_000007225.1_NC_003364.1_CAS_Class1-Subtype-I-A_6911	94405	95184	Cas	CAS_Class1-Subtype-I-A
GCF_000007225.1	GCF_000007225.1_NC_003364.1_76	GCF_000007225.1_NC_003364.1	csm6_III_5	28397	GCF_000007225.1_NC_003364.1_CAS_Class1-Type-III_6914	66894	68069	Cas	CAS_Class1-Type-III
GCF_000007225.1	GCF_000007225.1_NC_003364.1_71	GCF_000007225.1_NC_003364.1	csm2gr11_III-A_12	28392	GCF_000007225.1_NC_003364.1_CAS_Class1-Type-III_6914	62888	63334	Cas	CAS_Class1-Type-III
GCF_000007225.1	GCF_000007225.1_NC_003364.1_75	GCF_000007225.1_NC_003364.1	cmr3gr5_III-B_III-C_4	28396	GCF_000007225.1_NC_003364.1_CAS_Class1-Type-III_6914	66402	66897	Cas	CAS_Class1-Type-III
GCF_000007225.1	GCF_000007225.1_NC_003364.1_128	GCF_000007225.1_NC_003364.1	cas7_I-A_1	28449	GCF_000007225.1_NC_003364.1_CAS_Class1-Subtype-I-A_6911	109969	110946	Cas	CAS_Class1-Subtype-I-A
GCF_000007225.1	GCF_000007225.1_NC_003364.1_51	GCF_000007225.1_NC_003364.1	cas4_I_II_III_IV_V_VI_7	28372	GCF_000007225.1_NC_003364.1_CAS_Cluster_6915	44370	45236	Cas	CAS_Cluster
GCF_000007225.1	GCF_000007225.1_NC_003364.1_73	GCF_000007225.1_NC_003364.1	csm6_III_5	28394	GCF_000007225.1_NC_003364.1_CAS_Class1-Type-III_6914	64616	66046	Cas	CAS_Class1-Type-III
GCF_000007225.1	GCF_000007225.1_NC_003364.1_127	GCF_000007225.1_NC_003364.1	cas5_I-A_1	28448	GCF_000007225.1_NC_003364.1_CAS_Class1-Subtype-I-A_6911	109280	109972	Cas	CAS_Class1-Subtype-I-A
GCF_000007225.1	GCF_000007225.1_NC_003364.1_151	GCF_000007225.1_NC_003364.1	Type_IIG	28472	GCF_000007225.1_NC_003364.1_RM_Type_IIG_14680	129407	133126	RM	RM_Type_IIG
GCF_000007225.1	GCF_000007225.1_NC_003364.1_118	GCF_000007225.1_NC_003364.1	cas4_I_II_III_IV_V_VI_1	28439	GCF_000007225.1_NC_003364.1_CAS_Class1-Subtype-I-A_6911	101069	101641	Cas	CAS_Class1-Subtype-I-A
GCF_000007225.1	GCF_000007225.1_NC_003364.1_129	GCF_000007225.1_NC_003364.1	csa5gr11_I-A_6	28450	GCF_000007225.1_NC_003364.1_CAS_Class1-Subtype-I-A_6911	110950	111372	Cas	CAS_Class1-Subtype-I-A
GCF_000007225.1	GCF_000007225.1_NC_003364.1_130	GCF_000007225.1_NC_003364.1	cas6_I_II_III_IV_V_VI_15	28451	GCF_000007225.1_NC_003364.1_CAS_Class1-Subtype-I-A_6911	111782	112546	Cas	CAS_Class1-Subtype-I-A
GCF_000007225.1	GCF_000007225.1_NC_003364.1_83	GCF_000007225.1_NC_003364.1	cas6_I_II_III_IV_V_VI_15	28404	GCF_000007225.1_NC_003364.1_CAS_Class1-Type-III_6914	73722	74171	Cas	CAS_Class1-Type-III
GCF_000007225.1	GCF_000007225.1_NC_003364.1_84	GCF_000007225.1_NC_003364.1	cas6_I_II_III_IV_V_VI_22	28405	GCF_000007225.1_NC_003364.1_CAS_Class1-Type-III_6914	74164	74508	Cas	CAS_Class1-Type-III
GCF_000007225.1	GCF_000007225.1_NC_003364.1_78	GCF_000007225.1_NC_003364.1	csm6_III_5	28399	GCF_000007225.1_NC_003364.1_CAS_Class1-Type-III_6914	68735	69724	Cas	CAS_Class1-Type-III
GCF_000007225.1	GCF_000007225.1_NC_003364.1_81	GCF_000007225.1_NC_003364.1	csm6_III_6	28402	GCF_000007225.1_NC_003364.1_CAS_Class1-Type-III_6914	71365	72121	Cas	CAS_Class1-Type-III
GCF_000007225.1	GCF_000007225.1_NC_003364.1_126	GCF_000007225.1_NC_003364.1	cas3_I_5	28447	GCF_000007225.1_NC_003364.1_CAS_Class1-Subtype-I-A_6911	107626	109290	Cas	CAS_Class1-Subtype-I-A
GCF_000007225.1	GCF_000007225.1_NC_003364.1_49	GCF_000007225.1_NC_003364.1	cas2_I_II_III_IV_V_VI_5	28370	GCF_000007225.1_NC_003364.1_CAS_Cluster_6915	43194	43481	Cas	CAS_Cluster
GCF_000007225.1	GCF_000007225.1_NC_003364.1_50	GCF_000007225.1_NC_003364.1	cas1_I_II_III_IV_V_VI_8	28371	GCF_000007225.1_NC_003364.1_CAS_Cluster_6915	43478	44386	Cas	CAS_Cluster
GCF_000007225.1	GCF_000007225.1_NC_003364.1_125	GCF_000007225.1_NC_003364.1	cas3HD_I_3	28446	GCF_000007225.1_NC_003364.1_CAS_Class1-Subtype-I-A_6911	106776	107543	Cas	CAS_Class1-Subtype-I-A
GCF_000007225.1	GCF_000007225.1_NC_003364.1_120	GCF_000007225.1_NC_003364.1	cas1_I_II_III_IV_V_VI_8	28441	GCF_000007225.1_NC_003364.1_CAS_Class1-Subtype-I-A_6911	101888	102775	Cas	CAS_Class1-Subtype-I-A
GCF_000007225.1	GCF_000007225.1_NC_003364.1_121	GCF_000007225.1_NC_003364.1	cas4_I-A_1	28442	GCF_000007225.1_NC_003364.1_CAS_Class1-Subtype-I-A_6911	102756	103604	Cas	CAS_Class1-Subtype-I-A
GCF_000007225.1	GCF_000007225.1_NC_003364.1_2184	GCF_000007225.1_NC_003364.1	Type_II_REases	30505	GCF_000007225.1_NC_003364.1_RM_Type_II_14679	1912191	1913024	RM	RM_Type_II
GCF_000007225.1	GCF_000007225.1_NC_003364.1_67	GCF_000007225.1_NC_003364.1	cas10_III_7	28388	GCF_000007225.1_NC_003364.1_CAS_Class1-Type-III_6914	57805	60177	Cas	CAS_Class1-Type-III
GCF_000007225.1	GCF_000007225.1_NC_003364.1_45	GCF_000007225.1_NC_003364.1	cas6_I_II_III_IV_V_VI_15	28366	GCF_000007225.1_NC_003364.1_CAS_Cluster_6915	41005	41745	Cas	CAS_Cluster
GCF_000007225.1	GCF_000007225.1_NC_003364.1_48	GCF_000007225.1_NC_003364.1	cas4_I_II_III_IV_V_VI_1	28369	GCF_000007225.1_NC_003364.1_CAS_Cluster_6915	42689	43204	Cas	CAS_Cluster
GCF_000007225.1	GCF_000007225.1_NC_003364.1_122	GCF_000007225.1_NC_003364.1	casR_I_2	28443	GCF_000007225.1_NC_003364.1_CAS_Class1-Subtype-I-A_6911	103683	104288	Cas	CAS_Class1-Subtype-I-A
GCF_000007225.1	GCF_000007225.1_NC_003364.1_119	GCF_000007225.1_NC_003364.1	cas2_I_II_III_IV_V_VI_5	28440	GCF_000007225.1_NC_003364.1_CAS_Class1-Subtype-I-A_6911	101625	101900	Cas	CAS_Class1-Subtype-I-A
GCF_000007225.1	GCF_000007225.1_NC_003364.1_124	GCF_000007225.1_NC_003364.1	cas8a2_I-A_2	28445	GCF_000007225.1_NC_003364.1_CAS_Class1-Subtype-I-A_6911	105739	106782	Cas	CAS_Class1-Subtype-I-A
GCF_000007225.1	GCF_000007225.1_NC_003364.1_2185	GCF_000007225.1_NC_003364.1	Type_II_MTases	30506	GCF_000007225.1_NC_003364.1_RM_Type_II_14679	1913015	1914406	RM	RM_Type_II
GCF_000007225.1	GCF_000007225.1_NC_003364.1_40	GCF_000007225.1_NC_003364.1	cas3HD_I_3	28361	GCF_000007225.1_NC_003364.1_CAS_Cluster_6915	35472	36290	Cas	CAS_Cluster
GCF_000007225.1	GCF_000007225.1_NC_003364.1_41	GCF_000007225.1_NC_003364.1	cas3_I_5	28362	GCF_000007225.1_NC_003364.1_CAS_Cluster_6915	36287	38116	Cas	CAS_Cluster
GCF_000007245.1	GCF_000007245.1_NC_004556.1_2121	GCF_000007245.1_NC_004556.1	Type_I_MTases	7540161	GCF_000007245.1_NC_004556.1_RM_Type_I_2046	2454521	2456902	RM	RM_Type_I
GCF_000007245.1	GCF_000007245.1_NC_004556.1_2123	GCF_000007245.1_NC_004556.1	Type_I_REases	7540163	GCF_000007245.1_NC_004556.1_RM_Type_I_2046	2457629	2460652	RM	RM_Type_I
GCF_000007245.1	GCF_000007245.1_NC_004556.1_2076	GCF_000007245.1_NC_004556.1	DUF2290	7540116	GCF_000007245.1_NC_004556.1_Rst_HelicaseDUF2290_278	2387677	2388276	Rst_HelicaseDUF2290	Rst_HelicaseDUF2290
GCF_000007245.1	GCF_000007245.1_NC_004556.1_2119	GCF_000007245.1_NC_004556.1	Type_I_REases	7540159	GCF_000007245.1_NC_004556.1_RM_Type_I_2046	2450105	2453200	RM	RM_Type_I
GCF_000007245.1	GCF_000007245.1_NC_004556.1_2120	GCF_000007245.1_NC_004556.1	Type_I_S	7540160	GCF_000007245.1_NC_004556.1_RM_Type_I_2046	2453187	2454521	RM	RM_Type_I
GCF_000007245.1	GCF_000007245.1_NC_004556.1_1649	GCF_000007245.1_NC_004556.1	Type_II_REases	7539689	GCF_000007245.1_NC_004556.1_RM_Type_II_2048	1859967	1860698	RM	RM_Type_II
GCF_000007245.1	GCF_000007245.1_NC_004556.1_841	GCF_000007245.1_NC_004556.1	Type_III_REases	7538881	GCF_000007245.1_NC_004556.1_RM_Type_III_2049	1033883	1036405	RM	RM_Type_III
GCF_000007245.1	GCF_000007245.1_NC_004556.1_575	GCF_000007245.1_NC_004556.1	Type_II_REases	7538615	GCF_000007245.1_NC_004556.1_RM_Type_II_2047	710194	711294	RM	RM_Type_II
GCF_000007245.1	GCF_000007245.1_NC_004556.1_2124	GCF_000007245.1_NC_004556.1	Type_I_S	7540164	GCF_000007245.1_NC_004556.1_RM_Type_I_2046	2460649	2461866	RM	RM_Type_I
GCF_000007245.1	GCF_000007245.1_NC_004556.1_2131	GCF_000007245.1_NC_004556.1	JetC_I	7540171	GCF_000007245.1_NC_004556.1_Wadjet_I_4	2468003	2471434	Wadjet	Wadjet_I
GCF_000007245.1	GCF_000007245.1_NC_004556.1_2075	GCF_000007245.1_NC_004556.1	Helicase	7540115	GCF_000007245.1_NC_004556.1_Rst_HelicaseDUF2290_278	2385449	2387611	Rst_HelicaseDUF2290	Rst_HelicaseDUF2290
GCF_000007245.1	GCF_000007245.1_NC_004556.1_2129	GCF_000007245.1_NC_004556.1	JetA_I	7540169	GCF_000007245.1_NC_004556.1_Wadjet_I_4	2465784	2467316	Wadjet	Wadjet_I
GCF_000007245.1	GCF_000007245.1_NC_004556.1_840	GCF_000007245.1_NC_004556.1	Type_III_MTases	7538880	GCF_000007245.1_NC_004556.1_RM_Type_III_2049	1032056	1033684	RM	RM_Type_III
GCF_000007245.1	GCF_000007245.1_NC_004556.1_2126	GCF_000007245.1_NC_004556.1	Type_I_MTases	7540166	GCF_000007245.1_NC_004556.1_RM_Type_I_2046	2462126	2463709	RM	RM_Type_I
GCF_000007245.1	GCF_000007245.1_NC_004556.1_573	GCF_000007245.1_NC_004556.1	Type_II_MTases	7538613	GCF_000007245.1_NC_004556.1_RM_Type_II_2047	708396	709463	RM	RM_Type_II
GCF_000007245.1	GCF_000007245.1_NC_004556.1_2130	GCF_000007245.1_NC_004556.1	JetB_I	7540170	GCF_000007245.1_NC_004556.1_Wadjet_I_4	2467297	2468010	Wadjet	Wadjet_I
GCF_000007245.1	GCF_000007245.1_NC_004556.1_1648	GCF_000007245.1_NC_004556.1	Type_II_MTases	7539688	GCF_000007245.1_NC_004556.1_RM_Type_II_2048	1858516	1859970	RM	RM_Type_II
GCF_000007245.1	GCF_000007245.1_NC_004556.1_2132	GCF_000007245.1_NC_004556.1	JetD_I	7540172	GCF_000007245.1_NC_004556.1_Wadjet_I_4	2471431	2472636	Wadjet	Wadjet_I
GCF_000007245.1	GCF_000007245.1_NC_004556.1_574	GCF_000007245.1_NC_004556.1	Type_II_REases	7538614	GCF_000007245.1_NC_004556.1_RM_Type_II_2047	709460	710197	RM	RM_Type_II
GCF_000007265.1	GCF_000007265.1_NC_004116.1_1247	GCF_000007265.1_NC_004116.1	AbiEii	20800571	GCF_000007265.1_NC_004116.1_AbiEii_1108	1297099	1297944	AbiEii	AbiEii
GCF_000007265.1	GCF_000007265.1_NC_004116.1_585	GCF_000007265.1_NC_004116.1	Abi_2	20799909	GCF_000007265.1_NC_004116.1_Abi2_1107	597125	598096	Abi2	Abi2
GCF_000007265.1	GCF_000007265.1_NC_004116.1_877	GCF_000007265.1_NC_004116.1	cas2_I_II_III_IV_V_VI_6	20800201	GCF_000007265.1_NC_004116.1_CAS_Class2-Subtype-II-A_2402	907070	907411	Cas	CAS_Class2-Subtype-II-A
GCF_000007265.1	GCF_000007265.1_NC_004116.1_875	GCF_000007265.1_NC_004116.1	cas9_II-A_II-B_II-C_3	20800199	GCF_000007265.1_NC_004116.1_CAS_Class2-Subtype-II-A_2402	902090	906202	Cas	CAS_Class2-Subtype-II-A
GCF_000007265.1	GCF_000007265.1_NC_004116.1_1246	GCF_000007265.1_NC_004116.1	AbiEi_4	20800570	GCF_000007265.1_NC_004116.1_AbiEii_1108	1296512	1297102	AbiEii	AbiEii
GCF_000007265.1	GCF_000007265.1_NC_004116.1_878	GCF_000007265.1_NC_004116.1	csn2_II-A_4	20800202	GCF_000007265.1_NC_004116.1_CAS_Class2-Subtype-II-A_2402	907398	908063	Cas	CAS_Class2-Subtype-II-A
GCF_000007265.1	GCF_000007265.1_NC_004116.1_876	GCF_000007265.1_NC_004116.1	cas1_I_II_III_IV_V_VI_5	20800200	GCF_000007265.1_NC_004116.1_CAS_Class2-Subtype-II-A_2402	906204	907073	Cas	CAS_Class2-Subtype-II-A
GCF_000007285.1	GCF_000007285.1_NC_003485.1_1637	GCF_000007285.1_NC_003485.1	Type_I_MTases	20803063	GCF_000007285.1_NC_003485.1_RM_Type_I_13644	1644823	1646403	RM	RM_Type_I
GCF_000007285.1	GCF_000007285.1_NC_003485.1_1635	GCF_000007285.1_NC_003485.1	Type_I_REases	20803061	GCF_000007285.1_NC_003485.1_RM_Type_I_13644	1640632	1643610	RM	RM_Type_I
GCF_000007285.1	GCF_000007285.1_NC_003485.1_1636	GCF_000007285.1_NC_003485.1	Type_I_S	20803062	GCF_000007285.1_NC_003485.1_RM_Type_I_13644	1643623	1644810	RM	RM_Type_I
GCF_000007305.1	GCF_000007305.1_NC_003413.1_1119	GCF_000007305.1_NC_003413.1	cas5_I-B_1	7541334	GCF_000007305.1_NC_003413.1_CAS_Class1-Subtype-I-B_5293	1069932	1070561	Cas	CAS_Class1-Subtype-I-B
GCF_000007305.1	GCF_000007305.1_NC_003413.1_638	GCF_000007305.1_NC_003413.1	cas8a2_I-A_2	7540853	GCF_000007305.1_NC_003413.1_CAS_Class1-Subtype-I-A_5292	651243	652391	Cas	CAS_Class1-Subtype-I-A
GCF_000007305.1	GCF_000007305.1_NC_003413.1_1117	GCF_000007305.1_NC_003413.1	cas4_I_II_III_IV_V_VI_6	7541332	GCF_000007305.1_NC_003413.1_CAS_Class1-Subtype-I-B_5293	1067252	1067761	Cas	CAS_Class1-Subtype-I-B
GCF_000007305.1	GCF_000007305.1_NC_003413.1_1120	GCF_000007305.1_NC_003413.1	cas7_I-B_6	7541335	GCF_000007305.1_NC_003413.1_CAS_Class1-Subtype-I-B_5293	1070572	1071627	Cas	CAS_Class1-Subtype-I-B
GCF_000007305.1	GCF_000007305.1_NC_003413.1_1118	GCF_000007305.1_NC_003413.1	cas3_I_5	7541333	GCF_000007305.1_NC_003413.1_CAS_Class1-Subtype-I-B_5293	1067761	1069935	Cas	CAS_Class1-Subtype-I-B
GCF_000007305.1	GCF_000007305.1_NC_003413.1_637	GCF_000007305.1_NC_003413.1	cas8a2_I-A_2	7540852	GCF_000007305.1_NC_003413.1_CAS_Class1-Subtype-I-A_5292	650200	651246	Cas	CAS_Class1-Subtype-I-A
GCF_000007305.1	GCF_000007305.1_NC_003413.1_1122	GCF_000007305.1_NC_003413.1	cmr6gr7_III-B_2	7541337	GCF_000007305.1_NC_003413.1_CAS_Class1-Subtype-III-B_5294	1072954	1073976	Cas	CAS_Class1-Subtype-III-B
GCF_000007305.1	GCF_000007305.1_NC_003413.1_639	GCF_000007305.1_NC_003413.1	cas3HD_I_2	7540854	GCF_000007305.1_NC_003413.1_CAS_Class1-Subtype-I-A_5292	652404	653117	Cas	CAS_Class1-Subtype-I-A
GCF_000007305.1	GCF_000007305.1_NC_003413.1_640	GCF_000007305.1_NC_003413.1	cas3_I_5	7540855	GCF_000007305.1_NC_003413.1_CAS_Class1-Subtype-I-A_5292	653114	655090	Cas	CAS_Class1-Subtype-I-A
GCF_000007305.1	GCF_000007305.1_NC_003413.1_1121	GCF_000007305.1_NC_003413.1	cas8b2_I-B_2	7541336	GCF_000007305.1_NC_003413.1_CAS_Class1-Subtype-I-B_5293	1071624	1072961	Cas	CAS_Class1-Subtype-I-B
GCF_000007305.1	GCF_000007305.1_NC_003413.1_1116	GCF_000007305.1_NC_003413.1	cas1_I_II_III_IV_V_VI_7	7541331	GCF_000007305.1_NC_003413.1_CAS_Class1-Subtype-I-B_5293	1066279	1067247	Cas	CAS_Class1-Subtype-I-B
GCF_000007305.1	GCF_000007305.1_NC_003413.1_1123	GCF_000007305.1_NC_003413.1	cmr5gr11_III-B_3	7541338	GCF_000007305.1_NC_003413.1_CAS_Class1-Subtype-III-B_5294	1073960	1074469	Cas	CAS_Class1-Subtype-III-B
GCF_000007305.1	GCF_000007305.1_NC_003413.1_641	GCF_000007305.1_NC_003413.1	cas5_I-A_4	7540856	GCF_000007305.1_NC_003413.1_CAS_Class1-Subtype-I-A_5292	655060	655851	Cas	CAS_Class1-Subtype-I-A
GCF_000007305.1	GCF_000007305.1_NC_003413.1_1129	GCF_000007305.1_NC_003413.1	cas6_I_II_III_IV_V_VI_10	7541344	GCF_000007305.1_NC_003413.1_CAS_Class1-Subtype-III-B_5294	1081470	1082264	Cas	CAS_Class1-Subtype-III-B
GCF_000007305.1	GCF_000007305.1_NC_003413.1_1125	GCF_000007305.1_NC_003413.1	csx1_III_2	7541340	GCF_000007305.1_NC_003413.1_CAS_Class1-Subtype-III-B_5294	1075331	1076773	Cas	CAS_Class1-Subtype-III-B
GCF_000007305.1	GCF_000007305.1_NC_003413.1_1115	GCF_000007305.1_NC_003413.1	cas2_I_II_III_IV_V_VI_5	7541330	GCF_000007305.1_NC_003413.1_CAS_Class1-Subtype-I-B_5293	1066025	1066282	Cas	CAS_Class1-Subtype-I-B
GCF_000007305.1	GCF_000007305.1_NC_003413.1_1127	GCF_000007305.1_NC_003413.1	cas10_III_6	7541342	GCF_000007305.1_NC_003413.1_CAS_Class1-Subtype-III-B_5294	1077729	1080344	Cas	CAS_Class1-Subtype-III-B
GCF_000007305.1	GCF_000007305.1_NC_003413.1_1124	GCF_000007305.1_NC_003413.1	cmr4gr7_III-B_III-C_1	7541339	GCF_000007305.1_NC_003413.1_CAS_Class1-Subtype-III-B_5294	1074447	1075334	Cas	CAS_Class1-Subtype-III-B
GCF_000007305.1	GCF_000007305.1_NC_003413.1_642	GCF_000007305.1_NC_003413.1	cas7_I-A_1	7540857	GCF_000007305.1_NC_003413.1_CAS_Class1-Subtype-I-A_5292	655852	656877	Cas	CAS_Class1-Subtype-I-A
GCF_000007305.1	GCF_000007305.1_NC_003413.1_643	GCF_000007305.1_NC_003413.1	csa5gr11_I-A_9	7540858	GCF_000007305.1_NC_003413.1_CAS_Class1-Subtype-I-A_5292	656874	657236	Cas	CAS_Class1-Subtype-I-A
GCF_000007305.1	GCF_000007305.1_NC_003413.1_644	GCF_000007305.1_NC_003413.1	casR_I_2	7540859	GCF_000007305.1_NC_003413.1_CAS_Class1-Subtype-I-A_5292	657364	658026	Cas	CAS_Class1-Subtype-I-A
GCF_000007305.1	GCF_000007305.1_NC_003413.1_1128	GCF_000007305.1_NC_003413.1	cmr1gr7_III-B_III-C_3	7541343	GCF_000007305.1_NC_003413.1_CAS_Class1-Subtype-III-B_5294	1080337	1081353	Cas	CAS_Class1-Subtype-III-B
GCF_000007305.1	GCF_000007305.1_NC_003413.1_1126	GCF_000007305.1_NC_003413.1	cmr3gr5_III-B_III-C_4	7541341	GCF_000007305.1_NC_003413.1_CAS_Class1-Subtype-III-B_5294	1076764	1077732	Cas	CAS_Class1-Subtype-III-B
GCF_000007345.1	GCF_000007345.1_NC_003552.1_2177	GCF_000007345.1_NC_003552.1	Type_IV_REases	33034	GCF_000007345.1_NC_003552.1_RM_Type_IV_2052	2621389	2622738	RM	RM_Type_IV
GCF_000007345.1	GCF_000007345.1_NC_003552.1_4721	GCF_000007345.1_NC_003552.1	Type_IV_REases	35578	GCF_000007345.1_NC_003552.1_RM_Type_IV_2053	5589531	5590442	RM	RM_Type_IV
GCF_000007345.1	GCF_000007345.1_NC_003552.1_3799	GCF_000007345.1_NC_003552.1	cas6_I_II_III_IV_V_VI_10	34656	GCF_000007345.1_NC_003552.1_CAS_Class1-Subtype-I-B_41	4527795	4528535	Cas	CAS_Class1-Subtype-I-B
GCF_000007345.1	GCF_000007345.1_NC_003552.1_2178	GCF_000007345.1_NC_003552.1	Type_IV_REases	33035	GCF_000007345.1_NC_003552.1_RM_Type_IV_2052	2622753	2624855	RM	RM_Type_IV
GCF_000007345.1	GCF_000007345.1_NC_003552.1_2179	GCF_000007345.1_NC_003552.1	Type_I_S	33036	GCF_000007345.1_NC_003552.1_RM_Type_I_2050	2624888	2626351	RM	RM_Type_I
GCF_000007345.1	GCF_000007345.1_NC_003552.1_2175	GCF_000007345.1_NC_003552.1	Type_I_MTases	33032	GCF_000007345.1_NC_003552.1_RM_Type_I_2050	2619505	2621001	RM	RM_Type_I
GCF_000007345.1	GCF_000007345.1_NC_003552.1_2181	GCF_000007345.1_NC_003552.1	Type_I_REases	33038	GCF_000007345.1_NC_003552.1_RM_Type_I_2050	2627964	2630717	RM	RM_Type_I
GCF_000007345.1	GCF_000007345.1_NC_003552.1_1989	GCF_000007345.1_NC_003552.1	csm4gr5_III-A_3	32846	GCF_000007345.1_NC_003552.1_CAS_Class1-Subtype-III-A_42	2387483	2388556	Cas	CAS_Class1-Subtype-III-A
GCF_000007345.1	GCF_000007345.1_NC_003552.1_1990	GCF_000007345.1_NC_003552.1	csm5gr7_III-A_2	32847	GCF_000007345.1_NC_003552.1_CAS_Class1-Subtype-III-A_42	2388553	2389725	Cas	CAS_Class1-Subtype-III-A
GCF_000007345.1	GCF_000007345.1_NC_003552.1_1988	GCF_000007345.1_NC_003552.1	csm3gr7_III-A_1	32845	GCF_000007345.1_NC_003552.1_CAS_Class1-Subtype-III-A_42	2386729	2387490	Cas	CAS_Class1-Subtype-III-A
GCF_000007345.1	GCF_000007345.1_NC_003552.1_1983	GCF_000007345.1_NC_003552.1	cas6_I_II_III_IV_V_VI_12	32840	GCF_000007345.1_NC_003552.1_CAS_Class1-Subtype-III-A_42	2381380	2382051	Cas	CAS_Class1-Subtype-III-A
GCF_000007345.1	GCF_000007345.1_NC_003552.1_1595	GCF_000007345.1_NC_003552.1	AG_cyclase	32452	GCF_000007345.1_NC_003552.1_CBASS_I_3143	1846958	1847947	CBASS	CBASS_I
GCF_000007345.1	GCF_000007345.1_NC_003552.1_2200	GCF_000007345.1_NC_003552.1	GajB_1	33057	GCF_000007345.1_NC_003552.1_Gaj_2	2646157	2647995	Gabija	Gabija
GCF_000007345.1	GCF_000007345.1_NC_003552.1_2444	GCF_000007345.1_NC_003552.1	Type_IIG	33301	GCF_000007345.1_NC_003552.1_RM_Type_IIG_2051	2931898	2935383	RM	RM_Type_IIG
GCF_000007345.1	GCF_000007345.1_NC_003552.1_3797	GCF_000007345.1_NC_003552.1	cas1_I_II_III_IV_V_VI_7	34654	GCF_000007345.1_NC_003552.1_CAS_Class1-Subtype-I-B_41	4526128	4527129	Cas	CAS_Class1-Subtype-I-B
GCF_000007345.1	GCF_000007345.1_NC_003552.1_3798	GCF_000007345.1_NC_003552.1	cas4_I_II_III_IV_V_VI_6	34655	GCF_000007345.1_NC_003552.1_CAS_Class1-Subtype-I-B_41	4527195	4527782	Cas	CAS_Class1-Subtype-I-B
GCF_000007345.1	GCF_000007345.1_NC_003552.1_1987	GCF_000007345.1_NC_003552.1	csm2gr11_III-A_1	32844	GCF_000007345.1_NC_003552.1_CAS_Class1-Subtype-III-A_42	2386213	2386713	Cas	CAS_Class1-Subtype-III-A
GCF_000007345.1	GCF_000007345.1_NC_003552.1_3795	GCF_000007345.1_NC_003552.1	cas8b2_I-B_2	34652	GCF_000007345.1_NC_003552.1_CAS_Class1-Subtype-I-B_41	4521959	4523323	Cas	CAS_Class1-Subtype-I-B
GCF_000007345.1	GCF_000007345.1_NC_003552.1_3792	GCF_000007345.1_NC_003552.1	cas3_I_5	34649	GCF_000007345.1_NC_003552.1_CAS_Class1-Subtype-I-B_41	4518093	4520309	Cas	CAS_Class1-Subtype-I-B
GCF_000007345.1	GCF_000007345.1_NC_003552.1_3793	GCF_000007345.1_NC_003552.1	cas5_I-B_1	34650	GCF_000007345.1_NC_003552.1_CAS_Class1-Subtype-I-B_41	4520330	4520953	Cas	CAS_Class1-Subtype-I-B
GCF_000007345.1	GCF_000007345.1_NC_003552.1_1594	GCF_000007345.1_NC_003552.1	2TM_5	32451	GCF_000007345.1_NC_003552.1_CBASS_I_3143	1846401	1846946	CBASS	CBASS_I
GCF_000007345.1	GCF_000007345.1_NC_003552.1_2199	GCF_000007345.1_NC_003552.1	GajA	33056	GCF_000007345.1_NC_003552.1_Gaj_2	2644134	2646170	Gabija	Gabija
GCF_000007345.1	GCF_000007345.1_NC_003552.1_3796	GCF_000007345.1_NC_003552.1	cas2_I_II_III_IV_V_VI_5	34653	GCF_000007345.1_NC_003552.1_CAS_Class1-Subtype-I-B_41	4525863	4526126	Cas	CAS_Class1-Subtype-I-B
GCF_000007345.1	GCF_000007345.1_NC_003552.1_1918	GCF_000007345.1_NC_003552.1	GajB_3	32775	GCF_000007345.1_NC_003552.1_Gaj_1	2301031	2301480	Gabija	Gabija
GCF_000007345.1	GCF_000007345.1_NC_003552.1_1919	GCF_000007345.1_NC_003552.1	GajA	32776	GCF_000007345.1_NC_003552.1_Gaj_1	2301477	2303333	Gabija	Gabija
GCF_000007345.1	GCF_000007345.1_NC_003552.1_1986	GCF_000007345.1_NC_003552.1	cas10_III_7	32843	GCF_000007345.1_NC_003552.1_CAS_Class1-Subtype-III-A_42	2384297	2386216	Cas	CAS_Class1-Subtype-III-A
GCF_000007345.1	GCF_000007345.1_NC_003552.1_3794	GCF_000007345.1_NC_003552.1	cas7_I-B_6	34651	GCF_000007345.1_NC_003552.1_CAS_Class1-Subtype-I-B_41	4520955	4521956	Cas	CAS_Class1-Subtype-I-B
GCF_000007345.1	GCF_000007345.1_NC_003552.1_1917	GCF_000007345.1_NC_003552.1	GajB_2	32774	GCF_000007345.1_NC_003552.1_Gaj_1	2299526	2300779	Gabija	Gabija
GCF_000007405.1	GCF_000007405.1_NC_004741.1_4392	GCF_000007405.1_NC_004741.1	Type_I_REases	19708364	GCF_000007405.1_NC_004741.1_RM_Type_I_5507	4529990	4532422	RM	RM_Type_I
GCF_000007405.1	GCF_000007405.1_NC_004741.1_4390	GCF_000007405.1_NC_004741.1	Type_I_S	19708362	GCF_000007405.1_NC_004741.1_RM_Type_I_5507	4526799	4528454	RM	RM_Type_I
GCF_000007405.1	GCF_000007405.1_NC_004741.1_4391	GCF_000007405.1_NC_004741.1	Type_I_MTases	19708363	GCF_000007405.1_NC_004741.1_RM_Type_I_5507	4528454	4529923	RM	RM_Type_I
GCF_000007425.1	GCF_000007425.1_NC_004070.1_1632	GCF_000007425.1_NC_004070.1	Type_I_S	20804916	GCF_000007425.1_NC_004070.1_RM_Type_I_13645	1651573	1652748	RM	RM_Type_I
GCF_000007425.1	GCF_000007425.1_NC_004070.1_1631	GCF_000007425.1_NC_004070.1	Type_I_REases	20804915	GCF_000007425.1_NC_004070.1_RM_Type_I_13645	1648582	1651560	RM	RM_Type_I
GCF_000007425.1	GCF_000007425.1_NC_004070.1_686	GCF_000007425.1_NC_004070.1	cas1_I_II_III_IV_V_VI_5	20803970	GCF_000007425.1_NC_004070.1_CAS_Class2-Subtype-II-A_2405	747146	748015	Cas	CAS_Class2-Subtype-II-A
GCF_000007425.1	GCF_000007425.1_NC_004070.1_1633	GCF_000007425.1_NC_004070.1	Type_I_MTases	20804917	GCF_000007425.1_NC_004070.1_RM_Type_I_13645	1652761	1654341	RM	RM_Type_I
GCF_000007425.1	GCF_000007425.1_NC_004070.1_685	GCF_000007425.1_NC_004070.1	cas9_II-A_II-B_II-C_3	20803969	GCF_000007425.1_NC_004070.1_CAS_Class2-Subtype-II-A_2405	743040	747146	Cas	CAS_Class2-Subtype-II-A
GCF_000007425.1	GCF_000007425.1_NC_004070.1_687	GCF_000007425.1_NC_004070.1	cas2_I_II_III_IV_V_VI_6	20803971	GCF_000007425.1_NC_004070.1_CAS_Class2-Subtype-II-A_2405	748012	748353	Cas	CAS_Class2-Subtype-II-A
GCF_000007425.1	GCF_000007425.1_NC_004070.1_688	GCF_000007425.1_NC_004070.1	csn2_II-A_4	20803972	GCF_000007425.1_NC_004070.1_CAS_Class2-Subtype-II-A_2405	748343	749005	Cas	CAS_Class2-Subtype-II-A
GCF_000007445.1	GCF_000007445.1_NC_004431.1_4059	GCF_000007445.1_NC_004431.1	QatA	8493	GCF_000007445.1_NC_004431.1_Gao_Qat_1	4299658	4301442	Gao_Qat	Gao_Qat
GCF_000007445.1	GCF_000007445.1_NC_004431.1_4058	GCF_000007445.1_NC_004431.1	QatB	8492	GCF_000007445.1_NC_004431.1_Gao_Qat_1	4298906	4299658	Gao_Qat	Gao_Qat
GCF_000007445.1	GCF_000007445.1_NC_004431.1_2157	GCF_000007445.1_NC_004431.1	ThsB_Global	6591	GCF_000007445.1_NC_004431.1_Thoeris_II_2	2203818	2204327	Thoeris	Thoeris_II
GCF_000007445.1	GCF_000007445.1_NC_004431.1_2158	GCF_000007445.1_NC_004431.1	ThsA_new_petit	6592	GCF_000007445.1_NC_004431.1_Thoeris_II_2	2204464	2205300	Thoeris	Thoeris_II
GCF_000007445.1	GCF_000007445.1_NC_004431.1_4057	GCF_000007445.1_NC_004431.1	QatC	8491	GCF_000007445.1_NC_004431.1_Gao_Qat_1	4297605	4298924	Gao_Qat	Gao_Qat
GCF_000007445.1	GCF_000007445.1_NC_004431.1_4055	GCF_000007445.1_NC_004431.1	2TM_Gros	8489	GCF_000007445.1_NC_004431.1_CBASS_I_954	4295755	4296330	CBASS	CBASS_I
GCF_000007445.1	GCF_000007445.1_NC_004431.1_4802	GCF_000007445.1_NC_004431.1	Type_III_MTases	9236	GCF_000007445.1_NC_004431.1_RM_Type_III_516	5120028	5122040	RM	RM_Type_III
GCF_000007445.1	GCF_000007445.1_NC_004431.1_4844	GCF_000007445.1_NC_004431.1	Type_IV_REases	9278	GCF_000007445.1_NC_004431.1_RM_Type_IV_517	5162679	5164772	RM	RM_Type_IV
GCF_000007445.1	GCF_000007445.1_NC_004431.1_4846	GCF_000007445.1_NC_004431.1	Type_I_S	9280	GCF_000007445.1_NC_004431.1_RM_Type_I_515	5165381	5167150	RM	RM_Type_I
GCF_000007445.1	GCF_000007445.1_NC_004431.1_4054	GCF_000007445.1_NC_004431.1	A_Cyclase_AGS_C	8488	GCF_000007445.1_NC_004431.1_CBASS_I_954	4294419	4295747	CBASS	CBASS_I
GCF_000007445.1	GCF_000007445.1_NC_004431.1_2156	GCF_000007445.1_NC_004431.1	ThsB_Global	6590	GCF_000007445.1_NC_004431.1_Thoeris_II_2	2202823	2203686	Thoeris	Thoeris_II
GCF_000007445.1	GCF_000007445.1_NC_004431.1_4848	GCF_000007445.1_NC_004431.1	Type_I_REases	9282	GCF_000007445.1_NC_004431.1_RM_Type_I_515	5168686	5171118	RM	RM_Type_I
GCF_000007445.1	GCF_000007445.1_NC_004431.1_4801	GCF_000007445.1_NC_004431.1	Type_III_REases	9235	GCF_000007445.1_NC_004431.1_RM_Type_III_516	5116943	5120014	RM	RM_Type_III
GCF_000007445.1	GCF_000007445.1_NC_004431.1_4847	GCF_000007445.1_NC_004431.1	Type_I_MTases	9281	GCF_000007445.1_NC_004431.1_RM_Type_I_515	5167150	5168619	RM	RM_Type_I
GCF_000007445.1	GCF_000007445.1_NC_004431.1_4056	GCF_000007445.1_NC_004431.1	QatD	8490	GCF_000007445.1_NC_004431.1_Gao_Qat_1	4296883	4297608	Gao_Qat	Gao_Qat
GCF_000007465.2	GCF_000007465.2_NC_004350.2_1555	GCF_000007465.2_NC_004350.2	cas4_I_II_III_IV_V_VI_6	20806689	GCF_000007465.2_NC_004350.2_CAS_Class1-Subtype-I-C_2408	1663756	1664427	Cas	CAS_Class1-Subtype-I-C
GCF_000007465.2	GCF_000007465.2_NC_004350.2_1553	GCF_000007465.2_NC_004350.2	cas2_I_II_III_IV_V_VI_5	20806687	GCF_000007465.2_NC_004350.2_CAS_Class1-Subtype-I-C_2408	1662432	1662725	Cas	CAS_Class1-Subtype-I-C
GCF_000007465.2	GCF_000007465.2_NC_004350.2_1235	GCF_000007465.2_NC_004350.2	cas1_I_II_III_IV_V_VI_5	20806369	GCF_000007465.2_NC_004350.2_CAS_Class2-Subtype-II-A_2410	1330076	1330942	Cas	CAS_Class2-Subtype-II-A
GCF_000007465.2	GCF_000007465.2_NC_004350.2_1306	GCF_000007465.2_NC_004350.2	Type_IV_REases	20806440	GCF_000007465.2_NC_004350.2_RM_Type_IV_13649	1408811	1410511	RM	RM_Type_IV
GCF_000007465.2	GCF_000007465.2_NC_004350.2_793	GCF_000007465.2_NC_004350.2	Type_I_REases	20805927	GCF_000007465.2_NC_004350.2_PrrC_13646	850494	853541	PrrC	PrrC
GCF_000007465.2	GCF_000007465.2_NC_004350.2_1558	GCF_000007465.2_NC_004350.2	cas5_I-C_11	20806692	GCF_000007465.2_NC_004350.2_CAS_Class1-Subtype-I-C_2408	1667240	1667983	Cas	CAS_Class1-Subtype-I-C
GCF_000007465.2	GCF_000007465.2_NC_004350.2_1559	GCF_000007465.2_NC_004350.2	cas3_I_5	20806693	GCF_000007465.2_NC_004350.2_CAS_Class1-Subtype-I-C_2408	1668084	1670492	Cas	CAS_Class1-Subtype-I-C
GCF_000007465.2	GCF_000007465.2_NC_004350.2_1236	GCF_000007465.2_NC_004350.2	cas9_II-A_II-B_II-C_3	20806370	GCF_000007465.2_NC_004350.2_CAS_Class2-Subtype-II-A_2410	1330942	1334979	Cas	CAS_Class2-Subtype-II-A
GCF_000007465.2	GCF_000007465.2_NC_004350.2_1234	GCF_000007465.2_NC_004350.2	cas2_I_II_III_IV_V_VI_6	20806368	GCF_000007465.2_NC_004350.2_CAS_Class2-Subtype-II-A_2410	1329735	1330079	Cas	CAS_Class2-Subtype-II-A
GCF_000007465.2	GCF_000007465.2_NC_004350.2_1233	GCF_000007465.2_NC_004350.2	csn2_II-A_4	20806367	GCF_000007465.2_NC_004350.2_CAS_Class2-Subtype-II-A_2410	1329083	1329745	Cas	CAS_Class2-Subtype-II-A
GCF_000007465.2	GCF_000007465.2_NC_004350.2_36	GCF_000007465.2_NC_004350.2	Abi_2	20805170	GCF_000007465.2_NC_004350.2_Abi2_1109	44831	45709	Abi2	Abi2
GCF_000007465.2	GCF_000007465.2_NC_004350.2_443	GCF_000007465.2_NC_004350.2	Type_II_MTases	20805577	GCF_000007465.2_NC_004350.2_RM_Type_II_13648	473630	474487	RM	RM_Type_II
GCF_000007465.2	GCF_000007465.2_NC_004350.2_790	GCF_000007465.2_NC_004350.2	PrrC	20805924	GCF_000007465.2_NC_004350.2_PrrC_13646	848735	849880	PrrC	PrrC
GCF_000007465.2	GCF_000007465.2_NC_004350.2_788	GCF_000007465.2_NC_004350.2	Type_I_MTases	20805922	GCF_000007465.2_NC_004350.2_PrrC_13646	845296	846900	PrrC	PrrC
GCF_000007465.2	GCF_000007465.2_NC_004350.2_1560	GCF_000007465.2_NC_004350.2	WYL_I_II_III_IV_V_VI_4	20806694	GCF_000007465.2_NC_004350.2_CAS_Class1-Subtype-I-C_2408	1670737	1671711	Cas	CAS_Class1-Subtype-I-C
GCF_000007465.2	GCF_000007465.2_NC_004350.2_1556	GCF_000007465.2_NC_004350.2	cas7_I-C_7	20806690	GCF_000007465.2_NC_004350.2_CAS_Class1-Subtype-I-C_2408	1664429	1665304	Cas	CAS_Class1-Subtype-I-C
GCF_000007465.2	GCF_000007465.2_NC_004350.2_444	GCF_000007465.2_NC_004350.2	Type_II_MTases	20805578	GCF_000007465.2_NC_004350.2_RM_Type_II_13648	474477	475286	RM	RM_Type_II
GCF_000007465.2	GCF_000007465.2_NC_004350.2_445	GCF_000007465.2_NC_004350.2	Type_II_REases	20805579	GCF_000007465.2_NC_004350.2_RM_Type_II_13648	475270	476208	RM	RM_Type_II
GCF_000007465.2	GCF_000007465.2_NC_004350.2_789	GCF_000007465.2_NC_004350.2	Type_I_S	20805923	GCF_000007465.2_NC_004350.2_PrrC_13646	846893	848704	PrrC	PrrC
GCF_000007505.1	GCF_000007505.1_NC_004311.2_2753	GCF_000007505.1_NC_004311.2	Type_I_S	38459	GCF_000007505.1_NC_004311.2_RM_Type_I_2054	824317	825540	RM	RM_Type_I
GCF_000007505.1	GCF_000007505.1_NC_004311.2_2751	GCF_000007505.1_NC_004311.2	Type_I_S	38457	GCF_000007505.1_NC_004311.2_RM_Type_I_2054	822161	822793	RM	RM_Type_I
GCF_000007505.1	GCF_000007505.1_NC_004311.2_2752	GCF_000007505.1_NC_004311.2	Type_I_MTases	38458	GCF_000007505.1_NC_004311.2_RM_Type_I_2054	822801	824327	RM	RM_Type_I
GCF_000007505.1	GCF_000007505.1_NC_004311.2_2754	GCF_000007505.1_NC_004311.2	Type_I_REases	38460	GCF_000007505.1_NC_004311.2_RM_Type_I_2054	825537	828506	RM	RM_Type_I
GCF_000007525.1	GCF_000007525.1_NC_004307.2_1274	GCF_000007525.1_NC_004307.2	Type_II_MTases	20808318	GCF_000007525.1_NC_004307.2_RM_Type_II_13652	1539235	1540506	RM	RM_Type_II
GCF_000007525.1	GCF_000007525.1_NC_004307.2_1792	GCF_000007525.1_NC_004307.2	Type_I_MTases	20808836	GCF_000007525.1_NC_004307.2_RM_Type_I_13650	2217036	2219603	RM	RM_Type_I
GCF_000007525.1	GCF_000007525.1_NC_004307.2_324	GCF_000007525.1_NC_004307.2	Type_II_MTases	20807368	GCF_000007525.1_NC_004307.2_RM_Type_II_13651	399905	400876	RM	RM_Type_II
GCF_000007525.1	GCF_000007525.1_NC_004307.2_323	GCF_000007525.1_NC_004307.2	Type_II_REases	20807367	GCF_000007525.1_NC_004307.2_RM_Type_II_13651	398591	399859	RM	RM_Type_II
GCF_000007525.1	GCF_000007525.1_NC_004307.2_386	GCF_000007525.1_NC_004307.2	JetB_I	20807430	GCF_000007525.1_NC_004307.2_Wadjet_I_4	470276	470950	Wadjet	Wadjet_I
GCF_000007525.1	GCF_000007525.1_NC_004307.2_1793	GCF_000007525.1_NC_004307.2	Type_I_S	20808837	GCF_000007525.1_NC_004307.2_RM_Type_I_13650	2219621	2220199	RM	RM_Type_I
GCF_000007525.1	GCF_000007525.1_NC_004307.2_1790	GCF_000007525.1_NC_004307.2	Type_I_S	20808834	GCF_000007525.1_NC_004307.2_RM_Type_I_13650	2215466	2215999	RM	RM_Type_I
GCF_000007525.1	GCF_000007525.1_NC_004307.2_1273	GCF_000007525.1_NC_004307.2	Type_II_REases	20808317	GCF_000007525.1_NC_004307.2_RM_Type_II_13652	1537720	1539228	RM	RM_Type_II
GCF_000007525.1	GCF_000007525.1_NC_004307.2_1791	GCF_000007525.1_NC_004307.2	Type_IV_REases	20808835	GCF_000007525.1_NC_004307.2_RM_Type_IV_13653	2216069	2217004	RM	RM_Type_IV
GCF_000007525.1	GCF_000007525.1_NC_004307.2_387	GCF_000007525.1_NC_004307.2	JetC_I	20807431	GCF_000007525.1_NC_004307.2_Wadjet_I_4	470947	474495	Wadjet	Wadjet_I
GCF_000007525.1	GCF_000007525.1_NC_004307.2_388	GCF_000007525.1_NC_004307.2	JetD_I	20807432	GCF_000007525.1_NC_004307.2_Wadjet_I_4	474569	475753	Wadjet	Wadjet_I
GCF_000007525.1	GCF_000007525.1_NC_004307.2_385	GCF_000007525.1_NC_004307.2	JetA_I	20807429	GCF_000007525.1_NC_004307.2_Wadjet_I_4	468648	470279	Wadjet	Wadjet_I
GCF_000007525.1	GCF_000007525.1_NC_004307.2_1796	GCF_000007525.1_NC_004307.2	Type_I_REases	20808840	GCF_000007525.1_NC_004307.2_RM_Type_I_13650	2222402	2225689	RM	RM_Type_I
GCF_000007525.1	GCF_000007525.1_NC_004307.2_1275	GCF_000007525.1_NC_004307.2	Type_II_REases	20808319	GCF_000007525.1_NC_004307.2_RM_Type_II_13652	1540782	1541678	RM	RM_Type_II
GCF_000007525.1	GCF_000007525.1_NC_004307.2_1794	GCF_000007525.1_NC_004307.2	Type_I_S	20808838	GCF_000007525.1_NC_004307.2_RM_Type_I_13650	2220194	2220823	RM	RM_Type_I
GCF_000007545.1	GCF_000007545.1_NC_004631.1_2809	GCF_000007545.1_NC_004631.1	cas5_I-E_3	7545934	GCF_000007545.1_NC_004631.1_CAS_Class1-Subtype-I-E_7111	2914463	2915188	Cas	CAS_Class1-Subtype-I-E
GCF_000007545.1	GCF_000007545.1_NC_004631.1_877	GCF_000007545.1_NC_004631.1	Type_III_REases	7544002	GCF_000007545.1_NC_004631.1_RM_Type_III_2056	970921	973881	RM	RM_Type_III
GCF_000007545.1	GCF_000007545.1_NC_004631.1_878	GCF_000007545.1_NC_004631.1	Type_III_MTases	7544003	GCF_000007545.1_NC_004631.1_RM_Type_III_2056	973891	975867	RM	RM_Type_III
GCF_000007545.1	GCF_000007545.1_NC_004631.1_2807	GCF_000007545.1_NC_004631.1	cas1_I-E_1	7545932	GCF_000007545.1_NC_004631.1_CAS_Class1-Subtype-I-E_7111	2912842	2913759	Cas	CAS_Class1-Subtype-I-E
GCF_000007545.1	GCF_000007545.1_NC_004631.1_2808	GCF_000007545.1_NC_004631.1	cas6e_I_II_III_IV_V_VI_1	7545933	GCF_000007545.1_NC_004631.1_CAS_Class1-Subtype-I-E_7111	2913759	2914463	Cas	CAS_Class1-Subtype-I-E
GCF_000007545.1	GCF_000007545.1_NC_004631.1_4515	GCF_000007545.1_NC_004631.1	Type_I_MTases	7547640	GCF_000007545.1_NC_004631.1_RM_Type_I_2055	4726497	4727894	RM	RM_Type_I
GCF_000007545.1	GCF_000007545.1_NC_004631.1_4513	GCF_000007545.1_NC_004631.1	Type_I_S	7547638	GCF_000007545.1_NC_004631.1_RM_Type_I_2055	4724923	4726311	RM	RM_Type_I
GCF_000007545.1	GCF_000007545.1_NC_004631.1_4516	GCF_000007545.1_NC_004631.1	Type_I_REases	7547641	GCF_000007545.1_NC_004631.1_RM_Type_I_2055	4728052	4731561	RM	RM_Type_I
GCF_000007545.1	GCF_000007545.1_NC_004631.1_2810	GCF_000007545.1_NC_004631.1	cas7_I-E_16	7545935	GCF_000007545.1_NC_004631.1_CAS_Class1-Subtype-I-E_7111	2915198	2916256	Cas	CAS_Class1-Subtype-I-E
GCF_000007545.1	GCF_000007545.1_NC_004631.1_2496	GCF_000007545.1_NC_004631.1	Type_III_REases	7545621	GCF_000007545.1_NC_004631.1_RM_Type_III_2057	2581263	2584234	RM	RM_Type_III
GCF_000007545.1	GCF_000007545.1_NC_004631.1_2497	GCF_000007545.1_NC_004631.1	Type_III_MTases	7545622	GCF_000007545.1_NC_004631.1_RM_Type_III_2057	2584244	2586202	RM	RM_Type_III
GCF_000007545.1	GCF_000007545.1_NC_004631.1_2811	GCF_000007545.1_NC_004631.1	cse2gr11_I-E_1	7545936	GCF_000007545.1_NC_004631.1_CAS_Class1-Subtype-I-E_7111	2916279	2916881	Cas	CAS_Class1-Subtype-I-E
GCF_000007545.1	GCF_000007545.1_NC_004631.1_2812	GCF_000007545.1_NC_004631.1	cas8e_I-E_1	7545937	GCF_000007545.1_NC_004631.1_CAS_Class1-Subtype-I-E_7111	2916898	2918433	Cas	CAS_Class1-Subtype-I-E
GCF_000007545.1	GCF_000007545.1_NC_004631.1_4271	GCF_000007545.1_NC_004631.1	Hp1	7547396	GCF_000007545.1_NC_004631.1_Rst_3HP_914	4481427	4482491	Rst_3HP	Rst_3HP
GCF_000007545.1	GCF_000007545.1_NC_004631.1_4484	GCF_000007545.1_NC_004631.1	DruE_3	7547609	GCF_000007545.1_NC_004631.1_Druantia_III_751	4689323	4693072	Druantia	Druantia_III
GCF_000007545.1	GCF_000007545.1_NC_004631.1_2806	GCF_000007545.1_NC_004631.1	cas2_I-E_2	7545931	GCF_000007545.1_NC_004631.1_CAS_Class1-Subtype-I-E_7111	2912546	2912839	Cas	CAS_Class1-Subtype-I-E
GCF_000007545.1	GCF_000007545.1_NC_004631.1_4270	GCF_000007545.1_NC_004631.1	Hp2	7547395	GCF_000007545.1_NC_004631.1_Rst_3HP_914	4480366	4481430	Rst_3HP	Rst_3HP
GCF_000007545.1	GCF_000007545.1_NC_004631.1_4517	GCF_000007545.1_NC_004631.1	Type_IV_REases	7547642	GCF_000007545.1_NC_004631.1_RM_Type_IV_2058	4731759	4732673	RM	RM_Type_IV
GCF_000007545.1	GCF_000007545.1_NC_004631.1_2813	GCF_000007545.1_NC_004631.1	cas3_I_5	7545938	GCF_000007545.1_NC_004631.1_CAS_Class1-Subtype-I-E_7111	2918791	2921491	Cas	CAS_Class1-Subtype-I-E
GCF_000007545.1	GCF_000007545.1_NC_004631.1_4485	GCF_000007545.1_NC_004631.1	DruE_3	7547610	GCF_000007545.1_NC_004631.1_Druantia_III_751	4693110	4695647	Druantia	Druantia_III
GCF_000007545.1	GCF_000007545.1_NC_004631.1_4486	GCF_000007545.1_NC_004631.1	DruH	7547611	GCF_000007545.1_NC_004631.1_Druantia_III_751	4695660	4698959	Druantia	Druantia_III
GCF_000007545.1	GCF_000007545.1_NC_004631.1_4269	GCF_000007545.1_NC_004631.1	Hp3	7547394	GCF_000007545.1_NC_004631.1_Rst_3HP_914	4479651	4480346	Rst_3HP	Rst_3HP
GCF_000007565.2	GCF_000007565.2_NC_002947.4_3781	GCF_000007565.2_NC_002947.4	JetC_I	14528780	GCF_000007565.2_NC_002947.4_Wadjet_I_6	4213731	4217042	Wadjet	Wadjet_I
GCF_000007565.2	GCF_000007565.2_NC_002947.4_3782	GCF_000007565.2_NC_002947.4	JetB_I	14528781	GCF_000007565.2_NC_002947.4_Wadjet_I_6	4217039	4217794	Wadjet	Wadjet_I
GCF_000007565.2	GCF_000007565.2_NC_002947.4_4546	GCF_000007565.2_NC_002947.4	DUF4297	14529545	GCF_000007565.2_NC_002947.4_Gao_Her_DUF_1013	5041684	5042934	Gao_Her	Gao_Her_DUF
GCF_000007565.2	GCF_000007565.2_NC_002947.4_4081	GCF_000007565.2_NC_002947.4	Type_II_REases	14529080	GCF_000007565.2_NC_002947.4_RM_Type_II_2060	4497955	4500003	RM	RM_Type_II
GCF_000007565.2	GCF_000007565.2_NC_002947.4_3780	GCF_000007565.2_NC_002947.4	JetD_I	14528779	GCF_000007565.2_NC_002947.4_Wadjet_I_6	4212573	4213724	Wadjet	Wadjet_I
GCF_000007565.2	GCF_000007565.2_NC_002947.4_4866	GCF_000007565.2_NC_002947.4	Type_I_S	14529865	GCF_000007565.2_NC_002947.4_RM_Type_I_2059	5396989	5398719	RM	RM_Type_I
GCF_000007565.2	GCF_000007565.2_NC_002947.4_3783	GCF_000007565.2_NC_002947.4	JetA_I	14528782	GCF_000007565.2_NC_002947.4_Wadjet_I_6	4217797	4219296	Wadjet	Wadjet_I
GCF_000007565.2	GCF_000007565.2_NC_002947.4_4864	GCF_000007565.2_NC_002947.4	Type_I_REases	14529863	GCF_000007565.2_NC_002947.4_RM_Type_I_2059	5393059	5395422	RM	RM_Type_I
GCF_000007565.2	GCF_000007565.2_NC_002947.4_4865	GCF_000007565.2_NC_002947.4	Type_I_MTases	14529864	GCF_000007565.2_NC_002947.4_RM_Type_I_2059	5395523	5396992	RM	RM_Type_I
GCF_000007565.2	GCF_000007565.2_NC_002947.4_3755	GCF_000007565.2_NC_002947.4	GajA	14528754	GCF_000007565.2_NC_002947.4_Gaj_3	4182295	4184226	Gabija	Gabija
GCF_000007565.2	GCF_000007565.2_NC_002947.4_3756	GCF_000007565.2_NC_002947.4	GajB_2	14528755	GCF_000007565.2_NC_002947.4_Gaj_3	4184223	4185881	Gabija	Gabija
GCF_000007565.2	GCF_000007565.2_NC_002947.4_4547	GCF_000007565.2_NC_002947.4	HerA_DUF	14529546	GCF_000007565.2_NC_002947.4_Gao_Her_DUF_1013	5042931	5044694	Gao_Her	Gao_Her_DUF
GCF_000007565.2	GCF_000007565.2_NC_002947.4_4082	GCF_000007565.2_NC_002947.4	Type_II_MTases	14529081	GCF_000007565.2_NC_002947.4_RM_Type_II_2060	4500015	4501061	RM	RM_Type_II
GCF_000007585.1	GCF_000007585.1_NC_002950.2_1761	GCF_000007585.1_NC_002950.2	cas4_I_II_III_IV_V_VI_6	20810632	GCF_000007585.1_NC_002950.2_CAS_Class1-Subtype-I-B_2414	2105592	2106104	Cas	CAS_Class1-Subtype-I-B
GCF_000007585.1	GCF_000007585.1_NC_002950.2_1017	GCF_000007585.1_NC_002950.2	cas13b_VI-B_1	20809888	GCF_000007585.1_NC_002950.2_CAS_Class2-Subtype-VI-B_2419	1244197	1247604	Cas	CAS_Class2-Subtype-VI-B
GCF_000007585.1	GCF_000007585.1_NC_002950.2_1760	GCF_000007585.1_NC_002950.2	cas1_I_II_III_IV_V_VI_7	20810631	GCF_000007585.1_NC_002950.2_CAS_Class1-Subtype-I-B_2414	2104579	2105595	Cas	CAS_Class1-Subtype-I-B
GCF_000007585.1	GCF_000007585.1_NC_002950.2_1730	GCF_000007585.1_NC_002950.2	cas1_I_II_III_IV_V_VI_1	20810601	GCF_000007585.1_NC_002950.2_CAS_Class1-Subtype-III-B_2415	2069615	2072710	Cas	CAS_Class1-Subtype-III-B
GCF_000007585.1	GCF_000007585.1_NC_002950.2_1729	GCF_000007585.1_NC_002950.2	cas2_I_II_III_IV_V_VI_3	20810600	GCF_000007585.1_NC_002950.2_CAS_Class1-Subtype-III-B_2415	2069305	2069595	Cas	CAS_Class1-Subtype-III-B
GCF_000007585.1	GCF_000007585.1_NC_002950.2_1737	GCF_000007585.1_NC_002950.2	cmr1gr7_III-B_5	20810608	GCF_000007585.1_NC_002950.2_CAS_Class1-Subtype-III-B_2415	2078973	2079224	Cas	CAS_Class1-Subtype-III-B
GCF_000007585.1	GCF_000007585.1_NC_002950.2_1263	GCF_000007585.1_NC_002950.2	Type_IIG	20810134	GCF_000007585.1_NC_002950.2_RM_Type_IIG_22901	1545080	1548088	RM	RM_Type_IIG
GCF_000007585.1	GCF_000007585.1_NC_002950.2_1468	GCF_000007585.1_NC_002950.2	Type_IIG	20810339	GCF_000007585.1_NC_002950.2_RM_Type_IIG_22902	1781160	1785134	RM	RM_Type_IIG
GCF_000007585.1	GCF_000007585.1_NC_002950.2_1736	GCF_000007585.1_NC_002950.2	cmr1gr7_III-B_2	20810607	GCF_000007585.1_NC_002950.2_CAS_Class1-Subtype-III-B_2415	2077515	2078966	Cas	CAS_Class1-Subtype-III-B
GCF_000007585.1	GCF_000007585.1_NC_002950.2_1763	GCF_000007585.1_NC_002950.2	cas7b_I-B_1	20810634	GCF_000007585.1_NC_002950.2_CAS_Class1-Subtype-I-B_2414	2108435	2109451	Cas	CAS_Class1-Subtype-I-B
GCF_000007585.1	GCF_000007585.1_NC_002950.2_1738	GCF_000007585.1_NC_002950.2	corA_III-B_III-D_1	20810609	GCF_000007585.1_NC_002950.2_CAS_Class1-Subtype-III-B_2415	2079226	2080809	Cas	CAS_Class1-Subtype-III-B
GCF_000007585.1	GCF_000007585.1_NC_002950.2_1735	GCF_000007585.1_NC_002950.2	cas10_III_6	20810606	GCF_000007585.1_NC_002950.2_CAS_Class1-Subtype-III-B_2415	2075876	2077522	Cas	CAS_Class1-Subtype-III-B
GCF_000007585.1	GCF_000007585.1_NC_002950.2_1759	GCF_000007585.1_NC_002950.2	cas2_I_II_III_IV_V_VI_3	20810630	GCF_000007585.1_NC_002950.2_CAS_Class1-Subtype-I-B_2414	2104316	2104579	Cas	CAS_Class1-Subtype-I-B
GCF_000007585.1	GCF_000007585.1_NC_002950.2_1733	GCF_000007585.1_NC_002950.2	cmr4gr7_III-B_III-C_2	20810604	GCF_000007585.1_NC_002950.2_CAS_Class1-Subtype-III-B_2415	2073969	2074670	Cas	CAS_Class1-Subtype-III-B
GCF_000007585.1	GCF_000007585.1_NC_002950.2_1764	GCF_000007585.1_NC_002950.2	cas8b4_I-B_1	20810635	GCF_000007585.1_NC_002950.2_CAS_Class1-Subtype-I-B_2414	2109462	2110961	Cas	CAS_Class1-Subtype-I-B
GCF_000007585.1	GCF_000007585.1_NC_002950.2_1018	GCF_000007585.1_NC_002950.2	tm_4_VI-B_1	20809889	GCF_000007585.1_NC_002950.2_CAS_Class2-Subtype-VI-B_2419	1247601	1248317	Cas	CAS_Class2-Subtype-VI-B
GCF_000007585.1	GCF_000007585.1_NC_002950.2_1762	GCF_000007585.1_NC_002950.2	cas3_I_2	20810633	GCF_000007585.1_NC_002950.2_CAS_Class1-Subtype-I-B_2414	2106124	2108445	Cas	CAS_Class1-Subtype-I-B
GCF_000007585.1	GCF_000007585.1_NC_002950.2_848	GCF_000007585.1_NC_002950.2	Type_IV_REases	20809719	GCF_000007585.1_NC_002950.2_RM_Type_IV_22903	1031086	1032801	RM	RM_Type_IV
GCF_000007585.1	GCF_000007585.1_NC_002950.2_1734	GCF_000007585.1_NC_002950.2	cmr3gr5_III-B_III-C_4	20810605	GCF_000007585.1_NC_002950.2_CAS_Class1-Subtype-III-B_2415	2074684	2075874	Cas	CAS_Class1-Subtype-III-B
GCF_000007585.1	GCF_000007585.1_NC_002950.2_647	GCF_000007585.1_NC_002950.2	PtuB	20809518	GCF_000007585.1_NC_002950.2_Septu_2	788807	789406	Septu	Septu
GCF_000007585.1	GCF_000007585.1_NC_002950.2_1732	GCF_000007585.1_NC_002950.2	cmr5gr11_III-B_13	20810603	GCF_000007585.1_NC_002950.2_CAS_Class1-Subtype-III-B_2415	2073529	2073972	Cas	CAS_Class1-Subtype-III-B
GCF_000007585.1	GCF_000007585.1_NC_002950.2_1765	GCF_000007585.1_NC_002950.2	cas5_I-B_10	20810636	GCF_000007585.1_NC_002950.2_CAS_Class1-Subtype-I-B_2414	2110958	2111701	Cas	CAS_Class1-Subtype-I-B
GCF_000007585.1	GCF_000007585.1_NC_002950.2_1766	GCF_000007585.1_NC_002950.2	cas6_I_II_III_IV_V_VI_7	20810637	GCF_000007585.1_NC_002950.2_CAS_Class1-Subtype-I-B_2414	2111698	2112363	Cas	CAS_Class1-Subtype-I-B
GCF_000007585.1	GCF_000007585.1_NC_002950.2_302	GCF_000007585.1_NC_002950.2	cas13b_VI-B_1	20809173	GCF_000007585.1_NC_002950.2_CAS_Class2-Subtype-VI-B_2418	371670	375197	Cas	CAS_Class2-Subtype-VI-B
GCF_000007585.1	GCF_000007585.1_NC_002950.2_648	GCF_000007585.1_NC_002950.2	PtuA	20809519	GCF_000007585.1_NC_002950.2_Septu_2	789390	790727	Septu	Septu
GCF_000007585.1	GCF_000007585.1_NC_002950.2_753	GCF_000007585.1_NC_002950.2	Type_IIG	20809624	GCF_000007585.1_NC_002950.2_RM_Type_IIG_22900	923003	926278	RM	RM_Type_IIG
GCF_000007585.1	GCF_000007585.1_NC_002950.2_845	GCF_000007585.1_NC_002950.2	Type_IV_REases	20809716	GCF_000007585.1_NC_002950.2_RM_Type_IV_22903	1026968	1027885	RM	RM_Type_IV
GCF_000007585.1	GCF_000007585.1_NC_002950.2_1731	GCF_000007585.1_NC_002950.2	cmr6gr7_III-B_2	20810602	GCF_000007585.1_NC_002950.2_CAS_Class1-Subtype-III-B_2415	2072771	2073532	Cas	CAS_Class1-Subtype-III-B
GCF_000007585.1	GCF_000007585.1_NC_002950.2_303	GCF_000007585.1_NC_002950.2	tm_HEPN_VI-B_1	20809174	GCF_000007585.1_NC_002950.2_CAS_Class2-Subtype-VI-B_2418	375202	375747	Cas	CAS_Class2-Subtype-VI-B
GCF_000007625.1	GCF_000007625.1_NC_004557.1_1130	GCF_000007625.1_NC_004557.1	cas3_I_5	15410694	GCF_000007625.1_NC_004557.1_CAS_Class1-Subtype-I-B_2426	1213027	1215306	Cas	CAS_Class1-Subtype-I-B
GCF_000007625.1	GCF_000007625.1_NC_004557.1_1129	GCF_000007625.1_NC_004557.1	cas5_I-B_19	15410693	GCF_000007625.1_NC_004557.1_CAS_Class1-Subtype-I-B_2426	1211894	1212976	Cas	CAS_Class1-Subtype-I-B
GCF_000007625.1	GCF_000007625.1_NC_004557.1_1501	GCF_000007625.1_NC_004557.1	cas1_I_II_III_IV_V_VI_10	15411065	GCF_000007625.1_NC_004557.1_CAS_Class1-Subtype-I-B_2427	1592673	1593183	Cas	CAS_Class1-Subtype-I-B
GCF_000007625.1	GCF_000007625.1_NC_004557.1_1128	GCF_000007625.1_NC_004557.1	cas7_I-B_6	15410692	GCF_000007625.1_NC_004557.1_CAS_Class1-Subtype-I-B_2426	1210967	1211866	Cas	CAS_Class1-Subtype-I-B
GCF_000007625.1	GCF_000007625.1_NC_004557.1_1498	GCF_000007625.1_NC_004557.1	cas6_I-B_III_1	15411062	GCF_000007625.1_NC_004557.1_CAS_Class1-Subtype-I-B_2427	1588510	1589202	Cas	CAS_Class1-Subtype-I-B
GCF_000007625.1	GCF_000007625.1_NC_004557.1_1127	GCF_000007625.1_NC_004557.1	cas8b2_I-B_8	15410691	GCF_000007625.1_NC_004557.1_CAS_Class1-Subtype-I-B_2426	1209608	1210951	Cas	CAS_Class1-Subtype-I-B
GCF_000007625.1	GCF_000007625.1_NC_004557.1_1133	GCF_000007625.1_NC_004557.1	cas2_I_II_III_IV_V_VI_3	15410697	GCF_000007625.1_NC_004557.1_CAS_Class1-Subtype-I-B_2426	1216851	1217129	Cas	CAS_Class1-Subtype-I-B
GCF_000007625.1	GCF_000007625.1_NC_004557.1_1951	GCF_000007625.1_NC_004557.1	ARM	15411515	GCF_000007625.1_NC_004557.1_Retron_XIII_983	2039485	2042472	Retron	Retron_XIII
GCF_000007625.1	GCF_000007625.1_NC_004557.1_1131	GCF_000007625.1_NC_004557.1	cas4_I_II_III_IV_V_VI_6	15410695	GCF_000007625.1_NC_004557.1_CAS_Class1-Subtype-I-B_2426	1215335	1215829	Cas	CAS_Class1-Subtype-I-B
GCF_000007625.1	GCF_000007625.1_NC_004557.1_1132	GCF_000007625.1_NC_004557.1	cas1_I_II_III_IV_V_VI_7	15410696	GCF_000007625.1_NC_004557.1_CAS_Class1-Subtype-I-B_2426	1215847	1216839	Cas	CAS_Class1-Subtype-I-B
GCF_000007625.1	GCF_000007625.1_NC_004557.1_1126	GCF_000007625.1_NC_004557.1	cas6_I_II_III_IV_V_VI_7	15410690	GCF_000007625.1_NC_004557.1_CAS_Class1-Subtype-I-B_2426	1208850	1209593	Cas	CAS_Class1-Subtype-I-B
GCF_000007625.1	GCF_000007625.1_NC_004557.1_1494	GCF_000007625.1_NC_004557.1	cas3_I_2	15411058	GCF_000007625.1_NC_004557.1_CAS_Class1-Subtype-I-B_2427	1582362	1584962	Cas	CAS_Class1-Subtype-I-B
GCF_000007625.1	GCF_000007625.1_NC_004557.1_356	GCF_000007625.1_NC_004557.1	Type_II_MTases	15409920	GCF_000007625.1_NC_004557.1_RM_Type_II_13654	380624	381466	RM	RM_Type_II
GCF_000007625.1	GCF_000007625.1_NC_004557.1_1949	GCF_000007625.1_NC_004557.1	RT_Tot	15411513	GCF_000007625.1_NC_004557.1_Retron_XIII_983	2036218	2037690	Retron	Retron_XIII
GCF_000007625.1	GCF_000007625.1_NC_004557.1_1950	GCF_000007625.1_NC_004557.1	WHSWIM	15411514	GCF_000007625.1_NC_004557.1_Retron_XIII_983	2037687	2039495	Retron	Retron_XIII
GCF_000007625.1	GCF_000007625.1_NC_004557.1_359	GCF_000007625.1_NC_004557.1	SduA	15409923	GCF_000007625.1_NC_004557.1_Shedu_1110	384103	385182	Shedu	Shedu
GCF_000007625.1	GCF_000007625.1_NC_004557.1_1495	GCF_000007625.1_NC_004557.1	cas5_I-B_17	15411059	GCF_000007625.1_NC_004557.1_CAS_Class1-Subtype-I-B_2427	1585019	1585789	Cas	CAS_Class1-Subtype-I-B
GCF_000007625.1	GCF_000007625.1_NC_004557.1_1492	GCF_000007625.1_NC_004557.1	cas1_I_II_III_IV_V_VI_7	15411056	GCF_000007625.1_NC_004557.1_CAS_Class1-Subtype-I-B_2427	1580854	1581852	Cas	CAS_Class1-Subtype-I-B
GCF_000007625.1	GCF_000007625.1_NC_004557.1_1493	GCF_000007625.1_NC_004557.1	cas4_I_II_III_IV_V_VI_6	15411057	GCF_000007625.1_NC_004557.1_CAS_Class1-Subtype-I-B_2427	1581862	1582353	Cas	CAS_Class1-Subtype-I-B
GCF_000007625.1	GCF_000007625.1_NC_004557.1_357	GCF_000007625.1_NC_004557.1	Type_II_REases	15409921	GCF_000007625.1_NC_004557.1_RM_Type_II_13654	381459	382745	RM	RM_Type_II
GCF_000007625.1	GCF_000007625.1_NC_004557.1_650	GCF_000007625.1_NC_004557.1	Type_IV_REases	15410214	GCF_000007625.1_NC_004557.1_RM_Type_IV_13655	709488	711554	RM	RM_Type_IV
GCF_000007625.1	GCF_000007625.1_NC_004557.1_1496	GCF_000007625.1_NC_004557.1	cas7b_I-B_I-C_2	15411060	GCF_000007625.1_NC_004557.1_CAS_Class1-Subtype-I-B_2427	1585793	1586746	Cas	CAS_Class1-Subtype-I-B
GCF_000007625.1	GCF_000007625.1_NC_004557.1_1497	GCF_000007625.1_NC_004557.1	cas8b1_I-B_9	15411061	GCF_000007625.1_NC_004557.1_CAS_Class1-Subtype-I-B_2427	1586758	1588497	Cas	CAS_Class1-Subtype-I-B
GCF_000007625.1	GCF_000007625.1_NC_004557.1_1491	GCF_000007625.1_NC_004557.1	cas2_I_II_III_IV_V_VI_3	15411055	GCF_000007625.1_NC_004557.1_CAS_Class1-Subtype-I-B_2427	1580563	1580853	Cas	CAS_Class1-Subtype-I-B
GCF_000007645.1	GCF_000007645.1_NC_004461.1_2218	GCF_000007645.1_NC_004461.1	Abi_2	15414555	GCF_000007645.1_NC_004461.1_Abi2_1111	2426458	2427363	Abi2	Abi2
GCF_000007685.1	GCF_000007685.1_NC_005823.1_916	GCF_000007685.1_NC_005823.1	cas1_I_II_III_IV_V_VI_1	19709347	GCF_000007685.1_NC_005823.1_CAS_Class1-Subtype-I-B_154	1134751	1136376	Cas	CAS_Class1-Subtype-I-B
GCF_000007685.1	GCF_000007685.1_NC_005823.1_2840	GCF_000007685.1_NC_005823.1	cas4_I_II_III_IV_V_VI_4	19711271	GCF_000007685.1_NC_005823.1_CAS_Class1-Subtype-I-C_155	3541044	3541472	Cas	CAS_Class1-Subtype-I-C
GCF_000007685.1	GCF_000007685.1_NC_005823.1_2839	GCF_000007685.1_NC_005823.1	cas7_I-C_7	19711270	GCF_000007685.1_NC_005823.1_CAS_Class1-Subtype-I-C_155	3539984	3540904	Cas	CAS_Class1-Subtype-I-C
GCF_000007685.1	GCF_000007685.1_NC_005823.1_913	GCF_000007685.1_NC_005823.1	cas6_I-B_III_2	19709344	GCF_000007685.1_NC_005823.1_CAS_Class1-Subtype-I-B_154	1132755	1133387	Cas	CAS_Class1-Subtype-I-B
GCF_000007685.1	GCF_000007685.1_NC_005823.1_915	GCF_000007685.1_NC_005823.1	cas2_I_II_III_IV_V_VI_3	19709346	GCF_000007685.1_NC_005823.1_CAS_Class1-Subtype-I-B_154	1134467	1134751	Cas	CAS_Class1-Subtype-I-B
GCF_000007685.1	GCF_000007685.1_NC_005823.1_910	GCF_000007685.1_NC_005823.1	cas7_I-B_6	19709341	GCF_000007685.1_NC_005823.1_CAS_Class1-Subtype-I-B_154	1127708	1128547	Cas	CAS_Class1-Subtype-I-B
GCF_000007685.1	GCF_000007685.1_NC_005823.1_2838	GCF_000007685.1_NC_005823.1	cas8c_I-C_1	19711269	GCF_000007685.1_NC_005823.1_CAS_Class1-Subtype-I-C_155	3538266	3539981	Cas	CAS_Class1-Subtype-I-C
GCF_000007685.1	GCF_000007685.1_NC_005823.1_2842	GCF_000007685.1_NC_005823.1	cas2_I_II_III_IV_V_VI_3	19711273	GCF_000007685.1_NC_005823.1_CAS_Class1-Subtype-I-C_155	3542494	3542766	Cas	CAS_Class1-Subtype-I-C
GCF_000007685.1	GCF_000007685.1_NC_005823.1_660	GCF_000007685.1_NC_005823.1	Type_IV_REases	19709091	GCF_000007685.1_NC_005823.1_RM_Type_IV_5509	813011	813916	RM	RM_Type_IV
GCF_000007685.1	GCF_000007685.1_NC_005823.1_2836	GCF_000007685.1_NC_005823.1	cas3_I_5	19711267	GCF_000007685.1_NC_005823.1_CAS_Class1-Subtype-I-C_155	3535328	3537565	Cas	CAS_Class1-Subtype-I-C
GCF_000007685.1	GCF_000007685.1_NC_005823.1_2841	GCF_000007685.1_NC_005823.1	cas1_I_II_III_IV_V_VI_6	19711272	GCF_000007685.1_NC_005823.1_CAS_Class1-Subtype-I-C_155	3541489	3542490	Cas	CAS_Class1-Subtype-I-C
GCF_000007685.1	GCF_000007685.1_NC_005823.1_911	GCF_000007685.1_NC_005823.1	cas8b3_I-B_1	19709342	GCF_000007685.1_NC_005823.1_CAS_Class1-Subtype-I-B_154	1128612	1130498	Cas	CAS_Class1-Subtype-I-B
GCF_000007685.1	GCF_000007685.1_NC_005823.1_912	GCF_000007685.1_NC_005823.1	cas3_I_2	19709343	GCF_000007685.1_NC_005823.1_CAS_Class1-Subtype-I-B_154	1130506	1132758	Cas	CAS_Class1-Subtype-I-B
GCF_000007685.1	GCF_000007685.1_NC_005823.1_909	GCF_000007685.1_NC_005823.1	cas5_I-B_7	19709340	GCF_000007685.1_NC_005823.1_CAS_Class1-Subtype-I-B_154	1127064	1127687	Cas	CAS_Class1-Subtype-I-B
GCF_000007685.1	GCF_000007685.1_NC_005823.1_2837	GCF_000007685.1_NC_005823.1	cas5_I-C_11	19711268	GCF_000007685.1_NC_005823.1_CAS_Class1-Subtype-I-C_155	3537565	3538269	Cas	CAS_Class1-Subtype-I-C
GCF_000007685.1	GCF_000007685.1_NC_005823.1_902	GCF_000007685.1_NC_005823.1	Type_I_REases	19709333	GCF_000007685.1_NC_005823.1_PrrC_5508	1118133	1121231	PrrC	PrrC
GCF_000007685.1	GCF_000007685.1_NC_005823.1_903	GCF_000007685.1_NC_005823.1	PrrC	19709334	GCF_000007685.1_NC_005823.1_PrrC_5508	1121249	1122400	PrrC	PrrC
GCF_000007685.1	GCF_000007685.1_NC_005823.1_904	GCF_000007685.1_NC_005823.1	Type_I_S	19709335	GCF_000007685.1_NC_005823.1_PrrC_5508	1122397	1123578	PrrC	PrrC
GCF_000007685.1	GCF_000007685.1_NC_005823.1_905	GCF_000007685.1_NC_005823.1	EcoprrI	19709336	GCF_000007685.1_NC_005823.1_PrrC_5508	1123575	1125116	PrrC	PrrC
GCF_000007705.1	GCF_000007705.1_NC_005085.1_1200	GCF_000007705.1_NC_005085.1	cas5_I-C_11	39999	GCF_000007705.1_NC_005085.1_CAS_Class1-Subtype-I-C_5852	1287850	1288518	Cas	CAS_Class1-Subtype-I-C
GCF_000007705.1	GCF_000007705.1_NC_005085.1_1201	GCF_000007705.1_NC_005085.1	cas8c_I-C_1	40000	GCF_000007705.1_NC_005085.1_CAS_Class1-Subtype-I-C_5852	1288515	1290290	Cas	CAS_Class1-Subtype-I-C
GCF_000007705.1	GCF_000007705.1_NC_005085.1_1202	GCF_000007705.1_NC_005085.1	cas7_I-C_7	40001	GCF_000007705.1_NC_005085.1_CAS_Class1-Subtype-I-C_5852	1290301	1291167	Cas	CAS_Class1-Subtype-I-C
GCF_000007705.1	GCF_000007705.1_NC_005085.1_1199	GCF_000007705.1_NC_005085.1	cas3_I_5	39998	GCF_000007705.1_NC_005085.1_CAS_Class1-Subtype-I-C_5852	1285329	1287536	Cas	CAS_Class1-Subtype-I-C
GCF_000007705.1	GCF_000007705.1_NC_005085.1_1204	GCF_000007705.1_NC_005085.1	cas1_I_II_III_IV_V_VI_6	40003	GCF_000007705.1_NC_005085.1_CAS_Class1-Subtype-I-C_5852	1291807	1292847	Cas	CAS_Class1-Subtype-I-C
GCF_000007705.1	GCF_000007705.1_NC_005085.1_1205	GCF_000007705.1_NC_005085.1	cas2_I_II_III_IV_V_VI_3	40004	GCF_000007705.1_NC_005085.1_CAS_Class1-Subtype-I-C_5852	1292860	1293150	Cas	CAS_Class1-Subtype-I-C
GCF_000007705.1	GCF_000007705.1_NC_005085.1_121	GCF_000007705.1_NC_005085.1	dCTPdeaminase	38920	GCF_000007705.1_NC_005085.1_dCTPdeaminase_1314	139762	141261	dCTPdeaminase	dCTPdeaminase
GCF_000007705.1	GCF_000007705.1_NC_005085.1_1717	GCF_000007705.1_NC_005085.1	cas6f_I_II_III_IV_V_VI_1	40516	GCF_000007705.1_NC_005085.1_CAS_Class1-Subtype-I-F_5853	1902728	1903315	Cas	CAS_Class1-Subtype-I-F
GCF_000007705.1	GCF_000007705.1_NC_005085.1_1721	GCF_000007705.1_NC_005085.1	cas3f_I-F_1	40520	GCF_000007705.1_NC_005085.1_CAS_Class1-Subtype-I-F_5853	1906959	1910270	Cas	CAS_Class1-Subtype-I-F
GCF_000007705.1	GCF_000007705.1_NC_005085.1_1722	GCF_000007705.1_NC_005085.1	cas1_I-F_1	40521	GCF_000007705.1_NC_005085.1_CAS_Class1-Subtype-I-F_5853	1910267	1911244	Cas	CAS_Class1-Subtype-I-F
GCF_000007705.1	GCF_000007705.1_NC_005085.1_6	GCF_000007705.1_NC_005085.1	Type_IV_REases	38805	GCF_000007705.1_NC_005085.1_RM_Type_IV_13906	8092	10104	RM	RM_Type_IV
GCF_000007705.1	GCF_000007705.1_NC_005085.1_1720	GCF_000007705.1_NC_005085.1	cas8f_I-F_3	40519	GCF_000007705.1_NC_005085.1_CAS_Class1-Subtype-I-F_5853	1905334	1906743	Cas	CAS_Class1-Subtype-I-F
GCF_000007705.1	GCF_000007705.1_NC_005085.1_1203	GCF_000007705.1_NC_005085.1	cas4_I_II_III_IV_V_VI_1	40002	GCF_000007705.1_NC_005085.1_CAS_Class1-Subtype-I-C_5852	1291179	1291805	Cas	CAS_Class1-Subtype-I-C
GCF_000007705.1	GCF_000007705.1_NC_005085.1_1719	GCF_000007705.1_NC_005085.1	cas5f_I-F_2	40518	GCF_000007705.1_NC_005085.1_CAS_Class1-Subtype-I-F_5853	1904346	1905344	Cas	CAS_Class1-Subtype-I-F
GCF_000007705.1	GCF_000007705.1_NC_005085.1_1718	GCF_000007705.1_NC_005085.1	cas7f_I-F_1	40517	GCF_000007705.1_NC_005085.1_CAS_Class1-Subtype-I-F_5853	1903315	1904349	Cas	CAS_Class1-Subtype-I-F
GCF_000007745.1	GCF_000007745.1_NC_006300.1_911	GCF_000007745.1_NC_006300.1	Type_III_REases	44055	GCF_000007745.1_NC_006300.1_RM_Type_III_2062	1008021	1010921	RM	RM_Type_III
GCF_000007745.1	GCF_000007745.1_NC_006300.1_1119	GCF_000007745.1_NC_006300.1	Sp_dGTPase	44263	GCF_000007745.1_NC_006300.1_dGTPase_1315	1267620	1268975	dGTPase	dGTPase
GCF_000007745.1	GCF_000007745.1_NC_006300.1_1441	GCF_000007745.1_NC_006300.1	cas2_I_II_III_IV_V_VI_13	44585	GCF_000007745.1_NC_006300.1_CAS_Class1-Subtype-III-A_48	1631207	1631482	Cas	CAS_Class1-Subtype-III-A
GCF_000007745.1	GCF_000007745.1_NC_006300.1_1443	GCF_000007745.1_NC_006300.1	cas2_I_II_III_IV_V_VI_3	44587	GCF_000007745.1_NC_006300.1_CAS_Class1-Subtype-III-A_48	1632481	1632759	Cas	CAS_Class1-Subtype-III-A
GCF_000007745.1	GCF_000007745.1_NC_006300.1_1444	GCF_000007745.1_NC_006300.1	csx1_III_10	44588	GCF_000007745.1_NC_006300.1_CAS_Class1-Subtype-III-A_48	1633527	1634681	Cas	CAS_Class1-Subtype-III-A
GCF_000007745.1	GCF_000007745.1_NC_006300.1_1445	GCF_000007745.1_NC_006300.1	csx1_III_17	44589	GCF_000007745.1_NC_006300.1_CAS_Class1-Subtype-III-A_48	1634681	1635826	Cas	CAS_Class1-Subtype-III-A
GCF_000007745.1	GCF_000007745.1_NC_006300.1_1452	GCF_000007745.1_NC_006300.1	csm4gr5_III-A_2	44596	GCF_000007745.1_NC_006300.1_CAS_Class1-Subtype-III-A_48	1640688	1641635	Cas	CAS_Class1-Subtype-III-A
GCF_000007745.1	GCF_000007745.1_NC_006300.1_910	GCF_000007745.1_NC_006300.1	Type_III_MTases	44054	GCF_000007745.1_NC_006300.1_RM_Type_III_2062	1005995	1007944	RM	RM_Type_III
GCF_000007745.1	GCF_000007745.1_NC_006300.1_877	GCF_000007745.1_NC_006300.1	cas8c_I-C_2	44021	GCF_000007745.1_NC_006300.1_CAS_Class1-Subtype-I-C_47	964360	966138	Cas	CAS_Class1-Subtype-I-C
GCF_000007745.1	GCF_000007745.1_NC_006300.1_1455	GCF_000007745.1_NC_006300.1	cas10_III-A_1	44599	GCF_000007745.1_NC_006300.1_CAS_Class1-Subtype-III-A_48	1642744	1644879	Cas	CAS_Class1-Subtype-III-A
GCF_000007745.1	GCF_000007745.1_NC_006300.1_1909	GCF_000007745.1_NC_006300.1	Type_I_MTases	45053	GCF_000007745.1_NC_006300.1_RM_Type_I_2061	2102229	2104427	RM	RM_Type_I
GCF_000007745.1	GCF_000007745.1_NC_006300.1_1442	GCF_000007745.1_NC_006300.1	cas1_I_II_III_IV_V_VI_1	44586	GCF_000007745.1_NC_006300.1_CAS_Class1-Subtype-III-A_48	1631470	1632471	Cas	CAS_Class1-Subtype-III-A
GCF_000007745.1	GCF_000007745.1_NC_006300.1_1454	GCF_000007745.1_NC_006300.1	csm2gr11_III-A_15	44598	GCF_000007745.1_NC_006300.1_CAS_Class1-Subtype-III-A_48	1642351	1642734	Cas	CAS_Class1-Subtype-III-A
GCF_000007745.1	GCF_000007745.1_NC_006300.1_1914	GCF_000007745.1_NC_006300.1	Type_I_REases	45058	GCF_000007745.1_NC_006300.1_RM_Type_I_2061	2108030	2111092	RM	RM_Type_I
GCF_000007745.1	GCF_000007745.1_NC_006300.1_1451	GCF_000007745.1_NC_006300.1	csm5gr7_III-A_4	44595	GCF_000007745.1_NC_006300.1_CAS_Class1-Subtype-III-A_48	1639147	1640691	Cas	CAS_Class1-Subtype-III-A
GCF_000007745.1	GCF_000007745.1_NC_006300.1_1446	GCF_000007745.1_NC_006300.1	csx16_III-A_1	44590	GCF_000007745.1_NC_006300.1_CAS_Class1-Subtype-III-A_48	1635837	1636127	Cas	CAS_Class1-Subtype-III-A
GCF_000007745.1	GCF_000007745.1_NC_006300.1_1447	GCF_000007745.1_NC_006300.1	cas6_I_II_III_IV_V_VI_17	44591	GCF_000007745.1_NC_006300.1_CAS_Class1-Subtype-III-A_48	1636187	1637107	Cas	CAS_Class1-Subtype-III-A
GCF_000007745.1	GCF_000007745.1_NC_006300.1_876	GCF_000007745.1_NC_006300.1	cas7_I-C_7	44020	GCF_000007745.1_NC_006300.1_CAS_Class1-Subtype-I-C_47	963486	964352	Cas	CAS_Class1-Subtype-I-C
GCF_000007745.1	GCF_000007745.1_NC_006300.1_878	GCF_000007745.1_NC_006300.1	cas5_I-C_11	44022	GCF_000007745.1_NC_006300.1_CAS_Class1-Subtype-I-C_47	966135	966812	Cas	CAS_Class1-Subtype-I-C
GCF_000007745.1	GCF_000007745.1_NC_006300.1_881	GCF_000007745.1_NC_006300.1	cas3_I_5	44025	GCF_000007745.1_NC_006300.1_CAS_Class1-Subtype-I-C_47	968407	970689	Cas	CAS_Class1-Subtype-I-C
GCF_000007745.1	GCF_000007745.1_NC_006300.1_1913	GCF_000007745.1_NC_006300.1	Type_I_S	45057	GCF_000007745.1_NC_006300.1_RM_Type_I_2061	2106665	2108014	RM	RM_Type_I
GCF_000007745.1	GCF_000007745.1_NC_006300.1_869	GCF_000007745.1_NC_006300.1	cas2_I_II_III_IV_V_VI_3	44013	GCF_000007745.1_NC_006300.1_CAS_Cluster_51	957194	957487	Cas	CAS_Cluster
GCF_000007745.1	GCF_000007745.1_NC_006300.1_1453	GCF_000007745.1_NC_006300.1	csm3gr7_III-A_1	44597	GCF_000007745.1_NC_006300.1_CAS_Class1-Subtype-III-A_48	1641644	1642339	Cas	CAS_Class1-Subtype-III-A
GCF_000007745.1	GCF_000007745.1_NC_006300.1_875	GCF_000007745.1_NC_006300.1	cas4_I_II_III_IV_V_VI_1	44019	GCF_000007745.1_NC_006300.1_CAS_Class1-Subtype-I-C_47	962824	963429	Cas	CAS_Class1-Subtype-I-C
GCF_000007745.1	GCF_000007745.1_NC_006300.1_870	GCF_000007745.1_NC_006300.1	cas1_I_II_III_IV_V_VI_6	44014	GCF_000007745.1_NC_006300.1_CAS_Cluster_51	957594	958607	Cas	CAS_Cluster
GCF_000007765.2	GCF_000007765.2_NC_002971.4_144	GCF_000007765.2_NC_002971.4	cas7f_I-F_1	45392	GCF_000007765.2_NC_002971.4_CAS_Class1-Subtype-I-F_10947	143689	144798	Cas	CAS_Class1-Subtype-I-F
GCF_000007765.2	GCF_000007765.2_NC_002971.4_143	GCF_000007765.2_NC_002971.4	cas6f_I_II_III_IV_V_VI_1	45391	GCF_000007765.2_NC_002971.4_CAS_Class1-Subtype-I-F_10947	143123	143680	Cas	CAS_Class1-Subtype-I-F
GCF_000007785.1	GCF_000007785.1_NC_004668.1_1938	GCF_000007785.1_NC_004668.1	Abi_2	8196038	GCF_000007785.1_NC_004668.1_Abi2_1112	2005177	2006175	Abi2	Abi2
GCF_000007805.1	GCF_000007805.1_NC_004578.1_1095	GCF_000007805.1_NC_004578.1	Type_I_MTases	48176	GCF_000007805.1_NC_004578.1_RM_Type_I_2064	1191539	1193269	RM	RM_Type_I
GCF_000007805.1	GCF_000007805.1_NC_004578.1_49	GCF_000007805.1_NC_004578.1	GajA	47130	GCF_000007805.1_NC_004578.1_Gaj_4	62078	64063	Gabija	Gabija
GCF_000007805.1	GCF_000007805.1_NC_004578.1_8	GCF_000007805.1_NC_004578.1	Type_I_REases	47089	GCF_000007805.1_NC_004578.1_RM_Type_I_2063	11067	14366	RM	RM_Type_I
GCF_000007805.1	GCF_000007805.1_NC_004578.1_1668	GCF_000007805.1_NC_004578.1	Type_IV_REases	48749	GCF_000007805.1_NC_004578.1_RM_Type_IV_2067	1818461	1819735	RM	RM_Type_IV
GCF_000007805.1	GCF_000007805.1_NC_004578.1_291	GCF_000007805.1_NC_004578.1	Type_IIG	47372	GCF_000007805.1_NC_004578.1_RM_Type_IIG_2066	310815	312809	RM	RM_Type_IIG
GCF_000007805.1	GCF_000007805.1_NC_004578.1_1098	GCF_000007805.1_NC_004578.1	Type_I_REases	48179	GCF_000007805.1_NC_004578.1_RM_Type_I_2064	1195573	1198695	RM	RM_Type_I
GCF_000007805.1	GCF_000007805.1_NC_004578.1_1667	GCF_000007805.1_NC_004578.1	Type_IV_REases	48748	GCF_000007805.1_NC_004578.1_RM_Type_IV_2067	1816911	1818464	RM	RM_Type_IV
GCF_000007805.1	GCF_000007805.1_NC_004578.1_50	GCF_000007805.1_NC_004578.1	GajB_2	47131	GCF_000007805.1_NC_004578.1_Gaj_4	64066	65970	Gabija	Gabija
GCF_000007805.1	GCF_000007805.1_NC_004578.1_1096	GCF_000007805.1_NC_004578.1	Type_I_S	48177	GCF_000007805.1_NC_004578.1_RM_Type_I_2064	1193259	1194527	RM	RM_Type_I
GCF_000007805.1	GCF_000007805.1_NC_004578.1_6	GCF_000007805.1_NC_004578.1	Type_I_S	47087	GCF_000007805.1_NC_004578.1_RM_Type_I_2063	8861	10168	RM	RM_Type_I
GCF_000007805.1	GCF_000007805.1_NC_004578.1_45	GCF_000007805.1_NC_004578.1	dCTPdeaminase	47126	GCF_000007805.1_NC_004578.1_dCTPdeaminase_1318	58344	59906	dCTPdeaminase	dCTPdeaminase
GCF_000007805.1	GCF_000007805.1_NC_004578.1_3710	GCF_000007805.1_NC_004578.1	PtuB_2	50791	GCF_000007805.1_NC_004578.1_Septu_1	4157261	4158121	Septu	Septu
GCF_000007805.1	GCF_000007805.1_NC_004578.1_5	GCF_000007805.1_NC_004578.1	Type_I_MTases	47086	GCF_000007805.1_NC_004578.1_RM_Type_I_2063	7188	8798	RM	RM_Type_I
GCF_000007805.1	GCF_000007805.1_NC_004578.1_38	GCF_000007805.1_NC_004578.1	Type_IIG	47119	GCF_000007805.1_NC_004578.1_RM_Type_IIG_2065	47448	52358	RM	RM_Type_IIG
GCF_000007805.1	GCF_000007805.1_NC_004578.1_1100	GCF_000007805.1_NC_004578.1	KwaA	48181	GCF_000007805.1_NC_004578.1_Kiwa_122	1199858	1200130	Kiwa	Kiwa
GCF_000007805.1	GCF_000007805.1_NC_004578.1_1099	GCF_000007805.1_NC_004578.1	KwaB	48180	GCF_000007805.1_NC_004578.1_Kiwa_122	1198881	1199858	Kiwa	Kiwa
GCF_000007805.1	GCF_000007805.1_NC_004578.1_3711	GCF_000007805.1_NC_004578.1	PtuA_2	50792	GCF_000007805.1_NC_004578.1_Septu_1	4158118	4159647	Septu	Septu
GCF_000007805.1	GCF_000007805.1_NC_004578.1_5145	GCF_000007805.1_NC_004578.1	PtuA	52226	GCF_000007805.1_NC_004578.1_Septu_2	5813507	5814775	Septu	Septu
GCF_000007805.1	GCF_000007805.1_NC_004578.1_5146	GCF_000007805.1_NC_004578.1	PtuB	52227	GCF_000007805.1_NC_004578.1_Septu_2	5814772	5815416	Septu	Septu
GCF_000007825.1	GCF_000007825.1_NC_004722.1_1163	GCF_000007825.1_NC_004722.1	DUF4435	7550381	GCF_000007825.1_NC_004722.1_PARIS_I_3	1238414	1239412	Rst_PARIS	PARIS_I
GCF_000007825.1	GCF_000007825.1_NC_004722.1_4379	GCF_000007825.1_NC_004722.1	ThsA_new_grand	7553597	GCF_000007825.1_NC_004722.1_Thoeris_I_4	4396629	4398131	Thoeris	Thoeris_I
GCF_000007825.1	GCF_000007825.1_NC_004722.1_843	GCF_000007825.1_NC_004722.1	JetB_III	7550061	GCF_000007825.1_NC_004722.1_Wadjet_III_3908	934891	935643	Wadjet	Wadjet_III
GCF_000007825.1	GCF_000007825.1_NC_004722.1_2060	GCF_000007825.1_NC_004722.1	Type_IV_REases	7551278	GCF_000007825.1_NC_004722.1_RM_Type_IV_2070	2090148	2090540	RM	RM_Type_IV
GCF_000007825.1	GCF_000007825.1_NC_004722.1_2868	GCF_000007825.1_NC_004722.1	Dsr1	7552086	GCF_000007825.1_NC_004722.1_Dsr_I_3906	2903416	2906899	Dsr	Dsr_I
GCF_000007825.1	GCF_000007825.1_NC_004722.1_1162	GCF_000007825.1_NC_004722.1	AAA_15	7550380	GCF_000007825.1_NC_004722.1_PARIS_I_3	1236890	1238407	Rst_PARIS	PARIS_I
GCF_000007825.1	GCF_000007825.1_NC_004722.1_4378	GCF_000007825.1_NC_004722.1	ThsB_Global	7553596	GCF_000007825.1_NC_004722.1_Thoeris_I_4	4395990	4396610	Thoeris	Thoeris_I
GCF_000007825.1	GCF_000007825.1_NC_004722.1_841	GCF_000007825.1_NC_004722.1	JetD_III	7550059	GCF_000007825.1_NC_004722.1_Wadjet_III_3908	932239	933315	Wadjet	Wadjet_III
GCF_000007825.1	GCF_000007825.1_NC_004722.1_844	GCF_000007825.1_NC_004722.1	JetC_III	7550062	GCF_000007825.1_NC_004722.1_Wadjet_III_3908	935648	940021	Wadjet	Wadjet_III
GCF_000007825.1	GCF_000007825.1_NC_004722.1_4381	GCF_000007825.1_NC_004722.1	Type_I_S	7553599	GCF_000007825.1_NC_004722.1_RM_Type_I_2068	4401392	4402639	RM	RM_Type_I
GCF_000007825.1	GCF_000007825.1_NC_004722.1_4382	GCF_000007825.1_NC_004722.1	Type_I_MTases	7553600	GCF_000007825.1_NC_004722.1_RM_Type_I_2068	4402626	4404219	RM	RM_Type_I
GCF_000007825.1	GCF_000007825.1_NC_004722.1_836	GCF_000007825.1_NC_004722.1	Type_II_MTases	7550054	GCF_000007825.1_NC_004722.1_RM_Type_II_2069	924609	925700	RM	RM_Type_II
GCF_000007825.1	GCF_000007825.1_NC_004722.1_4380	GCF_000007825.1_NC_004722.1	Type_I_REases	7553598	GCF_000007825.1_NC_004722.1_RM_Type_I_2068	4398209	4401368	RM	RM_Type_I
GCF_000007825.1	GCF_000007825.1_NC_004722.1_834	GCF_000007825.1_NC_004722.1	Type_II_REases	7550052	GCF_000007825.1_NC_004722.1_RM_Type_II_2069	922151	923164	RM	RM_Type_II
GCF_000007825.1	GCF_000007825.1_NC_004722.1_842	GCF_000007825.1_NC_004722.1	JetA_III	7550060	GCF_000007825.1_NC_004722.1_Wadjet_III_3908	933324	934919	Wadjet	Wadjet_III
GCF_000007825.1	GCF_000007825.1_NC_004722.1_835	GCF_000007825.1_NC_004722.1	Type_II_REases	7550053	GCF_000007825.1_NC_004722.1_RM_Type_II_2069	923157	924491	RM	RM_Type_II
GCF_000007845.1	GCF_000007845.1_NC_003997.3_881	GCF_000007845.1_NC_003997.3	Type_IV_REases	10221	GCF_000007845.1_NC_003997.3_RM_Type_IV_14436	937494	940025	RM	RM_Type_IV
GCF_000007845.1	GCF_000007845.1_NC_003997.3_2124	GCF_000007845.1_NC_003997.3	Type_IV_REases	11464	GCF_000007845.1_NC_003997.3_RM_Type_IV_14437	2129256	2131076	RM	RM_Type_IV
GCF_000007845.1	GCF_000007845.1_NC_003997.3_2756	GCF_000007845.1_NC_003997.3	Dsr1	12096	GCF_000007845.1_NC_003997.3_Dsr_I_2666	2729188	2732698	Dsr	Dsr_I
GCF_000007885.1	GCF_000007885.1_NC_005810.1_2249	GCF_000007885.1_NC_005810.1	cas1_I-F_1	19714372	GCF_000007885.1_NC_005810.1_CAS_Class1-Subtype-I-F_8446	2537879	2538859	Cas	CAS_Class1-Subtype-I-F
GCF_000007885.1	GCF_000007885.1_NC_005810.1_2244	GCF_000007885.1_NC_005810.1	cas6f_I_II_III_IV_V_VI_1	19714367	GCF_000007885.1_NC_005810.1_CAS_Class1-Subtype-I-F_8446	2530306	2530860	Cas	CAS_Class1-Subtype-I-F
GCF_000007885.1	GCF_000007885.1_NC_005810.1_3728	GCF_000007885.1_NC_005810.1	Type_IV_REases	19715851	GCF_000007885.1_NC_005810.1_RM_Type_IV_13108	4318463	4319779	RM	RM_Type_IV
GCF_000007885.1	GCF_000007885.1_NC_005810.1_3729	GCF_000007885.1_NC_005810.1	Type_IV_REases	19715852	GCF_000007885.1_NC_005810.1_RM_Type_IV_13108	4319776	4321839	RM	RM_Type_IV
GCF_000007885.1	GCF_000007885.1_NC_005810.1_3726	GCF_000007885.1_NC_005810.1	Type_II_MTases	19715849	GCF_000007885.1_NC_005810.1_RM_Type_II_13107	4316108	4317439	RM	RM_Type_II
GCF_000007885.1	GCF_000007885.1_NC_005810.1_3725	GCF_000007885.1_NC_005810.1	Type_II_REases	19715848	GCF_000007885.1_NC_005810.1_RM_Type_II_13107	4315336	4316058	RM	RM_Type_II
GCF_000007885.1	GCF_000007885.1_NC_005810.1_2248	GCF_000007885.1_NC_005810.1	cas3f_I-F_1	19714371	GCF_000007885.1_NC_005810.1_CAS_Class1-Subtype-I-F_8446	2534595	2537882	Cas	CAS_Class1-Subtype-I-F
GCF_000007885.1	GCF_000007885.1_NC_005810.1_1027	GCF_000007885.1_NC_005810.1	LmuA	19713150	GCF_000007885.1_NC_005810.1_Lamassu_1682	1139524	1140612	Lamassu	Lamassu
GCF_000007885.1	GCF_000007885.1_NC_005810.1_1028	GCF_000007885.1_NC_005810.1	LmuB	19713151	GCF_000007885.1_NC_005810.1_Lamassu_1682	1140663	1142333	Lamassu	Lamassu
GCF_000007885.1	GCF_000007885.1_NC_005810.1_3724	GCF_000007885.1_NC_005810.1	Type_II_REases	19715847	GCF_000007885.1_NC_005810.1_RM_Type_II_13107	4313991	4315364	RM	RM_Type_II
GCF_000007885.1	GCF_000007885.1_NC_005810.1_2247	GCF_000007885.1_NC_005810.1	cas8f_I-F_3	19714370	GCF_000007885.1_NC_005810.1_CAS_Class1-Subtype-I-F_8446	2532840	2534186	Cas	CAS_Class1-Subtype-I-F
GCF_000007885.1	GCF_000007885.1_NC_005810.1_2245	GCF_000007885.1_NC_005810.1	cas7f_I-F_1	19714368	GCF_000007885.1_NC_005810.1_CAS_Class1-Subtype-I-F_8446	2530871	2531875	Cas	CAS_Class1-Subtype-I-F
GCF_000007885.1	GCF_000007885.1_NC_005810.1_2246	GCF_000007885.1_NC_005810.1	cas5f_I-F_2	19714369	GCF_000007885.1_NC_005810.1_CAS_Class1-Subtype-I-F_8446	2531893	2532843	Cas	CAS_Class1-Subtype-I-F
GCF_000007905.1	GCF_000007905.1_NC_004917.1_1016	GCF_000007905.1_NC_004917.1	Type_II_REases	7555637	GCF_000007905.1_NC_004917.1_RM_Type_II_2073	1028893	1029567	RM	RM_Type_II
GCF_000007905.1	GCF_000007905.1_NC_004917.1_1358	GCF_000007905.1_NC_004917.1	Type_I_REases	7555979	GCF_000007905.1_NC_004917.1_RM_Type_I_2071	1357286	1360006	RM	RM_Type_I
GCF_000007905.1	GCF_000007905.1_NC_004917.1_229	GCF_000007905.1_NC_004917.1	Type_II_REases	7554850	GCF_000007905.1_NC_004917.1_RM_Type_II_2072	228983	229768	RM	RM_Type_II
GCF_000007905.1	GCF_000007905.1_NC_004917.1_1359	GCF_000007905.1_NC_004917.1	HamA_1	7555980	GCF_000007905.1_NC_004917.1_Hachiman_238	1360016	1360957	Hachiman	Hachiman
GCF_000007905.1	GCF_000007905.1_NC_004917.1_1360	GCF_000007905.1_NC_004917.1	HamB	7555981	GCF_000007905.1_NC_004917.1_Hachiman_238	1360954	1363026	Hachiman	Hachiman
GCF_000007905.1	GCF_000007905.1_NC_004917.1_228	GCF_000007905.1_NC_004917.1	Type_II_MTases	7554849	GCF_000007905.1_NC_004917.1_RM_Type_II_2072	228126	228986	RM	RM_Type_II
GCF_000007905.1	GCF_000007905.1_NC_004917.1_1386	GCF_000007905.1_NC_004917.1	Type_IV_REases	7556007	GCF_000007905.1_NC_004917.1_RM_Type_IV_2074	1387897	1389909	RM	RM_Type_IV
GCF_000007905.1	GCF_000007905.1_NC_004917.1_1363	GCF_000007905.1_NC_004917.1	Type_I_MTases	7555984	GCF_000007905.1_NC_004917.1_RM_Type_I_2071	1365552	1366979	RM	RM_Type_I
GCF_000007905.1	GCF_000007905.1_NC_004917.1_1385	GCF_000007905.1_NC_004917.1	Type_IV_REases	7556006	GCF_000007905.1_NC_004917.1_RM_Type_IV_2074	1386465	1387907	RM	RM_Type_IV
GCF_000007905.1	GCF_000007905.1_NC_004917.1_1015	GCF_000007905.1_NC_004917.1	Type_II_MTases	7555636	GCF_000007905.1_NC_004917.1_RM_Type_II_2073	1027876	1028889	RM	RM_Type_II
GCF_000007905.1	GCF_000007905.1_NC_004917.1_1361	GCF_000007905.1_NC_004917.1	Type_I_S	7555982	GCF_000007905.1_NC_004917.1_RM_Type_I_2071	1363026	1364294	RM	RM_Type_I
GCF_000007925.1	GCF_000007925.1_NC_005042.1_621	GCF_000007925.1_NC_005042.1	Type_IIG	53510	GCF_000007925.1_NC_005042.1_RM_Type_IIG_2075	591847	594594	RM	RM_Type_IIG
GCF_000007925.1	GCF_000007925.1_NC_005042.1_601	GCF_000007925.1_NC_005042.1	RT_Tot	53490	GCF_000007925.1_NC_005042.1_Retron_XIII_679	571900	573318	Retron	Retron_XIII
GCF_000007925.1	GCF_000007925.1_NC_005042.1_602	GCF_000007925.1_NC_005042.1	WHSWIM	53491	GCF_000007925.1_NC_005042.1_Retron_XIII_679	573320	574963	Retron	Retron_XIII
GCF_000007945.1	GCF_000007945.1_NC_002940.2_1335	GCF_000007945.1_NC_002940.2	Type_III_REases	25034286	GCF_000007945.1_NC_002940.2_RM_Type_III_1035	1407737	1410367	RM	RM_Type_III
GCF_000007945.1	GCF_000007945.1_NC_002940.2_1336	GCF_000007945.1_NC_002940.2	Type_III_MTases	25034287	GCF_000007945.1_NC_002940.2_RM_Type_III_1035	1410376	1411683	RM	RM_Type_III
GCF_000007945.1	GCF_000007945.1_NC_002940.2_1337	GCF_000007945.1_NC_002940.2	Type_III_MTases	25034288	GCF_000007945.1_NC_002940.2_RM_Type_III_1035	1411682	1412239	RM	RM_Type_III
GCF_000007945.1	GCF_000007945.1_NC_002940.2_220	GCF_000007945.1_NC_002940.2	Type_IIG	25033171	GCF_000007945.1_NC_002940.2_RM_Type_IIG_1034	224483	225823	RM	RM_Type_IIG
GCF_000007985.2	GCF_000007985.2_NC_002939.5_53	GCF_000007985.2_NC_002939.5	cas8u2_I-G_2	54790	GCF_000007985.2_NC_002939.5_CAS_Class1-Subtype-I-G_1522	68331	69221	Cas	CAS_Class1-Subtype-I-G
GCF_000007985.2	GCF_000007985.2_NC_002939.5_58	GCF_000007985.2_NC_002939.5	cas1_I_II_III_IV_V_VI_1	54795	GCF_000007985.2_NC_002939.5_CAS_Class1-Subtype-I-G_1522	72629	74308	Cas	CAS_Class1-Subtype-I-G
GCF_000007985.2	GCF_000007985.2_NC_002939.5_54	GCF_000007985.2_NC_002939.5	cas7_I-G_4	54791	GCF_000007985.2_NC_002939.5_CAS_Class1-Subtype-I-G_1522	69224	70315	Cas	CAS_Class1-Subtype-I-G
GCF_000007985.2	GCF_000007985.2_NC_002939.5_542	GCF_000007985.2_NC_002939.5	drt4	55279	GCF_000007985.2_NC_002939.5_DRT_4_4257	584620	586158	DRT	DRT_4
GCF_000007985.2	GCF_000007985.2_NC_002939.5_52	GCF_000007985.2_NC_002939.5	cas3_I-G_3	54789	GCF_000007985.2_NC_002939.5_CAS_Class1-Subtype-I-G_1522	65590	68334	Cas	CAS_Class1-Subtype-I-G
GCF_000007985.2	GCF_000007985.2_NC_002939.5_1356	GCF_000007985.2_NC_002939.5	cas8e_I-E_1	56093	GCF_000007985.2_NC_002939.5_CAS_Class1-Subtype-I-E_1521	1514969	1516489	Cas	CAS_Class1-Subtype-I-E
GCF_000007985.2	GCF_000007985.2_NC_002939.5_2074	GCF_000007985.2_NC_002939.5	brxB_DUF1788	56811	GCF_000007985.2_NC_002939.5_BREX_I_681	2329533	2330123	BREX	BREX_I
GCF_000007985.2	GCF_000007985.2_NC_002939.5_1357	GCF_000007985.2_NC_002939.5	cse2gr11_I-E_1	56094	GCF_000007985.2_NC_002939.5_CAS_Class1-Subtype-I-E_1521	1516473	1516916	Cas	CAS_Class1-Subtype-I-E
GCF_000007985.2	GCF_000007985.2_NC_002939.5_1358	GCF_000007985.2_NC_002939.5	cas7_I-E_2	56095	GCF_000007985.2_NC_002939.5_CAS_Class1-Subtype-I-E_1521	1516944	1518038	Cas	CAS_Class1-Subtype-I-E
GCF_000007985.2	GCF_000007985.2_NC_002939.5_1359	GCF_000007985.2_NC_002939.5	cas5_I-E_3	56096	GCF_000007985.2_NC_002939.5_CAS_Class1-Subtype-I-E_1521	1518041	1518721	Cas	CAS_Class1-Subtype-I-E
GCF_000007985.2	GCF_000007985.2_NC_002939.5_55	GCF_000007985.2_NC_002939.5	csb2gr5_I-G_2	54792	GCF_000007985.2_NC_002939.5_CAS_Class1-Subtype-I-G_1522	70329	71948	Cas	CAS_Class1-Subtype-I-G
GCF_000007985.2	GCF_000007985.2_NC_002939.5_59	GCF_000007985.2_NC_002939.5	cas2_I_II_III_IV_V_VI_3	54796	GCF_000007985.2_NC_002939.5_CAS_Class1-Subtype-I-G_1522	74313	74600	Cas	CAS_Class1-Subtype-I-G
GCF_000007985.2	GCF_000007985.2_NC_002939.5_1336	GCF_000007985.2_NC_002939.5	RT_Tot	56073	GCF_000007985.2_NC_002939.5_Retron_III_682	1491974	1493116	Retron	Retron_III
GCF_000007985.2	GCF_000007985.2_NC_002939.5_1363	GCF_000007985.2_NC_002939.5	cas1_I-E_1	56100	GCF_000007985.2_NC_002939.5_CAS_Class1-Subtype-I-E_1521	1520566	1521486	Cas	CAS_Class1-Subtype-I-E
GCF_000007985.2	GCF_000007985.2_NC_002939.5_1364	GCF_000007985.2_NC_002939.5	cas2_I-E_2	56101	GCF_000007985.2_NC_002939.5_CAS_Class1-Subtype-I-E_1521	1521467	1521772	Cas	CAS_Class1-Subtype-I-E
GCF_000007985.2	GCF_000007985.2_NC_002939.5_1335	GCF_000007985.2_NC_002939.5	PRTase_WH	56072	GCF_000007985.2_NC_002939.5_Retron_III_682	1490651	1491832	Retron	Retron_III
GCF_000007985.2	GCF_000007985.2_NC_002939.5_2069	GCF_000007985.2_NC_002939.5	brxL	56806	GCF_000007985.2_NC_002939.5_BREX_I_681	2316569	2318599	BREX	BREX_I
GCF_000007985.2	GCF_000007985.2_NC_002939.5_50	GCF_000007985.2_NC_002939.5	WYL_I_II_III_IV_V_VI_1	54787	GCF_000007985.2_NC_002939.5_CAS_Class1-Subtype-I-G_1522	64129	65091	Cas	CAS_Class1-Subtype-I-G
GCF_000007985.2	GCF_000007985.2_NC_002939.5_2075	GCF_000007985.2_NC_002939.5	brxA_DUF1819	56812	GCF_000007985.2_NC_002939.5_BREX_I_681	2330107	2330991	BREX	BREX_I
GCF_000007985.2	GCF_000007985.2_NC_002939.5_1360	GCF_000007985.2_NC_002939.5	cas6e_I_II_III_IV_V_VI_2	56097	GCF_000007985.2_NC_002939.5_CAS_Class1-Subtype-I-E_1521	1518708	1519316	Cas	CAS_Class1-Subtype-I-E
GCF_000007985.2	GCF_000007985.2_NC_002939.5_2073	GCF_000007985.2_NC_002939.5	brxC	56810	GCF_000007985.2_NC_002939.5_BREX_I_681	2325892	2329536	BREX	BREX_I
GCF_000007985.2	GCF_000007985.2_NC_002939.5_2070	GCF_000007985.2_NC_002939.5	pglZA	56807	GCF_000007985.2_NC_002939.5_BREX_I_681	2318608	2321205	BREX	BREX_I
GCF_000007985.2	GCF_000007985.2_NC_002939.5_1354	GCF_000007985.2_NC_002939.5	DEDDh_I_II_III_IV_V_VI_1	56091	GCF_000007985.2_NC_002939.5_CAS_Class1-Subtype-I-E_1521	1511695	1512240	Cas	CAS_Class1-Subtype-I-E
GCF_000007985.2	GCF_000007985.2_NC_002939.5_1355	GCF_000007985.2_NC_002939.5	cas3_I_2	56092	GCF_000007985.2_NC_002939.5_CAS_Class1-Subtype-I-E_1521	1512321	1514972	Cas	CAS_Class1-Subtype-I-E
GCF_000007985.2	GCF_000007985.2_NC_002939.5_2071	GCF_000007985.2_NC_002939.5	pglX1	56808	GCF_000007985.2_NC_002939.5_BREX_I_681	2321221	2325033	BREX	BREX_I
GCF_000008005.1	GCF_000008005.1_NC_003909.8_2150	GCF_000008005.1_NC_003909.8	Type_IV_REases	16827	GCF_000008005.1_NC_003909.8_RM_Type_IV_523	2218738	2220558	RM	RM_Type_IV
GCF_000008005.1	GCF_000008005.1_NC_003909.8_5191	GCF_000008005.1_NC_003909.8	Type_II_MTases	19868	GCF_000008005.1_NC_003909.8_RM_Type_II_521	5192941	5194257	RM	RM_Type_II
GCF_000008005.1	GCF_000008005.1_NC_003909.8_5192	GCF_000008005.1_NC_003909.8	Type_II_MTases	19869	GCF_000008005.1_NC_003909.8_RM_Type_II_521	5194239	5195531	RM	RM_Type_II
GCF_000008005.1	GCF_000008005.1_NC_003909.8_5190	GCF_000008005.1_NC_003909.8	Type_II_REases	19867	GCF_000008005.1_NC_003909.8_RM_Type_II_521	5191373	5192873	RM	RM_Type_II
GCF_000008005.1	GCF_000008005.1_NC_003909.8_788	GCF_000008005.1_NC_003909.8	Type_I_MTases	15465	GCF_000008005.1_NC_003909.8_RM_Type_I_518	870215	871669	RM	RM_Type_I
GCF_000008005.1	GCF_000008005.1_NC_003909.8_2764	GCF_000008005.1_NC_003909.8	Dsr1	17441	GCF_000008005.1_NC_003909.8_Dsr_I_2667	2810950	2814465	Dsr	Dsr_I
GCF_000008005.1	GCF_000008005.1_NC_003909.8_4259	GCF_000008005.1_NC_003909.8	Type_II_MTases	18936	GCF_000008005.1_NC_003909.8_RM_Type_II_520	4268401	4269489	RM	RM_Type_II
GCF_000008005.1	GCF_000008005.1_NC_003909.8_787	GCF_000008005.1_NC_003909.8	Type_I_REases	15464	GCF_000008005.1_NC_003909.8_RM_Type_I_518	866956	870162	RM	RM_Type_I
GCF_000008005.1	GCF_000008005.1_NC_003909.8_344	GCF_000008005.1_NC_003909.8	Type_II_REases	15021	GCF_000008005.1_NC_003909.8_RM_Type_II_519	385909	386865	RM	RM_Type_II
GCF_000008005.1	GCF_000008005.1_NC_003909.8_345	GCF_000008005.1_NC_003909.8	Type_II_REases	15022	GCF_000008005.1_NC_003909.8_RM_Type_II_519	386880	388742	RM	RM_Type_II
GCF_000008005.1	GCF_000008005.1_NC_003909.8_343	GCF_000008005.1_NC_003909.8	Type_II_MTases	15020	GCF_000008005.1_NC_003909.8_RM_Type_II_519	384814	385866	RM	RM_Type_II
GCF_000008005.1	GCF_000008005.1_NC_003909.8_954	GCF_000008005.1_NC_003909.8	Type_III_REases	15631	GCF_000008005.1_NC_003909.8_RM_Type_III_522	1049124	1052087	RM	RM_Type_III
GCF_000008005.1	GCF_000008005.1_NC_003909.8_4258	GCF_000008005.1_NC_003909.8	Type_II_REases	18935	GCF_000008005.1_NC_003909.8_RM_Type_II_520	4267501	4268295	RM	RM_Type_II
GCF_000008005.1	GCF_000008005.1_NC_003909.8_953	GCF_000008005.1_NC_003909.8	Type_III_MTases	15630	GCF_000008005.1_NC_003909.8_RM_Type_III_522	1047096	1049105	RM	RM_Type_III
GCF_000008005.1	GCF_000008005.1_NC_003909.8_789	GCF_000008005.1_NC_003909.8	Type_I_S	15466	GCF_000008005.1_NC_003909.8_RM_Type_I_518	871669	873099	RM	RM_Type_I
GCF_000008005.1	GCF_000008005.1_NC_003909.8_786	GCF_000008005.1_NC_003909.8	Type_I_S	15463	GCF_000008005.1_NC_003909.8_RM_Type_I_518	864937	866787	RM	RM_Type_I
GCF_000008005.1	GCF_000008005.1_NC_003909.8_800	GCF_000008005.1_NC_003909.8	HamA_1	15477	GCF_000008005.1_NC_003909.8_Hachiman_248	884380	885357	Hachiman	Hachiman
GCF_000008005.1	GCF_000008005.1_NC_003909.8_801	GCF_000008005.1_NC_003909.8	HamB	15478	GCF_000008005.1_NC_003909.8_Hachiman_248	885350	887941	Hachiman	Hachiman
GCF_000008065.1	GCF_000008065.1_NC_005362.1_896	GCF_000008065.1_NC_005362.1	GajA	20811725	GCF_000008065.1_NC_005362.1_Gaj_2	954498	956234	Gabija	Gabija
GCF_000008065.1	GCF_000008065.1_NC_005362.1_897	GCF_000008065.1_NC_005362.1	GajB_2	20811726	GCF_000008065.1_NC_005362.1_Gaj_2	956224	957819	Gabija	Gabija
GCF_000008105.1	GCF_000008105.1_NC_006856.1_4645	GCF_000008105.1_NC_006856.1	AbiH	10327710	GCF_000008105.1_NC_006856.1_AbiH_6306	107564	108523	AbiH	AbiH
GCF_000008105.1	GCF_000008105.1_NC_006856.1_4667	GCF_000008105.1_NC_006856.1	Type_IV_REases	10327732	GCF_000008105.1_NC_006856.1_RM_Type_IV_14438	129244	131451	RM	RM_Type_IV
GCF_000008105.1	GCF_000008105.1_NC_006905.1_2928	GCF_000008105.1_NC_006905.1	cas6e_I_II_III_IV_V_VI_1	10325993	GCF_000008105.1_NC_006905.1_CAS_Class1-Subtype-I-E_1294	3033112	3033762	Cas	CAS_Class1-Subtype-I-E
GCF_000008105.1	GCF_000008105.1_NC_006905.1_4416	GCF_000008105.1_NC_006905.1	Type_II_MTases	10327481	GCF_000008105.1_NC_006905.1_RM_Type_II_524	4654491	4655762	RM	RM_Type_II
GCF_000008105.1	GCF_000008105.1_NC_006905.1_2930	GCF_000008105.1_NC_006905.1	cas7_I-E_2	10325995	GCF_000008105.1_NC_006905.1_CAS_Class1-Subtype-I-E_1294	3034501	3035559	Cas	CAS_Class1-Subtype-I-E
GCF_000008105.1	GCF_000008105.1_NC_006905.1_2931	GCF_000008105.1_NC_006905.1	cse2gr11_I-E_2	10325996	GCF_000008105.1_NC_006905.1_CAS_Class1-Subtype-I-E_1294	3035573	3036121	Cas	CAS_Class1-Subtype-I-E
GCF_000008105.1	GCF_000008105.1_NC_006905.1_2927	GCF_000008105.1_NC_006905.1	cas1_I-E_1	10325992	GCF_000008105.1_NC_006905.1_CAS_Class1-Subtype-I-E_1294	3032195	3033115	Cas	CAS_Class1-Subtype-I-E
GCF_000008105.1	GCF_000008105.1_NC_006905.1_4420	GCF_000008105.1_NC_006905.1	Type_II_REases	10327485	GCF_000008105.1_NC_006905.1_RM_Type_II_524	4660161	4661036	RM	RM_Type_II
GCF_000008105.1	GCF_000008105.1_NC_006905.1_423	GCF_000008105.1_NC_006905.1	Type_III_REases	10323488	GCF_000008105.1_NC_006905.1_RM_Type_III_525	449840	452812	RM	RM_Type_III
GCF_000008105.1	GCF_000008105.1_NC_006905.1_2926	GCF_000008105.1_NC_006905.1	cas2_I-E_2	10325991	GCF_000008105.1_NC_006905.1_CAS_Class1-Subtype-I-E_1294	3031902	3032195	Cas	CAS_Class1-Subtype-I-E
GCF_000008105.1	GCF_000008105.1_NC_006905.1_422	GCF_000008105.1_NC_006905.1	Type_III_MTases	10323487	GCF_000008105.1_NC_006905.1_RM_Type_III_525	447872	449830	RM	RM_Type_III
GCF_000008105.1	GCF_000008105.1_NC_006905.1_2929	GCF_000008105.1_NC_006905.1	cas5_I-E_3	10325994	GCF_000008105.1_NC_006905.1_CAS_Class1-Subtype-I-E_1294	3033744	3034490	Cas	CAS_Class1-Subtype-I-E
GCF_000008105.1	GCF_000008105.1_NC_006905.1_2933	GCF_000008105.1_NC_006905.1	cas3_I_5	10325998	GCF_000008105.1_NC_006905.1_CAS_Class1-Subtype-I-E_1294	3037688	3040351	Cas	CAS_Class1-Subtype-I-E
GCF_000008125.1	GCF_000008125.1_NC_005835.1_1922	GCF_000008125.1_NC_005835.1	cas6_I_II_III_IV_V_VI_7	20814569	GCF_000008125.1_NC_005835.1_CAS_Cluster_1047	1832443	1833162	Cas	CAS_Cluster
GCF_000008125.1	GCF_000008125.1_NC_005835.1_1873	GCF_000008125.1_NC_005835.1	Type_IIG	20814520	GCF_000008125.1_NC_005835.1_RM_Type_IIG_23891	1780179	1783499	RM	RM_Type_IIG
GCF_000008125.1	GCF_000008125.1_NC_005835.1_1921	GCF_000008125.1_NC_005835.1	cas2_I_II_III_IV_V_VI_8	20814568	GCF_000008125.1_NC_005835.1_CAS_Cluster_1047	1832204	1832440	Cas	CAS_Cluster
GCF_000008125.1	GCF_000008125.1_NC_005838.1_2088	GCF_000008125.1_NC_005838.1	csm2gr11_III-A_1	20814735	GCF_000008125.1_NC_005838.1_CAS_Class1-Subtype-III-A_1050	95200	95604	Cas	CAS_Class1-Subtype-III-A
GCF_000008125.1	GCF_000008125.1_NC_005838.1_2087	GCF_000008125.1_NC_005838.1	cas10_III-A_1	20814734	GCF_000008125.1_NC_005838.1_CAS_Class1-Subtype-III-A_1050	92782	95199	Cas	CAS_Class1-Subtype-III-A
GCF_000008125.1	GCF_000008125.1_NC_005838.1_2092	GCF_000008125.1_NC_005838.1	csx1_III_21	20814739	GCF_000008125.1_NC_005838.1_CAS_Class1-Subtype-III-A_1050	98388	99782	Cas	CAS_Class1-Subtype-III-A
GCF_000008125.1	GCF_000008125.1_NC_005838.1_2090	GCF_000008125.1_NC_005838.1	csm4gr5_III-A_2	20814737	GCF_000008125.1_NC_005838.1_CAS_Class1-Subtype-III-A_1050	96351	97226	Cas	CAS_Class1-Subtype-III-A
GCF_000008125.1	GCF_000008125.1_NC_005838.1_2091	GCF_000008125.1_NC_005838.1	csm5gr7_III-A_2	20814738	GCF_000008125.1_NC_005838.1_CAS_Class1-Subtype-III-A_1050	97223	98377	Cas	CAS_Class1-Subtype-III-A
GCF_000008125.1	GCF_000008125.1_NC_005838.1_2116	GCF_000008125.1_NC_005838.1	cas3_I_5	20814763	GCF_000008125.1_NC_005838.1_CAS_Class1-Subtype-I-C_1049	132415	134598	Cas	CAS_Class1-Subtype-I-C
GCF_000008125.1	GCF_000008125.1_NC_005838.1_2117	GCF_000008125.1_NC_005838.1	cas5_I-C_5	20814764	GCF_000008125.1_NC_005838.1_CAS_Class1-Subtype-I-C_1049	134608	135297	Cas	CAS_Class1-Subtype-I-C
GCF_000008125.1	GCF_000008125.1_NC_005838.1_2118	GCF_000008125.1_NC_005838.1	cas8c_I-C_1	20814765	GCF_000008125.1_NC_005838.1_CAS_Class1-Subtype-I-C_1049	135281	137044	Cas	CAS_Class1-Subtype-I-C
GCF_000008125.1	GCF_000008125.1_NC_005838.1_2086	GCF_000008125.1_NC_005838.1	cas2_I_II_III_IV_V_VI_8	20814733	GCF_000008125.1_NC_005838.1_CAS_Class1-Subtype-III-A_1050	92454	92726	Cas	CAS_Class1-Subtype-III-A
GCF_000008125.1	GCF_000008125.1_NC_005838.1_2089	GCF_000008125.1_NC_005838.1	csm3gr7_III-A_1	20814736	GCF_000008125.1_NC_005838.1_CAS_Class1-Subtype-III-A_1050	95616	96341	Cas	CAS_Class1-Subtype-III-A
GCF_000008125.1	GCF_000008125.1_NC_005838.1_2178	GCF_000008125.1_NC_005838.1	cas2_I_II_III_IV_V_VI_3	20814825	GCF_000008125.1_NC_005838.1_CAS_Class1-Subtype-I-B_1048	192598	192882	Cas	CAS_Class1-Subtype-I-B
GCF_000008125.1	GCF_000008125.1_NC_005838.1_2099	GCF_000008125.1_NC_005838.1	cas10_III_6	20814746	GCF_000008125.1_NC_005838.1_CAS_Class1-Subtype-III-B_1051	106247	108001	Cas	CAS_Class1-Subtype-III-B
GCF_000008125.1	GCF_000008125.1_NC_005838.1_2119	GCF_000008125.1_NC_005838.1	cas7_I-C_7	20814766	GCF_000008125.1_NC_005838.1_CAS_Class1-Subtype-I-C_1049	137041	138195	Cas	CAS_Class1-Subtype-I-C
GCF_000008125.1	GCF_000008125.1_NC_005838.1_2101	GCF_000008125.1_NC_005838.1	cmr1gr7_III-B_1	20814748	GCF_000008125.1_NC_005838.1_CAS_Class1-Subtype-III-B_1051	109073	110260	Cas	CAS_Class1-Subtype-III-B
GCF_000008125.1	GCF_000008125.1_NC_005838.1_2120	GCF_000008125.1_NC_005838.1	cas4_I_II_III_IV_V_VI_1	20814767	GCF_000008125.1_NC_005838.1_CAS_Class1-Subtype-I-C_1049	138185	138490	Cas	CAS_Class1-Subtype-I-C
GCF_000008125.1	GCF_000008125.1_NC_005838.1_2102	GCF_000008125.1_NC_005838.1	cmr4gr7_III-B_III-C_1	20814749	GCF_000008125.1_NC_005838.1_CAS_Class1-Subtype-III-B_1051	110276	111136	Cas	CAS_Class1-Subtype-III-B
GCF_000008125.1	GCF_000008125.1_NC_005838.1_2100	GCF_000008125.1_NC_005838.1	cmr3gr5_III-B_III-C_8	20814747	GCF_000008125.1_NC_005838.1_CAS_Class1-Subtype-III-B_1051	107991	109076	Cas	CAS_Class1-Subtype-III-B
GCF_000008125.1	GCF_000008125.1_NC_005838.1_2103	GCF_000008125.1_NC_005838.1	cmr5gr11_III-B_4	20814750	GCF_000008125.1_NC_005838.1_CAS_Class1-Subtype-III-B_1051	111140	111484	Cas	CAS_Class1-Subtype-III-B
GCF_000008125.1	GCF_000008125.1_NC_005838.1_2181	GCF_000008125.1_NC_005838.1	WYL_I_II_III_IV_V_VI_4	20814828	GCF_000008125.1_NC_005838.1_CAS_Class1-Subtype-I-B_1048	194796	195779	Cas	CAS_Class1-Subtype-I-B
GCF_000008125.1	GCF_000008125.1_NC_005838.1_2184	GCF_000008125.1_NC_005838.1	cas3_I_2	20814831	GCF_000008125.1_NC_005838.1_CAS_Class1-Subtype-I-B_1048	199740	202189	Cas	CAS_Class1-Subtype-I-B
GCF_000008125.1	GCF_000008125.1_NC_005838.1_2179	GCF_000008125.1_NC_005838.1	cas1_I_II_III_IV_V_VI_1	20814826	GCF_000008125.1_NC_005838.1_CAS_Class1-Subtype-I-B_1048	192879	193856	Cas	CAS_Class1-Subtype-I-B
GCF_000008125.1	GCF_000008125.1_NC_005838.1_2180	GCF_000008125.1_NC_005838.1	cas4_I_II_III_IV_V_VI_1	20814827	GCF_000008125.1_NC_005838.1_CAS_Class1-Subtype-I-B_1048	193847	194431	Cas	CAS_Class1-Subtype-I-B
GCF_000008125.1	GCF_000008125.1_NC_005838.1_2185	GCF_000008125.1_NC_005838.1	cas6_I_II_III_IV_V_VI_7	20814832	GCF_000008125.1_NC_005838.1_CAS_Class1-Subtype-I-B_1048	202189	202983	Cas	CAS_Class1-Subtype-I-B
GCF_000008125.1	GCF_000008125.1_NC_005838.1_2182	GCF_000008125.1_NC_005838.1	cas8b5_I-B_1	20814829	GCF_000008125.1_NC_005838.1_CAS_Class1-Subtype-I-B_1048	195797	198097	Cas	CAS_Class1-Subtype-I-B
GCF_000008125.1	GCF_000008125.1_NC_005838.1_2183	GCF_000008125.1_NC_005838.1	cas5_I-B_14	20814830	GCF_000008125.1_NC_005838.1_CAS_Class1-Subtype-I-B_1048	198859	199773	Cas	CAS_Class1-Subtype-I-B
GCF_000008145.1	GCF_000008145.1_NC_006932.1_254	GCF_000008145.1_NC_006932.1	AbiH	20815113	GCF_000008145.1_NC_006932.1_AbiH_7217	275532	276017	AbiH	AbiH
GCF_000008145.1	GCF_000008145.1_NC_006932.1_255	GCF_000008145.1_NC_006932.1	AbiH	20815114	GCF_000008145.1_NC_006932.1_AbiH_7217	276014	276490	AbiH	AbiH
GCF_000008145.1	GCF_000008145.1_NC_006933.1_2382	GCF_000008145.1_NC_006933.1	Type_I_REases	20817241	GCF_000008145.1_NC_006933.1_RM_Type_I_13656	388611	391580	RM	RM_Type_I
GCF_000008145.1	GCF_000008145.1_NC_006933.1_2385	GCF_000008145.1_NC_006933.1	Type_I_S	20817244	GCF_000008145.1_NC_006933.1_RM_Type_I_13656	394324	394956	RM	RM_Type_I
GCF_000008145.1	GCF_000008145.1_NC_006933.1_2383	GCF_000008145.1_NC_006933.1	Type_I_S	20817242	GCF_000008145.1_NC_006933.1_RM_Type_I_13656	391577	392800	RM	RM_Type_I
GCF_000008145.1	GCF_000008145.1_NC_006933.1_2384	GCF_000008145.1_NC_006933.1	Type_I_MTases	20817243	GCF_000008145.1_NC_006933.1_RM_Type_I_13656	392790	394316	RM	RM_Type_I
GCF_000008165.1	GCF_000008165.1_NC_005945.1_882	GCF_000008165.1_NC_005945.1	Type_IV_REases	20987	GCF_000008165.1_NC_005945.1_RM_Type_IV_14439	937389	939920	RM	RM_Type_IV
GCF_000008165.1	GCF_000008165.1_NC_005945.1_2124	GCF_000008165.1_NC_005945.1	Type_IV_REases	22229	GCF_000008165.1_NC_005945.1_RM_Type_IV_14440	2129284	2131104	RM	RM_Type_IV
GCF_000008165.1	GCF_000008165.1_NC_005945.1_2758	GCF_000008165.1_NC_005945.1	Dsr1	22863	GCF_000008165.1_NC_005945.1_Dsr_I_2668	2729651	2733161	Dsr	Dsr_I
GCF_000008185.1	GCF_000008185.1_NC_002967.9_2527	GCF_000008185.1_NC_002967.9	Type_I_MTases	60682	GCF_000008185.1_NC_002967.9_RM_Type_I_2077	2800783	2802225	RM	RM_Type_I
GCF_000008185.1	GCF_000008185.1_NC_002967.9_316	GCF_000008185.1_NC_002967.9	cas2_I_II_III_IV_V_VI_6	58471	GCF_000008185.1_NC_002967.9_CAS_Class2-Subtype-II-A_1527	366082	366387	Cas	CAS_Class2-Subtype-II-A
GCF_000008185.1	GCF_000008185.1_NC_002967.9_354	GCF_000008185.1_NC_002967.9	Type_I_S	58509	GCF_000008185.1_NC_002967.9_RM_Type_I_2076	416647	418452	RM	RM_Type_I
GCF_000008185.1	GCF_000008185.1_NC_002967.9_355	GCF_000008185.1_NC_002967.9	Type_I_MTases	58510	GCF_000008185.1_NC_002967.9_RM_Type_I_2076	418446	421061	RM	RM_Type_I
GCF_000008185.1	GCF_000008185.1_NC_002967.9_317	GCF_000008185.1_NC_002967.9	csn2_II-A_3	58472	GCF_000008185.1_NC_002967.9_CAS_Class2-Subtype-II-A_1527	366384	367058	Cas	CAS_Class2-Subtype-II-A
GCF_000008185.1	GCF_000008185.1_NC_002967.9_315	GCF_000008185.1_NC_002967.9	cas1_I_II_III_IV_V_VI_5	58470	GCF_000008185.1_NC_002967.9_CAS_Class2-Subtype-II-A_1527	365205	366077	Cas	CAS_Class2-Subtype-II-A
GCF_000008185.1	GCF_000008185.1_NC_002967.9_314	GCF_000008185.1_NC_002967.9	cas9_II-A_II-B_II-C_1	58469	GCF_000008185.1_NC_002967.9_CAS_Class2-Subtype-II-A_1527	361021	365208	Cas	CAS_Class2-Subtype-II-A
GCF_000008185.1	GCF_000008185.1_NC_002967.9_352	GCF_000008185.1_NC_002967.9	Type_I_REases	58507	GCF_000008185.1_NC_002967.9_RM_Type_I_2076	412512	415631	RM	RM_Type_I
GCF_000008185.1	GCF_000008185.1_NC_002967.9_1519	GCF_000008185.1_NC_002967.9	GajB_2	59674	GCF_000008185.1_NC_002967.9_Gaj_5	1667049	1669052	Gabija	Gabija
GCF_000008185.1	GCF_000008185.1_NC_002967.9_1520	GCF_000008185.1_NC_002967.9	GajA	59675	GCF_000008185.1_NC_002967.9_Gaj_5	1669043	1670833	Gabija	Gabija
GCF_000008185.1	GCF_000008185.1_NC_002967.9_866	GCF_000008185.1_NC_002967.9	Type_II_REases	59021	GCF_000008185.1_NC_002967.9_RM_Type_II_2078	930613	931389	RM	RM_Type_II
GCF_000008185.1	GCF_000008185.1_NC_002967.9_2525	GCF_000008185.1_NC_002967.9	Type_I_S	60680	GCF_000008185.1_NC_002967.9_RM_Type_I_2077	2798345	2799943	RM	RM_Type_I
GCF_000008185.1	GCF_000008185.1_NC_002967.9_1687	GCF_000008185.1_NC_002967.9	pVip	59842	GCF_000008185.1_NC_002967.9_Viperin_1320	1842125	1842946	Viperin	Viperin
GCF_000008185.1	GCF_000008185.1_NC_002967.9_864	GCF_000008185.1_NC_002967.9	Type_II_MTases	59019	GCF_000008185.1_NC_002967.9_RM_Type_II_2078	927306	928913	RM	RM_Type_II
GCF_000008185.1	GCF_000008185.1_NC_002967.9_2528	GCF_000008185.1_NC_002967.9	Type_I_REases	60683	GCF_000008185.1_NC_002967.9_RM_Type_I_2077	2802228	2805032	RM	RM_Type_I
GCF_000008185.1	GCF_000008185.1_NC_002967.9_2524	GCF_000008185.1_NC_002967.9	Type_I_S	60679	GCF_000008185.1_NC_002967.9_RM_Type_I_2077	2797810	2798337	RM	RM_Type_I
GCF_000008185.1	GCF_000008185.1_NC_002967.9_2521	GCF_000008185.1_NC_002967.9	Type_I_S	60676	GCF_000008185.1_NC_002967.9_RM_Type_I_2077	2795342	2795830	RM	RM_Type_I
GCF_000008205.1	GCF_000008205.1_NC_007295.1_386	GCF_000008205.1_NC_007295.1	Type_III_MTases	7557636	GCF_000008205.1_NC_007295.1_RM_Type_III_13289	473202	474929	RM	RM_Type_III
GCF_000008205.1	GCF_000008205.1_NC_007295.1_385	GCF_000008205.1_NC_007295.1	Type_III_MTases	7557635	GCF_000008205.1_NC_007295.1_RM_Type_III_13289	471815	473149	RM	RM_Type_III
GCF_000008205.1	GCF_000008205.1_NC_007295.1_387	GCF_000008205.1_NC_007295.1	Type_III_REases	7557637	GCF_000008205.1_NC_007295.1_RM_Type_III_13289	474947	477379	RM	RM_Type_III
GCF_000008205.1	GCF_000008205.1_NC_007295.1_315	GCF_000008205.1_NC_007295.1	Type_III_REases	7557565	GCF_000008205.1_NC_007295.1_RM_Type_III_13288	374223	376634	RM	RM_Type_III
GCF_000008205.1	GCF_000008205.1_NC_007295.1_314	GCF_000008205.1_NC_007295.1	Type_III_MTases	7557564	GCF_000008205.1_NC_007295.1_RM_Type_III_13288	372887	374218	RM	RM_Type_III
GCF_000008225.1	GCF_000008225.1_NC_007332.1_323	GCF_000008225.1_NC_007332.1	Type_III_REases	25036026	GCF_000008225.1_NC_007332.1_RM_Type_III_1037	390140	392557	RM	RM_Type_III
GCF_000008225.1	GCF_000008225.1_NC_007332.1_294	GCF_000008225.1_NC_007332.1	Type_IIG	25035997	GCF_000008225.1_NC_007332.1_RM_Type_IIG_1036	350793	352802	RM	RM_Type_IIG
GCF_000008225.1	GCF_000008225.1_NC_007332.1_322	GCF_000008225.1_NC_007332.1	Type_III_MTases	25036025	GCF_000008225.1_NC_007332.1_RM_Type_III_1037	388804	390135	RM	RM_Type_III
GCF_000008245.1	GCF_000008245.1_NC_007294.1_576	GCF_000008245.1_NC_007294.1	cas1_I_II_III_IV_V_VI_5	25036972	GCF_000008245.1_NC_007294.1_CAS_Class2-Subtype-II-A_2432	688255	689142	Cas	CAS_Class2-Subtype-II-A
GCF_000008245.1	GCF_000008245.1_NC_007294.1_575	GCF_000008245.1_NC_007294.1	cas9_II-A_II-B_II-C_1	25036971	GCF_000008245.1_NC_007294.1_CAS_Class2-Subtype-II-A_2432	684290	688099	Cas	CAS_Class2-Subtype-II-A
GCF_000008245.1	GCF_000008245.1_NC_007294.1_578	GCF_000008245.1_NC_007294.1	csn2_II-A_7	25036974	GCF_000008245.1_NC_007294.1_CAS_Class2-Subtype-II-A_2432	689452	690219	Cas	CAS_Class2-Subtype-II-A
GCF_000008245.1	GCF_000008245.1_NC_007294.1_577	GCF_000008245.1_NC_007294.1	cas2_I_II_III_IV_V_VI_6	25036973	GCF_000008245.1_NC_007294.1_CAS_Class2-Subtype-II-A_2432	689123	689452	Cas	CAS_Class2-Subtype-II-A
GCF_000008265.1	GCF_000008265.1_NC_005877.1_63	GCF_000008265.1_NC_005877.1	csx1_III_8	7557985	GCF_000008265.1_NC_005877.1_CAS_Class1-Subtype-III-A_55	63594	64844	Cas	CAS_Class1-Subtype-III-A
GCF_000008265.1	GCF_000008265.1_NC_005877.1_84	GCF_000008265.1_NC_005877.1	Type_I_S	7558006	GCF_000008265.1_NC_005877.1_RM_Type_I_2079	88203	89528	RM	RM_Type_I
GCF_000008265.1	GCF_000008265.1_NC_005877.1_8	GCF_000008265.1_NC_005877.1	cas6_I_II_III_IV_V_VI_7	7557930	GCF_000008265.1_NC_005877.1_CAS_Class1-Subtype-I-D_54	8158	8859	Cas	CAS_Class1-Subtype-I-D
GCF_000008265.1	GCF_000008265.1_NC_005877.1_1	GCF_000008265.1_NC_005877.1	cas2_I_II_III_IV_V_VI_3	7557923	GCF_000008265.1_NC_005877.1_CAS_Class1-Subtype-I-D_54	524	787	Cas	CAS_Class1-Subtype-I-D
GCF_000008265.1	GCF_000008265.1_NC_005877.1_4	GCF_000008265.1_NC_005877.1	cas3_I-D_4	7557926	GCF_000008265.1_NC_005877.1_CAS_Class1-Subtype-I-D_54	2270	4009	Cas	CAS_Class1-Subtype-I-D
GCF_000008265.1	GCF_000008265.1_NC_005877.1_612	GCF_000008265.1_NC_005877.1	Type_II_MTases	7558534	GCF_000008265.1_NC_005877.1_RM_Type_II_2080	616313	617257	RM	RM_Type_II
GCF_000008265.1	GCF_000008265.1_NC_005877.1_64	GCF_000008265.1_NC_005877.1	csx1_III_8	7557986	GCF_000008265.1_NC_005877.1_CAS_Class1-Subtype-III-A_55	64858	66153	Cas	CAS_Class1-Subtype-III-A
GCF_000008265.1	GCF_000008265.1_NC_005877.1_7	GCF_000008265.1_NC_005877.1	cas10d_I-D_5	7557929	GCF_000008265.1_NC_005877.1_CAS_Class1-Subtype-I-D_54	5603	8161	Cas	CAS_Class1-Subtype-I-D
GCF_000008265.1	GCF_000008265.1_NC_005877.1_54	GCF_000008265.1_NC_005877.1	cas1_I_II_III_IV_V_VI_7	7557976	GCF_000008265.1_NC_005877.1_CAS_Class1-Subtype-III-A_55	52795	53757	Cas	CAS_Class1-Subtype-III-A
GCF_000008265.1	GCF_000008265.1_NC_005877.1_83	GCF_000008265.1_NC_005877.1	Type_I_REases	7558005	GCF_000008265.1_NC_005877.1_RM_Type_I_2079	85223	88213	RM	RM_Type_I
GCF_000008265.1	GCF_000008265.1_NC_005877.1_85	GCF_000008265.1_NC_005877.1	Type_I_MTases	7558007	GCF_000008265.1_NC_005877.1_RM_Type_I_2079	89521	91104	RM	RM_Type_I
GCF_000008265.1	GCF_000008265.1_NC_005877.1_26	GCF_000008265.1_NC_005877.1	Type_IV_REases	7557948	GCF_000008265.1_NC_005877.1_RM_Type_IV_2081	30695	31993	RM	RM_Type_IV
GCF_000008265.1	GCF_000008265.1_NC_005877.1_56	GCF_000008265.1_NC_005877.1	csm4gr5_III-A_1	7557978	GCF_000008265.1_NC_005877.1_CAS_Class1-Subtype-III-A_55	54904	55815	Cas	CAS_Class1-Subtype-III-A
GCF_000008265.1	GCF_000008265.1_NC_005877.1_57	GCF_000008265.1_NC_005877.1	csm3gr7_III-A_1	7557979	GCF_000008265.1_NC_005877.1_CAS_Class1-Subtype-III-A_55	55796	56461	Cas	CAS_Class1-Subtype-III-A
GCF_000008265.1	GCF_000008265.1_NC_005877.1_2	GCF_000008265.1_NC_005877.1	cas1_I_II_III_IV_V_VI_7	7557924	GCF_000008265.1_NC_005877.1_CAS_Class1-Subtype-I-D_54	792	1748	Cas	CAS_Class1-Subtype-I-D
GCF_000008265.1	GCF_000008265.1_NC_005877.1_5	GCF_000008265.1_NC_005877.1	csc1gr5_I-D_2	7557927	GCF_000008265.1_NC_005877.1_CAS_Class1-Subtype-I-D_54	3990	4649	Cas	CAS_Class1-Subtype-I-D
GCF_000008265.1	GCF_000008265.1_NC_005877.1_62	GCF_000008265.1_NC_005877.1	csx1_III_7	7557984	GCF_000008265.1_NC_005877.1_CAS_Class1-Subtype-III-A_55	62769	63494	Cas	CAS_Class1-Subtype-III-A
GCF_000008265.1	GCF_000008265.1_NC_005877.1_613	GCF_000008265.1_NC_005877.1	Type_II_REases	7558535	GCF_000008265.1_NC_005877.1_RM_Type_II_2080	617257	617889	RM	RM_Type_II
GCF_000008265.1	GCF_000008265.1_NC_005877.1_55	GCF_000008265.1_NC_005877.1	csm5gr7_III-A_2	7557977	GCF_000008265.1_NC_005877.1_CAS_Class1-Subtype-III-A_55	53790	54914	Cas	CAS_Class1-Subtype-III-A
GCF_000008265.1	GCF_000008265.1_NC_005877.1_58	GCF_000008265.1_NC_005877.1	csm2gr11_III-A_1	7557980	GCF_000008265.1_NC_005877.1_CAS_Class1-Subtype-III-A_55	56466	56894	Cas	CAS_Class1-Subtype-III-A
GCF_000008265.1	GCF_000008265.1_NC_005877.1_53	GCF_000008265.1_NC_005877.1	cas2_I_II_III_IV_V_VI_5	7557975	GCF_000008265.1_NC_005877.1_CAS_Class1-Subtype-III-A_55	52535	52795	Cas	CAS_Class1-Subtype-III-A
GCF_000008265.1	GCF_000008265.1_NC_005877.1_27	GCF_000008265.1_NC_005877.1	Type_IV_REases	7557949	GCF_000008265.1_NC_005877.1_RM_Type_IV_2081	31996	33576	RM	RM_Type_IV
GCF_000008265.1	GCF_000008265.1_NC_005877.1_3	GCF_000008265.1_NC_005877.1	cas4_I_II_III_IV_V_VI_6	7557925	GCF_000008265.1_NC_005877.1_CAS_Class1-Subtype-I-D_54	1751	2260	Cas	CAS_Class1-Subtype-I-D
GCF_000008265.1	GCF_000008265.1_NC_005877.1_60	GCF_000008265.1_NC_005877.1	cas6_I_II_III_IV_V_VI_14	7557982	GCF_000008265.1_NC_005877.1_CAS_Class1-Subtype-III-A_55	59180	59902	Cas	CAS_Class1-Subtype-III-A
GCF_000008265.1	GCF_000008265.1_NC_005877.1_59	GCF_000008265.1_NC_005877.1	cas10_III-A_1	7557981	GCF_000008265.1_NC_005877.1_CAS_Class1-Subtype-III-A_55	56884	59190	Cas	CAS_Class1-Subtype-III-A
GCF_000008265.1	GCF_000008265.1_NC_005877.1_6	GCF_000008265.1_NC_005877.1	csc2gr7_I-D_1	7557928	GCF_000008265.1_NC_005877.1_CAS_Class1-Subtype-I-D_54	4669	5601	Cas	CAS_Class1-Subtype-I-D
GCF_000008285.1	GCF_000008285.1_NC_002973.6_2748	GCF_000008285.1_NC_002973.6	Abi_2	15419988	GCF_000008285.1_NC_002973.6_Abi2_1114	2848585	2849571	Abi2	Abi2
GCF_000008285.1	GCF_000008285.1_NC_002973.6_2305	GCF_000008285.1_NC_002973.6	drt2	15419545	GCF_000008285.1_NC_002973.6_DRT_2_1553	2405671	2407041	DRT	DRT_2
GCF_000008285.1	GCF_000008285.1_NC_002973.6_320	GCF_000008285.1_NC_002973.6	Type_II_MTases	15417560	GCF_000008285.1_NC_002973.6_RM_Type_II_23128	346513	347922	RM	RM_Type_II
GCF_000008285.1	GCF_000008285.1_NC_002973.6_318	GCF_000008285.1_NC_002973.6	Type_II_REases	15417558	GCF_000008285.1_NC_002973.6_RM_Type_II_23128	344509	346176	RM	RM_Type_II
GCF_000008305.1	GCF_000008305.1_NC_006055.1_292	GCF_000008305.1_NC_006055.1	AbiH	7559793	GCF_000008305.1_NC_006055.1_AbiH_5344	335194	336312	AbiH	AbiH
GCF_000008305.1	GCF_000008305.1_NC_006055.1_310	GCF_000008305.1_NC_006055.1	Type_II_MTases	7559811	GCF_000008305.1_NC_006055.1_RM_Type_II_11642	354847	356061	RM	RM_Type_II
GCF_000008305.1	GCF_000008305.1_NC_006055.1_309	GCF_000008305.1_NC_006055.1	Type_II_REases	7559810	GCF_000008305.1_NC_006055.1_RM_Type_II_11642	353411	354769	RM	RM_Type_II
GCF_000008305.1	GCF_000008305.1_NC_006055.1_306	GCF_000008305.1_NC_006055.1	Type_II_MTases	7559807	GCF_000008305.1_NC_006055.1_RM_Type_II_11642	348849	350216	RM	RM_Type_II
GCF_000008325.1	GCF_000008325.1_NC_002977.6_912	GCF_000008325.1_NC_002977.6	cse2gr11_I-E_7	7561098	GCF_000008325.1_NC_002977.6_CAS_Class1-Subtype-I-E_5859	976249	976761	Cas	CAS_Class1-Subtype-I-E
GCF_000008325.1	GCF_000008325.1_NC_002977.6_910	GCF_000008325.1_NC_002977.6	cas5_I-E_3	7561096	GCF_000008325.1_NC_002977.6_CAS_Class1-Subtype-I-E_5859	974171	974920	Cas	CAS_Class1-Subtype-I-E
GCF_000008325.1	GCF_000008325.1_NC_002977.6_907	GCF_000008325.1_NC_002977.6	cas2_I-E_1	7561093	GCF_000008325.1_NC_002977.6_CAS_Class1-Subtype-I-E_5859	972303	972596	Cas	CAS_Class1-Subtype-I-E
GCF_000008325.1	GCF_000008325.1_NC_002977.6_1572	GCF_000008325.1_NC_002977.6	Type_II_MTases	7561758	GCF_000008325.1_NC_002977.6_RM_Type_II_2085	1723399	1724436	RM	RM_Type_II
GCF_000008325.1	GCF_000008325.1_NC_002977.6_1573	GCF_000008325.1_NC_002977.6	Type_II_REases	7561759	GCF_000008325.1_NC_002977.6_RM_Type_II_2085	1724512	1725534	RM	RM_Type_II
GCF_000008325.1	GCF_000008325.1_NC_002977.6_1833	GCF_000008325.1_NC_002977.6	Type_I_S	7562019	GCF_000008325.1_NC_002977.6_RM_Type_I_2084	2028465	2029043	RM	RM_Type_I
GCF_000008325.1	GCF_000008325.1_NC_002977.6_913	GCF_000008325.1_NC_002977.6	cas8e_I-E_3	7561099	GCF_000008325.1_NC_002977.6_CAS_Class1-Subtype-I-E_5859	976739	978301	Cas	CAS_Class1-Subtype-I-E
GCF_000008325.1	GCF_000008325.1_NC_002977.6_1837	GCF_000008325.1_NC_002977.6	Type_I_S	7562023	GCF_000008325.1_NC_002977.6_RM_Type_I_2084	2032106	2033356	RM	RM_Type_I
GCF_000008325.1	GCF_000008325.1_NC_002977.6_914	GCF_000008325.1_NC_002977.6	cas3_I_2	7561100	GCF_000008325.1_NC_002977.6_CAS_Class1-Subtype-I-E_5859	978285	980930	Cas	CAS_Class1-Subtype-I-E
GCF_000008325.1	GCF_000008325.1_NC_002977.6_26	GCF_000008325.1_NC_002977.6	Type_III_REases	7560212	GCF_000008325.1_NC_002977.6_RM_Type_III_2086	25693	28434	RM	RM_Type_III
GCF_000008325.1	GCF_000008325.1_NC_002977.6_1835	GCF_000008325.1_NC_002977.6	Type_I_MTases	7562021	GCF_000008325.1_NC_002977.6_RM_Type_I_2084	2029427	2031007	RM	RM_Type_I
GCF_000008325.1	GCF_000008325.1_NC_002977.6_34	GCF_000008325.1_NC_002977.6	KwaB	7560220	GCF_000008325.1_NC_002977.6_Kiwa_123	34606	35553	Kiwa	Kiwa
GCF_000008325.1	GCF_000008325.1_NC_002977.6_35	GCF_000008325.1_NC_002977.6	KwaA	7560221	GCF_000008325.1_NC_002977.6_Kiwa_123	35550	35882	Kiwa	Kiwa
GCF_000008325.1	GCF_000008325.1_NC_002977.6_908	GCF_000008325.1_NC_002977.6	cas1_I-E_1	7561094	GCF_000008325.1_NC_002977.6_CAS_Class1-Subtype-I-E_5859	972568	973458	Cas	CAS_Class1-Subtype-I-E
GCF_000008325.1	GCF_000008325.1_NC_002977.6_273	GCF_000008325.1_NC_002977.6	Type_I_S	7560459	GCF_000008325.1_NC_002977.6_RM_Type_I_2082	263017	264441	RM	RM_Type_I
GCF_000008325.1	GCF_000008325.1_NC_002977.6_30	GCF_000008325.1_NC_002977.6	Type_III_MTases	7560216	GCF_000008325.1_NC_002977.6_RM_Type_III_2086	30697	32476	RM	RM_Type_III
GCF_000008325.1	GCF_000008325.1_NC_002977.6_911	GCF_000008325.1_NC_002977.6	cas7_I-E_16	7561097	GCF_000008325.1_NC_002977.6_CAS_Class1-Subtype-I-E_5859	974931	976175	Cas	CAS_Class1-Subtype-I-E
GCF_000008325.1	GCF_000008325.1_NC_002977.6_1840	GCF_000008325.1_NC_002977.6	Type_I_REases	7562026	GCF_000008325.1_NC_002977.6_RM_Type_I_2084	2037119	2040328	RM	RM_Type_I
GCF_000008325.1	GCF_000008325.1_NC_002977.6_909	GCF_000008325.1_NC_002977.6	cas6e_I_II_III_IV_V_VI_2	7561095	GCF_000008325.1_NC_002977.6_CAS_Class1-Subtype-I-E_5859	973455	974174	Cas	CAS_Class1-Subtype-I-E
GCF_000008325.1	GCF_000008325.1_NC_002977.6_543	GCF_000008325.1_NC_002977.6	Type_III_REases	7560729	GCF_000008325.1_NC_002977.6_RM_Type_III_2087	574348	577134	RM	RM_Type_III
GCF_000008325.1	GCF_000008325.1_NC_002977.6_642	GCF_000008325.1_NC_002977.6	cas2_I_II_III_IV_V_VI_13	7560828	GCF_000008325.1_NC_002977.6_CAS_Class1-Subtype-I-C_5858	684633	684923	Cas	CAS_Class1-Subtype-I-C
GCF_000008325.1	GCF_000008325.1_NC_002977.6_643	GCF_000008325.1_NC_002977.6	cas1_I_II_III_IV_V_VI_6	7560829	GCF_000008325.1_NC_002977.6_CAS_Class1-Subtype-I-C_5858	685018	686052	Cas	CAS_Class1-Subtype-I-C
GCF_000008325.1	GCF_000008325.1_NC_002977.6_540	GCF_000008325.1_NC_002977.6	Type_III_MTases	7560726	GCF_000008325.1_NC_002977.6_RM_Type_III_2087	570770	572242	RM	RM_Type_III
GCF_000008325.1	GCF_000008325.1_NC_002977.6_816	GCF_000008325.1_NC_002977.6	Type_I_REases	7561002	GCF_000008325.1_NC_002977.6_RM_Type_I_2083	881968	885600	RM	RM_Type_I
GCF_000008325.1	GCF_000008325.1_NC_002977.6_814	GCF_000008325.1_NC_002977.6	Type_I_S	7561000	GCF_000008325.1_NC_002977.6_RM_Type_I_2083	880101	881351	RM	RM_Type_I
GCF_000008325.1	GCF_000008325.1_NC_002977.6_812	GCF_000008325.1_NC_002977.6	Type_I_MTases	7560998	GCF_000008325.1_NC_002977.6_RM_Type_I_2083	877271	878781	RM	RM_Type_I
GCF_000008325.1	GCF_000008325.1_NC_002977.6_274	GCF_000008325.1_NC_002977.6	Type_I_MTases	7560460	GCF_000008325.1_NC_002977.6_RM_Type_I_2082	264441	266813	RM	RM_Type_I
GCF_000008325.1	GCF_000008325.1_NC_002977.6_2919	GCF_000008325.1_NC_002977.6	PplA	7563105	GCF_000008325.1_NC_002977.6_Gao_Ppl_1321	3190040	3192835	Gao_Ppl	Gao_Ppl
GCF_000008325.1	GCF_000008325.1_NC_002977.6_270	GCF_000008325.1_NC_002977.6	Type_I_REases	7560456	GCF_000008325.1_NC_002977.6_RM_Type_I_2082	258432	261440	RM	RM_Type_I
GCF_000008325.1	GCF_000008325.1_NC_002977.6_493	GCF_000008325.1_NC_002977.6	Type_IV_REases	7560679	GCF_000008325.1_NC_002977.6_RM_Type_IV_2088	516426	516851	RM	RM_Type_IV
GCF_000008325.1	GCF_000008325.1_NC_002977.6_648	GCF_000008325.1_NC_002977.6	cas5_I-C_5	7560834	GCF_000008325.1_NC_002977.6_CAS_Class1-Subtype-I-C_5858	689629	690297	Cas	CAS_Class1-Subtype-I-C
GCF_000008325.1	GCF_000008325.1_NC_002977.6_644	GCF_000008325.1_NC_002977.6	cas4_I_II_III_IV_V_VI_1	7560830	GCF_000008325.1_NC_002977.6_CAS_Class1-Subtype-I-C_5858	686049	686681	Cas	CAS_Class1-Subtype-I-C
GCF_000008325.1	GCF_000008325.1_NC_002977.6_647	GCF_000008325.1_NC_002977.6	cas8c_I-C_1	7560833	GCF_000008325.1_NC_002977.6_CAS_Class1-Subtype-I-C_5858	687929	689632	Cas	CAS_Class1-Subtype-I-C
GCF_000008325.1	GCF_000008325.1_NC_002977.6_649	GCF_000008325.1_NC_002977.6	cas3_I_5	7560835	GCF_000008325.1_NC_002977.6_CAS_Class1-Subtype-I-C_5858	690350	692572	Cas	CAS_Class1-Subtype-I-C
GCF_000008325.1	GCF_000008325.1_NC_002977.6_646	GCF_000008325.1_NC_002977.6	cas7_I-C_7	7560832	GCF_000008325.1_NC_002977.6_CAS_Class1-Subtype-I-C_5858	686941	687870	Cas	CAS_Class1-Subtype-I-C
GCF_000008345.1	GCF_000008345.1_NC_006085.1_878	GCF_000008345.1_NC_006085.1	GajA	7564084	GCF_000008345.1_NC_006085.1_Gaj_6	928266	929873	Gabija	Gabija
GCF_000008345.1	GCF_000008345.1_NC_006085.1_879	GCF_000008345.1_NC_006085.1	GajB_2	7564085	GCF_000008345.1_NC_006085.1_Gaj_6	929874	931562	Gabija	Gabija
GCF_000008345.1	GCF_000008345.1_NC_006085.1_1645	GCF_000008345.1_NC_006085.1	Type_III_MTases	7564851	GCF_000008345.1_NC_006085.1_RM_Type_III_11643	1735601	1737592	RM	RM_Type_III
GCF_000008345.1	GCF_000008345.1_NC_006085.1_1632	GCF_000008345.1_NC_006085.1	Abi_2	7564838	GCF_000008345.1_NC_006085.1_Abi2_5345	1725426	1726343	Abi2	Abi2
GCF_000008345.1	GCF_000008345.1_NC_006085.1_1646	GCF_000008345.1_NC_006085.1	Type_III_REases	7564852	GCF_000008345.1_NC_006085.1_RM_Type_III_11643	1737592	1740180	RM	RM_Type_III
GCF_000008365.1	GCF_000008365.1_NC_006908.1_31	GCF_000008365.1_NC_006908.1	csn2_II-A_14	7565639	GCF_000008365.1_NC_006908.1_CAS_Class2-Subtype-II-A_9071	43762	44442	Cas	CAS_Class2-Subtype-II-A
GCF_000008365.1	GCF_000008365.1_NC_006908.1_352	GCF_000008365.1_NC_006908.1	Type_II_REases	7565960	GCF_000008365.1_NC_006908.1_RM_Type_II_2090	436910	437803	RM	RM_Type_II
GCF_000008365.1	GCF_000008365.1_NC_006908.1_33	GCF_000008365.1_NC_006908.1	cas1_I_II_III_IV_V_VI_5	7565641	GCF_000008365.1_NC_006908.1_CAS_Class2-Subtype-II-A_9071	44746	45648	Cas	CAS_Class2-Subtype-II-A
GCF_000008365.1	GCF_000008365.1_NC_006908.1_34	GCF_000008365.1_NC_006908.1	cas9_II-A_II-B_II-C_1	7565642	GCF_000008365.1_NC_006908.1_CAS_Class2-Subtype-II-A_9071	45652	49332	Cas	CAS_Class2-Subtype-II-A
GCF_000008365.1	GCF_000008365.1_NC_006908.1_517	GCF_000008365.1_NC_006908.1	Stk2	7566125	GCF_000008365.1_NC_006908.1_Stk2_5347	629990	631570	Stk2	Stk2
GCF_000008365.1	GCF_000008365.1_NC_006908.1_32	GCF_000008365.1_NC_006908.1	cas2_I_II_III_IV_V_VI_6	7565640	GCF_000008365.1_NC_006908.1_CAS_Class2-Subtype-II-A_9071	44432	44767	Cas	CAS_Class2-Subtype-II-A
GCF_000008365.1	GCF_000008365.1_NC_006908.1_472	GCF_000008365.1_NC_006908.1	Type_III_MTases	7566080	GCF_000008365.1_NC_006908.1_RM_Type_III_2091	576815	578464	RM	RM_Type_III
GCF_000008365.1	GCF_000008365.1_NC_006908.1_473	GCF_000008365.1_NC_006908.1	Type_III_REases	7566081	GCF_000008365.1_NC_006908.1_RM_Type_III_2091	578464	580722	RM	RM_Type_III
GCF_000008365.1	GCF_000008365.1_NC_006908.1_353	GCF_000008365.1_NC_006908.1	Type_II_MTases	7565961	GCF_000008365.1_NC_006908.1_RM_Type_II_2090	437837	438922	RM	RM_Type_II
GCF_000008365.1	GCF_000008365.1_NC_006908.1_99	GCF_000008365.1_NC_006908.1	Type_II_MTases	7565707	GCF_000008365.1_NC_006908.1_RM_Type_II_2089	124594	125523	RM	RM_Type_II
GCF_000008365.1	GCF_000008365.1_NC_006908.1_97	GCF_000008365.1_NC_006908.1	Type_II_REases	7565705	GCF_000008365.1_NC_006908.1_RM_Type_II_2089	123815	124303	RM	RM_Type_II
GCF_000008405.1	GCF_000008405.1_NC_006360.1_325	GCF_000008405.1_NC_006360.1	Type_III_REases	25038371	GCF_000008405.1_NC_006360.1_RM_Type_III_1038	386828	389239	RM	RM_Type_III
GCF_000008405.1	GCF_000008405.1_NC_006360.1_324	GCF_000008405.1_NC_006360.1	Type_III_MTases	25038370	GCF_000008405.1_NC_006360.1_RM_Type_III_1038	385492	386823	RM	RM_Type_III
GCF_000008425.1	GCF_000008425.1_NC_006322.1_695	GCF_000008425.1_NC_006322.1	Type_I_MTases	7566957	GCF_000008425.1_NC_006322.1_RM_Type_I_2092	750004	751596	RM	RM_Type_I
GCF_000008425.1	GCF_000008425.1_NC_006322.1_4173	GCF_000008425.1_NC_006322.1	Type_I_S	7570435	GCF_000008425.1_NC_006322.1_RM_Type_I_2093	4170910	4171506	RM	RM_Type_I
GCF_000008425.1	GCF_000008425.1_NC_006322.1_4164	GCF_000008425.1_NC_006322.1	2TM_Gros	7570426	GCF_000008425.1_NC_006322.1_CBASS_I_1091	4160448	4161032	CBASS	CBASS_I
GCF_000008425.1	GCF_000008425.1_NC_006322.1_4163	GCF_000008425.1_NC_006322.1	Cyclase_SMODS	7570425	GCF_000008425.1_NC_006322.1_CBASS_I_1091	4159086	4160438	CBASS	CBASS_I
GCF_000008425.1	GCF_000008425.1_NC_006322.1_697	GCF_000008425.1_NC_006322.1	Type_I_REases	7566959	GCF_000008425.1_NC_006322.1_RM_Type_I_2092	752802	755960	RM	RM_Type_I
GCF_000008425.1	GCF_000008425.1_NC_006322.1_4169	GCF_000008425.1_NC_006322.1	Type_I_S	7570431	GCF_000008425.1_NC_006322.1_RM_Type_I_2093	4166640	4167803	RM	RM_Type_I
GCF_000008425.1	GCF_000008425.1_NC_006322.1_696	GCF_000008425.1_NC_006322.1	Type_I_S	7566958	GCF_000008425.1_NC_006322.1_RM_Type_I_2092	751586	752779	RM	RM_Type_I
GCF_000008425.1	GCF_000008425.1_NC_006322.1_4168	GCF_000008425.1_NC_006322.1	Type_I_REases	7570430	GCF_000008425.1_NC_006322.1_RM_Type_I_2093	4163487	4166594	RM	RM_Type_I
GCF_000008425.1	GCF_000008425.1_NC_006322.1_4172	GCF_000008425.1_NC_006322.1	Type_I_MTases	7570434	GCF_000008425.1_NC_006322.1_RM_Type_I_2093	4169384	4170913	RM	RM_Type_I
GCF_000008445.1	GCF_000008445.1_NC_007322.2_5385	GCF_000008445.1_NC_007322.2	Abi_2	7575877	GCF_000008445.1_NC_007322.2_Abi2_5632	44456	45546	Abi2	Abi2
GCF_000008445.1	GCF_000008445.1_NC_007322.2_5496	GCF_000008445.1_NC_007322.2	Nhi	7575988	GCF_000008445.1_NC_007322.2_Nhi_5633	169299	170756	Nhi	Nhi
GCF_000008445.1	GCF_000008445.1_NC_007530.2_881	GCF_000008445.1_NC_007530.2	Type_IV_REases	7571373	GCF_000008445.1_NC_007530.2_RM_Type_IV_13907	937495	940026	RM	RM_Type_IV
GCF_000008445.1	GCF_000008445.1_NC_007530.2_2124	GCF_000008445.1_NC_007530.2	Type_IV_REases	7572616	GCF_000008445.1_NC_007530.2_RM_Type_IV_13908	2129380	2131200	RM	RM_Type_IV
GCF_000008445.1	GCF_000008445.1_NC_007530.2_2758	GCF_000008445.1_NC_007530.2	Dsr1	7573250	GCF_000008445.1_NC_007530.2_Dsr_I_4258	2729316	2732826	Dsr	Dsr_I
GCF_000008465.1	GCF_000008465.1_NC_006512.1_1623	GCF_000008465.1_NC_006512.1	DarT	62344	GCF_000008465.1_NC_006512.1_DarTG_4259	1731431	1731958	DarTG	DarTG
GCF_000008465.1	GCF_000008465.1_NC_006512.1_743	GCF_000008465.1_NC_006512.1	Sp_dGTPase	61464	GCF_000008465.1_NC_006512.1_dGTPase_1323	799984	801306	dGTPase	dGTPase
GCF_000008465.1	GCF_000008465.1_NC_006512.1_647	GCF_000008465.1_NC_006512.1	Type_I_REases	61368	GCF_000008465.1_NC_006512.1_RM_Type_I_2094	699421	702597	RM	RM_Type_I
GCF_000008465.1	GCF_000008465.1_NC_006512.1_2527	GCF_000008465.1_NC_006512.1	Sp_dGTPase	63248	GCF_000008465.1_NC_006512.1_dGTPase_1324	2697457	2698737	dGTPase	dGTPase
GCF_000008465.1	GCF_000008465.1_NC_006512.1_645	GCF_000008465.1_NC_006512.1	Type_I_MTases	61366	GCF_000008465.1_NC_006512.1_RM_Type_I_2094	696103	698085	RM	RM_Type_I
GCF_000008465.1	GCF_000008465.1_NC_006512.1_646	GCF_000008465.1_NC_006512.1	Type_I_S	61367	GCF_000008465.1_NC_006512.1_RM_Type_I_2094	698082	699428	RM	RM_Type_I
GCF_000008465.1	GCF_000008465.1_NC_006512.1_1626	GCF_000008465.1_NC_006512.1	DarG	62347	GCF_000008465.1_NC_006512.1_DarTG_4259	1733297	1734364	DarTG	DarTG
GCF_000008485.1	GCF_000008485.1_NC_002942.5_1213	GCF_000008485.1_NC_002942.5	Type_II_MTases	7577310	GCF_000008485.1_NC_002942.5_RM_Type_II_15044	1364928	1366178	RM	RM_Type_II
GCF_000008485.1	GCF_000008485.1_NC_002942.5_1211	GCF_000008485.1_NC_002942.5	Type_II_REases	7577308	GCF_000008485.1_NC_002942.5_RM_Type_II_15044	1362988	1364187	RM	RM_Type_II
GCF_000008485.1	GCF_000008485.1_NC_002942.5_1214	GCF_000008485.1_NC_002942.5	Type_II_REases	7577311	GCF_000008485.1_NC_002942.5_RM_Type_II_15044	1366153	1366905	RM	RM_Type_II
GCF_000008485.1	GCF_000008485.1_NC_002942.5_2088	GCF_000008485.1_NC_002942.5	Abi_2	7578185	GCF_000008485.1_NC_002942.5_Abi2_1326	2359739	2360692	Abi2	Abi2
GCF_000008485.1	GCF_000008485.1_NC_002942.5_1051	GCF_000008485.1_NC_002942.5	Sp_dGTPase	7577148	GCF_000008485.1_NC_002942.5_dGTPase_1328	1174611	1175966	dGTPase	dGTPase
GCF_000008485.1	GCF_000008485.1_NC_002942.5_1850	GCF_000008485.1_NC_002942.5	Sp_dGTPase	7577947	GCF_000008485.1_NC_002942.5_dGTPase_1329	2097849	2099174	dGTPase	dGTPase
GCF_000008485.1	GCF_000008485.1_NC_002942.5_1045	GCF_000008485.1_NC_002942.5	SduA	7577142	GCF_000008485.1_NC_002942.5_Shedu_1327	1168808	1169911	Shedu	Shedu
GCF_000008485.1	GCF_000008485.1_NC_002942.5_1042	GCF_000008485.1_NC_002942.5	Abi_2	7577139	GCF_000008485.1_NC_002942.5_Abi2_1325	1164904	1165845	Abi2	Abi2
GCF_000008505.1	GCF_000008505.1_NC_005957.1_2757	GCF_000008505.1_NC_005957.1	Dsr1	28206	GCF_000008505.1_NC_005957.1_Dsr_I_2669	2768689	2772201	Dsr	Dsr_I
GCF_000008505.1	GCF_000008505.1_NC_005957.1_863	GCF_000008505.1_NC_005957.1	Type_II_REases	26312	GCF_000008505.1_NC_005957.1_RM_Type_II_14441	949033	950118	RM	RM_Type_II
GCF_000008505.1	GCF_000008505.1_NC_005957.1_861	GCF_000008505.1_NC_005957.1	Type_II_MTases	26310	GCF_000008505.1_NC_005957.1_RM_Type_II_14441	946262	947614	RM	RM_Type_II
GCF_000008505.1	GCF_000008505.1_NC_005957.1_2100	GCF_000008505.1_NC_005957.1	Type_IV_REases	27549	GCF_000008505.1_NC_005957.1_RM_Type_IV_14442	2148874	2150694	RM	RM_Type_IV
GCF_000008505.1	GCF_000008505.1_NC_005957.1_862	GCF_000008505.1_NC_005957.1	Type_II_MTases	26311	GCF_000008505.1_NC_005957.1_RM_Type_II_14441	947745	948866	RM	RM_Type_II
GCF_000008525.1	GCF_000008525.1_NC_000915.1_47	GCF_000008525.1_NC_000915.1	Type_II_REases	25038769	GCF_000008525.1_NC_000915.1_RM_Type_II_1041	52459	53718	RM	RM_Type_II
GCF_000008525.1	GCF_000008525.1_NC_000915.1_1303	GCF_000008525.1_NC_000915.1	Type_II_REases	25040025	GCF_000008525.1_NC_000915.1_RM_Type_II_1048	1411346	1412218	RM	RM_Type_II
GCF_000008525.1	GCF_000008525.1_NC_000915.1_84	GCF_000008525.1_NC_000915.1	Type_II_REases	25038806	GCF_000008525.1_NC_000915.1_RM_Type_II_1042	97256	98089	RM	RM_Type_II
GCF_000008525.1	GCF_000008525.1_NC_000915.1_48	GCF_000008525.1_NC_000915.1	Type_II_MTases	25038770	GCF_000008525.1_NC_000915.1_RM_Type_II_1041	53715	56186	RM	RM_Type_II
GCF_000008525.1	GCF_000008525.1_NC_000915.1_568	GCF_000008525.1_NC_000915.1	Type_III_MTases	25039290	GCF_000008525.1_NC_000915.1_RM_Type_III_1053	626246	628042	RM	RM_Type_III
GCF_000008525.1	GCF_000008525.1_NC_000915.1_1038	GCF_000008525.1_NC_000915.1	Type_IV_REases	25039760	GCF_000008525.1_NC_000915.1_RM_Type_IV_1056	1138896	1139465	RM	RM_Type_IV
GCF_000008525.1	GCF_000008525.1_NC_000915.1_456	GCF_000008525.1_NC_000915.1	Type_II_MTases	25039178	GCF_000008525.1_NC_000915.1_RM_Type_II_1045	504443	505371	RM	RM_Type_II
GCF_000008525.1	GCF_000008525.1_NC_000915.1_567	GCF_000008525.1_NC_000915.1	Type_III_REases	25039289	GCF_000008525.1_NC_000915.1_RM_Type_III_1053	623230	626172	RM	RM_Type_III
GCF_000008525.1	GCF_000008525.1_NC_000915.1_1164	GCF_000008525.1_NC_000915.1	Type_II_REases	25039886	GCF_000008525.1_NC_000915.1_RM_Type_II_1047	1286191	1286877	RM	RM_Type_II
GCF_000008525.1	GCF_000008525.1_NC_000915.1_459	GCF_000008525.1_NC_000915.1	Type_II_REases	25039181	GCF_000008525.1_NC_000915.1_RM_Type_II_1045	507136	507888	RM	RM_Type_II
GCF_000008525.1	GCF_000008525.1_NC_000915.1_1304	GCF_000008525.1_NC_000915.1	Type_II_MTases	25040026	GCF_000008525.1_NC_000915.1_RM_Type_II_1048	1412218	1413297	RM	RM_Type_II
GCF_000008525.1	GCF_000008525.1_NC_000915.1_1305	GCF_000008525.1_NC_000915.1	Type_IIG	25040027	GCF_000008525.1_NC_000915.1_RM_Type_IIG_1050	1413441	1417043	RM	RM_Type_IIG
GCF_000008525.1	GCF_000008525.1_NC_000915.1_1317	GCF_000008525.1_NC_000915.1	Type_II_REases	25040039	GCF_000008525.1_NC_000915.1_RM_Type_II_1049	1427688	1428959	RM	RM_Type_II
GCF_000008525.1	GCF_000008525.1_NC_000915.1_1318	GCF_000008525.1_NC_000915.1	Type_II_MTases	25040040	GCF_000008525.1_NC_000915.1_RM_Type_II_1049	1428975	1429751	RM	RM_Type_II
GCF_000008525.1	GCF_000008525.1_NC_000915.1_1319	GCF_000008525.1_NC_000915.1	Type_II_MTases	25040041	GCF_000008525.1_NC_000915.1_RM_Type_II_1049	1429744	1430607	RM	RM_Type_II
GCF_000008525.1	GCF_000008525.1_NC_000915.1_85	GCF_000008525.1_NC_000915.1	Type_II_MTases	25038807	GCF_000008525.1_NC_000915.1_RM_Type_II_1042	98083	98916	RM	RM_Type_II
GCF_000008525.1	GCF_000008525.1_NC_000915.1_868	GCF_000008525.1_NC_000915.1	Type_II_REases	25039590	GCF_000008525.1_NC_000915.1_RM_Type_II_1046	960890	961495	RM	RM_Type_II
GCF_000008525.1	GCF_000008525.1_NC_000915.1_869	GCF_000008525.1_NC_000915.1	Type_II_MTases	25039591	GCF_000008525.1_NC_000915.1_RM_Type_II_1046	961476	962627	RM	RM_Type_II
GCF_000008525.1	GCF_000008525.1_NC_000915.1_1423	GCF_000008525.1_NC_000915.1	Type_IIG	25040145	GCF_000008525.1_NC_000915.1_RM_Type_IIG_1051	1544702	1546741	RM	RM_Type_IIG
GCF_000008525.1	GCF_000008525.1_NC_000915.1_44	GCF_000008525.1_NC_000915.1	Type_II_MTases	25038766	GCF_000008525.1_NC_000915.1_RM_Type_II_1041	49335	50033	RM	RM_Type_II
GCF_000008525.1	GCF_000008525.1_NC_000915.1_1163	GCF_000008525.1_NC_000915.1	Type_II_MTases	25039885	GCF_000008525.1_NC_000915.1_RM_Type_II_1047	1285193	1286182	RM	RM_Type_II
GCF_000008525.1	GCF_000008525.1_NC_000915.1_458	GCF_000008525.1_NC_000915.1	Type_II_MTases	25039180	GCF_000008525.1_NC_000915.1_RM_Type_II_1045	506088	507134	RM	RM_Type_II
GCF_000008525.1	GCF_000008525.1_NC_000915.1_247	GCF_000008525.1_NC_000915.1	Type_II_REases	25038969	GCF_000008525.1_NC_000915.1_RM_Type_II_1043	271111	271705	RM	RM_Type_II
GCF_000008525.1	GCF_000008525.1_NC_000915.1_46	GCF_000008525.1_NC_000915.1	Type_II_REases	25038768	GCF_000008525.1_NC_000915.1_RM_Type_II_1041	51094	52315	RM	RM_Type_II
GCF_000008525.1	GCF_000008525.1_NC_000915.1_348	GCF_000008525.1_NC_000915.1	Type_II_MTases	25039070	GCF_000008525.1_NC_000915.1_RM_Type_II_1044	377322	378165	RM	RM_Type_II
GCF_000008525.1	GCF_000008525.1_NC_000915.1_1353	GCF_000008525.1_NC_000915.1	Type_I_REases	25040075	GCF_000008525.1_NC_000915.1_RM_Type_I_1040	1464755	1467733	RM	RM_Type_I
GCF_000008525.1	GCF_000008525.1_NC_000915.1_248	GCF_000008525.1_NC_000915.1	Type_II_MTases	25038970	GCF_000008525.1_NC_000915.1_RM_Type_II_1043	271795	272553	RM	RM_Type_II
GCF_000008525.1	GCF_000008525.1_NC_000915.1_347	GCF_000008525.1_NC_000915.1	Type_II_REases	25039069	GCF_000008525.1_NC_000915.1_RM_Type_II_1044	376775	377272	RM	RM_Type_II
GCF_000008525.1	GCF_000008525.1_NC_000915.1_439	GCF_000008525.1_NC_000915.1	Type_I_REases	25039161	GCF_000008525.1_NC_000915.1_RM_Type_I_1039	482775	485942	RM	RM_Type_I
GCF_000008525.1	GCF_000008525.1_NC_000915.1_45	GCF_000008525.1_NC_000915.1	Type_II_MTases	25038767	GCF_000008525.1_NC_000915.1_RM_Type_II_1041	50030	51097	RM	RM_Type_II
GCF_000008525.1	GCF_000008525.1_NC_000915.1_1354	GCF_000008525.1_NC_000915.1	Type_I_MTases	25040076	GCF_000008525.1_NC_000915.1_RM_Type_I_1040	1467803	1470256	RM	RM_Type_I
GCF_000008525.1	GCF_000008525.1_NC_000915.1_438	GCF_000008525.1_NC_000915.1	Type_I_MTases	25039160	GCF_000008525.1_NC_000915.1_RM_Type_I_1039	481152	482782	RM	RM_Type_I
GCF_000008525.1	GCF_000008525.1_NC_000915.1_453	GCF_000008525.1_NC_000915.1	Type_II_MTases	25039175	GCF_000008525.1_NC_000915.1_RM_Type_II_1045	500131	501768	RM	RM_Type_II
GCF_000008525.1	GCF_000008525.1_NC_000915.1_457	GCF_000008525.1_NC_000915.1	Type_II_REases	25039179	GCF_000008525.1_NC_000915.1_RM_Type_II_1045	505374	505886	RM	RM_Type_II
GCF_000008525.1	GCF_000008525.1_NC_000915.1_1470	GCF_000008525.1_NC_000915.1	Type_III_MTases	25040192	GCF_000008525.1_NC_000915.1_RM_Type_III_1054	1600102	1602038	RM	RM_Type_III
GCF_000008525.1	GCF_000008525.1_NC_000915.1_426	GCF_000008525.1_NC_000915.1	Type_IV_REases	25039148	GCF_000008525.1_NC_000915.1_RM_Type_IV_1055	468756	470333	RM	RM_Type_IV
GCF_000008525.1	GCF_000008525.1_NC_000915.1_437	GCF_000008525.1_NC_000915.1	Type_I_S	25039159	GCF_000008525.1_NC_000915.1_RM_Type_I_1039	480062	481159	RM	RM_Type_I
GCF_000008525.1	GCF_000008525.1_NC_000915.1_1466	GCF_000008525.1_NC_000915.1	Type_IIG	25040188	GCF_000008525.1_NC_000915.1_RM_Type_IIG_1052	1590649	1594488	RM	RM_Type_IIG
GCF_000008525.1	GCF_000008525.1_NC_000915.1_1469	GCF_000008525.1_NC_000915.1	Type_III_REases	25040191	GCF_000008525.1_NC_000915.1_RM_Type_III_1054	1597196	1600099	RM	RM_Type_III
GCF_000008545.1	GCF_000008545.1_NC_000853.1_1770	GCF_000008545.1_NC_000853.1	cas2_I_II_III_IV_V_VI_5	7580850	GCF_000008545.1_NC_000853.1_CAS_Class1-Subtype-I-B_60	1772691	1772954	Cas	CAS_Class1-Subtype-I-B
GCF_000008545.1	GCF_000008545.1_NC_000853.1_1769	GCF_000008545.1_NC_000853.1	cmr1gr7_III-B_1	7580849	GCF_000008545.1_NC_000853.1_CAS_Class1-Subtype-III-B_62	1771379	1772707	Cas	CAS_Class1-Subtype-III-B
GCF_000008545.1	GCF_000008545.1_NC_000853.1_1776	GCF_000008545.1_NC_000853.1	cas8b1_I-B_2	7580856	GCF_000008545.1_NC_000853.1_CAS_Class1-Subtype-I-B_60	1778100	1779740	Cas	CAS_Class1-Subtype-I-B
GCF_000008545.1	GCF_000008545.1_NC_000853.1_1768	GCF_000008545.1_NC_000853.1	cas10_III_6	7580848	GCF_000008545.1_NC_000853.1_CAS_Class1-Subtype-III-B_62	1768974	1771376	Cas	CAS_Class1-Subtype-III-B
GCF_000008545.1	GCF_000008545.1_NC_000853.1_1771	GCF_000008545.1_NC_000853.1	cas1_I_II_III_IV_V_VI_7	7580851	GCF_000008545.1_NC_000853.1_CAS_Class1-Subtype-I-B_60	1772960	1773919	Cas	CAS_Class1-Subtype-I-B
GCF_000008545.1	GCF_000008545.1_NC_000853.1_1771	GCF_000008545.1_NC_000853.1	cas1_I_II_III_IV_V_VI_7	7580851	GCF_000008545.1_NC_000853.1_CAS_Class1-Subtype-III-B_62	1772960	1773919	Cas	CAS_Class1-Subtype-III-B
GCF_000008545.1	GCF_000008545.1_NC_000853.1_1765	GCF_000008545.1_NC_000853.1	cmr5gr11_III-B_3	7580845	GCF_000008545.1_NC_000853.1_CAS_Class1-Subtype-III-B_62	1766736	1767098	Cas	CAS_Class1-Subtype-III-B
GCF_000008545.1	GCF_000008545.1_NC_000853.1_1780	GCF_000008545.1_NC_000853.1	csx22_III-A_1	7580860	GCF_000008545.1_NC_000853.1_CAS_Class1-Subtype-III-A_61	1782944	1783519	Cas	CAS_Class1-Subtype-III-A
GCF_000008545.1	GCF_000008545.1_NC_000853.1_1770	GCF_000008545.1_NC_000853.1	cas2_I_II_III_IV_V_VI_5	7580850	GCF_000008545.1_NC_000853.1_CAS_Class1-Subtype-III-B_62	1772691	1772954	Cas	CAS_Class1-Subtype-III-B
GCF_000008545.1	GCF_000008545.1_NC_000853.1_1764	GCF_000008545.1_NC_000853.1	cmr6gr7_III-B_3	7580844	GCF_000008545.1_NC_000853.1_CAS_Class1-Subtype-III-B_62	1766027	1766749	Cas	CAS_Class1-Subtype-III-B
GCF_000008545.1	GCF_000008545.1_NC_000853.1_1775	GCF_000008545.1_NC_000853.1	cas7_I-B_8	7580855	GCF_000008545.1_NC_000853.1_CAS_Class1-Subtype-I-B_60	1777226	1778125	Cas	CAS_Class1-Subtype-I-B
GCF_000008545.1	GCF_000008545.1_NC_000853.1_1782	GCF_000008545.1_NC_000853.1	csm4gr5_III-A_3	7580862	GCF_000008545.1_NC_000853.1_CAS_Class1-Subtype-III-A_61	1784628	1785485	Cas	CAS_Class1-Subtype-III-A
GCF_000008545.1	GCF_000008545.1_NC_000853.1_1783	GCF_000008545.1_NC_000853.1	csm3gr7_III-A_1	7580863	GCF_000008545.1_NC_000853.1_CAS_Class1-Subtype-III-A_61	1785503	1786246	Cas	CAS_Class1-Subtype-III-A
GCF_000008545.1	GCF_000008545.1_NC_000853.1_1784	GCF_000008545.1_NC_000853.1	csm2gr11_III-A_3	7580864	GCF_000008545.1_NC_000853.1_CAS_Class1-Subtype-III-A_61	1786260	1786682	Cas	CAS_Class1-Subtype-III-A
GCF_000008545.1	GCF_000008545.1_NC_000853.1_1781	GCF_000008545.1_NC_000853.1	csm5gr7_III-A_3	7580861	GCF_000008545.1_NC_000853.1_CAS_Class1-Subtype-III-A_61	1783492	1784631	Cas	CAS_Class1-Subtype-III-A
GCF_000008545.1	GCF_000008545.1_NC_000853.1_1773	GCF_000008545.1_NC_000853.1	cas3_I_5	7580853	GCF_000008545.1_NC_000853.1_CAS_Class1-Subtype-I-B_60	1774405	1776570	Cas	CAS_Class1-Subtype-I-B
GCF_000008545.1	GCF_000008545.1_NC_000853.1_323	GCF_000008545.1_NC_000853.1	Type_II_REases	7579403	GCF_000008545.1_NC_000853.1_RM_Type_II_15045	349432	350106	RM	RM_Type_II
GCF_000008545.1	GCF_000008545.1_NC_000853.1_1766	GCF_000008545.1_NC_000853.1	cmr4gr7_III-B_III-C_1	7580846	GCF_000008545.1_NC_000853.1_CAS_Class1-Subtype-III-B_62	1767104	1767970	Cas	CAS_Class1-Subtype-III-B
GCF_000008545.1	GCF_000008545.1_NC_000853.1_1772	GCF_000008545.1_NC_000853.1	cas4_I_II_III_IV_V_VI_6	7580852	GCF_000008545.1_NC_000853.1_CAS_Class1-Subtype-I-B_60	1773929	1774408	Cas	CAS_Class1-Subtype-I-B
GCF_000008545.1	GCF_000008545.1_NC_000853.1_1774	GCF_000008545.1_NC_000853.1	cas5_I-B_17	7580854	GCF_000008545.1_NC_000853.1_CAS_Class1-Subtype-I-B_60	1776561	1777223	Cas	CAS_Class1-Subtype-I-B
GCF_000008545.1	GCF_000008545.1_NC_000853.1_1787	GCF_000008545.1_NC_000853.1	cas6_I_II_III_IV_V_VI_14	7580867	GCF_000008545.1_NC_000853.1_CAS_Class1-Subtype-III-A_61	1790523	1791275	Cas	CAS_Class1-Subtype-III-A
GCF_000008545.1	GCF_000008545.1_NC_000853.1_322	GCF_000008545.1_NC_000853.1	Type_II_MTases	7579402	GCF_000008545.1_NC_000853.1_RM_Type_II_15045	348515	349441	RM	RM_Type_II
GCF_000008545.1	GCF_000008545.1_NC_000853.1_1767	GCF_000008545.1_NC_000853.1	cmr3gr5_III-B_III-C_6	7580847	GCF_000008545.1_NC_000853.1_CAS_Class1-Subtype-III-B_62	1767985	1768977	Cas	CAS_Class1-Subtype-III-B
GCF_000008545.1	GCF_000008545.1_NC_000853.1_1785	GCF_000008545.1_NC_000853.1	cas10_III_7	7580865	GCF_000008545.1_NC_000853.1_CAS_Class1-Subtype-III-A_61	1786697	1788850	Cas	CAS_Class1-Subtype-III-A
GCF_000008565.1	GCF_000008565.1_NC_000958.1_3176	GCF_000008565.1_NC_000958.1	Type_IV_REases	7584105	GCF_000008565.1_NC_000958.1_RM_Type_IV_13910	174471	175799	RM	RM_Type_IV
GCF_000008565.1	GCF_000008565.1_NC_000958.1_3169	GCF_000008565.1_NC_000958.1	Type_IIG	7584098	GCF_000008565.1_NC_000958.1_RM_Type_IIG_13909	165118	168669	RM	RM_Type_IIG
GCF_000008565.1	GCF_000008565.1_NC_000958.1_3175	GCF_000008565.1_NC_000958.1	Type_IV_REases	7584104	GCF_000008565.1_NC_000958.1_RM_Type_IV_13910	171562	174471	RM	RM_Type_IV
GCF_000008565.1	GCF_000008565.1_NC_000959.1_2999	GCF_000008565.1_NC_000959.1	QatB	7583928	GCF_000008565.1_NC_000959.1_Gao_Qat_559	7470	8057	Gao_Qat	Gao_Qat
GCF_000008565.1	GCF_000008565.1_NC_000959.1_2998	GCF_000008565.1_NC_000959.1	QatC	7583927	GCF_000008565.1_NC_000959.1_Gao_Qat_559	6202	7473	Gao_Qat	Gao_Qat
GCF_000008565.1	GCF_000008565.1_NC_000959.1_2997	GCF_000008565.1_NC_000959.1	QatD	7583926	GCF_000008565.1_NC_000959.1_Gao_Qat_559	5471	6205	Gao_Qat	Gao_Qat
GCF_000008565.1	GCF_000008565.1_NC_000959.1_3000	GCF_000008565.1_NC_000959.1	QatA	7583929	GCF_000008565.1_NC_000959.1_Gao_Qat_559	8308	10218	Gao_Qat	Gao_Qat
GCF_000008565.1	GCF_000008565.1_NC_001263.1_503	GCF_000008565.1_NC_001263.1	Type_IV_REases	7581432	GCF_000008565.1_NC_001263.1_RM_Type_IV_13912	513563	514519	RM	RM_Type_IV
GCF_000008565.1	GCF_000008565.1_NC_001263.1_1791	GCF_000008565.1_NC_001263.1	Sp_dGTPase	7582720	GCF_000008565.1_NC_001263.1_dGTPase_1330	1833326	1834627	dGTPase	dGTPase
GCF_000008565.1	GCF_000008565.1_NC_001263.1_1710	GCF_000008565.1_NC_001263.1	Type_IV_REases	7582639	GCF_000008565.1_NC_001263.1_RM_Type_IV_13914	1752616	1753341	RM	RM_Type_IV
GCF_000008565.1	GCF_000008565.1_NC_001263.1_2251	GCF_000008565.1_NC_001263.1	Type_IIG	7583180	GCF_000008565.1_NC_001263.1_RM_Type_IIG_13911	2263584	2266106	RM	RM_Type_IIG
GCF_000008565.1	GCF_000008565.1_NC_001263.1_583	GCF_000008565.1_NC_001263.1	Type_IV_REases	7581512	GCF_000008565.1_NC_001263.1_RM_Type_IV_13913	599939	600859	RM	RM_Type_IV
GCF_000008585.1	GCF_000008585.1_NC_002755.2_1084	GCF_000008585.1_NC_002755.2	AbiEii	19717418	GCF_000008585.1_NC_002755.2_AbiEii_1	1167718	1168599	AbiEii	AbiEii
GCF_000008585.1	GCF_000008585.1_NC_002755.2_2082	GCF_000008585.1_NC_002755.2	Type_IIG	19718416	GCF_000008585.1_NC_002755.2_RM_Type_IIG_5510	2267753	2272573	RM	RM_Type_IIG
GCF_000008585.1	GCF_000008585.1_NC_002755.2_2901	GCF_000008585.1_NC_002755.2	csm5gr7_III-A_3	19719235	GCF_000008585.1_NC_002755.2_CAS_Class1-Subtype-III-A_8449	3120445	3121572	Cas	CAS_Class1-Subtype-III-A
GCF_000008585.1	GCF_000008585.1_NC_002755.2_2902	GCF_000008585.1_NC_002755.2	csm4gr5_III-A_3	19719236	GCF_000008585.1_NC_002755.2_CAS_Class1-Subtype-III-A_8449	3121569	3122477	Cas	CAS_Class1-Subtype-III-A
GCF_000008585.1	GCF_000008585.1_NC_002755.2_1083	GCF_000008585.1_NC_002755.2	AbiEi_4	19717417	GCF_000008585.1_NC_002755.2_AbiEii_1	1167098	1167721	AbiEii	AbiEii
GCF_000008585.1	GCF_000008585.1_NC_002755.2_2905	GCF_000008585.1_NC_002755.2	cas10_III_7	19719239	GCF_000008585.1_NC_002755.2_CAS_Class1-Subtype-III-A_8449	3123549	3125987	Cas	CAS_Class1-Subtype-III-A
GCF_000008585.1	GCF_000008585.1_NC_002755.2_2906	GCF_000008585.1_NC_002755.2	cas6_I_II_III_IV_V_VI_15	19719240	GCF_000008585.1_NC_002755.2_CAS_Class1-Subtype-III-A_8449	3125984	3126772	Cas	CAS_Class1-Subtype-III-A
GCF_000008585.1	GCF_000008585.1_NC_002755.2_2903	GCF_000008585.1_NC_002755.2	csm3gr7_III-A_1	19719237	GCF_000008585.1_NC_002755.2_CAS_Class1-Subtype-III-A_8449	3122458	3123168	Cas	CAS_Class1-Subtype-III-A
GCF_000008585.1	GCF_000008585.1_NC_002755.2_2904	GCF_000008585.1_NC_002755.2	csm2gr11_III-A_1	19719238	GCF_000008585.1_NC_002755.2_CAS_Class1-Subtype-III-A_8449	3123178	3123552	Cas	CAS_Class1-Subtype-III-A
GCF_000008585.1	GCF_000008585.1_NC_002755.2_2898	GCF_000008585.1_NC_002755.2	cas2_I_II_III_IV_V_VI_5	19719232	GCF_000008585.1_NC_002755.2_CAS_Class1-Subtype-III-A_8449	3117830	3118171	Cas	CAS_Class1-Subtype-III-A
GCF_000008585.1	GCF_000008585.1_NC_002755.2_2899	GCF_000008585.1_NC_002755.2	cas1_I_II_III_IV_V_VI_8	19719233	GCF_000008585.1_NC_002755.2_CAS_Class1-Subtype-III-A_8449	3118172	3119188	Cas	CAS_Class1-Subtype-III-A
GCF_000008585.1	GCF_000008585.1_NC_002755.2_2908	GCF_000008585.1_NC_002755.2	AbiEii	19719242	GCF_000008585.1_NC_002755.2_AbiEii_2	3127923	3128807	AbiEii	AbiEii
GCF_000008585.1	GCF_000008585.1_NC_002755.2_2602	GCF_000008585.1_NC_002755.2	Type_IV_REases	19718936	GCF_000008585.1_NC_002755.2_RM_Type_IV_5511	2847238	2848158	RM	RM_Type_IV
GCF_000008585.1	GCF_000008585.1_NC_002755.2_2900	GCF_000008585.1_NC_002755.2	csm6_III_2	19719234	GCF_000008585.1_NC_002755.2_CAS_Class1-Subtype-III-A_8449	3119201	3120448	Cas	CAS_Class1-Subtype-III-A
GCF_000008585.1	GCF_000008585.1_NC_002755.2_2909	GCF_000008585.1_NC_002755.2	AbiEi_1	19719243	GCF_000008585.1_NC_002755.2_AbiEii_2	3128810	3129697	AbiEii	AbiEii
GCF_000008585.1	GCF_000008585.1_NC_002755.2_60	GCF_000008585.1_NC_002755.2	DarT	19716394	GCF_000008585.1_NC_002755.2_DarTG_3143	63144	63836	DarTG	DarTG
GCF_000008585.1	GCF_000008585.1_NC_002755.2_61	GCF_000008585.1_NC_002755.2	DarG	19716395	GCF_000008585.1_NC_002755.2_DarTG_3143	63853	64911	DarTG	DarTG
GCF_000008625.1	GCF_000008625.1_NC_000918.1_302	GCF_000008625.1_NC_000918.1	cmr6gr7_III-B_3	7584408	GCF_000008625.1_NC_000918.1_CAS_Class1-Subtype-III-B_5301	254950	256071	Cas	CAS_Class1-Subtype-III-B
GCF_000008625.1	GCF_000008625.1_NC_000918.1_515	GCF_000008625.1_NC_000918.1	Type_IV_REases	7584621	GCF_000008625.1_NC_000918.1_RM_Type_IV_13915	442506	443915	RM	RM_Type_IV
GCF_000008625.1	GCF_000008625.1_NC_000918.1_296	GCF_000008625.1_NC_000918.1	cas8b2_I-B_2	7584402	GCF_000008625.1_NC_000918.1_CAS_Class1-Subtype-I-B_5300	248932	250527	Cas	CAS_Class1-Subtype-I-B
GCF_000008625.1	GCF_000008625.1_NC_000918.1_297	GCF_000008625.1_NC_000918.1	cas5_I-B_6	7584403	GCF_000008625.1_NC_000918.1_CAS_Class1-Subtype-I-B_5300	250518	251177	Cas	CAS_Class1-Subtype-I-B
GCF_000008625.1	GCF_000008625.1_NC_000918.1_292	GCF_000008625.1_NC_000918.1	cas2_I_II_III_IV_V_VI_3	7584398	GCF_000008625.1_NC_000918.1_CAS_Class1-Subtype-I-B_5300	245060	245341	Cas	CAS_Class1-Subtype-I-B
GCF_000008625.1	GCF_000008625.1_NC_000918.1_298	GCF_000008625.1_NC_000918.1	cas7_I-B_1	7584404	GCF_000008625.1_NC_000918.1_CAS_Class1-Subtype-I-B_5300	251158	252231	Cas	CAS_Class1-Subtype-I-B
GCF_000008625.1	GCF_000008625.1_NC_000918.1_300	GCF_000008625.1_NC_000918.1	csx3_I_III_1	7584406	GCF_000008625.1_NC_000918.1_CAS_Class1-Subtype-III-B_5301	253252	253587	Cas	CAS_Class1-Subtype-III-B
GCF_000008625.1	GCF_000008625.1_NC_000918.1_301	GCF_000008625.1_NC_000918.1	csm6_III_5	7584407	GCF_000008625.1_NC_000918.1_CAS_Class1-Subtype-III-B_5301	253592	254953	Cas	CAS_Class1-Subtype-III-B
GCF_000008625.1	GCF_000008625.1_NC_000918.1_305	GCF_000008625.1_NC_000918.1	cas6_I_II_III_IV_V_VI_14	7584411	GCF_000008625.1_NC_000918.1_CAS_Class1-Subtype-III-B_5301	257872	258615	Cas	CAS_Class1-Subtype-III-B
GCF_000008625.1	GCF_000008625.1_NC_000918.1_310	GCF_000008625.1_NC_000918.1	cas10_III_6	7584416	GCF_000008625.1_NC_000918.1_CAS_Class1-Subtype-III-B_5301	261090	262955	Cas	CAS_Class1-Subtype-III-B
GCF_000008625.1	GCF_000008625.1_NC_000918.1_295	GCF_000008625.1_NC_000918.1	cas3_I_5	7584401	GCF_000008625.1_NC_000918.1_CAS_Class1-Subtype-I-B_5300	246792	248969	Cas	CAS_Class1-Subtype-I-B
GCF_000008625.1	GCF_000008625.1_NC_000918.1_294	GCF_000008625.1_NC_000918.1	cas4_I_II_III_IV_V_VI_6	7584400	GCF_000008625.1_NC_000918.1_CAS_Class1-Subtype-I-B_5300	246281	246808	Cas	CAS_Class1-Subtype-I-B
GCF_000008625.1	GCF_000008625.1_NC_000918.1_307	GCF_000008625.1_NC_000918.1	cmr5gr11_III-B_8	7584413	GCF_000008625.1_NC_000918.1_CAS_Class1-Subtype-III-B_5301	258857	259258	Cas	CAS_Class1-Subtype-III-B
GCF_000008625.1	GCF_000008625.1_NC_000918.1_303	GCF_000008625.1_NC_000918.1	cmr4gr7_III-B_III-C_2	7584409	GCF_000008625.1_NC_000918.1_CAS_Class1-Subtype-III-B_5301	256087	256986	Cas	CAS_Class1-Subtype-III-B
GCF_000008625.1	GCF_000008625.1_NC_000918.1_304	GCF_000008625.1_NC_000918.1	cmr1gr7_III-B_1	7584410	GCF_000008625.1_NC_000918.1_CAS_Class1-Subtype-III-B_5301	257019	257906	Cas	CAS_Class1-Subtype-III-B
GCF_000008625.1	GCF_000008625.1_NC_000918.1_309	GCF_000008625.1_NC_000918.1	cmr3gr5_III-B_III-C_6	7584415	GCF_000008625.1_NC_000918.1_CAS_Class1-Subtype-III-B_5301	260132	261109	Cas	CAS_Class1-Subtype-III-B
GCF_000008625.1	GCF_000008625.1_NC_000918.1_293	GCF_000008625.1_NC_000918.1	cas1_I_II_III_IV_V_VI_7	7584399	GCF_000008625.1_NC_000918.1_CAS_Class1-Subtype-I-B_5300	245338	246288	Cas	CAS_Class1-Subtype-I-B
GCF_000008625.1	GCF_000008625.1_NC_000918.1_308	GCF_000008625.1_NC_000918.1	cmr4gr7_III-B_III-C_2	7584414	GCF_000008625.1_NC_000918.1_CAS_Class1-Subtype-III-B_5301	259248	260135	Cas	CAS_Class1-Subtype-III-B
GCF_000008645.1	GCF_000008645.1_NC_000916.1_1027	GCF_000008645.1_NC_000916.1	csm3gr7_III-A_1	64396	GCF_000008645.1_NC_000916.1_CAS_Class1-Subtype-III-A_68	995646	996383	Cas	CAS_Class1-Subtype-III-A
GCF_000008645.1	GCF_000008645.1_NC_000916.1_1025	GCF_000008645.1_NC_000916.1	csm5gr7_III-A_3	64394	GCF_000008645.1_NC_000916.1_CAS_Class1-Subtype-III-A_68	993870	994730	Cas	CAS_Class1-Subtype-III-A
GCF_000008645.1	GCF_000008645.1_NC_000916.1_1026	GCF_000008645.1_NC_000916.1	csm4gr5_III-A_3	64395	GCF_000008645.1_NC_000916.1_CAS_Class1-Subtype-III-A_68	994731	995639	Cas	CAS_Class1-Subtype-III-A
GCF_000008645.1	GCF_000008645.1_NC_000916.1_1030	GCF_000008645.1_NC_000916.1	cas2_I_II_III_IV_V_VI_5	64399	GCF_000008645.1_NC_000916.1_CAS_Class1-Subtype-III-A_68	999392	999655	Cas	CAS_Class1-Subtype-III-A
GCF_000008645.1	GCF_000008645.1_NC_000916.1_1030	GCF_000008645.1_NC_000916.1	cas2_I_II_III_IV_V_VI_5	64399	GCF_000008645.1_NC_000916.1_CAS_Class1-Subtype-I-B_67	999392	999655	Cas	CAS_Class1-Subtype-I-B
GCF_000008645.1	GCF_000008645.1_NC_000916.1_1028	GCF_000008645.1_NC_000916.1	csm2gr11_III-A_3	64397	GCF_000008645.1_NC_000916.1_CAS_Class1-Subtype-III-A_68	996411	996821	Cas	CAS_Class1-Subtype-III-A
GCF_000008645.1	GCF_000008645.1_NC_000916.1_1023	GCF_000008645.1_NC_000916.1	csx1_III_21	64392	GCF_000008645.1_NC_000916.1_CAS_Class1-Subtype-III-A_68	992470	993672	Cas	CAS_Class1-Subtype-III-A
GCF_000008645.1	GCF_000008645.1_NC_000916.1_1035	GCF_000008645.1_NC_000916.1	cas7_I-B_6	64404	GCF_000008645.1_NC_000916.1_CAS_Class1-Subtype-I-B_67	1004466	1005635	Cas	CAS_Class1-Subtype-I-B
GCF_000008645.1	GCF_000008645.1_NC_000916.1_1036	GCF_000008645.1_NC_000916.1	cas11b_I-B_3	64405	GCF_000008645.1_NC_000916.1_CAS_Class1-Subtype-I-B_67	1005638	1005955	Cas	CAS_Class1-Subtype-I-B
GCF_000008645.1	GCF_000008645.1_NC_000916.1_1029	GCF_000008645.1_NC_000916.1	cas10_III_7	64398	GCF_000008645.1_NC_000916.1_CAS_Class1-Subtype-III-A_68	996814	999267	Cas	CAS_Class1-Subtype-III-A
GCF_000008645.1	GCF_000008645.1_NC_000916.1_1038	GCF_000008645.1_NC_000916.1	cas6_I_II_III_IV_V_VI_14	64407	GCF_000008645.1_NC_000916.1_CAS_Class1-Subtype-I-B_67	1007748	1008398	Cas	CAS_Class1-Subtype-I-B
GCF_000008645.1	GCF_000008645.1_NC_000916.1_1154	GCF_000008645.1_NC_000916.1	Type_IV_REases	64523	GCF_000008645.1_NC_000916.1_RM_Type_IV_14	1113068	1113691	RM	RM_Type_IV
GCF_000008645.1	GCF_000008645.1_NC_000916.1_296	GCF_000008645.1_NC_000916.1	cmr3gr5_III-C_1	63665	GCF_000008645.1_NC_000916.1_CAS_Class1-Subtype-III-C_69	257970	258872	Cas	CAS_Class1-Subtype-III-C
GCF_000008645.1	GCF_000008645.1_NC_000916.1_1037	GCF_000008645.1_NC_000916.1	cas8b10_I-B_1	64406	GCF_000008645.1_NC_000916.1_CAS_Class1-Subtype-I-B_67	1005955	1007751	Cas	CAS_Class1-Subtype-I-B
GCF_000008645.1	GCF_000008645.1_NC_000916.1_1031	GCF_000008645.1_NC_000916.1	cas1_I_II_III_IV_V_VI_7	64400	GCF_000008645.1_NC_000916.1_CAS_Class1-Subtype-I-B_67	999658	1000626	Cas	CAS_Class1-Subtype-I-B
GCF_000008645.1	GCF_000008645.1_NC_000916.1_1032	GCF_000008645.1_NC_000916.1	cas4_I_II_III_IV_V_VI_6	64401	GCF_000008645.1_NC_000916.1_CAS_Class1-Subtype-III-A_68	1000643	1001170	Cas	CAS_Class1-Subtype-III-A
GCF_000008645.1	GCF_000008645.1_NC_000916.1_1032	GCF_000008645.1_NC_000916.1	cas4_I_II_III_IV_V_VI_6	64401	GCF_000008645.1_NC_000916.1_CAS_Class1-Subtype-I-B_67	1000643	1001170	Cas	CAS_Class1-Subtype-I-B
GCF_000008645.1	GCF_000008645.1_NC_000916.1_1031	GCF_000008645.1_NC_000916.1	cas1_I_II_III_IV_V_VI_7	64400	GCF_000008645.1_NC_000916.1_CAS_Class1-Subtype-III-A_68	999658	1000626	Cas	CAS_Class1-Subtype-III-A
GCF_000008645.1	GCF_000008645.1_NC_000916.1_1033	GCF_000008645.1_NC_000916.1	cas3_I_5	64402	GCF_000008645.1_NC_000916.1_CAS_Class1-Subtype-I-B_67	1001172	1003655	Cas	CAS_Class1-Subtype-I-B
GCF_000008645.1	GCF_000008645.1_NC_000916.1_1034	GCF_000008645.1_NC_000916.1	cas5_I-B_6	64403	GCF_000008645.1_NC_000916.1_CAS_Class1-Subtype-I-B_67	1003655	1004464	Cas	CAS_Class1-Subtype-I-B
GCF_000008645.1	GCF_000008645.1_NC_000916.1_898	GCF_000008645.1_NC_000916.1	Type_I_REases	64267	GCF_000008645.1_NC_000916.1_RM_Type_I_12	854871	857912	RM	RM_Type_I
GCF_000008645.1	GCF_000008645.1_NC_000916.1_899	GCF_000008645.1_NC_000916.1	Type_I_S	64268	GCF_000008645.1_NC_000916.1_RM_Type_I_12	857927	859150	RM	RM_Type_I
GCF_000008645.1	GCF_000008645.1_NC_000916.1_300	GCF_000008645.1_NC_000916.1	cmr6gr7_III-C_1	63669	GCF_000008645.1_NC_000916.1_CAS_Class1-Subtype-III-C_69	262944	263729	Cas	CAS_Class1-Subtype-III-C
GCF_000008645.1	GCF_000008645.1_NC_000916.1_297	GCF_000008645.1_NC_000916.1	cmr5gr11_III-C_11	63666	GCF_000008645.1_NC_000916.1_CAS_Class1-Subtype-III-C_69	258876	259241	Cas	CAS_Class1-Subtype-III-C
GCF_000008645.1	GCF_000008645.1_NC_000916.1_900	GCF_000008645.1_NC_000916.1	Type_I_MTases	64269	GCF_000008645.1_NC_000916.1_RM_Type_I_12	859147	860919	RM	RM_Type_I
GCF_000008645.1	GCF_000008645.1_NC_000916.1_299	GCF_000008645.1_NC_000916.1	cas10_III-C_3	63668	GCF_000008645.1_NC_000916.1_CAS_Class1-Subtype-III-C_69	260084	262957	Cas	CAS_Class1-Subtype-III-C
GCF_000008645.1	GCF_000008645.1_NC_000916.1_298	GCF_000008645.1_NC_000916.1	cmr4gr7_III-B_III-C_2	63667	GCF_000008645.1_NC_000916.1_CAS_Class1-Subtype-III-C_69	259228	260091	Cas	CAS_Class1-Subtype-III-C
GCF_000008645.1	GCF_000008645.1_NC_000916.1_470	GCF_000008645.1_NC_000916.1	Type_IV_REases	63839	GCF_000008645.1_NC_000916.1_RM_Type_IV_13	446871	448505	RM	RM_Type_IV
GCF_000008645.1	GCF_000008645.1_NC_000916.1_301	GCF_000008645.1_NC_000916.1	cmr1gr7_III-B_III-C_3	63670	GCF_000008645.1_NC_000916.1_CAS_Class1-Subtype-III-C_69	263726	264466	Cas	CAS_Class1-Subtype-III-C
GCF_000008665.1	GCF_000008665.1_NC_000917.1_1903	GCF_000008665.1_NC_000917.1	cas3_I_5	7587753	GCF_000008665.1_NC_000917.1_CAS_Class1-Subtype-I-A_5306	1685466	1687106	Cas	CAS_Class1-Subtype-I-A
GCF_000008665.1	GCF_000008665.1_NC_000917.1_1904	GCF_000008665.1_NC_000917.1	cas3HD_I_3	7587754	GCF_000008665.1_NC_000917.1_CAS_Class1-Subtype-I-A_5306	1687103	1687828	Cas	CAS_Class1-Subtype-I-A
GCF_000008665.1	GCF_000008665.1_NC_000917.1_1907	GCF_000008665.1_NC_000917.1	cas1_I_II_III_IV_V_VI_8	7587757	GCF_000008665.1_NC_000917.1_CAS_Class1-Subtype-I-A_5306	1688708	1689745	Cas	CAS_Class1-Subtype-I-A
GCF_000008665.1	GCF_000008665.1_NC_000917.1_1898	GCF_000008665.1_NC_000917.1	casR_I_2	7587748	GCF_000008665.1_NC_000917.1_CAS_Class1-Subtype-I-A_5306	1681502	1682143	Cas	CAS_Class1-Subtype-I-A
GCF_000008665.1	GCF_000008665.1_NC_000917.1_1906	GCF_000008665.1_NC_000917.1	cas4_I_II_III_IV_V_VI_1	7587756	GCF_000008665.1_NC_000917.1_CAS_Class1-Subtype-I-A_5306	1688164	1688733	Cas	CAS_Class1-Subtype-I-A
GCF_000008665.1	GCF_000008665.1_NC_000917.1_1901	GCF_000008665.1_NC_000917.1	cas5_I-A_1	7587751	GCF_000008665.1_NC_000917.1_CAS_Class1-Subtype-I-A_5306	1683512	1684312	Cas	CAS_Class1-Subtype-I-A
GCF_000008665.1	GCF_000008665.1_NC_000917.1_1902	GCF_000008665.1_NC_000917.1	cas8a1_I-A_4	7587752	GCF_000008665.1_NC_000917.1_CAS_Class1-Subtype-I-A_5306	1684300	1685472	Cas	CAS_Class1-Subtype-I-A
GCF_000008665.1	GCF_000008665.1_NC_000917.1_70	GCF_000008665.1_NC_000917.1	cas3_I_5	7585920	GCF_000008665.1_NC_000917.1_CAS_Class1-Subtype-I-A_5305	68830	71109	Cas	CAS_Class1-Subtype-I-A
GCF_000008665.1	GCF_000008665.1_NC_000917.1_1905	GCF_000008665.1_NC_000917.1	cas2_I_II_III_IV_V_VI_5	7587755	GCF_000008665.1_NC_000917.1_CAS_Class1-Subtype-I-A_5306	1687858	1688142	Cas	CAS_Class1-Subtype-I-A
GCF_000008665.1	GCF_000008665.1_NC_000917.1_1888	GCF_000008665.1_NC_000917.1	cas6_I_II_III_IV_V_VI_11	7587738	GCF_000008665.1_NC_000917.1_CAS_Class1-Subtype-III-B_5307	1671367	1672236	Cas	CAS_Class1-Subtype-III-B
GCF_000008665.1	GCF_000008665.1_NC_000917.1_1890	GCF_000008665.1_NC_000917.1	cmr6gr7_III-B_3	7587740	GCF_000008665.1_NC_000917.1_CAS_Class1-Subtype-III-B_5307	1672700	1673731	Cas	CAS_Class1-Subtype-III-B
GCF_000008665.1	GCF_000008665.1_NC_000917.1_1908	GCF_000008665.1_NC_000917.1	cas4_I-A_1	7587758	GCF_000008665.1_NC_000917.1_CAS_Class1-Subtype-I-A_5306	1689742	1690587	Cas	CAS_Class1-Subtype-I-A
GCF_000008665.1	GCF_000008665.1_NC_000917.1_2476	GCF_000008665.1_NC_000917.1	cas2_I_II_III_IV_V_VI_5	7588326	GCF_000008665.1_NC_000917.1_CAS_Cluster_5313	2176398	2176676	Cas	CAS_Cluster
GCF_000008665.1	GCF_000008665.1_NC_000917.1_2477	GCF_000008665.1_NC_000917.1	cas1_I_II_III_IV_V_VI_7	7588327	GCF_000008665.1_NC_000917.1_CAS_Cluster_5313	2176667	2177635	Cas	CAS_Cluster
GCF_000008665.1	GCF_000008665.1_NC_000917.1_2478	GCF_000008665.1_NC_000917.1	cas4_I_II_III_IV_V_VI_6	7588328	GCF_000008665.1_NC_000917.1_CAS_Cluster_5313	2177643	2178146	Cas	CAS_Cluster
GCF_000008665.1	GCF_000008665.1_NC_000917.1_1896	GCF_000008665.1_NC_000917.1	cas10_III_6	7587746	GCF_000008665.1_NC_000917.1_CAS_Class1-Subtype-III-B_5307	1677510	1680455	Cas	CAS_Class1-Subtype-III-B
GCF_000008665.1	GCF_000008665.1_NC_000917.1_1899	GCF_000008665.1_NC_000917.1	csa5gr11_I-A_3	7587749	GCF_000008665.1_NC_000917.1_CAS_Class1-Subtype-I-A_5306	1682222	1682572	Cas	CAS_Class1-Subtype-I-A
GCF_000008665.1	GCF_000008665.1_NC_000917.1_1900	GCF_000008665.1_NC_000917.1	cas7_I-A_1	7587750	GCF_000008665.1_NC_000917.1_CAS_Class1-Subtype-I-A_5306	1682565	1683515	Cas	CAS_Class1-Subtype-I-A
GCF_000008665.1	GCF_000008665.1_NC_000917.1_68	GCF_000008665.1_NC_000917.1	csa5gr11_I-A_10	7585918	GCF_000008665.1_NC_000917.1_CAS_Class1-Subtype-I-A_5305	67451	67813	Cas	CAS_Class1-Subtype-I-A
GCF_000008665.1	GCF_000008665.1_NC_000917.1_69	GCF_000008665.1_NC_000917.1	cas8a2_I-A_4	7585919	GCF_000008665.1_NC_000917.1_CAS_Class1-Subtype-I-A_5305	67800	68861	Cas	CAS_Class1-Subtype-I-A
GCF_000008665.1	GCF_000008665.1_NC_000917.1_1891	GCF_000008665.1_NC_000917.1	cmr5gr11_III-B_8	7587741	GCF_000008665.1_NC_000917.1_CAS_Class1-Subtype-III-B_5307	1673728	1674195	Cas	CAS_Class1-Subtype-III-B
GCF_000008665.1	GCF_000008665.1_NC_000917.1_72	GCF_000008665.1_NC_000917.1	cas6_I_II_III_IV_V_VI_10	7585922	GCF_000008665.1_NC_000917.1_CAS_Class1-Subtype-I-A_5305	71266	71991	Cas	CAS_Class1-Subtype-I-A
GCF_000008665.1	GCF_000008665.1_NC_000917.1_1893	GCF_000008665.1_NC_000917.1	csx3_I_III_1	7587743	GCF_000008665.1_NC_000917.1_CAS_Class1-Subtype-III-B_5307	1675227	1675541	Cas	CAS_Class1-Subtype-III-B
GCF_000008665.1	GCF_000008665.1_NC_000917.1_1894	GCF_000008665.1_NC_000917.1	csx1_III_12	7587744	GCF_000008665.1_NC_000917.1_CAS_Class1-Subtype-III-B_5307	1675522	1676487	Cas	CAS_Class1-Subtype-III-B
GCF_000008665.1	GCF_000008665.1_NC_000917.1_1895	GCF_000008665.1_NC_000917.1	cmr3gr5_III-B_III-C_6	7587745	GCF_000008665.1_NC_000917.1_CAS_Class1-Subtype-III-B_5307	1676488	1677513	Cas	CAS_Class1-Subtype-III-B
GCF_000008665.1	GCF_000008665.1_NC_000917.1_1892	GCF_000008665.1_NC_000917.1	cmr4gr7_III-B_III-C_2	7587742	GCF_000008665.1_NC_000917.1_CAS_Class1-Subtype-III-B_5307	1674176	1675234	Cas	CAS_Class1-Subtype-III-B
GCF_000008665.1	GCF_000008665.1_NC_000917.1_67	GCF_000008665.1_NC_000917.1	cas7_I_15	7585917	GCF_000008665.1_NC_000917.1_CAS_Class1-Subtype-I-A_5305	66497	67450	Cas	CAS_Class1-Subtype-I-A
GCF_000008665.1	GCF_000008665.1_NC_000917.1_66	GCF_000008665.1_NC_000917.1	cas5_I-A_15	7585916	GCF_000008665.1_NC_000917.1_CAS_Class1-Subtype-I-A_5305	65799	66485	Cas	CAS_Class1-Subtype-I-A
GCF_000008665.1	GCF_000008665.1_NC_000917.1_1897	GCF_000008665.1_NC_000917.1	cmr1gr7_III-B_1	7587747	GCF_000008665.1_NC_000917.1_CAS_Class1-Subtype-III-B_5307	1680461	1681444	Cas	CAS_Class1-Subtype-III-B
GCF_000008685.2	GCF_000008685.2_NC_000956.1_1498	GCF_000008685.2_NC_000956.1	Type_IIG	7589826	GCF_000008685.2_NC_000956.1_RM_Type_IIG_14681	40436	43696	RM	RM_Type_IIG
GCF_000008685.2	GCF_000008685.2_NC_001850.1_1177	GCF_000008685.2_NC_001850.1	Type_IIG	7589505	GCF_000008685.2_NC_001850.1_RM_Type_IIG_14682	323	4156	RM	RM_Type_IIG
GCF_000008685.2	GCF_000008685.2_NC_001853.1_1263	GCF_000008685.2_NC_001853.1	Type_IIG	7589591	GCF_000008685.2_NC_001853.1_RM_Type_IIG_14683	3892	7728	RM	RM_Type_IIG
GCF_000008765.1	GCF_000008765.1_NC_003030.1_1492	GCF_000008765.1_NC_003030.1	Type_II_MTases	7591327	GCF_000008765.1_NC_003030.1_RM_Type_II_11644	1644888	1646135	RM	RM_Type_II
GCF_000008765.1	GCF_000008765.1_NC_003030.1_1493	GCF_000008765.1_NC_003030.1	Type_II_REases	7591328	GCF_000008765.1_NC_003030.1_RM_Type_II_11644	1646320	1647635	RM	RM_Type_II
GCF_000008765.1	GCF_000008765.1_NC_003030.1_3477	GCF_000008765.1_NC_003030.1	Type_IIG	7593312	GCF_000008765.1_NC_003030.1_RM_Type_IIG_11645	3729301	3732282	RM	RM_Type_IIG
GCF_000008785.1	GCF_000008785.1_NC_000921.1_349	GCF_000008785.1_NC_000921.1	Type_IV_REases	25042641	GCF_000008785.1_NC_000921.1_RM_Type_IV_1075	376821	377390	RM	RM_Type_IV
GCF_000008785.1	GCF_000008785.1_NC_000921.1_168	GCF_000008785.1_NC_000921.1	Type_IV_REases	25042460	GCF_000008785.1_NC_000921.1_RM_Type_IV_1074	178219	179565	RM	RM_Type_IV
GCF_000008785.1	GCF_000008785.1_NC_000921.1_249	GCF_000008785.1_NC_000921.1	Type_II_REases	25042541	GCF_000008785.1_NC_000921.1_RM_Type_II_1061	267969	268478	RM	RM_Type_II
GCF_000008785.1	GCF_000008785.1_NC_000921.1_434	GCF_000008785.1_NC_000921.1	Type_II_MTases	25042726	GCF_000008785.1_NC_000921.1_RM_Type_II_1062	463077	464714	RM	RM_Type_II
GCF_000008785.1	GCF_000008785.1_NC_000921.1_437	GCF_000008785.1_NC_000921.1	Type_II_MTases	25042729	GCF_000008785.1_NC_000921.1_RM_Type_II_1062	467389	468318	RM	RM_Type_II
GCF_000008785.1	GCF_000008785.1_NC_000921.1_438	GCF_000008785.1_NC_000921.1	Type_II_REases	25042730	GCF_000008785.1_NC_000921.1_RM_Type_II_1062	468321	468936	RM	RM_Type_II
GCF_000008785.1	GCF_000008785.1_NC_000921.1_439	GCF_000008785.1_NC_000921.1	Type_II_MTases	25042731	GCF_000008785.1_NC_000921.1_RM_Type_II_1062	469030	470085	RM	RM_Type_II
GCF_000008785.1	GCF_000008785.1_NC_000921.1_44	GCF_000008785.1_NC_000921.1	Type_II_MTases	25042336	GCF_000008785.1_NC_000921.1_RM_Type_II_1059	49491	50183	RM	RM_Type_II
GCF_000008785.1	GCF_000008785.1_NC_000921.1_1428	GCF_000008785.1_NC_000921.1	Type_I_MTases	25043720	GCF_000008785.1_NC_000921.1_RM_Type_I_1058	1564787	1567234	RM	RM_Type_I
GCF_000008785.1	GCF_000008785.1_NC_000921.1_1429	GCF_000008785.1_NC_000921.1	Type_I_REases	25043721	GCF_000008785.1_NC_000921.1_RM_Type_I_1058	1567305	1570280	RM	RM_Type_I
GCF_000008785.1	GCF_000008785.1_NC_000921.1_636	GCF_000008785.1_NC_000921.1	Type_II_MTases	25042928	GCF_000008785.1_NC_000921.1_RM_Type_II_1063	700587	701801	RM	RM_Type_II
GCF_000008785.1	GCF_000008785.1_NC_000921.1_637	GCF_000008785.1_NC_000921.1	Type_II_REases	25042929	GCF_000008785.1_NC_000921.1_RM_Type_II_1063	701804	702676	RM	RM_Type_II
GCF_000008785.1	GCF_000008785.1_NC_000921.1_251	GCF_000008785.1_NC_000921.1	Type_II_MTases	25042543	GCF_000008785.1_NC_000921.1_RM_Type_II_1061	268656	269414	RM	RM_Type_II
GCF_000008785.1	GCF_000008785.1_NC_000921.1_762	GCF_000008785.1_NC_000921.1	Type_II_MTases	25043054	GCF_000008785.1_NC_000921.1_RM_Type_II_1064	833787	834605	RM	RM_Type_II
GCF_000008785.1	GCF_000008785.1_NC_000921.1_791	GCF_000008785.1_NC_000921.1	Type_I_REases	25043083	GCF_000008785.1_NC_000921.1_RM_Type_I_1057	861645	864665	RM	RM_Type_I
GCF_000008785.1	GCF_000008785.1_NC_000921.1_792	GCF_000008785.1_NC_000921.1	Type_I_S	25043084	GCF_000008785.1_NC_000921.1_RM_Type_I_1057	864828	865451	RM	RM_Type_I
GCF_000008785.1	GCF_000008785.1_NC_000921.1_793	GCF_000008785.1_NC_000921.1	Type_I_MTases	25043085	GCF_000008785.1_NC_000921.1_RM_Type_I_1057	865462	867048	RM	RM_Type_I
GCF_000008785.1	GCF_000008785.1_NC_000921.1_440	GCF_000008785.1_NC_000921.1	Type_II_REases	25042732	GCF_000008785.1_NC_000921.1_RM_Type_II_1062	470276	470830	RM	RM_Type_II
GCF_000008785.1	GCF_000008785.1_NC_000921.1_45	GCF_000008785.1_NC_000921.1	Type_II_REases	25042337	GCF_000008785.1_NC_000921.1_RM_Type_II_1059	50161	50718	RM	RM_Type_II
GCF_000008785.1	GCF_000008785.1_NC_000921.1_46	GCF_000008785.1_NC_000921.1	Type_II_MTases	25042338	GCF_000008785.1_NC_000921.1_RM_Type_II_1059	51152	52183	RM	RM_Type_II
GCF_000008785.1	GCF_000008785.1_NC_000921.1_1415	GCF_000008785.1_NC_000921.1	Type_III_MTases	25043707	GCF_000008785.1_NC_000921.1_RM_Type_III_1073	1550288	1552214	RM	RM_Type_III
GCF_000008785.1	GCF_000008785.1_NC_000921.1_1427	GCF_000008785.1_NC_000921.1	Type_I_S	25043719	GCF_000008785.1_NC_000921.1_RM_Type_I_1058	1562916	1564778	RM	RM_Type_I
GCF_000008785.1	GCF_000008785.1_NC_000921.1_47	GCF_000008785.1_NC_000921.1	Type_II_REases	25042339	GCF_000008785.1_NC_000921.1_RM_Type_II_1059	52193	52975	RM	RM_Type_II
GCF_000008785.1	GCF_000008785.1_NC_000921.1_1010	GCF_000008785.1_NC_000921.1	Type_II_REases	25043302	GCF_000008785.1_NC_000921.1_RM_Type_II_1066	1125118	1125666	RM	RM_Type_II
GCF_000008785.1	GCF_000008785.1_NC_000921.1_1047	GCF_000008785.1_NC_000921.1	Type_II_REases	25043339	GCF_000008785.1_NC_000921.1_RM_Type_II_1067	1166559	1167311	RM	RM_Type_II
GCF_000008785.1	GCF_000008785.1_NC_000921.1_761	GCF_000008785.1_NC_000921.1	Type_II_REases	25043053	GCF_000008785.1_NC_000921.1_RM_Type_II_1064	833221	833793	RM	RM_Type_II
GCF_000008785.1	GCF_000008785.1_NC_000921.1_1048	GCF_000008785.1_NC_000921.1	Type_II_MTases	25043340	GCF_000008785.1_NC_000921.1_RM_Type_II_1067	1167304	1168251	RM	RM_Type_II
GCF_000008785.1	GCF_000008785.1_NC_000921.1_1272	GCF_000008785.1_NC_000921.1	Type_II_REases	25043564	GCF_000008785.1_NC_000921.1_RM_Type_II_1068	1388109	1388981	RM	RM_Type_II
GCF_000008785.1	GCF_000008785.1_NC_000921.1_1273	GCF_000008785.1_NC_000921.1	Type_II_MTases	25043565	GCF_000008785.1_NC_000921.1_RM_Type_II_1068	1388981	1390060	RM	RM_Type_II
GCF_000008785.1	GCF_000008785.1_NC_000921.1_1274	GCF_000008785.1_NC_000921.1	Type_IIG	25043566	GCF_000008785.1_NC_000921.1_RM_Type_IIG_1069	1390189	1393681	RM	RM_Type_IIG
GCF_000008785.1	GCF_000008785.1_NC_000921.1_1299	GCF_000008785.1_NC_000921.1	Type_III_MTases	25043591	GCF_000008785.1_NC_000921.1_RM_Type_III_1072	1420437	1422299	RM	RM_Type_III
GCF_000008785.1	GCF_000008785.1_NC_000921.1_85	GCF_000008785.1_NC_000921.1	Type_II_REases	25042377	GCF_000008785.1_NC_000921.1_RM_Type_II_1060	93458	93676	RM	RM_Type_II
GCF_000008785.1	GCF_000008785.1_NC_000921.1_852	GCF_000008785.1_NC_000921.1	Type_II_REases	25043144	GCF_000008785.1_NC_000921.1_RM_Type_II_1065	926585	927166	RM	RM_Type_II
GCF_000008785.1	GCF_000008785.1_NC_000921.1_853	GCF_000008785.1_NC_000921.1	Type_II_MTases	25043145	GCF_000008785.1_NC_000921.1_RM_Type_II_1065	927176	928321	RM	RM_Type_II
GCF_000008785.1	GCF_000008785.1_NC_000921.1_86	GCF_000008785.1_NC_000921.1	Type_II_REases	25042378	GCF_000008785.1_NC_000921.1_RM_Type_II_1060	93628	93831	RM	RM_Type_II
GCF_000008785.1	GCF_000008785.1_NC_000921.1_88	GCF_000008785.1_NC_000921.1	Type_II_MTases	25042380	GCF_000008785.1_NC_000921.1_RM_Type_II_1060	94286	95119	RM	RM_Type_II
GCF_000008785.1	GCF_000008785.1_NC_000921.1_1009	GCF_000008785.1_NC_000921.1	Type_II_MTases	25043301	GCF_000008785.1_NC_000921.1_RM_Type_II_1066	1124156	1125118	RM	RM_Type_II
GCF_000008785.1	GCF_000008785.1_NC_000921.1_1369	GCF_000008785.1_NC_000921.1	Type_IIG	25043661	GCF_000008785.1_NC_000921.1_RM_Type_IIG_1070	1496450	1498486	RM	RM_Type_IIG
GCF_000008785.1	GCF_000008785.1_NC_000921.1_1413	GCF_000008785.1_NC_000921.1	Type_IIG	25043705	GCF_000008785.1_NC_000921.1_RM_Type_IIG_1071	1543496	1547257	RM	RM_Type_IIG
GCF_000008785.1	GCF_000008785.1_NC_000921.1_1414	GCF_000008785.1_NC_000921.1	Type_III_REases	25043706	GCF_000008785.1_NC_000921.1_RM_Type_III_1073	1547376	1550285	RM	RM_Type_III
GCF_000008785.1	GCF_000008785.1_NC_000921.1_1300	GCF_000008785.1_NC_000921.1	Type_III_REases	25043592	GCF_000008785.1_NC_000921.1_RM_Type_III_1072	1422293	1424839	RM	RM_Type_III
GCF_000008785.1	GCF_000008785.1_NC_000921.1_87	GCF_000008785.1_NC_000921.1	Type_II_REases	25042379	GCF_000008785.1_NC_000921.1_RM_Type_II_1060	93794	94289	RM	RM_Type_II
GCF_000008805.1	GCF_000008805.1_NC_003112.2_822	GCF_000008805.1_NC_003112.2	Type_I_S	20818776	GCF_000008805.1_NC_003112.2_PrrC_1076	855084	855572	PrrC	PrrC
GCF_000008805.1	GCF_000008805.1_NC_003112.2_824	GCF_000008805.1_NC_003112.2	PrrC	20818778	GCF_000008805.1_NC_003112.2_PrrC_1076	856315	857457	PrrC	PrrC
GCF_000008805.1	GCF_000008805.1_NC_003112.2_827	GCF_000008805.1_NC_003112.2	Type_I_REases	20818781	GCF_000008805.1_NC_003112.2_PrrC_1076	858885	861635	PrrC	PrrC
GCF_000008805.1	GCF_000008805.1_NC_003112.2_820	GCF_000008805.1_NC_003112.2	EcoprrI	20818774	GCF_000008805.1_NC_003112.2_PrrC_1076	852367	853911	PrrC	PrrC
GCF_000008805.1	GCF_000008805.1_NC_003112.2_1291	GCF_000008805.1_NC_003112.2	Type_II_MTases	20819245	GCF_000008805.1_NC_003112.2_RM_Type_II_1080	1305737	1306750	RM	RM_Type_II
GCF_000008805.1	GCF_000008805.1_NC_003112.2_1378	GCF_000008805.1_NC_003112.2	Type_III_MTases	20819332	GCF_000008805.1_NC_003112.2_RM_Type_III_1082	1399877	1400380	RM	RM_Type_III
GCF_000008805.1	GCF_000008805.1_NC_003112.2_817	GCF_000008805.1_NC_003112.2	Type_II_MTases	20818771	GCF_000008805.1_NC_003112.2_RM_Type_II_1078	848892	850127	RM	RM_Type_II
GCF_000008805.1	GCF_000008805.1_NC_003112.2_1290	GCF_000008805.1_NC_003112.2	Type_II_REases	20819244	GCF_000008805.1_NC_003112.2_RM_Type_II_1080	1304557	1305744	RM	RM_Type_II
GCF_000008805.1	GCF_000008805.1_NC_003112.2_1031	GCF_000008805.1_NC_003112.2	Type_II_MTases	20818985	GCF_000008805.1_NC_003112.2_RM_Type_II_1079	1047617	1048888	RM	RM_Type_II
GCF_000008805.1	GCF_000008805.1_NC_003112.2_1259	GCF_000008805.1_NC_003112.2	Type_III_REases	20819213	GCF_000008805.1_NC_003112.2_RM_Type_III_1081	1268664	1271603	RM	RM_Type_III
GCF_000008805.1	GCF_000008805.1_NC_003112.2_823	GCF_000008805.1_NC_003112.2	Type_I_S	20818777	GCF_000008805.1_NC_003112.2_PrrC_1076	855652	856257	PrrC	PrrC
GCF_000008805.1	GCF_000008805.1_NC_003112.2_1260	GCF_000008805.1_NC_003112.2	Type_III_MTases	20819214	GCF_000008805.1_NC_003112.2_RM_Type_III_1081	1271616	1273412	RM	RM_Type_III
GCF_000008805.1	GCF_000008805.1_NC_003112.2_1380	GCF_000008805.1_NC_003112.2	Type_III_REases	20819334	GCF_000008805.1_NC_003112.2_RM_Type_III_1082	1401976	1404753	RM	RM_Type_III
GCF_000008805.1	GCF_000008805.1_NC_003112.2_2009	GCF_000008805.1_NC_003112.2	AAA_21_DUF4435	20819963	GCF_000008805.1_NC_003112.2_PARIS_II_merge_419	2121035	2122678	Rst_PARIS	PARIS_II_merge
GCF_000008805.1	GCF_000008805.1_NC_003112.2_718	GCF_000008805.1_NC_003112.2	Type_II_MTases	20818672	GCF_000008805.1_NC_003112.2_RM_Type_II_1077	755732	756790	RM	RM_Type_II
GCF_000008805.1	GCF_000008805.1_NC_003112.2_1379	GCF_000008805.1_NC_003112.2	Type_III_MTases	20819333	GCF_000008805.1_NC_003112.2_RM_Type_III_1082	1400613	1401986	RM	RM_Type_III
GCF_000008805.1	GCF_000008805.1_NC_003112.2_818	GCF_000008805.1_NC_003112.2	Type_II_REases	20818772	GCF_000008805.1_NC_003112.2_RM_Type_II_1078	850129	851160	RM	RM_Type_II
GCF_000008805.1	GCF_000008805.1_NC_003112.2_1030	GCF_000008805.1_NC_003112.2	Type_II_REases	20818984	GCF_000008805.1_NC_003112.2_RM_Type_II_1079	1046870	1047601	RM	RM_Type_II
GCF_000008805.1	GCF_000008805.1_NC_003112.2_720	GCF_000008805.1_NC_003112.2	Type_II_MTases	20818674	GCF_000008805.1_NC_003112.2_RM_Type_II_1077	758259	758909	RM	RM_Type_II
GCF_000008805.1	GCF_000008805.1_NC_003112.2_719	GCF_000008805.1_NC_003112.2	Type_II_REases	20818673	GCF_000008805.1_NC_003112.2_RM_Type_II_1077	756793	758262	RM	RM_Type_II
GCF_000008865.2	GCF_000008865.2_NC_002695.2_3476	GCF_000008865.2_NC_002695.2	cas2_I-E_2	69554	GCF_000008865.2_NC_002695.2_CAS_Class1-Subtype-I-E_7114	3598658	3598951	Cas	CAS_Class1-Subtype-I-E
GCF_000008865.2	GCF_000008865.2_NC_002695.2_1861	GCF_000008865.2_NC_002695.2	Type_II_REases	67939	GCF_000008865.2_NC_002695.2_RM_Type_II_2096	1937234	1938625	RM	RM_Type_II
GCF_000008865.2	GCF_000008865.2_NC_002695.2_3483	GCF_000008865.2_NC_002695.2	cas3_I_5	69561	GCF_000008865.2_NC_002695.2_CAS_Class1-Subtype-I-E_7114	3604517	3607216	Cas	CAS_Class1-Subtype-I-E
GCF_000008865.2	GCF_000008865.2_NC_002695.2_5100	GCF_000008865.2_NC_002695.2	ZorE	71178	GCF_000008865.2_NC_002695.2_Zorya_TypeII_239	5360326	5361429	Zorya	Zorya_TypeII
GCF_000008865.2	GCF_000008865.2_NC_002695.2_1859	GCF_000008865.2_NC_002695.2	Type_II_MTases	67937	GCF_000008865.2_NC_002695.2_RM_Type_II_2096	1935126	1936277	RM	RM_Type_II
GCF_000008865.2	GCF_000008865.2_NC_002695.2_5102	GCF_000008865.2_NC_002695.2	ZorA2	71180	GCF_000008865.2_NC_002695.2_Zorya_TypeII_239	5362147	5363799	Zorya	Zorya_TypeII
GCF_000008865.2	GCF_000008865.2_NC_002695.2_5103	GCF_000008865.2_NC_002695.2	DruH	71181	GCF_000008865.2_NC_002695.2_Druantia_III_752	5364011	5367370	Druantia	Druantia_III
GCF_000008865.2	GCF_000008865.2_NC_002695.2_5104	GCF_000008865.2_NC_002695.2	DruE_3	71182	GCF_000008865.2_NC_002695.2_Druantia_III_752	5367370	5373684	Druantia	Druantia_III
GCF_000008865.2	GCF_000008865.2_NC_002695.2_5101	GCF_000008865.2_NC_002695.2	ZorB	71179	GCF_000008865.2_NC_002695.2_Zorya_TypeII_239	5361433	5362140	Zorya	Zorya_TypeII
GCF_000008865.2	GCF_000008865.2_NC_002695.2_3478	GCF_000008865.2_NC_002695.2	cas6e_I_II_III_IV_V_VI_1	69556	GCF_000008865.2_NC_002695.2_CAS_Class1-Subtype-I-E_7114	3599868	3600518	Cas	CAS_Class1-Subtype-I-E
GCF_000008865.2	GCF_000008865.2_NC_002695.2_3479	GCF_000008865.2_NC_002695.2	cas5_I-E_3	69557	GCF_000008865.2_NC_002695.2_CAS_Class1-Subtype-I-E_7114	3600500	3601246	Cas	CAS_Class1-Subtype-I-E
GCF_000008865.2	GCF_000008865.2_NC_002695.2_3480	GCF_000008865.2_NC_002695.2	cas7_I-E_2	69558	GCF_000008865.2_NC_002695.2_CAS_Class1-Subtype-I-E_7114	3601257	3602312	Cas	CAS_Class1-Subtype-I-E
GCF_000008865.2	GCF_000008865.2_NC_002695.2_3477	GCF_000008865.2_NC_002695.2	cas1_I-E_1	69555	GCF_000008865.2_NC_002695.2_CAS_Class1-Subtype-I-E_7114	3598948	3599871	Cas	CAS_Class1-Subtype-I-E
GCF_000008865.2	GCF_000008865.2_NC_002695.2_3481	GCF_000008865.2_NC_002695.2	cse2gr11_I-E_1	69559	GCF_000008865.2_NC_002695.2_CAS_Class1-Subtype-I-E_7114	3602324	3602860	Cas	CAS_Class1-Subtype-I-E
GCF_000008865.2	GCF_000008865.2_NC_002695.2_3482	GCF_000008865.2_NC_002695.2	cas8e_I-E_1	69560	GCF_000008865.2_NC_002695.2_CAS_Class1-Subtype-I-E_7114	3602857	3604419	Cas	CAS_Class1-Subtype-I-E
GCF_000008865.2	GCF_000008865.2_NC_002695.2_5148	GCF_000008865.2_NC_002695.2	Type_I_S	71226	GCF_000008865.2_NC_002695.2_RM_Type_I_2095	5437980	5439734	RM	RM_Type_I
GCF_000008865.2	GCF_000008865.2_NC_002695.2_5149	GCF_000008865.2_NC_002695.2	Type_I_MTases	71227	GCF_000008865.2_NC_002695.2_RM_Type_I_2095	5439734	5441203	RM	RM_Type_I
GCF_000008865.2	GCF_000008865.2_NC_002695.2_5150	GCF_000008865.2_NC_002695.2	Type_I_REases	71228	GCF_000008865.2_NC_002695.2_RM_Type_I_2095	5441270	5443702	RM	RM_Type_I
GCF_000008865.2	GCF_000008865.2_NC_002695.2_5106	GCF_000008865.2_NC_002695.2	Type_IIG	71184	GCF_000008865.2_NC_002695.2_RM_Type_IIG_2097	5376769	5381703	RM	RM_Type_IIG
GCF_000008925.1	GCF_000008925.1_NC_007929.1_105	GCF_000008925.1_NC_007929.1	cas2_I_II_III_IV_V_VI_11	25043898	GCF_000008925.1_NC_007929.1_CAS_Class2-Subtype-II-A_2435	119835	120140	Cas	CAS_Class2-Subtype-II-A
GCF_000008925.1	GCF_000008925.1_NC_007929.1_106	GCF_000008925.1_NC_007929.1	csn2_II-A_6	25043899	GCF_000008925.1_NC_007929.1_CAS_Class2-Subtype-II-A_2435	120137	120808	Cas	CAS_Class2-Subtype-II-A
GCF_000008925.1	GCF_000008925.1_NC_007929.1_1572	GCF_000008925.1_NC_007929.1	GajA	25045365	GCF_000008925.1_NC_007929.1_Gaj_3	1647690	1649729	Gabija	Gabija
GCF_000008925.1	GCF_000008925.1_NC_007929.1_1571	GCF_000008925.1_NC_007929.1	GajB_1	25045364	GCF_000008925.1_NC_007929.1_Gaj_3	1646014	1647705	Gabija	Gabija
GCF_000008925.1	GCF_000008925.1_NC_007929.1_1355	GCF_000008925.1_NC_007929.1	Type_IV_REases	25045148	GCF_000008925.1_NC_007929.1_RM_Type_IV_13658	1428614	1430887	RM	RM_Type_IV
GCF_000008925.1	GCF_000008925.1_NC_007929.1_912	GCF_000008925.1_NC_007929.1	Type_I_S	25044705	GCF_000008925.1_NC_007929.1_RM_Type_I_13657	941848	943053	RM	RM_Type_I
GCF_000008925.1	GCF_000008925.1_NC_007929.1_913	GCF_000008925.1_NC_007929.1	Type_I_S	25044706	GCF_000008925.1_NC_007929.1_RM_Type_I_13657	943306	944418	RM	RM_Type_I
GCF_000008925.1	GCF_000008925.1_NC_007929.1_102	GCF_000008925.1_NC_007929.1	cas9_II-A_1	25043895	GCF_000008925.1_NC_007929.1_CAS_Class2-Subtype-II-A_2435	114740	118189	Cas	CAS_Class2-Subtype-II-A
GCF_000008925.1	GCF_000008925.1_NC_007929.1_104	GCF_000008925.1_NC_007929.1	cas1_I_II_III_IV_V_VI_5	25043897	GCF_000008925.1_NC_007929.1_CAS_Class2-Subtype-II-A_2435	118952	119857	Cas	CAS_Class2-Subtype-II-A
GCF_000008925.1	GCF_000008925.1_NC_007929.1_917	GCF_000008925.1_NC_007929.1	Type_I_REases	25044710	GCF_000008925.1_NC_007929.1_RM_Type_I_13657	948193	951207	RM	RM_Type_I
GCF_000008925.1	GCF_000008925.1_NC_007929.1_915	GCF_000008925.1_NC_007929.1	Type_I_S	25044708	GCF_000008925.1_NC_007929.1_RM_Type_I_13657	945432	946586	RM	RM_Type_I
GCF_000008925.1	GCF_000008925.1_NC_007929.1_916	GCF_000008925.1_NC_007929.1	Type_I_MTases	25044709	GCF_000008925.1_NC_007929.1_RM_Type_I_13657	946586	948175	RM	RM_Type_I
GCF_000008925.1	GCF_000008925.1_NC_007930.1_1774	GCF_000008925.1_NC_007930.1	Type_III_REases	25045567	GCF_000008925.1_NC_007930.1_RM_Type_III_1084	35658	38285	RM	RM_Type_III
GCF_000008925.1	GCF_000008925.1_NC_007930.1_1770	GCF_000008925.1_NC_007930.1	Type_III_MTases	25045563	GCF_000008925.1_NC_007930.1_RM_Type_III_1084	29697	31677	RM	RM_Type_III
GCF_000008925.1	GCF_000008925.1_NC_007930.1_1773	GCF_000008925.1_NC_007930.1	Type_III_MTases	25045566	GCF_000008925.1_NC_007930.1_RM_Type_III_1084	34213	35652	RM	RM_Type_III
GCF_000008925.1	GCF_000008925.1_NC_007930.1_1772	GCF_000008925.1_NC_007930.1	Type_III_MTases	25045565	GCF_000008925.1_NC_007930.1_RM_Type_III_1084	33596	34147	RM	RM_Type_III
GCF_000008925.1	GCF_000008925.1_NC_007930.1_1848	GCF_000008925.1_NC_007930.1	Type_IIG	25045641	GCF_000008925.1_NC_007930.1_RM_Type_IIG_1083	120426	122510	RM	RM_Type_IIG
GCF_000008925.1	GCF_000008925.1_NC_007930.1_1771	GCF_000008925.1_NC_007930.1	Type_III_MTases	25045564	GCF_000008925.1_NC_007930.1_RM_Type_III_1084	31692	33582	RM	RM_Type_III
GCF_000008945.1	GCF_000008945.1_NC_010816.1_1324	GCF_000008945.1_NC_010816.1	Type_II_REases	20821436	GCF_000008945.1_NC_010816.1_RM_Type_II_13661	1575152	1576048	RM	RM_Type_II
GCF_000008945.1	GCF_000008945.1_NC_010816.1_1323	GCF_000008945.1_NC_010816.1	Type_II_MTases	20821435	GCF_000008945.1_NC_010816.1_RM_Type_II_13661	1573605	1574876	RM	RM_Type_II
GCF_000008945.1	GCF_000008945.1_NC_010816.1_1902	GCF_000008945.1_NC_010816.1	Type_I_S	20822014	GCF_000008945.1_NC_010816.1_RM_Type_I_13659	2334639	2335181	RM	RM_Type_I
GCF_000008945.1	GCF_000008945.1_NC_010816.1_1846	GCF_000008945.1_NC_010816.1	DEDDh_I_II_III_IV_V_VI_1	20821958	GCF_000008945.1_NC_010816.1_CAS_Class2-Subtype-II-C_2438	2255789	2256439	Cas	CAS_Class2-Subtype-II-C
GCF_000008945.1	GCF_000008945.1_NC_010816.1_1850	GCF_000008945.1_NC_010816.1	cas2_I_II_III_IV_V_VI_6	20821962	GCF_000008945.1_NC_010816.1_CAS_Class2-Subtype-II-C_2438	2262462	2262794	Cas	CAS_Class2-Subtype-II-C
GCF_000008945.1	GCF_000008945.1_NC_010816.1_411	GCF_000008945.1_NC_010816.1	JetA_I	20820523	GCF_000008945.1_NC_010816.1_Wadjet_I_6	500129	501760	Wadjet	Wadjet_I
GCF_000008945.1	GCF_000008945.1_NC_010816.1_412	GCF_000008945.1_NC_010816.1	JetB_I	20820524	GCF_000008945.1_NC_010816.1_Wadjet_I_6	501757	502431	Wadjet	Wadjet_I
GCF_000008945.1	GCF_000008945.1_NC_010816.1_1849	GCF_000008945.1_NC_010816.1	cas1_I_II_III_IV_V_VI_5	20821961	GCF_000008945.1_NC_010816.1_CAS_Class2-Subtype-II-C_2438	2261560	2262465	Cas	CAS_Class2-Subtype-II-C
GCF_000008945.1	GCF_000008945.1_NC_010816.1_1322	GCF_000008945.1_NC_010816.1	Type_II_REases	20821434	GCF_000008945.1_NC_010816.1_RM_Type_II_13661	1572090	1573598	RM	RM_Type_II
GCF_000008945.1	GCF_000008945.1_NC_010816.1_1905	GCF_000008945.1_NC_010816.1	Type_I_S	20822017	GCF_000008945.1_NC_010816.1_RM_Type_I_13659	2338749	2339990	RM	RM_Type_I
GCF_000008945.1	GCF_000008945.1_NC_010816.1_1907	GCF_000008945.1_NC_010816.1	Type_I_REases	20822019	GCF_000008945.1_NC_010816.1_RM_Type_I_13659	2341549	2344836	RM	RM_Type_I
GCF_000008945.1	GCF_000008945.1_NC_010816.1_413	GCF_000008945.1_NC_010816.1	JetC_I	20820525	GCF_000008945.1_NC_010816.1_Wadjet_I_6	502428	505976	Wadjet	Wadjet_I
GCF_000008945.1	GCF_000008945.1_NC_010816.1_1848	GCF_000008945.1_NC_010816.1	cas9_II-A_II-B_II-C_1	20821960	GCF_000008945.1_NC_010816.1_CAS_Class2-Subtype-II-C_2438	2258140	2261556	Cas	CAS_Class2-Subtype-II-C
GCF_000008945.1	GCF_000008945.1_NC_010816.1_346	GCF_000008945.1_NC_010816.1	Type_II_MTases	20820458	GCF_000008945.1_NC_010816.1_RM_Type_II_13660	431424	432395	RM	RM_Type_II
GCF_000008945.1	GCF_000008945.1_NC_010816.1_1903	GCF_000008945.1_NC_010816.1	Type_IV_REases	20822015	GCF_000008945.1_NC_010816.1_RM_Type_IV_13662	2335215	2336153	RM	RM_Type_IV
GCF_000008945.1	GCF_000008945.1_NC_010816.1_1904	GCF_000008945.1_NC_010816.1	Type_I_MTases	20822016	GCF_000008945.1_NC_010816.1_RM_Type_I_13659	2336182	2338749	RM	RM_Type_I
GCF_000008945.1	GCF_000008945.1_NC_010816.1_414	GCF_000008945.1_NC_010816.1	JetD_I	20820526	GCF_000008945.1_NC_010816.1_Wadjet_I_6	506050	507234	Wadjet	Wadjet_I
GCF_000008945.1	GCF_000008945.1_NC_010816.1_345	GCF_000008945.1_NC_010816.1	Type_II_REases	20820457	GCF_000008945.1_NC_010816.1_RM_Type_II_13660	430110	431378	RM	RM_Type_II
GCF_000008985.1	GCF_000008985.1_NC_006570.2_12	GCF_000008985.1_NC_006570.2	Type_II_REases	20822074	GCF_000008985.1_NC_006570.2_RM_Type_II_1085	9658	10272	RM	RM_Type_II
GCF_000008985.1	GCF_000008985.1_NC_006570.2_593	GCF_000008985.1_NC_006570.2	cas9_II-B_2	20822655	GCF_000008985.1_NC_006570.2_CAS_Class2-Subtype-II-B_11655	601162	604533	Cas	CAS_Class2-Subtype-II-B
GCF_000008985.1	GCF_000008985.1_NC_006570.2_594	GCF_000008985.1_NC_006570.2	cas1_I_II_III_IV_V_VI_1	20822656	GCF_000008985.1_NC_006570.2_CAS_Class2-Subtype-II-B_11655	604514	605469	Cas	CAS_Class2-Subtype-II-B
GCF_000008985.1	GCF_000008985.1_NC_006570.2_596	GCF_000008985.1_NC_006570.2	cas4_I_II_III_IV_V_VI_1	20822658	GCF_000008985.1_NC_006570.2_CAS_Class2-Subtype-II-B_11655	605908	606480	Cas	CAS_Class2-Subtype-II-B
GCF_000008985.1	GCF_000008985.1_NC_006570.2_1617	GCF_000008985.1_NC_006570.2	Type_III_REases	20823679	GCF_000008985.1_NC_006570.2_RM_Type_III_1086	1642490	1645363	RM	RM_Type_III
GCF_000008985.1	GCF_000008985.1_NC_006570.2_1621	GCF_000008985.1_NC_006570.2	Type_III_MTases	20823683	GCF_000008985.1_NC_006570.2_RM_Type_III_1086	1646978	1647598	RM	RM_Type_III
GCF_000008985.1	GCF_000008985.1_NC_006570.2_10	GCF_000008985.1_NC_006570.2	Type_II_MTases	20822072	GCF_000008985.1_NC_006570.2_RM_Type_II_1085	8921	9430	RM	RM_Type_II
GCF_000008985.1	GCF_000008985.1_NC_006570.2_1622	GCF_000008985.1_NC_006570.2	Type_III_MTases	20823684	GCF_000008985.1_NC_006570.2_RM_Type_III_1086	1647583	1648143	RM	RM_Type_III
GCF_000009005.1	GCF_000009005.1_NC_007622.1_2420	GCF_000009005.1_NC_007622.1	Type_II_MTases	15422457	GCF_000009005.1_NC_007622.1_RM_Type_II_13663	2501562	2502770	RM	RM_Type_II
GCF_000009005.1	GCF_000009005.1_NC_007622.1_325	GCF_000009005.1_NC_007622.1	Abi_2	15420362	GCF_000009005.1_NC_007622.1_Abi2_1116	367487	368425	Abi2	Abi2
GCF_000009005.1	GCF_000009005.1_NC_007622.1_2421	GCF_000009005.1_NC_007622.1	Type_II_REases	15422458	GCF_000009005.1_NC_007622.1_RM_Type_II_13663	2502840	2504432	RM	RM_Type_II
GCF_000009025.1	GCF_000009025.1_NC_007356.1_1236	GCF_000009025.1_NC_007356.1	cas1_I-E_1	25047088	GCF_000009025.1_NC_007356.1_CAS_Class1-Subtype-I-E_10753	1203162	1204091	Cas	CAS_Class1-Subtype-I-E
GCF_000009025.1	GCF_000009025.1_NC_007356.1_1235	GCF_000009025.1_NC_007356.1	cas2_I-E_1	25047087	GCF_000009025.1_NC_007356.1_CAS_Class1-Subtype-I-E_10753	1202957	1203244	Cas	CAS_Class1-Subtype-I-E
GCF_000009025.1	GCF_000009025.1_NC_007356.1_90	GCF_000009025.1_NC_007356.1	Type_I_S	25045942	GCF_000009025.1_NC_007356.1_RM_Type_I_13664	92701	93369	RM	RM_Type_I
GCF_000009025.1	GCF_000009025.1_NC_007356.1_89	GCF_000009025.1_NC_007356.1	Type_I_MTases	25045941	GCF_000009025.1_NC_007356.1_RM_Type_I_13664	90777	92714	RM	RM_Type_I
GCF_000009025.1	GCF_000009025.1_NC_007356.1_1238	GCF_000009025.1_NC_007356.1	cas5_I-E_3	25047090	GCF_000009025.1_NC_007356.1_CAS_Class1-Subtype-I-E_10753	1204745	1205362	Cas	CAS_Class1-Subtype-I-E
GCF_000009025.1	GCF_000009025.1_NC_007356.1_1241	GCF_000009025.1_NC_007356.1	cas8e_I-E_2	25047093	GCF_000009025.1_NC_007356.1_CAS_Class1-Subtype-I-E_10753	1207158	1208789	Cas	CAS_Class1-Subtype-I-E
GCF_000009025.1	GCF_000009025.1_NC_007356.1_1242	GCF_000009025.1_NC_007356.1	cas3_I_2	25047094	GCF_000009025.1_NC_007356.1_CAS_Class1-Subtype-I-E_10753	1208782	1211460	Cas	CAS_Class1-Subtype-I-E
GCF_000009025.1	GCF_000009025.1_NC_007356.1_1237	GCF_000009025.1_NC_007356.1	cas6e_I_II_III_IV_V_VI_2	25047089	GCF_000009025.1_NC_007356.1_CAS_Class1-Subtype-I-E_10753	1204091	1204720	Cas	CAS_Class1-Subtype-I-E
GCF_000009025.1	GCF_000009025.1_NC_007356.1_1239	GCF_000009025.1_NC_007356.1	cas7_I-E_16	25047091	GCF_000009025.1_NC_007356.1_CAS_Class1-Subtype-I-E_10753	1205359	1206642	Cas	CAS_Class1-Subtype-I-E
GCF_000009025.1	GCF_000009025.1_NC_007356.1_91	GCF_000009025.1_NC_007356.1	Type_I_REases	25045943	GCF_000009025.1_NC_007356.1_RM_Type_I_13664	93366	96350	RM	RM_Type_I
GCF_000009025.1	GCF_000009025.1_NC_007356.1_1240	GCF_000009025.1_NC_007356.1	cse2gr11_I-E_2	25047092	GCF_000009025.1_NC_007356.1_CAS_Class1-Subtype-I-E_10753	1206635	1207168	Cas	CAS_Class1-Subtype-I-E
GCF_000009045.1	GCF_000009045.1_NC_000964.3_719	GCF_000009045.1_NC_000964.3	Type_IIG	72088	GCF_000009045.1_NC_000964.3_RM_Type_IIG_13916	740288	742927	RM	RM_Type_IIG
GCF_000009045.1	GCF_000009045.1_NC_000964.3_1997	GCF_000009045.1_NC_000964.3	TmnA	73366	GCF_000009045.1_NC_000964.3_Gao_Tmn_1331	2065424	2069029	Gao_Tmn	Gao_Tmn
GCF_000009065.1	GCF_000009065.1_NC_003143.1_1072	GCF_000009065.1_NC_003143.1	LmuB	19721449	GCF_000009065.1_NC_003143.1_Lamassu_1683	1240596	1242266	Lamassu	Lamassu
GCF_000009065.1	GCF_000009065.1_NC_003143.1_2432	GCF_000009065.1_NC_003143.1	cas3f_I-F_1	19722809	GCF_000009065.1_NC_003143.1_CAS_Class1-Subtype-I-F_8452	2764670	2767957	Cas	CAS_Class1-Subtype-I-F
GCF_000009065.1	GCF_000009065.1_NC_003143.1_2429	GCF_000009065.1_NC_003143.1	cas7f_I-F_1	19722806	GCF_000009065.1_NC_003143.1_CAS_Class1-Subtype-I-F_8452	2760947	2761951	Cas	CAS_Class1-Subtype-I-F
GCF_000009065.1	GCF_000009065.1_NC_003143.1_2431	GCF_000009065.1_NC_003143.1	cas8f_I-F_3	19722808	GCF_000009065.1_NC_003143.1_CAS_Class1-Subtype-I-F_8452	2762916	2764262	Cas	CAS_Class1-Subtype-I-F
GCF_000009065.1	GCF_000009065.1_NC_003143.1_382	GCF_000009065.1_NC_003143.1	Type_II_REases	19720759	GCF_000009065.1_NC_003143.1_RM_Type_II_13109	408824	409546	RM	RM_Type_II
GCF_000009065.1	GCF_000009065.1_NC_003143.1_2433	GCF_000009065.1_NC_003143.1	cas1_I-F_1	19722810	GCF_000009065.1_NC_003143.1_CAS_Class1-Subtype-I-F_8452	2767954	2768934	Cas	CAS_Class1-Subtype-I-F
GCF_000009065.1	GCF_000009065.1_NC_003143.1_2430	GCF_000009065.1_NC_003143.1	cas5f_I-F_2	19722807	GCF_000009065.1_NC_003143.1_CAS_Class1-Subtype-I-F_8452	2761969	2762919	Cas	CAS_Class1-Subtype-I-F
GCF_000009065.1	GCF_000009065.1_NC_003143.1_1073	GCF_000009065.1_NC_003143.1	LmuA	19721450	GCF_000009065.1_NC_003143.1_Lamassu_1683	1242317	1243405	Lamassu	Lamassu
GCF_000009065.1	GCF_000009065.1_NC_003143.1_379	GCF_000009065.1_NC_003143.1	Type_IV_REases	19720756	GCF_000009065.1_NC_003143.1_RM_Type_IV_13110	405109	406425	RM	RM_Type_IV
GCF_000009065.1	GCF_000009065.1_NC_003143.1_383	GCF_000009065.1_NC_003143.1	Type_II_REases	19720760	GCF_000009065.1_NC_003143.1_RM_Type_II_13109	409518	410891	RM	RM_Type_II
GCF_000009065.1	GCF_000009065.1_NC_003143.1_2428	GCF_000009065.1_NC_003143.1	cas6f_I_II_III_IV_V_VI_1	19722805	GCF_000009065.1_NC_003143.1_CAS_Class1-Subtype-I-F_8452	2760382	2760936	Cas	CAS_Class1-Subtype-I-F
GCF_000009065.1	GCF_000009065.1_NC_003143.1_378	GCF_000009065.1_NC_003143.1	Type_IV_REases	19720755	GCF_000009065.1_NC_003143.1_RM_Type_IV_13110	403049	405112	RM	RM_Type_IV
GCF_000009065.1	GCF_000009065.1_NC_003143.1_381	GCF_000009065.1_NC_003143.1	Type_II_MTases	19720758	GCF_000009065.1_NC_003143.1_RM_Type_II_13109	407449	408774	RM	RM_Type_II
GCF_000009085.1	GCF_000009085.1_NC_002163.1_1383	GCF_000009085.1_NC_002163.1	cas1_I_II_III_IV_V_VI_5	77077	GCF_000009085.1_NC_002163.1_CAS_Class2-Subtype-II-C_10048	1455993	1456883	Cas	CAS_Class2-Subtype-II-C
GCF_000009085.1	GCF_000009085.1_NC_002163.1_1384	GCF_000009085.1_NC_002163.1	cas9_II-A_II-B_II-C_3	77078	GCF_000009085.1_NC_002163.1_CAS_Class2-Subtype-II-C_10048	1456880	1459834	Cas	CAS_Class2-Subtype-II-C
GCF_000009085.1	GCF_000009085.1_NC_002163.1_125	GCF_000009085.1_NC_002163.1	Type_IV_REases	75819	GCF_000009085.1_NC_002163.1_RM_Type_IV_2102	140289	142640	RM	RM_Type_IV
GCF_000009085.1	GCF_000009085.1_NC_002163.1_1382	GCF_000009085.1_NC_002163.1	cas2_I_II_III_IV_V_VI_6	77076	GCF_000009085.1_NC_002163.1_CAS_Class2-Subtype-II-C_10048	1455569	1456000	Cas	CAS_Class2-Subtype-II-C
GCF_000009085.1	GCF_000009085.1_NC_002163.1_616	GCF_000009085.1_NC_002163.1	Type_IIG	76310	GCF_000009085.1_NC_002163.1_RM_Type_IIG_2100	644627	648379	RM	RM_Type_IIG
GCF_000009085.1	GCF_000009085.1_NC_002163.1_1407	GCF_000009085.1_NC_002163.1	Type_I_S	77101	GCF_000009085.1_NC_002163.1_RM_Type_I_2098	1484265	1485407	RM	RM_Type_I
GCF_000009085.1	GCF_000009085.1_NC_002163.1_1409	GCF_000009085.1_NC_002163.1	Type_I_MTases	77103	GCF_000009085.1_NC_002163.1_RM_Type_I_2098	1487089	1488591	RM	RM_Type_I
GCF_000009085.1	GCF_000009085.1_NC_002163.1_126	GCF_000009085.1_NC_002163.1	Type_IV_REases	75820	GCF_000009085.1_NC_002163.1_RM_Type_IV_2102	142633	143964	RM	RM_Type_IV
GCF_000009085.1	GCF_000009085.1_NC_002163.1_1405	GCF_000009085.1_NC_002163.1	Type_I_REases	77099	GCF_000009085.1_NC_002163.1_RM_Type_I_2098	1479390	1482485	RM	RM_Type_I
GCF_000009085.1	GCF_000009085.1_NC_002163.1_31	GCF_000009085.1_NC_002163.1	Type_IIG	75725	GCF_000009085.1_NC_002163.1_RM_Type_IIG_2099	46424	50156	RM	RM_Type_IIG
GCF_000009085.1	GCF_000009085.1_NC_002163.1_938	GCF_000009085.1_NC_002163.1	Type_IIG	76632	GCF_000009085.1_NC_002163.1_RM_Type_IIG_2101	982991	987010	RM	RM_Type_IIG
GCF_000009105.1	GCF_000009105.1_NC_003116.1_601	GCF_000009105.1_NC_003116.1	cas1_I_II_III_IV_V_VI_5	20824511	GCF_000009105.1_NC_003116.1_CAS_Class2-Subtype-II-C_2441	609887	610801	Cas	CAS_Class2-Subtype-II-C
GCF_000009105.1	GCF_000009105.1_NC_003116.1_1506	GCF_000009105.1_NC_003116.1	Type_III_MTases	20825416	GCF_000009105.1_NC_003116.1_RM_Type_III_1093	1494377	1496523	RM	RM_Type_III
GCF_000009105.1	GCF_000009105.1_NC_003116.1_987	GCF_000009105.1_NC_003116.1	Type_II_REases	20824897	GCF_000009105.1_NC_003116.1_RM_Type_II_1088	996023	997141	RM	RM_Type_II
GCF_000009105.1	GCF_000009105.1_NC_003116.1_1420	GCF_000009105.1_NC_003116.1	Type_II_MTases	20825330	GCF_000009105.1_NC_003116.1_RM_Type_II_1090	1397431	1398444	RM	RM_Type_II
GCF_000009105.1	GCF_000009105.1_NC_003116.1_600	GCF_000009105.1_NC_003116.1	cas2_I_II_III_IV_V_VI_6	20824510	GCF_000009105.1_NC_003116.1_CAS_Class2-Subtype-II-C_2441	609568	609894	Cas	CAS_Class2-Subtype-II-C
GCF_000009105.1	GCF_000009105.1_NC_003116.1_1387	GCF_000009105.1_NC_003116.1	Type_III_MTases	20825297	GCF_000009105.1_NC_003116.1_RM_Type_III_1092	1361500	1363191	RM	RM_Type_III
GCF_000009105.1	GCF_000009105.1_NC_003116.1_1419	GCF_000009105.1_NC_003116.1	Type_II_REases	20825329	GCF_000009105.1_NC_003116.1_RM_Type_II_1090	1396251	1397438	RM	RM_Type_II
GCF_000009105.1	GCF_000009105.1_NC_003116.1_1375	GCF_000009105.1_NC_003116.1	Type_II_REases	20825285	GCF_000009105.1_NC_003116.1_RM_Type_II_1089	1349482	1350051	RM	RM_Type_II
GCF_000009105.1	GCF_000009105.1_NC_003116.1_400	GCF_000009105.1_NC_003116.1	Type_II_MTases	20824310	GCF_000009105.1_NC_003116.1_RM_Type_II_1087	398752	399807	RM	RM_Type_II
GCF_000009105.1	GCF_000009105.1_NC_003116.1_1386	GCF_000009105.1_NC_003116.1	Type_III_REases	20825296	GCF_000009105.1_NC_003116.1_RM_Type_III_1092	1358548	1361487	RM	RM_Type_III
GCF_000009105.1	GCF_000009105.1_NC_003116.1_986	GCF_000009105.1_NC_003116.1	Type_II_MTases	20824896	GCF_000009105.1_NC_003116.1_RM_Type_II_1088	994786	996021	RM	RM_Type_II
GCF_000009105.1	GCF_000009105.1_NC_003116.1_1711	GCF_000009105.1_NC_003116.1	Type_IIG	20825621	GCF_000009105.1_NC_003116.1_RM_Type_IIG_1091	1734140	1736551	RM	RM_Type_IIG
GCF_000009105.1	GCF_000009105.1_NC_003116.1_1373	GCF_000009105.1_NC_003116.1	Type_II_MTases	20825283	GCF_000009105.1_NC_003116.1_RM_Type_II_1089	1348033	1349304	RM	RM_Type_II
GCF_000009105.1	GCF_000009105.1_NC_003116.1_401	GCF_000009105.1_NC_003116.1	Type_II_REases	20824311	GCF_000009105.1_NC_003116.1_RM_Type_II_1087	399821	401467	RM	RM_Type_II
GCF_000009105.1	GCF_000009105.1_NC_003116.1_1507	GCF_000009105.1_NC_003116.1	Type_III_REases	20825417	GCF_000009105.1_NC_003116.1_RM_Type_III_1093	1496513	1499293	RM	RM_Type_III
GCF_000009105.1	GCF_000009105.1_NC_003116.1_1374	GCF_000009105.1_NC_003116.1	Type_II_REases	20825284	GCF_000009105.1_NC_003116.1_RM_Type_II_1089	1349320	1349481	RM	RM_Type_II
GCF_000009105.1	GCF_000009105.1_NC_003116.1_602	GCF_000009105.1_NC_003116.1	cas9_II-A_II-B_II-C_3	20824512	GCF_000009105.1_NC_003116.1_CAS_Class2-Subtype-II-C_2441	610868	614116	Cas	CAS_Class2-Subtype-II-C
GCF_000009125.1	GCF_000009125.1_NC_003295.1_3401	GCF_000009125.1_NC_003295.1	Type_I_MTases	8200741	GCF_000009125.1_NC_003295.1_RM_Type_I_13665	3664301	3665746	RM	RM_Type_I
GCF_000009125.1	GCF_000009125.1_NC_003295.1_3436	GCF_000009125.1_NC_003295.1	Type_II_REases	8200776	GCF_000009125.1_NC_003295.1_RM_Type_II_13666	3705826	3707829	RM	RM_Type_II
GCF_000009125.1	GCF_000009125.1_NC_003295.1_2616	GCF_000009125.1_NC_003295.1	ThsB_Global	8199956	GCF_000009125.1_NC_003295.1_Thoeris_II_1	2812522	2813085	Thoeris	Thoeris_II
GCF_000009125.1	GCF_000009125.1_NC_003295.1_2617	GCF_000009125.1_NC_003295.1	ThsA_new_petit	8199957	GCF_000009125.1_NC_003295.1_Thoeris_II_1	2813107	2813955	Thoeris	Thoeris_II
GCF_000009125.1	GCF_000009125.1_NC_003295.1_3399	GCF_000009125.1_NC_003295.1	Type_I_REases	8200739	GCF_000009125.1_NC_003295.1_RM_Type_I_13665	3660547	3663411	RM	RM_Type_I
GCF_000009125.1	GCF_000009125.1_NC_003295.1_3438	GCF_000009125.1_NC_003295.1	Type_II_MTases	8200778	GCF_000009125.1_NC_003295.1_RM_Type_II_13666	3709048	3710142	RM	RM_Type_II
GCF_000009125.1	GCF_000009125.1_NC_003296.1_3640	GCF_000009125.1_NC_003296.1	AbiEi_3	8200980	GCF_000009125.1_NC_003296.1_AbiEii_1	250296	251042	AbiEii	AbiEii
GCF_000009125.1	GCF_000009125.1_NC_003296.1_3714	GCF_000009125.1_NC_003296.1	JetA_II	8201054	GCF_000009125.1_NC_003296.1_Wadjet_II_1097	350650	352203	Wadjet	Wadjet_II
GCF_000009125.1	GCF_000009125.1_NC_003296.1_3709	GCF_000009125.1_NC_003296.1	AbiEii	8201049	GCF_000009125.1_NC_003296.1_AbiEii_2	342322	343185	AbiEii	AbiEii
GCF_000009125.1	GCF_000009125.1_NC_003296.1_3711	GCF_000009125.1_NC_003296.1	JetD_II	8201051	GCF_000009125.1_NC_003296.1_Wadjet_II_1097	343975	345279	Wadjet	Wadjet_II
GCF_000009125.1	GCF_000009125.1_NC_003296.1_3641	GCF_000009125.1_NC_003296.1	AbiEii	8200981	GCF_000009125.1_NC_003296.1_AbiEii_1	250979	251981	AbiEii	AbiEii
GCF_000009125.1	GCF_000009125.1_NC_003296.1_3708	GCF_000009125.1_NC_003296.1	AbiEi_2	8201048	GCF_000009125.1_NC_003296.1_AbiEii_2	341213	342325	AbiEii	AbiEii
GCF_000009125.1	GCF_000009125.1_NC_003296.1_3713	GCF_000009125.1_NC_003296.1	JetB_II	8201053	GCF_000009125.1_NC_003296.1_Wadjet_II_1097	349403	350653	Wadjet	Wadjet_II
GCF_000009125.1	GCF_000009125.1_NC_003296.1_3712	GCF_000009125.1_NC_003296.1	JetC_II	8201052	GCF_000009125.1_NC_003296.1_Wadjet_II_1097	345276	349406	Wadjet	Wadjet_II
GCF_000009145.1	GCF_000009145.1_NC_004757.1_852	GCF_000009145.1_NC_004757.1	cas1_I_II_III_IV_V_VI_6	7594541	GCF_000009145.1_NC_004757.1_CAS_Cluster_78	919983	920549	Cas	CAS_Cluster
GCF_000009145.1	GCF_000009145.1_NC_004757.1_2551	GCF_000009145.1_NC_004757.1	Type_I_MTases	7596240	GCF_000009145.1_NC_004757.1_RM_Type_I_2105	2756159	2757505	RM	RM_Type_I
GCF_000009145.1	GCF_000009145.1_NC_004757.1_388	GCF_000009145.1_NC_004757.1	Type_I_S	7594077	GCF_000009145.1_NC_004757.1_RM_Type_I_2103	437565	438905	RM	RM_Type_I
GCF_000009145.1	GCF_000009145.1_NC_004757.1_2557	GCF_000009145.1_NC_004757.1	Type_I_REases	7596246	GCF_000009145.1_NC_004757.1_RM_Type_I_2105	2762574	2765573	RM	RM_Type_I
GCF_000009145.1	GCF_000009145.1_NC_004757.1_112	GCF_000009145.1_NC_004757.1	cas2_I_II_III_IV_V_VI_3	7593801	GCF_000009145.1_NC_004757.1_CAS_Class1-Subtype-III-A_75	140382	140699	Cas	CAS_Class1-Subtype-III-A
GCF_000009145.1	GCF_000009145.1_NC_004757.1_113	GCF_000009145.1_NC_004757.1	cas1_I_II_III_IV_V_VI_10	7593802	GCF_000009145.1_NC_004757.1_CAS_Class1-Subtype-III-A_75	140733	141716	Cas	CAS_Class1-Subtype-III-A
GCF_000009145.1	GCF_000009145.1_NC_004757.1_389	GCF_000009145.1_NC_004757.1	Type_I_MTases	7594078	GCF_000009145.1_NC_004757.1_RM_Type_I_2103	438895	440610	RM	RM_Type_I
GCF_000009145.1	GCF_000009145.1_NC_004757.1_115	GCF_000009145.1_NC_004757.1	csx1_III_5	7593804	GCF_000009145.1_NC_004757.1_CAS_Class1-Subtype-III-A_75	142114	143238	Cas	CAS_Class1-Subtype-III-A
GCF_000009145.1	GCF_000009145.1_NC_004757.1_117	GCF_000009145.1_NC_004757.1	csx1_III_3	7593806	GCF_000009145.1_NC_004757.1_CAS_Class1-Subtype-III-A_75	143736	144902	Cas	CAS_Class1-Subtype-III-A
GCF_000009145.1	GCF_000009145.1_NC_004757.1_853	GCF_000009145.1_NC_004757.1	cas2_I_II_III_IV_V_VI_3	7594542	GCF_000009145.1_NC_004757.1_CAS_Cluster_78	920552	920842	Cas	CAS_Cluster
GCF_000009145.1	GCF_000009145.1_NC_004757.1_114	GCF_000009145.1_NC_004757.1	cas2_I_II_III_IV_V_VI_3	7593803	GCF_000009145.1_NC_004757.1_CAS_Class1-Subtype-III-A_75	141738	142079	Cas	CAS_Class1-Subtype-III-A
GCF_000009145.1	GCF_000009145.1_NC_004757.1_119	GCF_000009145.1_NC_004757.1	cas6_III_1	7593808	GCF_000009145.1_NC_004757.1_CAS_Class1-Subtype-III-A_75	145192	146148	Cas	CAS_Class1-Subtype-III-A
GCF_000009145.1	GCF_000009145.1_NC_004757.1_121	GCF_000009145.1_NC_004757.1	csm5gr7_III-A_2	7593810	GCF_000009145.1_NC_004757.1_CAS_Class1-Subtype-III-A_75	146417	148159	Cas	CAS_Class1-Subtype-III-A
GCF_000009145.1	GCF_000009145.1_NC_004757.1_2523	GCF_000009145.1_NC_004757.1	Type_I_S	7596212	GCF_000009145.1_NC_004757.1_RM_Type_I_2104	2725901	2727535	RM	RM_Type_I
GCF_000009145.1	GCF_000009145.1_NC_004757.1_118	GCF_000009145.1_NC_004757.1	csx16_III-A_1	7593807	GCF_000009145.1_NC_004757.1_CAS_Class1-Subtype-III-A_75	144899	145195	Cas	CAS_Class1-Subtype-III-A
GCF_000009145.1	GCF_000009145.1_NC_004757.1_2556	GCF_000009145.1_NC_004757.1	Type_I_S	7596245	GCF_000009145.1_NC_004757.1_RM_Type_I_2105	2761384	2762574	RM	RM_Type_I
GCF_000009145.1	GCF_000009145.1_NC_004757.1_125	GCF_000009145.1_NC_004757.1	cas10_III-A_1	7593814	GCF_000009145.1_NC_004757.1_CAS_Class1-Subtype-III-A_75	150363	152915	Cas	CAS_Class1-Subtype-III-A
GCF_000009145.1	GCF_000009145.1_NC_004757.1_2558	GCF_000009145.1_NC_004757.1	Type_IV_REases	7596247	GCF_000009145.1_NC_004757.1_RM_Type_IV_2108	2765586	2767808	RM	RM_Type_IV
GCF_000009145.1	GCF_000009145.1_NC_004757.1_2559	GCF_000009145.1_NC_004757.1	Type_IV_REases	7596248	GCF_000009145.1_NC_004757.1_RM_Type_IV_2108	2767808	2768944	RM	RM_Type_IV
GCF_000009145.1	GCF_000009145.1_NC_004757.1_386	GCF_000009145.1_NC_004757.1	Type_I_REases	7594075	GCF_000009145.1_NC_004757.1_RM_Type_I_2103	432929	436078	RM	RM_Type_I
GCF_000009145.1	GCF_000009145.1_NC_004757.1_1377	GCF_000009145.1_NC_004757.1	DarT	7595066	GCF_000009145.1_NC_004757.1_DarTG_4260	1485472	1486110	DarTG	DarTG
GCF_000009145.1	GCF_000009145.1_NC_004757.1_1378	GCF_000009145.1_NC_004757.1	DarG	7595067	GCF_000009145.1_NC_004757.1_DarTG_4260	1486124	1487182	DarTG	DarTG
GCF_000009145.1	GCF_000009145.1_NC_004757.1_1836	GCF_000009145.1_NC_004757.1	AbiEi_4	7595525	GCF_000009145.1_NC_004757.1_AbiEii_1332	1968391	1969221	AbiEii	AbiEii
GCF_000009145.1	GCF_000009145.1_NC_004757.1_1837	GCF_000009145.1_NC_004757.1	AbiEii	7595526	GCF_000009145.1_NC_004757.1_AbiEii_1332	1969221	1970063	AbiEii	AbiEii
GCF_000009145.1	GCF_000009145.1_NC_004757.1_2324	GCF_000009145.1_NC_004757.1	Type_III_REases	7596013	GCF_000009145.1_NC_004757.1_RM_Type_III_2106	2499322	2502060	RM	RM_Type_III
GCF_000009145.1	GCF_000009145.1_NC_004757.1_2327	GCF_000009145.1_NC_004757.1	Type_III_MTases	7596016	GCF_000009145.1_NC_004757.1_RM_Type_III_2106	2504137	2505840	RM	RM_Type_III
GCF_000009145.1	GCF_000009145.1_NC_004757.1_2476	GCF_000009145.1_NC_004757.1	Type_IV_REases	7596165	GCF_000009145.1_NC_004757.1_RM_Type_IV_2107	2673252	2673980	RM	RM_Type_IV
GCF_000009145.1	GCF_000009145.1_NC_004757.1_2524	GCF_000009145.1_NC_004757.1	Type_I_MTases	7596213	GCF_000009145.1_NC_004757.1_RM_Type_I_2104	2727541	2729202	RM	RM_Type_I
GCF_000009145.1	GCF_000009145.1_NC_004757.1_2554	GCF_000009145.1_NC_004757.1	Type_I_MTases	7596243	GCF_000009145.1_NC_004757.1_RM_Type_I_2105	2757998	2759512	RM	RM_Type_I
GCF_000009145.1	GCF_000009145.1_NC_004757.1_2546	GCF_000009145.1_NC_004757.1	Cyclase_new	7596235	GCF_000009145.1_NC_004757.1_CBASS_I_1093	2749717	2750460	CBASS	CBASS_I
GCF_000009145.1	GCF_000009145.1_NC_004757.1_2547	GCF_000009145.1_NC_004757.1	Phospholipase	7596236	GCF_000009145.1_NC_004757.1_CBASS_I_1093	2750475	2751419	CBASS	CBASS_I
GCF_000009145.1	GCF_000009145.1_NC_004757.1_2526	GCF_000009145.1_NC_004757.1	Type_I_REases	7596215	GCF_000009145.1_NC_004757.1_RM_Type_I_2104	2730057	2732858	RM	RM_Type_I
GCF_000009145.1	GCF_000009145.1_NC_004757.1_122	GCF_000009145.1_NC_004757.1	csm4gr5_III-A_2	7593811	GCF_000009145.1_NC_004757.1_CAS_Class1-Subtype-III-A_75	148159	149109	Cas	CAS_Class1-Subtype-III-A
GCF_000009145.1	GCF_000009145.1_NC_004757.1_123	GCF_000009145.1_NC_004757.1	csm3gr7_III-A_1	7593812	GCF_000009145.1_NC_004757.1_CAS_Class1-Subtype-III-A_75	149114	149830	Cas	CAS_Class1-Subtype-III-A
GCF_000009145.1	GCF_000009145.1_NC_004757.1_124	GCF_000009145.1_NC_004757.1	csm2gr11_III-A_1	7593813	GCF_000009145.1_NC_004757.1_CAS_Class1-Subtype-III-A_75	149894	150280	Cas	CAS_Class1-Subtype-III-A
GCF_000009165.1	GCF_000009165.1_NC_007508.1_4254	GCF_000009165.1_NC_007508.1	JetC_I	35053	GCF_000009165.1_NC_007508.1_Wadjet_I_5	5070503	5074558	Wadjet	Wadjet_I
GCF_000009165.1	GCF_000009165.1_NC_007508.1_4255	GCF_000009165.1_NC_007508.1	JetB_I	35054	GCF_000009165.1_NC_007508.1_Wadjet_I_5	5074832	5075533	Wadjet	Wadjet_I
GCF_000009165.1	GCF_000009165.1_NC_007508.1_220	GCF_000009165.1_NC_007508.1	GajB_3	31019	GCF_000009165.1_NC_007508.1_Gaj_2	264018	265049	Gabija	Gabija
GCF_000009165.1	GCF_000009165.1_NC_007508.1_496	GCF_000009165.1_NC_007508.1	Type_I_REases	31295	GCF_000009165.1_NC_007508.1_PrrC_5512	573715	576699	PrrC	PrrC
GCF_000009165.1	GCF_000009165.1_NC_007508.1_497	GCF_000009165.1_NC_007508.1	Type_I_S	31296	GCF_000009165.1_NC_007508.1_PrrC_5512	576702	577961	PrrC	PrrC
GCF_000009165.1	GCF_000009165.1_NC_007508.1_1082	GCF_000009165.1_NC_007508.1	Type_II_REases	31881	GCF_000009165.1_NC_007508.1_RM_Type_II_5515	1242856	1243281	RM	RM_Type_II
GCF_000009165.1	GCF_000009165.1_NC_007508.1_1083	GCF_000009165.1_NC_007508.1	Type_II_REases	31882	GCF_000009165.1_NC_007508.1_RM_Type_II_5515	1243288	1243611	RM	RM_Type_II
GCF_000009165.1	GCF_000009165.1_NC_007508.1_1084	GCF_000009165.1_NC_007508.1	Type_II_MTases	31883	GCF_000009165.1_NC_007508.1_RM_Type_II_5515	1243600	1244382	RM	RM_Type_II
GCF_000009165.1	GCF_000009165.1_NC_007508.1_1159	GCF_000009165.1_NC_007508.1	Type_I_MTases	31958	GCF_000009165.1_NC_007508.1_RM_Type_I_5514	1329738	1331924	RM	RM_Type_I
GCF_000009165.1	GCF_000009165.1_NC_007508.1_500	GCF_000009165.1_NC_007508.1	Type_I_MTases	31299	GCF_000009165.1_NC_007508.1_PrrC_5512	580133	581749	PrrC	PrrC
GCF_000009165.1	GCF_000009165.1_NC_007508.1_4256	GCF_000009165.1_NC_007508.1	JetA_I	35055	GCF_000009165.1_NC_007508.1_Wadjet_I_5	5075520	5076989	Wadjet	Wadjet_I
GCF_000009165.1	GCF_000009165.1_NC_007508.1_2111	GCF_000009165.1_NC_007508.1	Type_IIG	32910	GCF_000009165.1_NC_007508.1_RM_Type_IIG_5516	2485726	2488506	RM	RM_Type_IIG
GCF_000009165.1	GCF_000009165.1_NC_007508.1_1162	GCF_000009165.1_NC_007508.1	Type_I_REases	31961	GCF_000009165.1_NC_007508.1_RM_Type_I_5514	1334662	1337424	RM	RM_Type_I
GCF_000009165.1	GCF_000009165.1_NC_007508.1_1161	GCF_000009165.1_NC_007508.1	Type_I_S	31960	GCF_000009165.1_NC_007508.1_RM_Type_I_5514	1333012	1334331	RM	RM_Type_I
GCF_000009165.1	GCF_000009165.1_NC_007508.1_498	GCF_000009165.1_NC_007508.1	PrrC	31297	GCF_000009165.1_NC_007508.1_PrrC_5512	577963	579129	PrrC	PrrC
GCF_000009165.1	GCF_000009165.1_NC_007508.1_219	GCF_000009165.1_NC_007508.1	GajA	31018	GCF_000009165.1_NC_007508.1_Gaj_2	262765	264033	Gabija	Gabija
GCF_000009185.1	GCF_000009185.1_NC_008212.1_2319	GCF_000009185.1_NC_008212.1	Type_IIG	7598613	GCF_000009185.1_NC_008212.1_RM_Type_IIG_16	2616845	2620900	RM	RM_Type_IIG
GCF_000009185.1	GCF_000009185.1_NC_008212.1_990	GCF_000009185.1_NC_008212.1	Type_II_REases	7597284	GCF_000009185.1_NC_008212.1_RM_Type_II_15	1178326	1179462	RM	RM_Type_II
GCF_000009185.1	GCF_000009185.1_NC_008212.1_989	GCF_000009185.1_NC_008212.1	Type_II_MTases	7597283	GCF_000009185.1_NC_008212.1_RM_Type_II_15	1177308	1178162	RM	RM_Type_II
GCF_000009185.1	GCF_000009185.1_NC_008213.1_2808	GCF_000009185.1_NC_008213.1	Type_IIG	7599102	GCF_000009185.1_NC_008213.1_RM_Type_IIG_14684	11603	15187	RM	RM_Type_IIG
GCF_000009205.2	GCF_000009205.2_NC_009089.1_2556	GCF_000009205.2_NC_009089.1	cas3_I_5	19727186	GCF_000009205.2_NC_009089.1_CAS_Class1-Subtype-I-B_993	2825848	2828256	Cas	CAS_Class1-Subtype-I-B
GCF_000009205.2	GCF_000009205.2_NC_009089.1_2557	GCF_000009205.2_NC_009089.1	cas5_I-B_6	19727187	GCF_000009205.2_NC_009089.1_CAS_Class1-Subtype-I-B_993	2828283	2829080	Cas	CAS_Class1-Subtype-I-B
GCF_000009205.2	GCF_000009205.2_NC_009089.1_3101	GCF_000009205.2_NC_009089.1	cas4_I_II_III_IV_V_VI_6	19727731	GCF_000009205.2_NC_009089.1_CAS_Class1-Subtype-I-B_994	3458194	3458745	Cas	CAS_Class1-Subtype-I-B
GCF_000009205.2	GCF_000009205.2_NC_009089.1_3106	GCF_000009205.2_NC_009089.1	cas6_I_II_III_IV_V_VI_20	19727736	GCF_000009205.2_NC_009089.1_CAS_Class1-Subtype-I-B_994	3464594	3465331	Cas	CAS_Class1-Subtype-I-B
GCF_000009205.2	GCF_000009205.2_NC_009089.1_1940	GCF_000009205.2_NC_009089.1	GajA	19726570	GCF_000009205.2_NC_009089.1_Gaj_3	2166079	2167701	Gabija	Gabija
GCF_000009205.2	GCF_000009205.2_NC_009089.1_1941	GCF_000009205.2_NC_009089.1	GajB_3	19726571	GCF_000009205.2_NC_009089.1_Gaj_3	2167698	2168765	Gabija	Gabija
GCF_000009205.2	GCF_000009205.2_NC_009089.1_3105	GCF_000009205.2_NC_009089.1	cas8b2_I-B_2	19727735	GCF_000009205.2_NC_009089.1_CAS_Class1-Subtype-I-B_994	3462711	3464588	Cas	CAS_Class1-Subtype-I-B
GCF_000009205.2	GCF_000009205.2_NC_009089.1_2560	GCF_000009205.2_NC_009089.1	cas6_I_II_III_IV_V_VI_20	19727190	GCF_000009205.2_NC_009089.1_CAS_Class1-Subtype-I-B_993	2831612	2832349	Cas	CAS_Class1-Subtype-I-B
GCF_000009205.2	GCF_000009205.2_NC_009089.1_3102	GCF_000009205.2_NC_009089.1	cas3_I_2	19727732	GCF_000009205.2_NC_009089.1_CAS_Class1-Subtype-I-B_994	3458760	3461081	Cas	CAS_Class1-Subtype-I-B
GCF_000009205.2	GCF_000009205.2_NC_009089.1_3107	GCF_000009205.2_NC_009089.1	WYL_I_II_III_IV_V_VI_4	19727737	GCF_000009205.2_NC_009089.1_CAS_Class1-Subtype-I-B_994	3465409	3466326	Cas	CAS_Class1-Subtype-I-B
GCF_000009205.2	GCF_000009205.2_NC_009089.1_2187	GCF_000009205.2_NC_009089.1	Type_IV_REases	19726817	GCF_000009205.2_NC_009089.1_RM_Type_IV_1	2418959	2420893	RM	RM_Type_IV
GCF_000009205.2	GCF_000009205.2_NC_009089.1_3103	GCF_000009205.2_NC_009089.1	cas5_I-B_6	19727733	GCF_000009205.2_NC_009089.1_CAS_Class1-Subtype-I-B_994	3461092	3461793	Cas	CAS_Class1-Subtype-I-B
GCF_000009205.2	GCF_000009205.2_NC_009089.1_3104	GCF_000009205.2_NC_009089.1	cas7_I-B_6	19727734	GCF_000009205.2_NC_009089.1_CAS_Class1-Subtype-I-B_994	3461795	3462709	Cas	CAS_Class1-Subtype-I-B
GCF_000009205.2	GCF_000009205.2_NC_009089.1_2558	GCF_000009205.2_NC_009089.1	cas7_I-B_6	19727188	GCF_000009205.2_NC_009089.1_CAS_Class1-Subtype-I-B_993	2829096	2830112	Cas	CAS_Class1-Subtype-I-B
GCF_000009205.2	GCF_000009205.2_NC_009089.1_2559	GCF_000009205.2_NC_009089.1	cas8b11_I-B_1	19727189	GCF_000009205.2_NC_009089.1_CAS_Class1-Subtype-I-B_993	2830132	2831607	Cas	CAS_Class1-Subtype-I-B
GCF_000009205.2	GCF_000009205.2_NC_009089.1_3099	GCF_000009205.2_NC_009089.1	cas2_I_II_III_IV_V_VI_3	19727729	GCF_000009205.2_NC_009089.1_CAS_Class1-Subtype-I-B_994	3456942	3457208	Cas	CAS_Class1-Subtype-I-B
GCF_000009205.2	GCF_000009205.2_NC_009089.1_2186	GCF_000009205.2_NC_009089.1	Type_IV_REases	19726816	GCF_000009205.2_NC_009089.1_RM_Type_IV_1	2417698	2418966	RM	RM_Type_IV
GCF_000009205.2	GCF_000009205.2_NC_009089.1_3100	GCF_000009205.2_NC_009089.1	cas1_I_II_III_IV_V_VI_7	19727730	GCF_000009205.2_NC_009089.1_CAS_Class1-Subtype-I-B_994	3457211	3458191	Cas	CAS_Class1-Subtype-I-B
GCF_000009225.2	GCF_000009225.2_NC_012660.1_4994	GCF_000009225.2_NC_012660.1	DUF4435	14535559	GCF_000009225.2_NC_012660.1_PARIS_I_5	5583977	5584960	Rst_PARIS	PARIS_I
GCF_000009225.2	GCF_000009225.2_NC_012660.1_4993	GCF_000009225.2_NC_012660.1	AAA_15	14535558	GCF_000009225.2_NC_012660.1_PARIS_I_5	5582470	5583993	Rst_PARIS	PARIS_I
GCF_000009225.2	GCF_000009225.2_NC_012660.1_1881	GCF_000009225.2_NC_012660.1	PRTase_WH	14532446	GCF_000009225.2_NC_012660.1_Retron_III_687	2085949	2087205	Retron	Retron_III
GCF_000009225.2	GCF_000009225.2_NC_012660.1_1880	GCF_000009225.2_NC_012660.1	RT_Tot	14532445	GCF_000009225.2_NC_012660.1_Retron_III_687	2084638	2085786	Retron	Retron_III
GCF_000009245.1	GCF_000009245.1_NC_007880.1_1273	GCF_000009245.1_NC_007880.1	cas1_I_II_III_IV_V_VI_1	20827317	GCF_000009245.1_NC_007880.1_CAS_Cluster_11658	1257825	1258780	Cas	CAS_Cluster
GCF_000009245.1	GCF_000009245.1_NC_007880.1_1778	GCF_000009245.1_NC_007880.1	Type_II_MTases	20827822	GCF_000009245.1_NC_007880.1_RM_Type_II_13667	1787223	1787875	RM	RM_Type_II
GCF_000009245.1	GCF_000009245.1_NC_007880.1_1780	GCF_000009245.1_NC_007880.1	Type_II_MTases	20827824	GCF_000009245.1_NC_007880.1_RM_Type_II_13667	1788016	1788213	RM	RM_Type_II
GCF_000009245.1	GCF_000009245.1_NC_007880.1_1272	GCF_000009245.1_NC_007880.1	cas2_I_II_III_IV_V_VI_3	20827316	GCF_000009245.1_NC_007880.1_CAS_Cluster_11658	1257374	1257667	Cas	CAS_Cluster
GCF_000009245.1	GCF_000009245.1_NC_007880.1_1776	GCF_000009245.1_NC_007880.1	Type_II_REases	20827820	GCF_000009245.1_NC_007880.1_RM_Type_II_13667	1786381	1786995	RM	RM_Type_II
GCF_000009245.1	GCF_000009245.1_NC_007880.1_1271	GCF_000009245.1_NC_007880.1	cas4_I_II_III_IV_V_VI_1	20827315	GCF_000009245.1_NC_007880.1_CAS_Cluster_11658	1256815	1257387	Cas	CAS_Cluster
GCF_000009265.1	GCF_000009265.1_NC_008380.1_1118	GCF_000009265.1_NC_008380.1	Type_I_MTases	36511	GCF_000009265.1_NC_008380.1_RM_Type_I_5517	1179407	1180941	RM	RM_Type_I
GCF_000009265.1	GCF_000009265.1_NC_008380.1_1984	GCF_000009265.1_NC_008380.1	Type_IV_REases	37377	GCF_000009265.1_NC_008380.1_RM_Type_IV_5519	2037562	2038914	RM	RM_Type_IV
GCF_000009265.1	GCF_000009265.1_NC_008380.1_1993	GCF_000009265.1_NC_008380.1	E2	37386	GCF_000009265.1_NC_008380.1_CBASS_II_863	2046069	2046680	CBASS	CBASS_II
GCF_000009265.1	GCF_000009265.1_NC_008380.1_1117	GCF_000009265.1_NC_008380.1	Type_I_S	36510	GCF_000009265.1_NC_008380.1_RM_Type_I_5517	1178040	1179410	RM	RM_Type_I
GCF_000009265.1	GCF_000009265.1_NC_008380.1_1995	GCF_000009265.1_NC_008380.1	Sensing_SAVED	37388	GCF_000009265.1_NC_008380.1_CBASS_II_863	2048005	2049198	CBASS	CBASS_II
GCF_000009265.1	GCF_000009265.1_NC_008380.1_1119	GCF_000009265.1_NC_008380.1	Type_I_REases	36512	GCF_000009265.1_NC_008380.1_RM_Type_I_5517	1181007	1184417	RM	RM_Type_I
GCF_000009265.1	GCF_000009265.1_NC_008380.1_2234	GCF_000009265.1_NC_008380.1	Cyclase_II	37627	GCF_000009265.1_NC_008380.1_CBASS_III_864	2305729	2306610	CBASS	CBASS_III
GCF_000009265.1	GCF_000009265.1_NC_008380.1_4779	GCF_000009265.1_NC_008380.1	Type_IIG	40172	GCF_000009265.1_NC_008380.1_RM_Type_IIG_5518	4969137	4972283	RM	RM_Type_IIG
GCF_000009265.1	GCF_000009265.1_NC_008380.1_2237	GCF_000009265.1_NC_008380.1	TRIP13	37630	GCF_000009265.1_NC_008380.1_CBASS_III_864	2307561	2308430	CBASS	CBASS_III
GCF_000009265.1	GCF_000009265.1_NC_008380.1_2236	GCF_000009265.1_NC_008380.1	HORMA	37629	GCF_000009265.1_NC_008380.1_CBASS_III_864	2307106	2307564	CBASS	CBASS_III
GCF_000009265.1	GCF_000009265.1_NC_008380.1_1994	GCF_000009265.1_NC_008380.1	Cyclase_II	37387	GCF_000009265.1_NC_008380.1_CBASS_II_863	2046747	2047994	CBASS	CBASS_II
GCF_000009265.1	GCF_000009265.1_NC_008380.1_2233	GCF_000009265.1_NC_008380.1	Endonuc_big	37626	GCF_000009265.1_NC_008380.1_CBASS_III_864	2304214	2305719	CBASS	CBASS_III
GCF_000009265.1	GCF_000009265.1_NC_008380.1_2235	GCF_000009265.1_NC_008380.1	bacHORMA_2	37628	GCF_000009265.1_NC_008380.1_CBASS_III_864	2306607	2307104	CBASS	CBASS_III
GCF_000009265.1	GCF_000009265.1_NC_008381.1_5075	GCF_000009265.1_NC_008381.1	AbiEii	40468	GCF_000009265.1_NC_008381.1_AbiEii_6010	227161	228096	AbiEii	AbiEii
GCF_000009265.1	GCF_000009265.1_NC_008381.1_5074	GCF_000009265.1_NC_008381.1	AbiEi_4	40467	GCF_000009265.1_NC_008381.1_AbiEii_6010	226551	227171	AbiEii	AbiEii
GCF_000009265.1	GCF_000009265.1_NC_008382.1_6762	GCF_000009265.1_NC_008382.1	AbiEii	42155	GCF_000009265.1_NC_008382.1_AbiEii_6029	3924	4841	AbiEii	AbiEii
GCF_000009265.1	GCF_000009265.1_NC_008382.1_6763	GCF_000009265.1_NC_008382.1	AbiEi_3	42156	GCF_000009265.1_NC_008382.1_AbiEii_6029	4831	5667	AbiEii	AbiEii
GCF_000009265.1	GCF_000009265.1_NC_008383.1_6934	GCF_000009265.1_NC_008383.1	IetS	42327	GCF_000009265.1_NC_008383.1_Gao_Iet_1	15077	17335	IetAS	Gao_Iet
GCF_000009265.1	GCF_000009265.1_NC_008383.1_6933	GCF_000009265.1_NC_008383.1	IetA	42326	GCF_000009265.1_NC_008383.1_Gao_Iet_1	13951	15075	IetAS	Gao_Iet
GCF_000009265.1	GCF_000009265.1_NC_008384.1_5429	GCF_000009265.1_NC_008384.1	Type_I_MTases	40822	GCF_000009265.1_NC_008384.1_RM_Type_I_5520	112839	114398	RM	RM_Type_I
GCF_000009265.1	GCF_000009265.1_NC_008384.1_5430	GCF_000009265.1_NC_008384.1	Type_I_S	40823	GCF_000009265.1_NC_008384.1_RM_Type_I_5520	114391	115728	RM	RM_Type_I
GCF_000009265.1	GCF_000009265.1_NC_008384.1_5432	GCF_000009265.1_NC_008384.1	Type_I_REases	40825	GCF_000009265.1_NC_008384.1_RM_Type_I_5520	117032	120226	RM	RM_Type_I
GCF_000009285.1	GCF_000009285.1_NC_005241.1_6482	GCF_000009285.1_NC_005241.1	Avs1C	10340	GCF_000009285.1_NC_005241.1_AVAST_I_1077	168743	169027	AVAST	AVAST_I
GCF_000009285.1	GCF_000009285.1_NC_005241.1_6428	GCF_000009285.1_NC_005241.1	IetA	10286	GCF_000009285.1_NC_005241.1_Gao_Iet_1	103075	104100	IetAS	Gao_Iet
GCF_000009285.1	GCF_000009285.1_NC_005241.1_6429	GCF_000009285.1_NC_005241.1	IetS	10287	GCF_000009285.1_NC_005241.1_Gao_Iet_1	104078	106576	IetAS	Gao_Iet
GCF_000009285.1	GCF_000009285.1_NC_005241.1_6484	GCF_000009285.1_NC_005241.1	Avs1A	10342	GCF_000009285.1_NC_005241.1_AVAST_I_1077	174862	176034	AVAST	AVAST_I
GCF_000009285.1	GCF_000009285.1_NC_005241.1_6487	GCF_000009285.1_NC_005241.1	GajA	10345	GCF_000009285.1_NC_005241.1_Gaj_1117	178612	180582	Gabija	Gabija
GCF_000009285.1	GCF_000009285.1_NC_005241.1_6486	GCF_000009285.1_NC_005241.1	GajB_2	10344	GCF_000009285.1_NC_005241.1_Gaj_1117	176708	178609	Gabija	Gabija
GCF_000009285.1	GCF_000009285.1_NC_005241.1_6483	GCF_000009285.1_NC_005241.1	Avs1B	10341	GCF_000009285.1_NC_005241.1_AVAST_I_1077	169034	174850	AVAST	AVAST_I
GCF_000009285.1	GCF_000009285.1_NC_008313.1_9	GCF_000009285.1_NC_008313.1	Type_IV_REases	3867	GCF_000009285.1_NC_008313.1_RM_Type_IV_13669	17166	18512	RM	RM_Type_IV
GCF_000009285.1	GCF_000009285.1_NC_008313.1_5	GCF_000009285.1_NC_008313.1	Type_I_S	3863	GCF_000009285.1_NC_008313.1_RM_Type_I_13668	9460	10728	RM	RM_Type_I
GCF_000009285.1	GCF_000009285.1_NC_008313.1_14	GCF_000009285.1_NC_008313.1	Type_IV_REases	3872	GCF_000009285.1_NC_008313.1_RM_Type_IV_13669	22436	23551	RM	RM_Type_IV
GCF_000009285.1	GCF_000009285.1_NC_008313.1_8	GCF_000009285.1_NC_008313.1	Type_IV_REases	3866	GCF_000009285.1_NC_008313.1_RM_Type_IV_13669	14773	17151	RM	RM_Type_IV
GCF_000009285.1	GCF_000009285.1_NC_008313.1_20	GCF_000009285.1_NC_008313.1	JetA_III	3878	GCF_000009285.1_NC_008313.1_Wadjet_III_1555	32238	33665	Wadjet	Wadjet_III
GCF_000009285.1	GCF_000009285.1_NC_008313.1_4	GCF_000009285.1_NC_008313.1	Type_I_MTases	3862	GCF_000009285.1_NC_008313.1_RM_Type_I_13668	6960	9467	RM	RM_Type_I
GCF_000009285.1	GCF_000009285.1_NC_008313.1_6	GCF_000009285.1_NC_008313.1	Type_I_REases	3864	GCF_000009285.1_NC_008313.1_RM_Type_I_13668	10728	14048	RM	RM_Type_I
GCF_000009285.1	GCF_000009285.1_NC_008313.1_18	GCF_000009285.1_NC_008313.1	JetC_III	3876	GCF_000009285.1_NC_008313.1_Wadjet_III_1555	27081	31499	Wadjet	Wadjet_III
GCF_000009285.1	GCF_000009285.1_NC_008313.1_17	GCF_000009285.1_NC_008313.1	JetD_III	3875	GCF_000009285.1_NC_008313.1_Wadjet_III_1555	26086	27081	Wadjet	Wadjet_III
GCF_000009305.1	GCF_000009305.1_NC_008229.1_166	GCF_000009305.1_NC_008229.1	Type_II_REases	7599296	GCF_000009305.1_NC_008229.1_RM_Type_II_2110	157148	158341	RM	RM_Type_II
GCF_000009305.1	GCF_000009305.1_NC_008229.1_165	GCF_000009305.1_NC_008229.1	Type_II_MTases	7599295	GCF_000009305.1_NC_008229.1_RM_Type_II_2110	156262	157043	RM	RM_Type_II
GCF_000009305.1	GCF_000009305.1_NC_008229.1_1482	GCF_000009305.1_NC_008229.1	Type_II_MTases	7600612	GCF_000009305.1_NC_008229.1_RM_Type_II_2118	1548227	1549123	RM	RM_Type_II
GCF_000009305.1	GCF_000009305.1_NC_008229.1_1440	GCF_000009305.1_NC_008229.1	Type_IIG	7600570	GCF_000009305.1_NC_008229.1_RM_Type_IIG_2122	1506507	1508546	RM	RM_Type_IIG
GCF_000009305.1	GCF_000009305.1_NC_008229.1_1026	GCF_000009305.1_NC_008229.1	Type_II_MTases	7600156	GCF_000009305.1_NC_008229.1_RM_Type_II_2116	1048004	1048987	RM	RM_Type_II
GCF_000009305.1	GCF_000009305.1_NC_008229.1_1483	GCF_000009305.1_NC_008229.1	Type_II_REases	7600613	GCF_000009305.1_NC_008229.1_RM_Type_II_2118	1549116	1549784	RM	RM_Type_II
GCF_000009305.1	GCF_000009305.1_NC_008229.1_164	GCF_000009305.1_NC_008229.1	Type_II_MTases	7599294	GCF_000009305.1_NC_008229.1_RM_Type_II_2110	155403	156275	RM	RM_Type_II
GCF_000009305.1	GCF_000009305.1_NC_008229.1_268	GCF_000009305.1_NC_008229.1	Type_II_MTases	7599398	GCF_000009305.1_NC_008229.1_RM_Type_II_2111	259584	260573	RM	RM_Type_II
GCF_000009305.1	GCF_000009305.1_NC_008229.1_1027	GCF_000009305.1_NC_008229.1	Type_II_REases	7600157	GCF_000009305.1_NC_008229.1_RM_Type_II_2116	1048984	1049937	RM	RM_Type_II
GCF_000009305.1	GCF_000009305.1_NC_008229.1_179	GCF_000009305.1_NC_008229.1	Type_IIG	7599309	GCF_000009305.1_NC_008229.1_RM_Type_IIG_2120	169378	172733	RM	RM_Type_IIG
GCF_000009305.1	GCF_000009305.1_NC_008229.1_267	GCF_000009305.1_NC_008229.1	Type_II_REases	7599397	GCF_000009305.1_NC_008229.1_RM_Type_II_2111	259057	259575	RM	RM_Type_II
GCF_000009305.1	GCF_000009305.1_NC_008229.1_1430	GCF_000009305.1_NC_008229.1	Type_III_MTases	7600560	GCF_000009305.1_NC_008229.1_RM_Type_III_2126	1496494	1498422	RM	RM_Type_III
GCF_000009305.1	GCF_000009305.1_NC_008229.1_433	GCF_000009305.1_NC_008229.1	Type_II_REases	7599563	GCF_000009305.1_NC_008229.1_RM_Type_II_2113	434373	434930	RM	RM_Type_II
GCF_000009305.1	GCF_000009305.1_NC_008229.1_434	GCF_000009305.1_NC_008229.1	Type_II_MTases	7599564	GCF_000009305.1_NC_008229.1_RM_Type_II_2113	434930	435892	RM	RM_Type_II
GCF_000009305.1	GCF_000009305.1_NC_008229.1_935	GCF_000009305.1_NC_008229.1	Type_I_MTases	7600065	GCF_000009305.1_NC_008229.1_RM_Type_I_2109	962132	963763	RM	RM_Type_I
GCF_000009305.1	GCF_000009305.1_NC_008229.1_10	GCF_000009305.1_NC_008229.1	Type_IIG	7599140	GCF_000009305.1_NC_008229.1_RM_Type_IIG_2119	12025	15798	RM	RM_Type_IIG
GCF_000009305.1	GCF_000009305.1_NC_008229.1_602	GCF_000009305.1_NC_008229.1	Type_III_MTases	7599732	GCF_000009305.1_NC_008229.1_RM_Type_III_2124	623081	623722	RM	RM_Type_III
GCF_000009305.1	GCF_000009305.1_NC_008229.1_604	GCF_000009305.1_NC_008229.1	Type_III_MTases	7599734	GCF_000009305.1_NC_008229.1_RM_Type_III_2124	624052	624711	RM	RM_Type_III
GCF_000009305.1	GCF_000009305.1_NC_008229.1_1084	GCF_000009305.1_NC_008229.1	Type_II_REases	7600214	GCF_000009305.1_NC_008229.1_RM_Type_II_2117	1111937	1112560	RM	RM_Type_II
GCF_000009305.1	GCF_000009305.1_NC_008229.1_1085	GCF_000009305.1_NC_008229.1	Type_II_MTases	7600215	GCF_000009305.1_NC_008229.1_RM_Type_II_2117	1112541	1113686	RM	RM_Type_II
GCF_000009305.1	GCF_000009305.1_NC_008229.1_1119	GCF_000009305.1_NC_008229.1	Type_IIG	7600249	GCF_000009305.1_NC_008229.1_RM_Type_IIG_2121	1153745	1155343	RM	RM_Type_IIG
GCF_000009305.1	GCF_000009305.1_NC_008229.1_316	GCF_000009305.1_NC_008229.1	Type_II_MTases	7599446	GCF_000009305.1_NC_008229.1_RM_Type_II_2112	304684	305928	RM	RM_Type_II
GCF_000009305.1	GCF_000009305.1_NC_008229.1_1182	GCF_000009305.1_NC_008229.1	Type_III_MTases	7600312	GCF_000009305.1_NC_008229.1_RM_Type_III_2125	1226392	1228263	RM	RM_Type_III
GCF_000009305.1	GCF_000009305.1_NC_008229.1_1183	GCF_000009305.1_NC_008229.1	Type_III_REases	7600313	GCF_000009305.1_NC_008229.1_RM_Type_III_2125	1228253	1231192	RM	RM_Type_III
GCF_000009305.1	GCF_000009305.1_NC_008229.1_1429	GCF_000009305.1_NC_008229.1	Type_III_REases	7600559	GCF_000009305.1_NC_008229.1_RM_Type_III_2126	1493972	1496500	RM	RM_Type_III
GCF_000009305.1	GCF_000009305.1_NC_008229.1_9	GCF_000009305.1_NC_008229.1	Type_III_REases	7599139	GCF_000009305.1_NC_008229.1_RM_Type_III_2123	8919	11840	RM	RM_Type_III
GCF_000009305.1	GCF_000009305.1_NC_008229.1_934	GCF_000009305.1_NC_008229.1	Type_I_REases	7600064	GCF_000009305.1_NC_008229.1_RM_Type_I_2109	959859	962142	RM	RM_Type_I
GCF_000009305.1	GCF_000009305.1_NC_008229.1_1120	GCF_000009305.1_NC_008229.1	Type_IIG	7600250	GCF_000009305.1_NC_008229.1_RM_Type_IIG_2121	1155450	1158692	RM	RM_Type_IIG
GCF_000009305.1	GCF_000009305.1_NC_008229.1_445	GCF_000009305.1_NC_008229.1	Type_II_REases	7599575	GCF_000009305.1_NC_008229.1_RM_Type_II_2114	446014	446709	RM	RM_Type_II
GCF_000009305.1	GCF_000009305.1_NC_008229.1_446	GCF_000009305.1_NC_008229.1	Type_II_MTases	7599576	GCF_000009305.1_NC_008229.1_RM_Type_II_2114	446706	447464	RM	RM_Type_II
GCF_000009305.1	GCF_000009305.1_NC_008229.1_677	GCF_000009305.1_NC_008229.1	Type_IV_REases	7599807	GCF_000009305.1_NC_008229.1_RM_Type_IV_2128	700637	701218	RM	RM_Type_IV
GCF_000009305.1	GCF_000009305.1_NC_008229.1_318	GCF_000009305.1_NC_008229.1	Type_IV_REases	7599448	GCF_000009305.1_NC_008229.1_RM_Type_IV_2127	306660	308003	RM	RM_Type_IV
GCF_000009305.1	GCF_000009305.1_NC_008229.1_605	GCF_000009305.1_NC_008229.1	Type_III_REases	7599735	GCF_000009305.1_NC_008229.1_RM_Type_III_2124	624704	626725	RM	RM_Type_III
GCF_000009305.1	GCF_000009305.1_NC_008229.1_852	GCF_000009305.1_NC_008229.1	Type_II_REases	7599982	GCF_000009305.1_NC_008229.1_RM_Type_II_2115	884369	885061	RM	RM_Type_II
GCF_000009305.1	GCF_000009305.1_NC_008229.1_7	GCF_000009305.1_NC_008229.1	Type_III_MTases	7599137	GCF_000009305.1_NC_008229.1_RM_Type_III_2123	6937	8328	RM	RM_Type_III
GCF_000009305.1	GCF_000009305.1_NC_008229.1_319	GCF_000009305.1_NC_008229.1	Type_II_REases	7599449	GCF_000009305.1_NC_008229.1_RM_Type_II_2112	307996	309213	RM	RM_Type_II
GCF_000009305.1	GCF_000009305.1_NC_008229.1_851	GCF_000009305.1_NC_008229.1	Type_II_MTases	7599981	GCF_000009305.1_NC_008229.1_RM_Type_II_2115	883248	884372	RM	RM_Type_II
GCF_000009325.1	GCF_000009325.1_NC_008245.1_1609	GCF_000009325.1_NC_008245.1	Type_III_REases	20829533	GCF_000009325.1_NC_008245.1_RM_Type_III_1095	1642331	1645204	RM	RM_Type_III
GCF_000009325.1	GCF_000009325.1_NC_008245.1_589	GCF_000009325.1_NC_008245.1	cas9_II-B_2	20828513	GCF_000009325.1_NC_008245.1_CAS_Class2-Subtype-II-B_11659	601115	604486	Cas	CAS_Class2-Subtype-II-B
GCF_000009325.1	GCF_000009325.1_NC_008245.1_1614	GCF_000009325.1_NC_008245.1	Type_III_MTases	20829538	GCF_000009325.1_NC_008245.1_RM_Type_III_1095	1647424	1647984	RM	RM_Type_III
GCF_000009325.1	GCF_000009325.1_NC_008245.1_590	GCF_000009325.1_NC_008245.1	cas1_I_II_III_IV_V_VI_1	20828514	GCF_000009325.1_NC_008245.1_CAS_Class2-Subtype-II-B_11659	604467	605422	Cas	CAS_Class2-Subtype-II-B
GCF_000009325.1	GCF_000009325.1_NC_008245.1_1613	GCF_000009325.1_NC_008245.1	Type_III_MTases	20829537	GCF_000009325.1_NC_008245.1_RM_Type_III_1095	1646819	1647439	RM	RM_Type_III
GCF_000009325.1	GCF_000009325.1_NC_008245.1_10	GCF_000009325.1_NC_008245.1	Type_II_MTases	20827934	GCF_000009325.1_NC_008245.1_RM_Type_II_1094	8937	9446	RM	RM_Type_II
GCF_000009325.1	GCF_000009325.1_NC_008245.1_12	GCF_000009325.1_NC_008245.1	Type_II_REases	20827936	GCF_000009325.1_NC_008245.1_RM_Type_II_1094	9674	10288	RM	RM_Type_II
GCF_000009325.1	GCF_000009325.1_NC_008245.1_592	GCF_000009325.1_NC_008245.1	cas4_I_II_III_IV_V_VI_1	20828516	GCF_000009325.1_NC_008245.1_CAS_Class2-Subtype-II-B_11659	605861	606433	Cas	CAS_Class2-Subtype-II-B
GCF_000009345.1	GCF_000009345.1_NC_008800.1_1129	GCF_000009345.1_NC_008800.1	drt3a	19729596	GCF_000009345.1_NC_008800.1_DRT_3_2670	1310337	1311557	DRT	DRT_3
GCF_000009345.1	GCF_000009345.1_NC_008800.1_2545	GCF_000009345.1_NC_008800.1	HamB	19731012	GCF_000009345.1_NC_008800.1_Hachiman_249	2848733	2850514	Hachiman	Hachiman
GCF_000009345.1	GCF_000009345.1_NC_008800.1_1630	GCF_000009345.1_NC_008800.1	Type_II_REases	19730097	GCF_000009345.1_NC_008800.1_RM_Type_II_13111	1879424	1881802	RM	RM_Type_II
GCF_000009345.1	GCF_000009345.1_NC_008800.1_2547	GCF_000009345.1_NC_008800.1	HamA_2	19731014	GCF_000009345.1_NC_008800.1_Hachiman_249	2850949	2852388	Hachiman	Hachiman
GCF_000009345.1	GCF_000009345.1_NC_008800.1_1130	GCF_000009345.1_NC_008800.1	drt3b	19729597	GCF_000009345.1_NC_008800.1_DRT_3_2670	1311562	1313568	DRT	DRT_3
GCF_000009345.1	GCF_000009345.1_NC_008800.1_1627	GCF_000009345.1_NC_008800.1	Type_II_MTases	19730094	GCF_000009345.1_NC_008800.1_RM_Type_II_13111	1876566	1877924	RM	RM_Type_II
GCF_000009365.1	GCF_000009365.1_NC_008260.1_1840	GCF_000009365.1_NC_008260.1	SduA	79106	GCF_000009365.1_NC_008260.1_Shedu_1333	2092178	2093923	Shedu	Shedu
GCF_000009365.1	GCF_000009365.1_NC_008260.1_1841	GCF_000009365.1_NC_008260.1	Type_I_S	79107	GCF_000009365.1_NC_008260.1_RM_Type_I_2129	2093938	2095113	RM	RM_Type_I
GCF_000009365.1	GCF_000009365.1_NC_008260.1_1842	GCF_000009365.1_NC_008260.1	Type_I_MTases	79108	GCF_000009365.1_NC_008260.1_RM_Type_I_2129	2095110	2096711	RM	RM_Type_I
GCF_000009365.1	GCF_000009365.1_NC_008260.1_1844	GCF_000009365.1_NC_008260.1	Type_I_REases	79110	GCF_000009365.1_NC_008260.1_RM_Type_I_2129	2098522	2101956	RM	RM_Type_I
GCF_000009385.1	GCF_000009385.1_NC_009332.1_1540	GCF_000009385.1_NC_009332.1	Type_I_MTases	20831303	GCF_000009385.1_NC_009332.1_RM_Type_I_13670	1580514	1582094	RM	RM_Type_I
GCF_000009385.1	GCF_000009385.1_NC_009332.1_1539	GCF_000009385.1_NC_009332.1	Type_I_S	20831302	GCF_000009385.1_NC_009332.1_RM_Type_I_13670	1579326	1580501	RM	RM_Type_I
GCF_000009385.1	GCF_000009385.1_NC_009332.1_1538	GCF_000009385.1_NC_009332.1	Type_I_REases	20831301	GCF_000009385.1_NC_009332.1_RM_Type_I_13670	1576335	1579313	RM	RM_Type_I
GCF_000009385.1	GCF_000009385.1_NC_009332.1_658	GCF_000009385.1_NC_009332.1	Abi_2	20830421	GCF_000009385.1_NC_009332.1_Abi2_1117	687614	688585	Abi2	Abi2
GCF_000009405.1	GCF_000009405.1_NC_012121.1_2417	GCF_000009405.1_NC_012121.1	Type_IV_REases	15425101	GCF_000009405.1_NC_012121.1_RM_Type_IV_13671	2534419	2535147	RM	RM_Type_IV
GCF_000009425.1	GCF_000009425.1_NC_009004.1_641	GCF_000009425.1_NC_009004.1	Type_I_S	15425765	GCF_000009425.1_NC_009004.1_RM_Type_I_13672	655644	656894	RM	RM_Type_I
GCF_000009425.1	GCF_000009425.1_NC_009004.1_1600	GCF_000009425.1_NC_009004.1	AbiH	15426724	GCF_000009425.1_NC_009004.1_AbiH_1119	1632834	1633292	AbiH	AbiH
GCF_000009425.1	GCF_000009425.1_NC_009004.1_640	GCF_000009425.1_NC_009004.1	Type_I_MTases	15425764	GCF_000009425.1_NC_009004.1_RM_Type_I_13672	654059	655678	RM	RM_Type_I
GCF_000009425.1	GCF_000009425.1_NC_009004.1_639	GCF_000009425.1_NC_009004.1	Type_I_REases	15425763	GCF_000009425.1_NC_009004.1_RM_Type_I_13672	650982	654059	RM	RM_Type_I
GCF_000009425.1	GCF_000009425.1_NC_009004.1_825	GCF_000009425.1_NC_009004.1	Abi_2	15425949	GCF_000009425.1_NC_009004.1_Abi2_1118	819287	820246	Abi2	Abi2
GCF_000009445.1	GCF_000009445.1_NC_008769.1_2057	GCF_000009445.1_NC_008769.1	Type_IIG	19734715	GCF_000009445.1_NC_008769.1_RM_Type_IIG_5521	2249072	2253892	RM	RM_Type_IIG
GCF_000009445.1	GCF_000009445.1_NC_008769.1_1113	GCF_000009445.1_NC_008769.1	AbiEii	19733771	GCF_000009445.1_NC_008769.1_AbiEii_3	1198159	1199040	AbiEii	AbiEii
GCF_000009445.1	GCF_000009445.1_NC_008769.1_2851	GCF_000009445.1_NC_008769.1	csm3gr7_III-A_1	19735509	GCF_000009445.1_NC_008769.1_CAS_Class1-Subtype-III-A_8455	3082230	3082940	Cas	CAS_Class1-Subtype-III-A
GCF_000009445.1	GCF_000009445.1_NC_008769.1_2856	GCF_000009445.1_NC_008769.1	AbiEii	19735514	GCF_000009445.1_NC_008769.1_AbiEii_4	3087695	3088579	AbiEii	AbiEii
GCF_000009445.1	GCF_000009445.1_NC_008769.1_2850	GCF_000009445.1_NC_008769.1	csm4gr5_III-A_3	19735508	GCF_000009445.1_NC_008769.1_CAS_Class1-Subtype-III-A_8455	3081341	3082249	Cas	CAS_Class1-Subtype-III-A
GCF_000009445.1	GCF_000009445.1_NC_008769.1_2857	GCF_000009445.1_NC_008769.1	AbiEi_1	19735515	GCF_000009445.1_NC_008769.1_AbiEii_4	3088582	3089469	AbiEii	AbiEii
GCF_000009445.1	GCF_000009445.1_NC_008769.1_2854	GCF_000009445.1_NC_008769.1	cas6_I_II_III_IV_V_VI_15	19735512	GCF_000009445.1_NC_008769.1_CAS_Class1-Subtype-III-A_8455	3085756	3086544	Cas	CAS_Class1-Subtype-III-A
GCF_000009445.1	GCF_000009445.1_NC_008769.1_95	GCF_000009445.1_NC_008769.1	DarG	19732753	GCF_000009445.1_NC_008769.1_DarTG_3144	93568	94626	DarTG	DarTG
GCF_000009445.1	GCF_000009445.1_NC_008769.1_1112	GCF_000009445.1_NC_008769.1	AbiEi_4	19733770	GCF_000009445.1_NC_008769.1_AbiEii_3	1197539	1198162	AbiEii	AbiEii
GCF_000009445.1	GCF_000009445.1_NC_008769.1_2846	GCF_000009445.1_NC_008769.1	cas2_I_II_III_IV_V_VI_5	19735504	GCF_000009445.1_NC_008769.1_CAS_Class1-Subtype-III-A_8455	3077602	3077943	Cas	CAS_Class1-Subtype-III-A
GCF_000009445.1	GCF_000009445.1_NC_008769.1_94	GCF_000009445.1_NC_008769.1	DarT	19732752	GCF_000009445.1_NC_008769.1_DarTG_3144	92859	93551	DarTG	DarTG
GCF_000009445.1	GCF_000009445.1_NC_008769.1_2848	GCF_000009445.1_NC_008769.1	csm6_III_2	19735506	GCF_000009445.1_NC_008769.1_CAS_Class1-Subtype-III-A_8455	3078973	3080220	Cas	CAS_Class1-Subtype-III-A
GCF_000009445.1	GCF_000009445.1_NC_008769.1_2562	GCF_000009445.1_NC_008769.1	Type_IV_REases	19735220	GCF_000009445.1_NC_008769.1_RM_Type_IV_5522	2815547	2816467	RM	RM_Type_IV
GCF_000009445.1	GCF_000009445.1_NC_008769.1_2849	GCF_000009445.1_NC_008769.1	csm5gr7_III-A_3	19735507	GCF_000009445.1_NC_008769.1_CAS_Class1-Subtype-III-A_8455	3080217	3081344	Cas	CAS_Class1-Subtype-III-A
GCF_000009445.1	GCF_000009445.1_NC_008769.1_2852	GCF_000009445.1_NC_008769.1	csm2gr11_III-A_1	19735510	GCF_000009445.1_NC_008769.1_CAS_Class1-Subtype-III-A_8455	3082950	3083324	Cas	CAS_Class1-Subtype-III-A
GCF_000009445.1	GCF_000009445.1_NC_008769.1_2853	GCF_000009445.1_NC_008769.1	cas10_III_7	19735511	GCF_000009445.1_NC_008769.1_CAS_Class1-Subtype-III-A_8455	3083321	3085759	Cas	CAS_Class1-Subtype-III-A
GCF_000009445.1	GCF_000009445.1_NC_008769.1_2847	GCF_000009445.1_NC_008769.1	cas1_I_II_III_IV_V_VI_8	19735505	GCF_000009445.1_NC_008769.1_CAS_Class1-Subtype-III-A_8455	3077944	3078960	Cas	CAS_Class1-Subtype-III-A
GCF_000009465.1	GCF_000009465.1_NC_008767.1_1499	GCF_000009465.1_NC_008767.1	Type_II_REases	20833038	GCF_000009465.1_NC_008767.1_RM_Type_II_1100	1538188	1539210	RM	RM_Type_II
GCF_000009465.1	GCF_000009465.1_NC_008767.1_1298	GCF_000009465.1_NC_008767.1	Type_III_REases	20832837	GCF_000009465.1_NC_008767.1_RM_Type_III_1103	1299701	1302475	RM	RM_Type_III
GCF_000009465.1	GCF_000009465.1_NC_008767.1_1955	GCF_000009465.1_NC_008767.1	Type_II_REases	20833494	GCF_000009465.1_NC_008767.1_RM_Type_II_1101	2035990	2037636	RM	RM_Type_II
GCF_000009465.1	GCF_000009465.1_NC_008767.1_286	GCF_000009465.1_NC_008767.1	Type_II_MTases	20831825	GCF_000009465.1_NC_008767.1_RM_Type_II_1096	298148	300736	RM	RM_Type_II
GCF_000009465.1	GCF_000009465.1_NC_008767.1_1500	GCF_000009465.1_NC_008767.1	Type_II_MTases	20833039	GCF_000009465.1_NC_008767.1_RM_Type_II_1100	1539264	1540415	RM	RM_Type_II
GCF_000009465.1	GCF_000009465.1_NC_008767.1_289	GCF_000009465.1_NC_008767.1	Type_II_REases	20831828	GCF_000009465.1_NC_008767.1_RM_Type_II_1096	302101	302991	RM	RM_Type_II
GCF_000009465.1	GCF_000009465.1_NC_008767.1_1956	GCF_000009465.1_NC_008767.1	Type_II_MTases	20833495	GCF_000009465.1_NC_008767.1_RM_Type_II_1101	2037650	2038705	RM	RM_Type_II
GCF_000009465.1	GCF_000009465.1_NC_008767.1_682	GCF_000009465.1_NC_008767.1	Type_II_REases	20832221	GCF_000009465.1_NC_008767.1_RM_Type_II_1097	700703	701728	RM	RM_Type_II
GCF_000009465.1	GCF_000009465.1_NC_008767.1_287	GCF_000009465.1_NC_008767.1	Type_II_REases	20831826	GCF_000009465.1_NC_008767.1_RM_Type_II_1096	300748	301026	RM	RM_Type_II
GCF_000009465.1	GCF_000009465.1_NC_008767.1_1212	GCF_000009465.1_NC_008767.1	Abi_2	20832751	GCF_000009465.1_NC_008767.1_Abi2_1120	1202990	1203970	Abi2	Abi2
GCF_000009465.1	GCF_000009465.1_NC_008767.1_1297	GCF_000009465.1_NC_008767.1	Type_III_MTases	20832836	GCF_000009465.1_NC_008767.1_RM_Type_III_1103	1297477	1299711	RM	RM_Type_III
GCF_000009465.1	GCF_000009465.1_NC_008767.1_681	GCF_000009465.1_NC_008767.1	Type_II_MTases	20832220	GCF_000009465.1_NC_008767.1_RM_Type_II_1097	699607	700701	RM	RM_Type_II
GCF_000009465.1	GCF_000009465.1_NC_008767.1_1173	GCF_000009465.1_NC_008767.1	Type_II_REases	20832712	GCF_000009465.1_NC_008767.1_RM_Type_II_1099	1158909	1159070	RM	RM_Type_II
GCF_000009465.1	GCF_000009465.1_NC_008767.1_1170	GCF_000009465.1_NC_008767.1	Type_II_MTases	20832709	GCF_000009465.1_NC_008767.1_RM_Type_II_1099	1157624	1157996	RM	RM_Type_II
GCF_000009465.1	GCF_000009465.1_NC_008767.1_1171	GCF_000009465.1_NC_008767.1	Type_II_MTases	20832710	GCF_000009465.1_NC_008767.1_RM_Type_II_1099	1158049	1158444	RM	RM_Type_II
GCF_000009465.1	GCF_000009465.1_NC_008767.1_1186	GCF_000009465.1_NC_008767.1	Type_III_MTases	20832725	GCF_000009465.1_NC_008767.1_RM_Type_III_1102	1170938	1172629	RM	RM_Type_III
GCF_000009465.1	GCF_000009465.1_NC_008767.1_778	GCF_000009465.1_NC_008767.1	Type_II_REases	20832317	GCF_000009465.1_NC_008767.1_RM_Type_II_1098	789018	790136	RM	RM_Type_II
GCF_000009465.1	GCF_000009465.1_NC_008767.1_1174	GCF_000009465.1_NC_008767.1	Type_II_REases	20832713	GCF_000009465.1_NC_008767.1_RM_Type_II_1099	1159071	1159640	RM	RM_Type_II
GCF_000009465.1	GCF_000009465.1_NC_008767.1_1185	GCF_000009465.1_NC_008767.1	Type_III_REases	20832724	GCF_000009465.1_NC_008767.1_RM_Type_III_1102	1167986	1170925	RM	RM_Type_III
GCF_000009465.1	GCF_000009465.1_NC_008767.1_777	GCF_000009465.1_NC_008767.1	Type_II_MTases	20832316	GCF_000009465.1_NC_008767.1_RM_Type_II_1098	787781	789016	RM	RM_Type_II
GCF_000009465.1	GCF_000009465.1_NC_008767.1_1172	GCF_000009465.1_NC_008767.1	Type_II_MTases	20832711	GCF_000009465.1_NC_008767.1_RM_Type_II_1099	1158459	1158893	RM	RM_Type_II
GCF_000009485.1	GCF_000009485.1_NC_011000.1_1135	GCF_000009485.1_NC_011000.1	4TM_new	8203577	GCF_000009485.1_NC_011000.1_CBASS_II_1051	1236569	1237057	CBASS	CBASS_II
GCF_000009485.1	GCF_000009485.1_NC_011000.1_1132	GCF_000009485.1_NC_011000.1	E2	8203574	GCF_000009485.1_NC_011000.1_CBASS_II_1051	1234838	1235308	CBASS	CBASS_II
GCF_000009485.1	GCF_000009485.1_NC_011000.1_1133	GCF_000009485.1_NC_011000.1	4TM_new	8203575	GCF_000009485.1_NC_011000.1_CBASS_II_1051	1235376	1235657	CBASS	CBASS_II
GCF_000009485.1	GCF_000009485.1_NC_011000.1_3518	GCF_000009485.1_NC_011000.1	Type_III_REases	8205960	GCF_000009485.1_NC_011000.1_RM_Type_III_1105	3829339	3832371	RM	RM_Type_III
GCF_000009485.1	GCF_000009485.1_NC_011000.1_422	GCF_000009485.1_NC_011000.1	Type_I_S	8202864	GCF_000009485.1_NC_011000.1_RM_Type_I_1104	457536	458870	RM	RM_Type_I
GCF_000009485.1	GCF_000009485.1_NC_011000.1_1305	GCF_000009485.1_NC_011000.1	ZorD	8203747	GCF_000009485.1_NC_011000.1_Zorya_TypeI_2	1424990	1425604	Zorya	Zorya_TypeI
GCF_000009485.1	GCF_000009485.1_NC_011000.1_1307	GCF_000009485.1_NC_011000.1	ZorD	8203749	GCF_000009485.1_NC_011000.1_Zorya_TypeI_2	1426842	1428494	Zorya	Zorya_TypeI
GCF_000009485.1	GCF_000009485.1_NC_011000.1_1131	GCF_000009485.1_NC_011000.1	Cyclase_II	8203573	GCF_000009485.1_NC_011000.1_CBASS_II_1051	1233521	1234837	CBASS	CBASS_II
GCF_000009485.1	GCF_000009485.1_NC_011000.1_1297	GCF_000009485.1_NC_011000.1	ZorA	8203739	GCF_000009485.1_NC_011000.1_Zorya_TypeI_2	1414666	1416678	Zorya	Zorya_TypeI
GCF_000009485.1	GCF_000009485.1_NC_011000.1_1298	GCF_000009485.1_NC_011000.1	ZorB	8203740	GCF_000009485.1_NC_011000.1_Zorya_TypeI_2	1416682	1417056	Zorya	Zorya_TypeI
GCF_000009485.1	GCF_000009485.1_NC_011000.1_1300	GCF_000009485.1_NC_011000.1	ZorC	8203742	GCF_000009485.1_NC_011000.1_Zorya_TypeI_2	1418644	1420284	Zorya	Zorya_TypeI
GCF_000009485.1	GCF_000009485.1_NC_011000.1_1303	GCF_000009485.1_NC_011000.1	ZorD	8203745	GCF_000009485.1_NC_011000.1_Zorya_TypeI_2	1422253	1423752	Zorya	Zorya_TypeI
GCF_000009485.1	GCF_000009485.1_NC_011000.1_3519	GCF_000009485.1_NC_011000.1	Type_III_MTases	8205961	GCF_000009485.1_NC_011000.1_RM_Type_III_1105	3832371	3834389	RM	RM_Type_III
GCF_000009485.1	GCF_000009485.1_NC_011000.1_421	GCF_000009485.1_NC_011000.1	Type_I_MTases	8202863	GCF_000009485.1_NC_011000.1_RM_Type_I_1104	456366	457535	RM	RM_Type_I
GCF_000009485.1	GCF_000009485.1_NC_011000.1_424	GCF_000009485.1_NC_011000.1	Type_I_REases	8202866	GCF_000009485.1_NC_011000.1_RM_Type_I_1104	459990	463085	RM	RM_Type_I
GCF_000009485.1	GCF_000009485.1_NC_011001.1_4089	GCF_000009485.1_NC_011001.1	IetA	8206531	GCF_000009485.1_NC_011001.1_Gao_Iet_2	579561	580739	IetAS	Gao_Iet
GCF_000009485.1	GCF_000009485.1_NC_011001.1_4085	GCF_000009485.1_NC_011001.1	IetS	8206527	GCF_000009485.1_NC_011001.1_Gao_Iet_2	575080	576834	IetAS	Gao_Iet
GCF_000009485.1	GCF_000009485.1_NC_011002.1_7165	GCF_000009485.1_NC_011002.1	Cyclase_new	8209607	GCF_000009485.1_NC_011002.1_CBASS_I_2525	790842	791741	CBASS	CBASS_I
GCF_000009485.1	GCF_000009485.1_NC_011002.1_7166	GCF_000009485.1_NC_011002.1	Phospholipase	8209608	GCF_000009485.1_NC_011002.1_CBASS_I_2525	791751	792713	CBASS	CBASS_I
GCF_000009505.1	GCF_000009505.1_NC_011294.1_2832	GCF_000009505.1_NC_011294.1	cas5_I-E_3	19739484	GCF_000009505.1_NC_011294.1_CAS_Class1-Subtype-I-E_1297	2963825	2964571	Cas	CAS_Class1-Subtype-I-E
GCF_000009505.1	GCF_000009505.1_NC_011294.1_2833	GCF_000009505.1_NC_011294.1	cas7_I-E_2	19739485	GCF_000009505.1_NC_011294.1_CAS_Class1-Subtype-I-E_1297	2964582	2965640	Cas	CAS_Class1-Subtype-I-E
GCF_000009505.1	GCF_000009505.1_NC_011294.1_2836	GCF_000009505.1_NC_011294.1	cas3_I_5	19739488	GCF_000009505.1_NC_011294.1_CAS_Class1-Subtype-I-E_1297	2967773	2970436	Cas	CAS_Class1-Subtype-I-E
GCF_000009505.1	GCF_000009505.1_NC_011294.1_2835	GCF_000009505.1_NC_011294.1	cas8e_I-E_1	19739487	GCF_000009505.1_NC_011294.1_CAS_Class1-Subtype-I-E_1297	2966205	2967761	Cas	CAS_Class1-Subtype-I-E
GCF_000009505.1	GCF_000009505.1_NC_011294.1_2027	GCF_000009505.1_NC_011294.1	Cyclase_SMODS	19738679	GCF_000009505.1_NC_011294.1_CBASS_I_956	2083802	2085073	CBASS	CBASS_I
GCF_000009505.1	GCF_000009505.1_NC_011294.1_2831	GCF_000009505.1_NC_011294.1	cas6e_I_II_III_IV_V_VI_1	19739483	GCF_000009505.1_NC_011294.1_CAS_Class1-Subtype-I-E_1297	2963193	2963843	Cas	CAS_Class1-Subtype-I-E
GCF_000009505.1	GCF_000009505.1_NC_011294.1_339	GCF_000009505.1_NC_011294.1	Type_III_MTases	19736991	GCF_000009505.1_NC_011294.1_RM_Type_III_527	382637	384595	RM	RM_Type_III
GCF_000009505.1	GCF_000009505.1_NC_011294.1_2834	GCF_000009505.1_NC_011294.1	cse2gr11_I-E_2	19739486	GCF_000009505.1_NC_011294.1_CAS_Class1-Subtype-I-E_1297	2965654	2966208	Cas	CAS_Class1-Subtype-I-E
GCF_000009505.1	GCF_000009505.1_NC_011294.1_4338	GCF_000009505.1_NC_011294.1	Type_I_S	19740990	GCF_000009505.1_NC_011294.1_RM_Type_I_526	4614420	4614995	RM	RM_Type_I
GCF_000009505.1	GCF_000009505.1_NC_011294.1_2830	GCF_000009505.1_NC_011294.1	cas1_I-E_1	19739482	GCF_000009505.1_NC_011294.1_CAS_Class1-Subtype-I-E_1297	2962276	2963196	Cas	CAS_Class1-Subtype-I-E
GCF_000009505.1	GCF_000009505.1_NC_011294.1_2026	GCF_000009505.1_NC_011294.1	2TM_Gros	19738678	GCF_000009505.1_NC_011294.1_CBASS_I_956	2083189	2083737	CBASS	CBASS_I
GCF_000009505.1	GCF_000009505.1_NC_011294.1_340	GCF_000009505.1_NC_011294.1	Type_III_REases	19736992	GCF_000009505.1_NC_011294.1_RM_Type_III_527	384605	387577	RM	RM_Type_III
GCF_000009505.1	GCF_000009505.1_NC_011294.1_4333	GCF_000009505.1_NC_011294.1	Type_I_REases	19740985	GCF_000009505.1_NC_011294.1_RM_Type_I_526	4605367	4608633	RM	RM_Type_I
GCF_000009505.1	GCF_000009505.1_NC_011294.1_4335	GCF_000009505.1_NC_011294.1	Type_I_MTases	19740987	GCF_000009505.1_NC_011294.1_RM_Type_I_526	4610022	4611641	RM	RM_Type_I
GCF_000009505.1	GCF_000009505.1_NC_011294.1_4337	GCF_000009505.1_NC_011294.1	Type_I_MTases	19740989	GCF_000009505.1_NC_011294.1_RM_Type_I_526	4613162	4614415	RM	RM_Type_I
GCF_000009505.1	GCF_000009505.1_NC_011294.1_2829	GCF_000009505.1_NC_011294.1	cas2_I-E_2	19739481	GCF_000009505.1_NC_011294.1_CAS_Class1-Subtype-I-E_1297	2961983	2962276	Cas	CAS_Class1-Subtype-I-E
GCF_000009505.1	GCF_000009505.1_NC_011294.1_4334	GCF_000009505.1_NC_011294.1	Type_I_S	19740986	GCF_000009505.1_NC_011294.1_RM_Type_I_526	4608728	4610032	RM	RM_Type_I
GCF_000009525.1	GCF_000009525.1_NC_011274.1_2807	GCF_000009525.1_NC_011274.1	cas5_I-E_3	19743864	GCF_000009525.1_NC_011274.1_CAS_Class1-Subtype-I-E_1300	2954264	2955010	Cas	CAS_Class1-Subtype-I-E
GCF_000009525.1	GCF_000009525.1_NC_011274.1_2806	GCF_000009525.1_NC_011274.1	cas6e_I_II_III_IV_V_VI_1	19743863	GCF_000009525.1_NC_011274.1_CAS_Class1-Subtype-I-E_1300	2953632	2954282	Cas	CAS_Class1-Subtype-I-E
GCF_000009525.1	GCF_000009525.1_NC_011274.1_4294	GCF_000009525.1_NC_011274.1	Type_I_REases	19745351	GCF_000009525.1_NC_011274.1_RM_Type_I_528	4580694	4581899	RM	RM_Type_I
GCF_000009525.1	GCF_000009525.1_NC_011274.1_2811	GCF_000009525.1_NC_011274.1	cas3_I_5	19743868	GCF_000009525.1_NC_011274.1_CAS_Class1-Subtype-I-E_1300	2958212	2960875	Cas	CAS_Class1-Subtype-I-E
GCF_000009525.1	GCF_000009525.1_NC_011274.1_2810	GCF_000009525.1_NC_011274.1	cas8e_I-E_1	19743867	GCF_000009525.1_NC_011274.1_CAS_Class1-Subtype-I-E_1300	2956644	2958200	Cas	CAS_Class1-Subtype-I-E
GCF_000009525.1	GCF_000009525.1_NC_011274.1_2804	GCF_000009525.1_NC_011274.1	cas2_I-E_2	19743861	GCF_000009525.1_NC_011274.1_CAS_Class1-Subtype-I-E_1300	2952422	2952715	Cas	CAS_Class1-Subtype-I-E
GCF_000009525.1	GCF_000009525.1_NC_011274.1_2805	GCF_000009525.1_NC_011274.1	cas1_I-E_1	19743862	GCF_000009525.1_NC_011274.1_CAS_Class1-Subtype-I-E_1300	2952715	2953635	Cas	CAS_Class1-Subtype-I-E
GCF_000009525.1	GCF_000009525.1_NC_011274.1_2809	GCF_000009525.1_NC_011274.1	cse2gr11_I-E_2	19743866	GCF_000009525.1_NC_011274.1_CAS_Class1-Subtype-I-E_1300	2956093	2956647	Cas	CAS_Class1-Subtype-I-E
GCF_000009525.1	GCF_000009525.1_NC_011274.1_4295	GCF_000009525.1_NC_011274.1	Type_I_S	19745352	GCF_000009525.1_NC_011274.1_RM_Type_I_528	4581994	4583298	RM	RM_Type_I
GCF_000009525.1	GCF_000009525.1_NC_011274.1_364	GCF_000009525.1_NC_011274.1	Type_III_MTases	19741421	GCF_000009525.1_NC_011274.1_RM_Type_III_529	401318	403271	RM	RM_Type_III
GCF_000009525.1	GCF_000009525.1_NC_011274.1_365	GCF_000009525.1_NC_011274.1	Type_III_REases	19741422	GCF_000009525.1_NC_011274.1_RM_Type_III_529	403281	406253	RM	RM_Type_III
GCF_000009525.1	GCF_000009525.1_NC_011274.1_2808	GCF_000009525.1_NC_011274.1	cas7_I-E_2	19743865	GCF_000009525.1_NC_011274.1_CAS_Class1-Subtype-I-E_1300	2955021	2956079	Cas	CAS_Class1-Subtype-I-E
GCF_000009525.1	GCF_000009525.1_NC_011274.1_2001	GCF_000009525.1_NC_011274.1	2TM_Gros	19743058	GCF_000009525.1_NC_011274.1_CBASS_I_958	2074317	2074865	CBASS	CBASS_I
GCF_000009525.1	GCF_000009525.1_NC_011274.1_4296	GCF_000009525.1_NC_011274.1	Type_I_MTases	19745353	GCF_000009525.1_NC_011274.1_RM_Type_I_528	4583288	4584907	RM	RM_Type_I
GCF_000009525.1	GCF_000009525.1_NC_011274.1_4298	GCF_000009525.1_NC_011274.1	Type_I_MTases	19745355	GCF_000009525.1_NC_011274.1_RM_Type_I_528	4586428	4587255	RM	RM_Type_I
GCF_000009525.1	GCF_000009525.1_NC_011274.1_4299	GCF_000009525.1_NC_011274.1	Type_I_S	19745356	GCF_000009525.1_NC_011274.1_RM_Type_I_528	4587685	4588260	RM	RM_Type_I
GCF_000009525.1	GCF_000009525.1_NC_011274.1_2002	GCF_000009525.1_NC_011274.1	Cyclase_SMODS	19743059	GCF_000009525.1_NC_011274.1_CBASS_I_958	2074930	2076201	CBASS	CBASS_I
GCF_000009545.1	GCF_000009545.1_NC_012004.1_265	GCF_000009545.1_NC_012004.1	Type_I_MTases	20833922	GCF_000009545.1_NC_012004.1_RM_Type_I_1106	273753	275303	RM	RM_Type_I
GCF_000009545.1	GCF_000009545.1_NC_012004.1_266	GCF_000009545.1_NC_012004.1	Type_I_S	20833923	GCF_000009545.1_NC_012004.1_RM_Type_I_1106	275314	277030	RM	RM_Type_I
GCF_000009545.1	GCF_000009545.1_NC_012004.1_744	GCF_000009545.1_NC_012004.1	Type_IIG	20834401	GCF_000009545.1_NC_012004.1_RM_Type_IIG_1107	758716	762324	RM	RM_Type_IIG
GCF_000009545.1	GCF_000009545.1_NC_012004.1_1139	GCF_000009545.1_NC_012004.1	Type_III_MTases	20834796	GCF_000009545.1_NC_012004.1_RM_Type_III_1108	1160948	1163179	RM	RM_Type_III
GCF_000009545.1	GCF_000009545.1_NC_012004.1_1140	GCF_000009545.1_NC_012004.1	Type_III_REases	20834797	GCF_000009545.1_NC_012004.1_RM_Type_III_1108	1163180	1165687	RM	RM_Type_III
GCF_000009545.1	GCF_000009545.1_NC_012004.1_267	GCF_000009545.1_NC_012004.1	Type_I_REases	20833924	GCF_000009545.1_NC_012004.1_RM_Type_I_1106	277059	280154	RM	RM_Type_I
GCF_000009565.1	GCF_000009565.1_NC_012892.2_4214	GCF_000009565.1_NC_012892.2	Type_IV_REases	19749637	GCF_000009565.1_NC_012892.2_RM_Type_IV_5525	4494059	4494973	RM	RM_Type_IV
GCF_000009565.1	GCF_000009565.1_NC_012892.2_4213	GCF_000009565.1_NC_012892.2	Type_I_REases	19749636	GCF_000009565.1_NC_012892.2_RM_Type_I_5523	4490359	4493871	RM	RM_Type_I
GCF_000009565.1	GCF_000009565.1_NC_012892.2_843	GCF_000009565.1_NC_012892.2	NDT	19746266	GCF_000009565.1_NC_012892.2_Retron_II_601	877883	878806	Retron	Retron_II
GCF_000009565.1	GCF_000009565.1_NC_012892.2_844	GCF_000009565.1_NC_012892.2	RT_Tot	19746267	GCF_000009565.1_NC_012892.2_Retron_II_601	878969	879931	Retron	Retron_II
GCF_000009565.1	GCF_000009565.1_NC_012892.2_4211	GCF_000009565.1_NC_012892.2	Type_I_S	19749634	GCF_000009565.1_NC_012892.2_RM_Type_I_5523	4487853	4488572	RM	RM_Type_I
GCF_000009565.1	GCF_000009565.1_NC_012892.2_4212	GCF_000009565.1_NC_012892.2	Type_I_MTases	19749635	GCF_000009565.1_NC_012892.2_RM_Type_I_5523	4488569	4490158	RM	RM_Type_I
GCF_000009565.1	GCF_000009565.1_NC_012892.2_4207	GCF_000009565.1_NC_012892.2	Type_IV_REases	19749630	GCF_000009565.1_NC_012892.2_RM_Type_IV_5524	4484262	4485641	RM	RM_Type_IV
GCF_000009565.1	GCF_000009565.1_NC_012892.2_4209	GCF_000009565.1_NC_012892.2	Type_I_S	19749632	GCF_000009565.1_NC_012892.2_RM_Type_I_5523	4486372	4487082	RM	RM_Type_I
GCF_000009565.1	GCF_000009565.1_NC_012892.2_4206	GCF_000009565.1_NC_012892.2	Type_IV_REases	19749629	GCF_000009565.1_NC_012892.2_RM_Type_IV_5524	4483216	4484262	RM	RM_Type_IV
GCF_000009585.1	GCF_000009585.1_NC_017333.1_2182	GCF_000009585.1_NC_017333.1	ThsB_Global	15429780	GCF_000009585.1_NC_017333.1_Thoeris_I_2	2272411	2273445	Thoeris	Thoeris_I
GCF_000009585.1	GCF_000009585.1_NC_017333.1_2535	GCF_000009585.1_NC_017333.1	Type_II_REases	15430133	GCF_000009585.1_NC_017333.1_RM_Type_II_13673	2625780	2626709	RM	RM_Type_II
GCF_000009585.1	GCF_000009585.1_NC_017333.1_2181	GCF_000009585.1_NC_017333.1	ThsB_Global	15429779	GCF_000009585.1_NC_017333.1_Thoeris_I_2	2271775	2272383	Thoeris	Thoeris_I
GCF_000009585.1	GCF_000009585.1_NC_017333.1_2183	GCF_000009585.1_NC_017333.1	ThsA_new_grand	15429781	GCF_000009585.1_NC_017333.1_Thoeris_I_2	2273539	2275008	Thoeris	Thoeris_I
GCF_000009585.1	GCF_000009585.1_NC_017333.1_2536	GCF_000009585.1_NC_017333.1	Type_II_MTases	15430134	GCF_000009585.1_NC_017333.1_RM_Type_II_13673	2626805	2627998	RM	RM_Type_II
GCF_000009625.1	GCF_000009625.1_NC_002678.2_6293	GCF_000009625.1_NC_002678.2	Type_II_MTases	86328	GCF_000009625.1_NC_002678.2_RM_Type_II_15046	6585078	6586256	RM	RM_Type_II
GCF_000009625.1	GCF_000009625.1_NC_002678.2_6443	GCF_000009625.1_NC_002678.2	GajA	86478	GCF_000009625.1_NC_002678.2_Gaj_7	6708240	6710066	Gabija	Gabija
GCF_000009625.1	GCF_000009625.1_NC_002678.2_6444	GCF_000009625.1_NC_002678.2	GajB_2	86479	GCF_000009625.1_NC_002678.2_Gaj_7	6710050	6711819	Gabija	Gabija
GCF_000009625.1	GCF_000009625.1_NC_002678.2_6294	GCF_000009625.1_NC_002678.2	Type_II_REases	86329	GCF_000009625.1_NC_002678.2_RM_Type_II_15046	6586222	6587214	RM	RM_Type_II
GCF_000009645.1	GCF_000009645.1_NC_002745.2_2161	GCF_000009645.1_NC_002745.2	PRTase	15432527	GCF_000009645.1_NC_002745.2_Retron_III_987	2284611	2285258	Retron	Retron_III
GCF_000009645.1	GCF_000009645.1_NC_002745.2_364	GCF_000009645.1_NC_002745.2	Abi_2	15430730	GCF_000009645.1_NC_002745.2_Abi2_1121	413266	414204	Abi2	Abi2
GCF_000009645.1	GCF_000009645.1_NC_002745.2_2159	GCF_000009645.1_NC_002745.2	RT_Tot	15432525	GCF_000009645.1_NC_002745.2_Retron_III_987	2282721	2283737	Retron	Retron_III
GCF_000009645.1	GCF_000009645.1_NC_002745.2_2160	GCF_000009645.1_NC_002745.2	PRTase	15432526	GCF_000009645.1_NC_002745.2_Retron_III_987	2283982	2284611	Retron	Retron_III
GCF_000009645.1	GCF_000009645.1_NC_002745.2_73	GCF_000009645.1_NC_002745.2	Stk2	15430439	GCF_000009645.1_NC_002745.2_Stk2_1122	85585	87093	Stk2	Stk2
GCF_000009665.1	GCF_000009665.1_NC_002758.2_813	GCF_000009665.1_NC_002758.2	Abi_2	15433902	GCF_000009665.1_NC_002758.2_Abi2_1124	878889	879857	Abi2	Abi2
GCF_000009665.1	GCF_000009665.1_NC_002758.2_364	GCF_000009665.1_NC_002758.2	Abi_2	15433453	GCF_000009665.1_NC_002758.2_Abi2_1123	413223	414161	Abi2	Abi2
GCF_000009665.1	GCF_000009665.1_NC_002758.2_73	GCF_000009665.1_NC_002758.2	Stk2	15433162	GCF_000009665.1_NC_002758.2_Stk2_1126	85546	87054	Stk2	Stk2
GCF_000009665.1	GCF_000009665.1_NC_002758.2_414	GCF_000009665.1_NC_002758.2	GajA	15433503	GCF_000009665.1_NC_002758.2_Gaj_4	457910	460099	Gabija	Gabija
GCF_000009665.1	GCF_000009665.1_NC_002758.2_2265	GCF_000009665.1_NC_002758.2	PRTase	15435354	GCF_000009665.1_NC_002758.2_Retron_III_988	2354111	2354758	Retron	Retron_III
GCF_000009665.1	GCF_000009665.1_NC_002758.2_413	GCF_000009665.1_NC_002758.2	GajB_2	15433502	GCF_000009665.1_NC_002758.2_Gaj_4	456120	457913	Gabija	Gabija
GCF_000009665.1	GCF_000009665.1_NC_002758.2_2263	GCF_000009665.1_NC_002758.2	RT_Tot	15435352	GCF_000009665.1_NC_002758.2_Retron_III_988	2352221	2353237	Retron	Retron_III
GCF_000009665.1	GCF_000009665.1_NC_002758.2_2264	GCF_000009665.1_NC_002758.2	PRTase	15435353	GCF_000009665.1_NC_002758.2_Retron_III_988	2353482	2354111	Retron	Retron_III
GCF_000009705.1	GCF_000009705.1_NC_003240.1_5644	GCF_000009705.1_NC_003240.1	E2	14542246	GCF_000009705.1_NC_003240.1_CBASS_II_1096	4437	4931	CBASS	CBASS_II
GCF_000009705.1	GCF_000009705.1_NC_003240.1_5643	GCF_000009705.1_NC_003240.1	Cyclase_II	14542245	GCF_000009705.1_NC_003240.1_CBASS_II_1096	3368	4456	CBASS	CBASS_II
GCF_000009705.1	GCF_000009705.1_NC_003240.1_5817	GCF_000009705.1_NC_003240.1	PtuB	14542419	GCF_000009705.1_NC_003240.1_Septu_3	180739	181326	Septu	Septu
GCF_000009705.1	GCF_000009705.1_NC_003240.1_5818	GCF_000009705.1_NC_003240.1	PtuA	14542420	GCF_000009705.1_NC_003240.1_Septu_3	181332	182465	Septu	Septu
GCF_000009705.1	GCF_000009705.1_NC_003240.1_5641	GCF_000009705.1_NC_003240.1	AG_E1_ThiF	14542243	GCF_000009705.1_NC_003240.1_CBASS_II_1096	1121	2548	CBASS	CBASS_II
GCF_000009705.1	GCF_000009705.1_NC_003240.1_5645	GCF_000009705.1_NC_003240.1	Sensing_SAVED	14542247	GCF_000009705.1_NC_003240.1_CBASS_II_1096	4928	6382	CBASS	CBASS_II
GCF_000009705.1	GCF_000009705.1_NC_003272.1_3559	GCF_000009705.1_NC_003272.1	Type_II_MTases	14540161	GCF_000009705.1_NC_003272.1_RM_Type_II_2135	4382796	4384244	RM	RM_Type_II
GCF_000009705.1	GCF_000009705.1_NC_003272.1_911	GCF_000009705.1_NC_003272.1	Type_II_MTases	14537513	GCF_000009705.1_NC_003272.1_RM_Type_II_2134	1086196	1087629	RM	RM_Type_II
GCF_000009705.1	GCF_000009705.1_NC_003272.1_1442	GCF_000009705.1_NC_003272.1	csm3gr7_III-A_III-D_10	14538044	GCF_000009705.1_NC_003272.1_CAS_Class1-Subtype-III-D_1531	1740373	1741131	Cas	CAS_Class1-Subtype-III-D
GCF_000009705.1	GCF_000009705.1_NC_003272.1_1433	GCF_000009705.1_NC_003272.1	cas1_I_II_III_IV_V_VI_8	14538035	GCF_000009705.1_NC_003272.1_CAS_Class1-Subtype-III-D_1531	1729649	1731655	Cas	CAS_Class1-Subtype-III-D
GCF_000009705.1	GCF_000009705.1_NC_003272.1_1435	GCF_000009705.1_NC_003272.1	csx21_III-D_1	14538037	GCF_000009705.1_NC_003272.1_CAS_Class1-Subtype-III-D_1531	1734362	1735078	Cas	CAS_Class1-Subtype-III-D
GCF_000009705.1	GCF_000009705.1_NC_003272.1_1443	GCF_000009705.1_NC_003272.1	cas10_III_6	14538045	GCF_000009705.1_NC_003272.1_CAS_Class1-Subtype-III-D_1531	1741128	1743494	Cas	CAS_Class1-Subtype-III-D
GCF_000009705.1	GCF_000009705.1_NC_003272.1_370	GCF_000009705.1_NC_003272.1	cas1_I_II_III_IV_V_VI_8	14536972	GCF_000009705.1_NC_003272.1_CAS_Cluster_1536	443837	444847	Cas	CAS_Cluster
GCF_000009705.1	GCF_000009705.1_NC_003272.1_4511	GCF_000009705.1_NC_003272.1	Type_I_S	14541113	GCF_000009705.1_NC_003272.1_RM_Type_I_2133	5499577	5500749	RM	RM_Type_I
GCF_000009705.1	GCF_000009705.1_NC_003272.1_1438	GCF_000009705.1_NC_003272.1	csm3gr7_III-A_III-D_10	14538040	GCF_000009705.1_NC_003272.1_CAS_Class1-Subtype-III-D_1531	1736660	1737673	Cas	CAS_Class1-Subtype-III-D
GCF_000009705.1	GCF_000009705.1_NC_003272.1_1439	GCF_000009705.1_NC_003272.1	csm3gr7_III-A_III-D_2	14538041	GCF_000009705.1_NC_003272.1_CAS_Class1-Subtype-III-D_1531	1737678	1738604	Cas	CAS_Class1-Subtype-III-D
GCF_000009705.1	GCF_000009705.1_NC_003272.1_1533	GCF_000009705.1_NC_003272.1	cas1_I_II_III_IV_V_VI_1	14538135	GCF_000009705.1_NC_003272.1_CAS_Class1-Subtype-I-D_1530	1834184	1835185	Cas	CAS_Class1-Subtype-I-D
GCF_000009705.1	GCF_000009705.1_NC_003272.1_1535	GCF_000009705.1_NC_003272.1	cas2_I_II_III_IV_V_VI_3	14538137	GCF_000009705.1_NC_003272.1_CAS_Class1-Subtype-I-D_1530	1836266	1836556	Cas	CAS_Class1-Subtype-I-D
GCF_000009705.1	GCF_000009705.1_NC_003272.1_3545	GCF_000009705.1_NC_003272.1	Type_I_REases	14540147	GCF_000009705.1_NC_003272.1_RM_Type_I_2132	4368583	4370913	RM	RM_Type_I
GCF_000009705.1	GCF_000009705.1_NC_003272.1_2147	GCF_000009705.1_NC_003272.1	ThsA_new_petit	14538749	GCF_000009705.1_NC_003272.1_Thoeris_II_333	2639516	2639842	Thoeris	Thoeris_II
GCF_000009705.1	GCF_000009705.1_NC_003272.1_2148	GCF_000009705.1_NC_003272.1	ThsB_Global	14538750	GCF_000009705.1_NC_003272.1_Thoeris_II_333	2640422	2640982	Thoeris	Thoeris_II
GCF_000009705.1	GCF_000009705.1_NC_003272.1_2623	GCF_000009705.1_NC_003272.1	Type_I_REases	14539225	GCF_000009705.1_NC_003272.1_RM_Type_I_2130	3276293	3276832	RM	RM_Type_I
GCF_000009705.1	GCF_000009705.1_NC_003272.1_2626	GCF_000009705.1_NC_003272.1	Type_I_S	14539228	GCF_000009705.1_NC_003272.1_RM_Type_I_2130	3277624	3278901	RM	RM_Type_I
GCF_000009705.1	GCF_000009705.1_NC_003272.1_2627	GCF_000009705.1_NC_003272.1	Type_I_MTases	14539229	GCF_000009705.1_NC_003272.1_RM_Type_I_2130	3278898	3280871	RM	RM_Type_I
GCF_000009705.1	GCF_000009705.1_NC_003272.1_1437	GCF_000009705.1_NC_003272.1	csx19_III-D_1	14538039	GCF_000009705.1_NC_003272.1_CAS_Class1-Subtype-III-D_1531	1736145	1736672	Cas	CAS_Class1-Subtype-III-D
GCF_000009705.1	GCF_000009705.1_NC_003272.1_2894	GCF_000009705.1_NC_003272.1	RT_Tot	14539496	GCF_000009705.1_NC_003272.1_Retron_VI_691	3602089	3603003	Retron	Retron_VI
GCF_000009705.1	GCF_000009705.1_NC_003272.1_2895	GCF_000009705.1_NC_003272.1	HTH	14539497	GCF_000009705.1_NC_003272.1_Retron_VI_691	3602990	3603298	Retron	Retron_VI
GCF_000009705.1	GCF_000009705.1_NC_003272.1_3403	GCF_000009705.1_NC_003272.1	Type_I_REases	14540005	GCF_000009705.1_NC_003272.1_RM_Type_I_2131	4191316	4193646	RM	RM_Type_I
GCF_000009705.1	GCF_000009705.1_NC_003272.1_3405	GCF_000009705.1_NC_003272.1	Type_I_MTases	14540007	GCF_000009705.1_NC_003272.1_RM_Type_I_2131	4194672	4196114	RM	RM_Type_I
GCF_000009705.1	GCF_000009705.1_NC_003272.1_3407	GCF_000009705.1_NC_003272.1	Type_I_S	14540009	GCF_000009705.1_NC_003272.1_RM_Type_I_2131	4196493	4197731	RM	RM_Type_I
GCF_000009705.1	GCF_000009705.1_NC_003272.1_3541	GCF_000009705.1_NC_003272.1	cas12k_V-K_1	14540143	GCF_000009705.1_NC_003272.1_CAS_Class2-Subtype-V-K_1535	4363025	4364944	Cas	CAS_Class2-Subtype-V-K
GCF_000009705.1	GCF_000009705.1_NC_003272.1_4719	GCF_000009705.1_NC_003272.1	Type_II_REases	14541321	GCF_000009705.1_NC_003272.1_RM_Type_II_2137	5736328	5737017	RM	RM_Type_II
GCF_000009705.1	GCF_000009705.1_NC_003272.1_3547	GCF_000009705.1_NC_003272.1	Type_I_MTases	14540149	GCF_000009705.1_NC_003272.1_RM_Type_I_2132	4371939	4373393	RM	RM_Type_I
GCF_000009705.1	GCF_000009705.1_NC_003272.1_3552	GCF_000009705.1_NC_003272.1	Type_I_S	14540154	GCF_000009705.1_NC_003272.1_RM_Type_I_2132	4375640	4376749	RM	RM_Type_I
GCF_000009705.1	GCF_000009705.1_NC_003272.1_3558	GCF_000009705.1_NC_003272.1	Type_II_REases	14540160	GCF_000009705.1_NC_003272.1_RM_Type_II_2135	4381849	4382796	RM	RM_Type_II
GCF_000009705.1	GCF_000009705.1_NC_003272.1_1445	GCF_000009705.1_NC_003272.1	cas6_I_II_III_IV_V_VI_15	14538047	GCF_000009705.1_NC_003272.1_CAS_Class1-Subtype-III-D_1531	1744833	1745966	Cas	CAS_Class1-Subtype-III-D
GCF_000009705.1	GCF_000009705.1_NC_003272.1_1522	GCF_000009705.1_NC_003272.1	WYL_I_II_III_IV_V_VI_4	14538124	GCF_000009705.1_NC_003272.1_CAS_Class1-Subtype-I-D_1530	1822504	1823364	Cas	CAS_Class1-Subtype-I-D
GCF_000009705.1	GCF_000009705.1_NC_003272.1_1523	GCF_000009705.1_NC_003272.1	HTH_I-D_2	14538125	GCF_000009705.1_NC_003272.1_CAS_Class1-Subtype-I-D_1530	1823828	1824010	Cas	CAS_Class1-Subtype-I-D
GCF_000009705.1	GCF_000009705.1_NC_003272.1_371	GCF_000009705.1_NC_003272.1	cas2_I_II_III_IV_V_VI_5	14536973	GCF_000009705.1_NC_003272.1_CAS_Cluster_1536	444955	445239	Cas	CAS_Cluster
GCF_000009705.1	GCF_000009705.1_NC_003272.1_4321	GCF_000009705.1_NC_003272.1	Type_II_REases	14540923	GCF_000009705.1_NC_003272.1_RM_Type_II_2136	5284691	5285836	RM	RM_Type_II
GCF_000009705.1	GCF_000009705.1_NC_003272.1_4322	GCF_000009705.1_NC_003272.1	Type_II_MTases	14540924	GCF_000009705.1_NC_003272.1_RM_Type_II_2136	5285817	5286704	RM	RM_Type_II
GCF_000009705.1	GCF_000009705.1_NC_003272.1_4513	GCF_000009705.1_NC_003272.1	Type_I_REases	14541115	GCF_000009705.1_NC_003272.1_RM_Type_I_2133	5501459	5504471	RM	RM_Type_I
GCF_000009705.1	GCF_000009705.1_NC_003272.1_4716	GCF_000009705.1_NC_003272.1	Type_II_MTases	14541318	GCF_000009705.1_NC_003272.1_RM_Type_II_2137	5733911	5735155	RM	RM_Type_II
GCF_000009705.1	GCF_000009705.1_NC_003272.1_4717	GCF_000009705.1_NC_003272.1	Type_II_REases	14541319	GCF_000009705.1_NC_003272.1_RM_Type_II_2137	5735128	5735430	RM	RM_Type_II
GCF_000009705.1	GCF_000009705.1_NC_003272.1_1527	GCF_000009705.1_NC_003272.1	csc2gr7_I-D_1	14538129	GCF_000009705.1_NC_003272.1_CAS_Class1-Subtype-I-D_1530	1827611	1828645	Cas	CAS_Class1-Subtype-I-D
GCF_000009705.1	GCF_000009705.1_NC_003272.1_910	GCF_000009705.1_NC_003272.1	Type_II_REases	14537512	GCF_000009705.1_NC_003272.1_RM_Type_II_2134	1085500	1086192	RM	RM_Type_II
GCF_000009705.1	GCF_000009705.1_NC_003272.1_1441	GCF_000009705.1_NC_003272.1	csx10gr5_III-D_2	14538043	GCF_000009705.1_NC_003272.1_CAS_Class1-Subtype-III-D_1531	1739072	1740376	Cas	CAS_Class1-Subtype-III-D
GCF_000009705.1	GCF_000009705.1_NC_003272.1_1526	GCF_000009705.1_NC_003272.1	cas10d_I-D_9	14538128	GCF_000009705.1_NC_003272.1_CAS_Class1-Subtype-I-D_1530	1824897	1827590	Cas	CAS_Class1-Subtype-I-D
GCF_000009705.1	GCF_000009705.1_NC_003272.1_1532	GCF_000009705.1_NC_003272.1	cas4_I_II_III_IV_V_VI_1	14538134	GCF_000009705.1_NC_003272.1_CAS_Class1-Subtype-I-D_1530	1833470	1834060	Cas	CAS_Class1-Subtype-I-D
GCF_000009705.1	GCF_000009705.1_NC_003272.1_1528	GCF_000009705.1_NC_003272.1	csc1gr5_I-D_2	14538130	GCF_000009705.1_NC_003272.1_CAS_Class1-Subtype-I-D_1530	1828647	1829405	Cas	CAS_Class1-Subtype-I-D
GCF_000009705.1	GCF_000009705.1_NC_003272.1_1529	GCF_000009705.1_NC_003272.1	cas3_I-D_4	14538131	GCF_000009705.1_NC_003272.1_CAS_Class1-Subtype-I-D_1530	1829398	1831683	Cas	CAS_Class1-Subtype-I-D
GCF_000009705.1	GCF_000009705.1_NC_003272.1_1531	GCF_000009705.1_NC_003272.1	cas6_I_II_III_IV_V_VI_15	14538133	GCF_000009705.1_NC_003272.1_CAS_Class1-Subtype-I-D_1530	1832407	1833279	Cas	CAS_Class1-Subtype-I-D
GCF_000009705.1	GCF_000009705.1_NC_003272.1_4506	GCF_000009705.1_NC_003272.1	Type_I_MTases	14541108	GCF_000009705.1_NC_003272.1_RM_Type_I_2133	5496261	5497853	RM	RM_Type_I
GCF_000009705.1	GCF_000009705.1_NC_003272.1_2631	GCF_000009705.1_NC_003272.1	cas12k_V-K_1	14539233	GCF_000009705.1_NC_003272.1_CAS_Class2-Subtype-V-K_1534	3282086	3284110	Cas	CAS_Class2-Subtype-V-K
GCF_000009705.1	GCF_000009705.1_NC_003272.1_1440	GCF_000009705.1_NC_003272.1	csm2gr11_III-D_5	14538042	GCF_000009705.1_NC_003272.1_CAS_Class1-Subtype-III-D_1531	1738620	1739075	Cas	CAS_Class1-Subtype-III-D
GCF_000009705.1	GCF_000009705.1_NC_003276.1_5384	GCF_000009705.1_NC_003276.1	Type_IV_REases	14541986	GCF_000009705.1_NC_003276.1_RM_Type_IV_11646	136220	137137	RM	RM_Type_IV
GCF_000009725.1	GCF_000009725.1_NC_000911.1_1466	GCF_000009725.1_NC_000911.1	Type_IV_REases	8213905	GCF_000009725.1_NC_000911.1_RM_Type_IV_23314	1579624	1580538	RM	RM_Type_IV
GCF_000009725.1	GCF_000009725.1_NC_000911.1_93	GCF_000009725.1_NC_000911.1	Type_IV_REases	8212532	GCF_000009725.1_NC_000911.1_RM_Type_IV_23313	105151	106539	RM	RM_Type_IV
GCF_000009725.1	GCF_000009725.1_NC_005230.1_3328	GCF_000009725.1_NC_005230.1	csm3gr7_III_1	8215767	GCF_000009725.1_NC_005230.1_CAS_Class1-Subtype-III-D_392	58527	60902	Cas	CAS_Class1-Subtype-III-D
GCF_000009725.1	GCF_000009725.1_NC_005230.1_3329	GCF_000009725.1_NC_005230.1	cas10_III-D_3	8215768	GCF_000009725.1_NC_005230.1_CAS_Class1-Subtype-III-D_392	60905	62581	Cas	CAS_Class1-Subtype-III-D
GCF_000009725.1	GCF_000009725.1_NC_005230.1_3324	GCF_000009725.1_NC_005230.1	csm6_III_3	8215763	GCF_000009725.1_NC_005230.1_CAS_Class1-Subtype-III-D_392	52881	53996	Cas	CAS_Class1-Subtype-III-D
GCF_000009725.1	GCF_000009725.1_NC_005230.1_3323	GCF_000009725.1_NC_005230.1	csx1_III_9	8215762	GCF_000009725.1_NC_005230.1_CAS_Class1-Subtype-III-D_392	51537	52805	Cas	CAS_Class1-Subtype-III-D
GCF_000009725.1	GCF_000009725.1_NC_005230.1_3275	GCF_000009725.1_NC_005230.1	WYL_I_II_III_IV_V_VI_4	8215714	GCF_000009725.1_NC_005230.1_CAS_Class1-Subtype-I-D_390	5340	6284	Cas	CAS_Class1-Subtype-I-D
GCF_000009725.1	GCF_000009725.1_NC_005230.1_3276	GCF_000009725.1_NC_005230.1	cas3_I-D_4	8215715	GCF_000009725.1_NC_005230.1_CAS_Class1-Subtype-I-D_390	6349	8517	Cas	CAS_Class1-Subtype-I-D
GCF_000009725.1	GCF_000009725.1_NC_005230.1_3353	GCF_000009725.1_NC_005230.1	cas2_I_II_III_IV_V_VI_3	8215792	GCF_000009725.1_NC_005230.1_CAS_Class1-Subtype-III-B_391	89620	89898	Cas	CAS_Class1-Subtype-III-B
GCF_000009725.1	GCF_000009725.1_NC_005230.1_3327	GCF_000009725.1_NC_005230.1	csm3gr7_III_IV	8215766	GCF_000009725.1_NC_005230.1_CAS_Class1-Subtype-III-D_392	56954	58522	Cas	CAS_Class1-Subtype-III-D
GCF_000009725.1	GCF_000009725.1_NC_005230.1_3333	GCF_000009725.1_NC_005230.1	cas1_I_II_III_IV_V_VI_1	8215772	GCF_000009725.1_NC_005230.1_CAS_Class1-Subtype-III-D_392	64822	65832	Cas	CAS_Class1-Subtype-III-D
GCF_000009725.1	GCF_000009725.1_NC_005230.1_3334	GCF_000009725.1_NC_005230.1	cas2_I_II_III_IV_V_VI_3	8215773	GCF_000009725.1_NC_005230.1_CAS_Class1-Subtype-III-D_392	65842	66123	Cas	CAS_Class1-Subtype-III-D
GCF_000009725.1	GCF_000009725.1_NC_005230.1_3330	GCF_000009725.1_NC_005230.1	cas6_I_II_III_IV_V_VI_15	8215769	GCF_000009725.1_NC_005230.1_CAS_Class1-Subtype-III-D_392	62908	64011	Cas	CAS_Class1-Subtype-III-D
GCF_000009725.1	GCF_000009725.1_NC_005230.1_3346	GCF_000009725.1_NC_005230.1	cmr5gr11_III-B_5	8215785	GCF_000009725.1_NC_005230.1_CAS_Class1-Subtype-III-B_391	82196	82591	Cas	CAS_Class1-Subtype-III-B
GCF_000009725.1	GCF_000009725.1_NC_005230.1_3347	GCF_000009725.1_NC_005230.1	cmr4gr7_III-B_III-C_1	8215786	GCF_000009725.1_NC_005230.1_CAS_Class1-Subtype-III-B_391	82630	83409	Cas	CAS_Class1-Subtype-III-B
GCF_000009725.1	GCF_000009725.1_NC_005230.1_3349	GCF_000009725.1_NC_005230.1	cmr3gr5_III-B_III-C_5	8215788	GCF_000009725.1_NC_005230.1_CAS_Class1-Subtype-III-B_391	83905	85017	Cas	CAS_Class1-Subtype-III-B
GCF_000009725.1	GCF_000009725.1_NC_005230.1_3325	GCF_000009725.1_NC_005230.1	csm3gr7_III-D_2	8215764	GCF_000009725.1_NC_005230.1_CAS_Class1-Subtype-III-D_392	54005	56392	Cas	CAS_Class1-Subtype-III-D
GCF_000009725.1	GCF_000009725.1_NC_005230.1_3326	GCF_000009725.1_NC_005230.1	csx19_III-D_2	8215765	GCF_000009725.1_NC_005230.1_CAS_Class1-Subtype-III-D_392	56394	56975	Cas	CAS_Class1-Subtype-III-D
GCF_000009725.1	GCF_000009725.1_NC_005230.1_3352	GCF_000009725.1_NC_005230.1	cas1_I_II_III_IV_V_VI_1	8215791	GCF_000009725.1_NC_005230.1_CAS_Class1-Subtype-III-B_391	88627	89616	Cas	CAS_Class1-Subtype-III-B
GCF_000009725.1	GCF_000009725.1_NC_005230.1_3279	GCF_000009725.1_NC_005230.1	csc1gr5_I-D_2	8215718	GCF_000009725.1_NC_005230.1_CAS_Class1-Subtype-I-D_390	12674	13438	Cas	CAS_Class1-Subtype-I-D
GCF_000009725.1	GCF_000009725.1_NC_005230.1_3280	GCF_000009725.1_NC_005230.1	cas6_I_II_III_IV_V_VI_7	8215719	GCF_000009725.1_NC_005230.1_CAS_Class1-Subtype-I-D_390	13441	14229	Cas	CAS_Class1-Subtype-I-D
GCF_000009725.1	GCF_000009725.1_NC_005230.1_3277	GCF_000009725.1_NC_005230.1	cas10d_I-D_3	8215716	GCF_000009725.1_NC_005230.1_CAS_Class1-Subtype-I-D_390	8531	11458	Cas	CAS_Class1-Subtype-I-D
GCF_000009725.1	GCF_000009725.1_NC_005230.1_3278	GCF_000009725.1_NC_005230.1	csc2gr7_I-D_1	8215717	GCF_000009725.1_NC_005230.1_CAS_Class1-Subtype-I-D_390	11524	12513	Cas	CAS_Class1-Subtype-I-D
GCF_000009725.1	GCF_000009725.1_NC_005230.1_3283	GCF_000009725.1_NC_005230.1	cas2_I_II_III_IV_V_VI_3	8215722	GCF_000009725.1_NC_005230.1_CAS_Class1-Subtype-I-D_390	15813	16097	Cas	CAS_Class1-Subtype-I-D
GCF_000009725.1	GCF_000009725.1_NC_005230.1_3331	GCF_000009725.1_NC_005230.1	csx18_III_1	8215770	GCF_000009725.1_NC_005230.1_CAS_Class1-Subtype-III-D_392	64005	64319	Cas	CAS_Class1-Subtype-III-D
GCF_000009725.1	GCF_000009725.1_NC_005230.1_3345	GCF_000009725.1_NC_005230.1	cmr6gr7_III-B_1	8215784	GCF_000009725.1_NC_005230.1_CAS_Class1-Subtype-III-B_391	80203	81933	Cas	CAS_Class1-Subtype-III-B
GCF_000009725.1	GCF_000009725.1_NC_005230.1_3282	GCF_000009725.1_NC_005230.1	cas1_I_II_III_IV_V_VI_1	8215721	GCF_000009725.1_NC_005230.1_CAS_Class1-Subtype-I-D_390	14804	15781	Cas	CAS_Class1-Subtype-I-D
GCF_000009725.1	GCF_000009725.1_NC_005230.1_3350	GCF_000009725.1_NC_005230.1	cas10_III_1	8215789	GCF_000009725.1_NC_005230.1_CAS_Class1-Subtype-III-B_391	85199	88138	Cas	CAS_Class1-Subtype-III-B
GCF_000009725.1	GCF_000009725.1_NC_005230.1_3351	GCF_000009725.1_NC_005230.1	csx18_III_1	8215790	GCF_000009725.1_NC_005230.1_CAS_Class1-Subtype-III-B_391	88262	88630	Cas	CAS_Class1-Subtype-III-B
GCF_000009725.1	GCF_000009725.1_NC_005230.1_3281	GCF_000009725.1_NC_005230.1	cas4_I_II_III_IV_V_VI_1	8215720	GCF_000009725.1_NC_005230.1_CAS_Class1-Subtype-I-D_390	14222	14794	Cas	CAS_Class1-Subtype-I-D
GCF_000009725.1	GCF_000009725.1_NC_005231.1_3366	GCF_000009725.1_NC_005231.1	Type_I_REases	8215805	GCF_000009725.1_NC_005231.1_RM_Type_I_13674	43288	1914	RM	RM_Type_I
GCF_000009725.1	GCF_000009725.1_NC_005231.1_3367	GCF_000009725.1_NC_005231.1	DarG	8215806	GCF_000009725.1_NC_005231.1_DarTG_1556	1920	2966	DarTG	DarTG
GCF_000009725.1	GCF_000009725.1_NC_005231.1_3368	GCF_000009725.1_NC_005231.1	DarT	8215807	GCF_000009725.1_NC_005231.1_DarTG_1556	2983	3621	DarTG	DarTG
GCF_000009725.1	GCF_000009725.1_NC_005231.1_3375	GCF_000009725.1_NC_005231.1	Type_I_MTases	8215814	GCF_000009725.1_NC_005231.1_RM_Type_I_13674	6652	8619	RM	RM_Type_I
GCF_000009725.1	GCF_000009725.1_NC_005231.1_3372	GCF_000009725.1_NC_005231.1	Type_I_S	8215811	GCF_000009725.1_NC_005231.1_RM_Type_I_13674	4652	6046	RM	RM_Type_I
GCF_000009725.1	GCF_000009725.1_NC_005232.1_3607	GCF_000009725.1_NC_005232.1	Type_IV_REases	8216046	GCF_000009725.1_NC_005232.1_RM_Type_IV_13678	66033	68225	RM	RM_Type_IV
GCF_000009725.1	GCF_000009725.1_NC_005232.1_3636	GCF_000009725.1_NC_005232.1	Type_I_REases	8216075	GCF_000009725.1_NC_005232.1_RM_Type_I_13675	94710	97901	RM	RM_Type_I
GCF_000009725.1	GCF_000009725.1_NC_005232.1_3552	GCF_000009725.1_NC_005232.1	Type_IV_REases	8215991	GCF_000009725.1_NC_005232.1_RM_Type_IV_13677	11315	13507	RM	RM_Type_IV
GCF_000009725.1	GCF_000009725.1_NC_005232.1_3630	GCF_000009725.1_NC_005232.1	Type_I_MTases	8216069	GCF_000009725.1_NC_005232.1_RM_Type_I_13675	88430	89968	RM	RM_Type_I
GCF_000009725.1	GCF_000009725.1_NC_005232.1_3588	GCF_000009725.1_NC_005232.1	Type_IIG	8216027	GCF_000009725.1_NC_005232.1_RM_Type_IIG_13676	47827	51129	RM	RM_Type_IIG
GCF_000009725.1	GCF_000009725.1_NC_005232.1_3632	GCF_000009725.1_NC_005232.1	Type_I_S	8216071	GCF_000009725.1_NC_005232.1_RM_Type_I_13675	91096	92280	RM	RM_Type_I
GCF_000009745.1	GCF_000009745.1_NC_005139.1_243	GCF_000009745.1_NC_005139.1	Type_I_MTases	8216325	GCF_000009745.1_NC_005139.1_RM_Type_I_13680	277169	278746	RM	RM_Type_I
GCF_000009745.1	GCF_000009745.1_NC_005139.1_747	GCF_000009745.1_NC_005139.1	PrrC	8216829	GCF_000009745.1_NC_005139.1_PrrC_13679	818704	819915	PrrC	PrrC
GCF_000009745.1	GCF_000009745.1_NC_005139.1_748	GCF_000009745.1_NC_005139.1	Type_I_MTases	8216830	GCF_000009745.1_NC_005139.1_PrrC_13679	819932	821572	PrrC	PrrC
GCF_000009745.1	GCF_000009745.1_NC_005139.1_746	GCF_000009745.1_NC_005139.1	Type_I_S	8216828	GCF_000009745.1_NC_005139.1_PrrC_13679	817406	818707	PrrC	PrrC
GCF_000009745.1	GCF_000009745.1_NC_005139.1_2132	GCF_000009745.1_NC_005139.1	Type_I_S	8218214	GCF_000009745.1_NC_005139.1_RM_Type_I_13682	2216210	2216704	RM	RM_Type_I
GCF_000009745.1	GCF_000009745.1_NC_005139.1_1655	GCF_000009745.1_NC_005139.1	RT_Tot	8217737	GCF_000009745.1_NC_005139.1_Retron_I_B_989	1817739	1818857	Retron	Retron_I_B
GCF_000009745.1	GCF_000009745.1_NC_005139.1_2122	GCF_000009745.1_NC_005139.1	pVip	8218204	GCF_000009745.1_NC_005139.1_Viperin_1127	2200886	2201755	Viperin	Viperin
GCF_000009745.1	GCF_000009745.1_NC_005139.1_1020	GCF_000009745.1_NC_005139.1	Sp_dGTPase	8217102	GCF_000009745.1_NC_005139.1_dGTPase_1128	1119120	1120451	dGTPase	dGTPase
GCF_000009745.1	GCF_000009745.1_NC_005139.1_1635	GCF_000009745.1_NC_005139.1	2TM_5	8217717	GCF_000009745.1_NC_005139.1_CBASS_I_2197	1806407	1806997	CBASS	CBASS_I
GCF_000009745.1	GCF_000009745.1_NC_005139.1_2131	GCF_000009745.1_NC_005139.1	Type_I_REases	8218213	GCF_000009745.1_NC_005139.1_RM_Type_I_13682	2212470	2215532	RM	RM_Type_I
GCF_000009745.1	GCF_000009745.1_NC_005139.1_2133	GCF_000009745.1_NC_005139.1	Type_I_MTases	8218215	GCF_000009745.1_NC_005139.1_RM_Type_I_13682	2216705	2218195	RM	RM_Type_I
GCF_000009745.1	GCF_000009745.1_NC_005139.1_244	GCF_000009745.1_NC_005139.1	Type_I_S	8216326	GCF_000009745.1_NC_005139.1_RM_Type_I_13680	278743	279885	RM	RM_Type_I
GCF_000009745.1	GCF_000009745.1_NC_005139.1_2129	GCF_000009745.1_NC_005139.1	Type_I_MTases	8218211	GCF_000009745.1_NC_005139.1_RM_Type_I_13682	2208750	2210666	RM	RM_Type_I
GCF_000009745.1	GCF_000009745.1_NC_005139.1_242	GCF_000009745.1_NC_005139.1	Type_I_REases	8216324	GCF_000009745.1_NC_005139.1_RM_Type_I_13680	274758	277148	RM	RM_Type_I
GCF_000009745.1	GCF_000009745.1_NC_005139.1_1634	GCF_000009745.1_NC_005139.1	AG_cyclase	8217716	GCF_000009745.1_NC_005139.1_CBASS_I_2197	1805053	1806414	CBASS	CBASS_I
GCF_000009745.1	GCF_000009745.1_NC_005139.1_745	GCF_000009745.1_NC_005139.1	Type_I_REases	8216827	GCF_000009745.1_NC_005139.1_PrrC_13679	814327	817413	PrrC	PrrC
GCF_000009745.1	GCF_000009745.1_NC_005139.1_1654	GCF_000009745.1_NC_005139.1	ATPase_TOPRIM_COG3593	8217736	GCF_000009745.1_NC_005139.1_Retron_I_B_989	1815345	1817600	Retron	Retron_I_B
GCF_000009745.1	GCF_000009745.1_NC_005139.1_2127	GCF_000009745.1_NC_005139.1	Type_I_REases	8218209	GCF_000009745.1_NC_005139.1_RM_Type_I_13682	2204769	2207615	RM	RM_Type_I
GCF_000009745.1	GCF_000009745.1_NC_005139.1_2135	GCF_000009745.1_NC_005139.1	Type_I_MTases	8218217	GCF_000009745.1_NC_005139.1_RM_Type_I_13682	2219064	2220563	RM	RM_Type_I
GCF_000009745.1	GCF_000009745.1_NC_005140.1_3747	GCF_000009745.1_NC_005140.1	SIR2	8219829	GCF_000009745.1_NC_005140.1_Gao_Her_SIR_1085	778479	779720	Gao_Her	Gao_Her_SIR
GCF_000009745.1	GCF_000009745.1_NC_005140.1_4510	GCF_000009745.1_NC_005140.1	csx16_III-D_1	8220592	GCF_000009745.1_NC_005140.1_CAS_Class1-Subtype-III-D_399	1697291	1698520	Cas	CAS_Class1-Subtype-III-D
GCF_000009745.1	GCF_000009745.1_NC_005140.1_4498	GCF_000009745.1_NC_005140.1	csm3gr7_III-D_2	8220580	GCF_000009745.1_NC_005140.1_CAS_Class1-Subtype-III-D_399	1681789	1683951	Cas	CAS_Class1-Subtype-III-D
GCF_000009745.1	GCF_000009745.1_NC_005140.1_4497	GCF_000009745.1_NC_005140.1	cas6_I_II_III_IV_V_VI_17	8220579	GCF_000009745.1_NC_005140.1_CAS_Class1-Subtype-III-D_399	1680902	1681792	Cas	CAS_Class1-Subtype-III-D
GCF_000009745.1	GCF_000009745.1_NC_005140.1_4503	GCF_000009745.1_NC_005140.1	cas10_III-D_1	8220585	GCF_000009745.1_NC_005140.1_CAS_Class1-Subtype-III-D_399	1688075	1689850	Cas	CAS_Class1-Subtype-III-D
GCF_000009745.1	GCF_000009745.1_NC_005140.1_4505	GCF_000009745.1_NC_005140.1	RT_I_II_III_IV_V_VI_1	8220587	GCF_000009745.1_NC_005140.1_CAS_Class1-Subtype-III-D_399	1691704	1693776	Cas	CAS_Class1-Subtype-III-D
GCF_000009745.1	GCF_000009745.1_NC_005140.1_4509	GCF_000009745.1_NC_005140.1	csx16_III-D_1	8220591	GCF_000009745.1_NC_005140.1_CAS_Class1-Subtype-III-D_399	1696970	1697260	Cas	CAS_Class1-Subtype-III-D
GCF_000009745.1	GCF_000009745.1_NC_005140.1_4502	GCF_000009745.1_NC_005140.1	csm3gr7_III_1	8220584	GCF_000009745.1_NC_005140.1_CAS_Class1-Subtype-III-D_399	1687476	1688078	Cas	CAS_Class1-Subtype-III-D
GCF_000009745.1	GCF_000009745.1_NC_005140.1_3748	GCF_000009745.1_NC_005140.1	HerA_SIR2	8219830	GCF_000009745.1_NC_005140.1_Gao_Her_SIR_1085	779838	781535	Gao_Her	Gao_Her_SIR
GCF_000009745.1	GCF_000009745.1_NC_005140.1_4507	GCF_000009745.1_NC_005140.1	cas2_I_II_III_IV_V_VI_13	8220589	GCF_000009745.1_NC_005140.1_CAS_Class1-Subtype-III-D_399	1694069	1694347	Cas	CAS_Class1-Subtype-III-D
GCF_000009745.1	GCF_000009745.1_NC_005140.1_4501	GCF_000009745.1_NC_005140.1	csx10gr5_III-D_4	8220583	GCF_000009745.1_NC_005140.1_CAS_Class1-Subtype-III-D_399	1685902	1687479	Cas	CAS_Class1-Subtype-III-D
GCF_000009745.1	GCF_000009745.1_NC_005140.1_4511	GCF_000009745.1_NC_005140.1	csx1_III_3	8220593	GCF_000009745.1_NC_005140.1_CAS_Class1-Subtype-III-D_399	1698533	1699708	Cas	CAS_Class1-Subtype-III-D
GCF_000009745.1	GCF_000009745.1_NC_005140.1_4508	GCF_000009745.1_NC_005140.1	csx1_III_5	8220590	GCF_000009745.1_NC_005140.1_CAS_Class1-Subtype-III-D_399	1695361	1696662	Cas	CAS_Class1-Subtype-III-D
GCF_000009745.1	GCF_000009745.1_NC_005140.1_4499	GCF_000009745.1_NC_005140.1	csx19_III-D_6	8220581	GCF_000009745.1_NC_005140.1_CAS_Class1-Subtype-III-D_399	1683966	1684481	Cas	CAS_Class1-Subtype-III-D
GCF_000009745.1	GCF_000009745.1_NC_005140.1_4506	GCF_000009745.1_NC_005140.1	cas2_I_II_III_IV_V_VI_3	8220588	GCF_000009745.1_NC_005140.1_CAS_Class1-Subtype-III-D_399	1693776	1694060	Cas	CAS_Class1-Subtype-III-D
GCF_000009765.2	GCF_000009765.2_NC_003155.5_7396	GCF_000009765.2_NC_003155.5	JetA_II	94772	GCF_000009765.2_NC_003155.5_Wadjet_II_3379	8606063	8607682	Wadjet	Wadjet_II
GCF_000009765.2	GCF_000009765.2_NC_003155.5_3425	GCF_000009765.2_NC_003155.5	Type_IV_REases	90801	GCF_000009765.2_NC_003155.5_RM_Type_IV_11647	4117931	4119991	RM	RM_Type_IV
GCF_000009765.2	GCF_000009765.2_NC_003155.5_3035	GCF_000009765.2_NC_003155.5	DndE	90411	GCF_000009765.2_NC_003155.5_Dnd_ABCDE_240	3672466	3672846	Dnd	Dnd_ABCDE
GCF_000009765.2	GCF_000009765.2_NC_003155.5_7726	GCF_000009765.2_NC_003155.5	cas3_I_5	95102	GCF_000009765.2_NC_003155.5_CAS_Class1-Subtype-I-E_1539	8990281	8993157	Cas	CAS_Class1-Subtype-I-E
GCF_000009765.2	GCF_000009765.2_NC_003155.5_3039	GCF_000009765.2_NC_003155.5	DndA	90415	GCF_000009765.2_NC_003155.5_Dnd_ABCDE_240	3677808	3678962	Dnd	Dnd_ABCDE
GCF_000009765.2	GCF_000009765.2_NC_003155.5_3038	GCF_000009765.2_NC_003155.5	DndB	90414	GCF_000009765.2_NC_003155.5_Dnd_ABCDE_240	3676424	3677563	Dnd	Dnd_ABCDE
GCF_000009765.2	GCF_000009765.2_NC_003155.5_7725	GCF_000009765.2_NC_003155.5	cas8e_I-E_1	95101	GCF_000009765.2_NC_003155.5_CAS_Class1-Subtype-I-E_1539	8988473	8990044	Cas	CAS_Class1-Subtype-I-E
GCF_000009765.2	GCF_000009765.2_NC_003155.5_7398	GCF_000009765.2_NC_003155.5	JetC_II	94774	GCF_000009765.2_NC_003155.5_Wadjet_II_3379	8609016	8613215	Wadjet	Wadjet_II
GCF_000009765.2	GCF_000009765.2_NC_003155.5_3036	GCF_000009765.2_NC_003155.5	DndD	90412	GCF_000009765.2_NC_003155.5_Dnd_ABCDE_240	3672836	3674863	Dnd	Dnd_ABCDE
GCF_000009765.2	GCF_000009765.2_NC_003155.5_3037	GCF_000009765.2_NC_003155.5	DndC	90413	GCF_000009765.2_NC_003155.5_Dnd_ABCDE_240	3674850	3676427	Dnd	Dnd_ABCDE
GCF_000009765.2	GCF_000009765.2_NC_003155.5_3031	GCF_000009765.2_NC_003155.5	DndD	90407	GCF_000009765.2_NC_003155.5_Dnd_ABCDE_240	3664680	3666734	Dnd	Dnd_ABCDE
GCF_000009765.2	GCF_000009765.2_NC_003155.5_7721	GCF_000009765.2_NC_003155.5	cas6e_I_II_III_IV_V_VI_2	95097	GCF_000009765.2_NC_003155.5_CAS_Class1-Subtype-I-E_1539	8985002	8985670	Cas	CAS_Class1-Subtype-I-E
GCF_000009765.2	GCF_000009765.2_NC_003155.5_7399	GCF_000009765.2_NC_003155.5	JetD_II	94775	GCF_000009765.2_NC_003155.5_Wadjet_II_3379	8613212	8614549	Wadjet	Wadjet_II
GCF_000009765.2	GCF_000009765.2_NC_003155.5_7719	GCF_000009765.2_NC_003155.5	cas2_I-E_1	95095	GCF_000009765.2_NC_003155.5_CAS_Class1-Subtype-I-E_1539	8983673	8983984	Cas	CAS_Class1-Subtype-I-E
GCF_000009765.2	GCF_000009765.2_NC_003155.5_7720	GCF_000009765.2_NC_003155.5	cas1_I-E_1	95096	GCF_000009765.2_NC_003155.5_CAS_Class1-Subtype-I-E_1539	8984010	8984927	Cas	CAS_Class1-Subtype-I-E
GCF_000009765.2	GCF_000009765.2_NC_003155.5_7397	GCF_000009765.2_NC_003155.5	JetB_II	94773	GCF_000009765.2_NC_003155.5_Wadjet_II_3379	8607682	8609019	Wadjet	Wadjet_II
GCF_000009765.2	GCF_000009765.2_NC_003155.5_7722	GCF_000009765.2_NC_003155.5	cas5_I-E_13	95098	GCF_000009765.2_NC_003155.5_CAS_Class1-Subtype-I-E_1539	8985667	8986503	Cas	CAS_Class1-Subtype-I-E
GCF_000009765.2	GCF_000009765.2_NC_003155.5_7723	GCF_000009765.2_NC_003155.5	cas7_I-E_16	95099	GCF_000009765.2_NC_003155.5_CAS_Class1-Subtype-I-E_1539	8986500	8987678	Cas	CAS_Class1-Subtype-I-E
GCF_000009765.2	GCF_000009765.2_NC_003155.5_7724	GCF_000009765.2_NC_003155.5	cse2gr11_I-E_1	95100	GCF_000009765.2_NC_003155.5_CAS_Class1-Subtype-I-E_1539	8987744	8988430	Cas	CAS_Class1-Subtype-I-E
[truncated: 299,372+ more rows]
