# Supplementary material for: Systematic and quantitative view of the antiviral arsenal of prokaryotes
Source: Nat Commun. 2022 May 10;13:2561. doi: 10.1038/s41467-022-30269-9 (PMC9090908; doi:10.1038/s41467-022-30269-9)
Supplement: Supplementary file 12 — Dataset 8 [file 41467_2022_30269_MOESM12_ESM.xlsx]

## Sheet: Supplementary_Data_8_genus_per_
Sys	Nb	Genus
NixI	1	Vibrio
Rst_2TM_1TM_TIR	1	Escherichia
Rst_Old_Tin	1	Escherichia
Rst_RT-nitrilase-Tm	5
Pif	10
Rst_gop_beta_cll	10
RexAB	11
Stk2	14
RADAR	18
GasderMIN	20
Gao_Ape	23
Gao_Hhe	25
Rst_Hydrolase-3Tm	26
Gao_Upx	27
Rst_DUF4238	27
Rst_DprA-PPRT	32
Rst_3HP	34
Rst_TIR-NLR	34
Gao_TerY	35
Gao_Mza	35
Gao_Tmn	49
BstA	49
Viperin	54
Nhi	54
Gao_RL	55
Lit	59
Gao_Ppl	62
Rst_HelicaseDUF2290	73
Gao_Her	84
dGTPase	110
Dnd	112
Gao_Qat	119
Lamassu	123
DISARM	127
dCTPdeaminase	136
Dsr	148
Zorya	149
Thoeris	149
Druantia	150
PrrC	156
Kiwa	166
SspBCDE	166
AbiH	171
AVAST	198
DarTG	204
IetAS	216
Rst_PARIS	219
DRT	229
Hachiman	252
Shedu	255
Retron	338
Abi2	366
Septu	370
BREX	381
AbiEii	410
Wadjet	446
Gabija	452
CBASS	519
Cas	950
RM	1459
