# Supplementary material for: Systematic and quantitative view of the antiviral arsenal of prokaryotes
Source: Nat Commun. 2022 May 10;13:2561. doi: 10.1038/s41467-022-30269-9 (PMC9090908; doi:10.1038/s41467-022-30269-9)
Supplement: Supplementary file 13 — Dataset 9 [file 41467_2022_30269_MOESM13_ESM.xlsx]

## Sheet: Supplementary_Data_9_genus_with
Genus	Genome_without_system	Total_genome	Frequence_no_system
Blattabacterium	42	42	1
Buchnera	35	35	1
Candidatus_Sulcia	29	29	1
Chlamydia	164	164	1
Ehrlichia	21	21	1
Wolbachia	43	44	0.977273
Rickettsia	53	70	0.757143
Bordetella	559	767	0.728814
Polynucleobacter	10	16	0.625
Bartonella	19	34	0.558824
Borrelia	11	21	0.52381
Mesoplasma	8	17	0.470588
Candidatus_Planktophila	6	13	0.461538
Synechococcus	26	61	0.42623
Prochlorococcus	5	12	0.416667
Francisella	28	93	0.301075
Borreliella	7	24	0.291667
Spiroplasma	6	41	0.146341
Sulfitobacter	2	14	0.142857
Coxiella	2	15	0.133333
Pediococcus	6	47	0.12766
Microbacterium	6	50	0.12
Mycobacterium	42	413	0.101695
Polaribacter	1	10	0.1
Treponema	3	31	0.0967742
Levilactobacillus	2	21	0.0952381
Candidatus_Liberibacter	1	11	0.0909091
Deinococcus	2	23	0.0869565
Achromobacter	3	36	0.0833333
Dehalococcoides	2	25	0.08
Alcaligenes	1	13	0.0769231
Caulobacter	1	14	0.0714286
Chromobacterium	1	15	0.0666667
Cronobacter	1	15	0.0666667
Clavibacter	1	16	0.0625
Latilactobacillus	2	32	0.0625
Mammaliicoccus	1	17	0.0588235
Sinorhizobium	2	35	0.0571429
Leclercia	1	20	0.05
Aliarcobacter	1	21	0.047619
Lactiplantibacillus	7	153	0.0457516
Paracoccus	1	23	0.0434783
Mycoplasma	13	310	0.0419355
Sphingomonas	2	49	0.0408163
Brevibacterium	1	26	0.0384615
Haemophilus	4	106	0.0377358
Arthrobacter	1	27	0.037037
Weissella	1	28	0.0357143
Aeromonas	4	116	0.0344828
Nocardioides	1	30	0.0333333
Bacillus	25	784	0.0318878
Cutibacterium	1	33	0.030303
Paraburkholderia	1	34	0.0294118
Rhizobium	3	102	0.0294118
Halomonas	1	40	0.025
Enterococcus	7	292	0.0239726
Listeria	6	257	0.0233463
Lactococcus	2	88	0.0227273
Staphylococcus	18	837	0.0215054
Leuconostoc	1	49	0.0204082
Serratia	3	159	0.0188679
Lactobacillus	2	117	0.017094
Enterobacter	3	246	0.0121951
Legionella	1	128	0.0078125
Brucella	1	140	0.00714286
Streptococcus	5	771	0.00648508
Clostridium	1	156	0.00641026
Pseudomonas	4	772	0.00518135
Streptomyces	1	285	0.00350877
Corynebacterium	1	309	0.00323625
Escherichia	3	1700	0.00176471
