# Supplementary material for: Systematic and quantitative view of the antiviral arsenal of prokaryotes
Source: Nat Commun. 2022 May 10;13:2561. doi: 10.1038/s41467-022-30269-9 (PMC9090908; doi:10.1038/s41467-022-30269-9)
Supplement: Supplementary file 14 — Dataset 10 [file 41467_2022_30269_MOESM14_ESM.xlsx]

## Sheet: Supplementary_Data_10_prophage_
Unnamed: 0	genome_ID	seqname	dsDNAphage	ssDNA	max_score	max_score_group	length	hallmark	viral	cellular	ID	is_dsDNA	trim_bp_start	trim_bp_end	trim_pr	pr_full	arc	bac	euk	vir	mix	unaligned	group	shape	seqname_new	max_grp	max_grp_val	length2	Assembly
0	GCF_905219385.1	NZ_LR999860.1||2_partial	0.907	0	0.907	dsDNAphage	79247	10	30.8	17.3	GCF_905219385.1	True	2734732	2813978	0.907	0.427	0	17.3	0	30.8	33.8	18	dsDNAphage	linear	NZ_LR999860.1||2_partial	mix	33.8	79247	GCF_905219385.1
1	GCF_905219385.1	NZ_LR999860.1||1_partial	0.907	0	0.907	dsDNAphage	146546	21	35.5	30.6	GCF_905219385.1	True	86935	233480	0.907	0.427	0	30.6	0	35.5	15.1	18.8	dsDNAphage	linear	NZ_LR999860.1||1_partial	vir	35.5	146546	GCF_905219385.1
2	GCF_905219385.1	NZ_LR999860.1||0_partial	0.9	0	0.9	dsDNAphage	167478	10	34.9	26	GCF_905219385.1	True	1323292	1490769	0.9	0.427	0	26	0	34.9	22.8	16.3	dsDNAphage	linear	NZ_LR999860.1||0_partial	vir	34.9	167478	GCF_905219385.1
3	GCF_905219375.1	NZ_LR999861.1||2_partial	0.907	0	0.907	dsDNAphage	79248	10	30.8	17.3	GCF_905219375.1	True	2734932	2814179	0.907	0.44	0	17.3	0	30.8	33.8	18	dsDNAphage	linear	NZ_LR999861.1||2_partial	mix	33.8	79248	GCF_905219375.1
4	GCF_905219375.1	NZ_LR999861.1||1_partial	0.907	0	0.907	dsDNAphage	146546	21	35.5	30.6	GCF_905219375.1	True	86935	233480	0.907	0.44	0	30.6	0	35.5	15.1	18.8	dsDNAphage	linear	NZ_LR999861.1||1_partial	vir	35.5	146546	GCF_905219375.1
5	GCF_905219375.1	NZ_LR999861.1||0_partial	0.9	0	0.9	dsDNAphage	167478	10	34.9	26	GCF_905219375.1	True	1323284	1490761	0.9	0.44	0	26	0	34.9	22.8	16.3	dsDNAphage	linear	NZ_LR999861.1||0_partial	vir	34.9	167478	GCF_905219375.1
6	GCF_905188235.1	NZ_LR994655.1||2_partial	0.86	0	0.86	dsDNAphage	28417	1	21.7	17.4	GCF_905188235.1	True	3966583	3994999	0.86	0.28	0	17.4	0	21.7	28.3	32.6	dsDNAphage	linear	NZ_LR994655.1||2_partial	unaligned	32.6	28417	GCF_905188235.1
7	GCF_905188235.1	NZ_LR994655.1||1_partial	0.867	0	0.867	dsDNAphage	59779	13	28.4	35.1	GCF_905188235.1	True	928345	988123	0.867	0.28	0	35.1	0	28.4	31.1	5.4	dsDNAphage	linear	NZ_LR994655.1||1_partial	bac	35.1	59779	GCF_905188235.1
8	GCF_905188235.1	NZ_LR994655.1||0_partial	0.907	0	0.907	dsDNAphage	97084	15	25.4	30.3	GCF_905188235.1	True	1961694	2058777	0.907	0.28	0	30.3	0	25.4	18.9	25.4	dsDNAphage	linear	NZ_LR994655.1||0_partial	bac	30.3	97084	GCF_905188235.1
9	GCF_905142495.1	NZ_LR990741.1||0_partial	0.933	0	0.933	dsDNAphage	77749	18	30.5	26.3	GCF_905142495.1	True	2550880	2628628	0.933	0.213	0	26.3	0	30.5	11.6	31.6	dsDNAphage	circular	NZ_LR990741.1||0_partial	unaligned	31.6	77749	GCF_905142495.1
10	GCF_905142485.1	NZ_LR990736.1||1_partial	0.9	0	0.9	dsDNAphage	80101	17	34	26.6	GCF_905142485.1	True	3982596	4062696	0.9	0.293	0	26.6	0	34	18.1	21.3	dsDNAphage	linear	NZ_LR990736.1||1_partial	vir	34	80101	GCF_905142485.1
11	GCF_905142485.1	NZ_LR990736.1||0_partial	0.927	0	0.927	dsDNAphage	90256	18	27.6	33.3	GCF_905142485.1	True	4638473	4728728	0.927	0.293	0	33.3	0	27.6	14.3	24.8	dsDNAphage	linear	NZ_LR990736.1||0_partial	bac	33.3	90256	GCF_905142485.1
12	GCF_905142465.1	NZ_LR990739.1||0_partial	0.9	0	0.9	dsDNAphage	91115	18	29.2	30.2	GCF_905142465.1	True	4529043	4620157	0.9	0.213	0	30.2	0	29.2	14.2	26.4	dsDNAphage	linear	NZ_LR990739.1||0_partial	bac	30.2	91115	GCF_905142465.1
13	GCF_905071885.1	NZ_LR898867.1||3_partial	0.953	0	0.953	dsDNAphage	24628	10	37	32.6	GCF_905071885.1	True	671037	695664	0.953	0.333	0	32.6	0	37	21.7	8.7	dsDNAphage	linear	NZ_LR898867.1||3_partial	vir	37	24628	GCF_905071885.1
14	GCF_905071885.1	NZ_LR898867.1||2_partial	0.927	0	0.927	dsDNAphage	107059	7	34.3	20	GCF_905071885.1	True	3837297	3944355	0.927	0.333	0	20	0	34.3	20.7	25	dsDNAphage	linear	NZ_LR898867.1||2_partial	vir	34.3	107059	GCF_905071885.1
15	GCF_905071885.1	NZ_LR898867.1||1_partial	0.9	0	0.9	dsDNAphage	149713	7	29.5	26	GCF_905071885.1	True	3593902	3743614	0.9	0.333	0	26	0	29.5	16.8	27.7	dsDNAphage	linear	NZ_LR898867.1||1_partial	vir	29.5	149713	GCF_905071885.1
17	GCF_905071865.1	NZ_LR898868.1||0_partial	0.893	0	0.893	dsDNAphage	40346	6	22.8	50.9	GCF_905071865.1	True	1910324	1950669	0.893	0.313	0	50.9	0	22.8	21.1	5.3	dsDNAphage	linear	NZ_LR898868.1||0_partial	bac	50.9	40346	GCF_905071865.1
18	GCF_905071835.1	NZ_LR898874.1||6_partial	0.94	0	0.94	dsDNAphage	72019	17	33.3	34.5	GCF_905071835.1	True	1875886	1947904	0.94	0.567	0	34.5	0	33.3	14.3	17.9	dsDNAphage	linear	NZ_LR898874.1||6_partial	bac	34.5	72019	GCF_905071835.1
19	GCF_905071835.1	NZ_LR898874.1||5_partial	0.92	0.007	0.92	dsDNAphage	73962	14	29.5	42.9	GCF_905071835.1	True	2621533	2695494	0.92	0.567	0	42.9	0	29.5	16.2	11.4	dsDNAphage	linear	NZ_LR898874.1||5_partial	bac	42.9	73962	GCF_905071835.1
20	GCF_905071835.1	NZ_LR898874.1||4_partial	0.913	0	0.913	dsDNAphage	87603	19	34.7	35.6	GCF_905071835.1	True	1284816	1372418	0.913	0.567	0	35.6	0	34.7	21.2	8.5	dsDNAphage	linear	NZ_LR898874.1||4_partial	bac	35.6	87603	GCF_905071835.1
21	GCF_905071835.1	NZ_LR898874.1||3_partial	0.907	0	0.907	dsDNAphage	119980	18	32.2	32.2	GCF_905071835.1	True	3759516	3879495	0.907	0.567	0	32.2	0	32.2	27.8	7.8	dsDNAphage	linear	NZ_LR898874.1||3_partial	bac	32.2	119980	GCF_905071835.1
22	GCF_905071835.1	NZ_LR898874.1||2_partial	0.907	0	0.907	dsDNAphage	107646	14	30.9	44.9	GCF_905071835.1	True	2908280	3015925	0.907	0.567	0	44.9	0	30.9	15.4	8.8	dsDNAphage	linear	NZ_LR898874.1||2_partial	bac	44.9	107646	GCF_905071835.1
25	GCF_904866555.1	NZ_LR890731.1||full	0.993	0.147	0.993	dsDNAphage	8709	1	27.3	0	GCF_904866555.1	True	3	8711	0.993	0.993	0	0	0	27.3	0	72.7	dsDNAphage	linear	NZ_LR890731.1||full	unaligned	72.7	8709	GCF_904866555.1
26	GCF_904866555.1	NZ_LR890729.1||full	1	0.02	1	dsDNAphage	103827	13	55.3	4.4	GCF_904866555.1	True	3	103829	1	1	0	4.4	0	55.3	1.8	38.6	dsDNAphage	linear	NZ_LR890729.1||full	vir	55.3	103827	GCF_904866555.1
27	GCF_904866555.1	NZ_LR890727.1||0_partial	0.907	0	0.907	dsDNAphage	14389	1	44.8	34.5	GCF_904866555.1	True	1	14389	0.907	0.52	0	34.5	0	44.8	6.9	13.8	dsDNAphage	linear	NZ_LR890727.1||0_partial	vir	44.8	14389	GCF_904866555.1
28	GCF_904866555.1	NZ_LR890726.1||4_partial	0.9	0	0.9	dsDNAphage	34243	2	30.4	30.4	GCF_904866555.1	True	1225165	1259407	0.9	0.46	0	30.4	0	30.4	21.7	17.4	dsDNAphage	linear	NZ_LR890726.1||4_partial	bac	30.4	34243	GCF_904866555.1
29	GCF_904866555.1	NZ_LR890726.1||3_partial	0.887	0	0.887	dsDNAphage	41657	1	28.6	21.4	GCF_904866555.1	True	3875958	3917614	0.887	0.46	0	21.4	0	28.6	32.1	17.9	dsDNAphage	linear	NZ_LR890726.1||3_partial	mix	32.1	41657	GCF_904866555.1
30	GCF_904866555.1	NZ_LR890726.1||2_partial	0.873	0	0.873	dsDNAphage	62584	3	27.1	50	GCF_904866555.1	True	1476441	1539024	0.873	0.46	0	50	0	27.1	12.9	10	dsDNAphage	linear	NZ_LR890726.1||2_partial	bac	50	62584	GCF_904866555.1
31	GCF_904866555.1	NZ_LR890726.1||1_partial	0.9	0	0.9	dsDNAphage	109655	12	26	37.8	GCF_904866555.1	True	2628523	2738177	0.9	0.46	0	37.8	0	26	19.7	16.5	dsDNAphage	linear	NZ_LR890726.1||1_partial	bac	37.8	109655	GCF_904866555.1
33	GCF_904866535.1	NZ_LR890751.1||3_partial	0.9	0	0.9	dsDNAphage	86175	15	28	43	GCF_904866535.1	True	3149730	3235904	0.9	0.433	0	43	0	28	15.9	13.1	dsDNAphage	linear	NZ_LR890751.1||3_partial	bac	43	86175	GCF_904866535.1
34	GCF_904866535.1	NZ_LR890751.1||2_partial	0.9	0	0.9	dsDNAphage	99949	18	33.3	31.6	GCF_904866535.1	True	1188754	1288702	0.9	0.433	0	31.6	0	33.3	23.9	11.1	dsDNAphage	linear	NZ_LR890751.1||2_partial	vir	33.3	99949	GCF_904866535.1
35	GCF_904866535.1	NZ_LR890751.1||1_partial	0.907	0	0.907	dsDNAphage	116802	9	32.9	26.7	GCF_904866535.1	True	2973128	3089929	0.907	0.433	0	26.7	0	32.9	19.2	21.2	dsDNAphage	linear	NZ_LR890751.1||1_partial	vir	32.9	116802	GCF_904866535.1
36	GCF_904866535.1	NZ_LR890751.1||0_partial	0.9	0	0.9	dsDNAphage	177177	10	28.1	31.2	GCF_904866535.1	True	3521669	3698845	0.9	0.433	0	31.2	0	28.1	30.7	9.9	dsDNAphage	linear	NZ_LR890751.1||0_partial	bac	31.2	177177	GCF_904866535.1
38	GCF_904866505.1	NZ_LR890735.1||2_partial	0.9	0.007	0.9	dsDNAphage	145209	15	31.2	40.6	GCF_904866505.1	True	3113706	3258914	0.9	0.44	0	40.6	0	31.2	21.2	6.9	dsDNAphage	linear	NZ_LR890735.1||2_partial	bac	40.6	145209	GCF_904866505.1
39	GCF_904866505.1	NZ_LR890735.1||1_partial	0.927	0	0.927	dsDNAphage	151288	10	37.4	26.9	GCF_904866505.1	True	1384672	1535959	0.927	0.44	0	26.9	0	37.4	26.4	9.3	dsDNAphage	linear	NZ_LR890735.1||1_partial	vir	37.4	151288	GCF_904866505.1
40	GCF_904866505.1	NZ_LR890735.1||0_partial	0.907	0	0.907	dsDNAphage	146888	12	27.2	26.1	GCF_904866505.1	True	2692818	2839705	0.907	0.44	0	26.1	0	27.2	24.5	22.3	dsDNAphage	linear	NZ_LR890735.1||0_partial	vir	27.2	146888	GCF_904866505.1
41	GCF_904866495.1	NZ_LR890714.1||2_partial	0.9	0	0.9	dsDNAphage	140256	12	31.3	29.3	GCF_904866495.1	True	1416741	1556996	0.9	0.487	0	29.3	0	31.3	30	9.3	dsDNAphage	linear	NZ_LR890714.1||2_partial	vir	31.3	140256	GCF_904866495.1
42	GCF_904866495.1	NZ_LR890714.1||1_partial	0.9	0	0.9	dsDNAphage	137547	15	25	38.8	GCF_904866495.1	True	2793890	2931436	0.9	0.487	0	38.8	0	25	24.3	11.8	dsDNAphage	linear	NZ_LR890714.1||1_partial	bac	38.8	137547	GCF_904866495.1
44	GCF_904866485.1	NZ_LR890724.1||full	0.987	0	0.987	dsDNAphage	95813	10	57.4	7	GCF_904866485.1	True	1	95813	0.987	0.987	0	7	0	57.4	3.5	32.2	dsDNAphage	linear	NZ_LR890724.1||full	vir	57.4	95813	GCF_904866485.1
45	GCF_904866485.1	NZ_LR890722.1||2_partial	0.887	0	0.887	dsDNAphage	27881	3	19.6	30.4	GCF_904866485.1	True	1315512	1343392	0.887	0.36	0	30.4	0	19.6	19.6	30.4	dsDNAphage	linear	NZ_LR890722.1||2_partial	bac	30.4	27881	GCF_904866485.1
46	GCF_904866485.1	NZ_LR890722.1||1_partial	0.907	0	0.907	dsDNAphage	94847	8	37.1	27.6	GCF_904866485.1	True	2942329	3037175	0.907	0.36	0	27.6	0	37.1	15.5	19.8	dsDNAphage	linear	NZ_LR890722.1||1_partial	vir	37.1	94847	GCF_904866485.1
47	GCF_904866485.1	NZ_LR890722.1||0_partial	0.9	0	0.9	dsDNAphage	132099	13	29.3	38.6	GCF_904866485.1	True	3136145	3268243	0.9	0.36	0	38.6	0	29.3	20.7	11.4	dsDNAphage	linear	NZ_LR890722.1||0_partial	bac	38.6	132099	GCF_904866485.1
48	GCF_904866475.1	NZ_LR890710.1||2_partial	0.92	0	0.92	dsDNAphage	119314	18	31.1	28.8	GCF_904866475.1	True	3454219	3573532	0.92	0.42	0	28.8	0	31.1	29.5	10.6	dsDNAphage	linear	NZ_LR890710.1||2_partial	vir	31.1	119314	GCF_904866475.1
49	GCF_904866475.1	NZ_LR890710.1||1_partial	0.907	0	0.907	dsDNAphage	110404	9	31.1	28.8	GCF_904866475.1	True	1407754	1518157	0.907	0.42	0	28.8	0	31.1	30.3	9.8	dsDNAphage	linear	NZ_LR890710.1||1_partial	vir	31.1	110404	GCF_904866475.1
50	GCF_904866475.1	NZ_LR890710.1||0_partial	0.907	0.007	0.907	dsDNAphage	134449	9	31.5	34	GCF_904866475.1	True	2864077	2998525	0.907	0.42	0	34	0	31.5	12.3	22.2	dsDNAphage	linear	NZ_LR890710.1||0_partial	bac	34	134449	GCF_904866475.1
51	GCF_904866465.1	NZ_LR890719.1||0_partial	0.907	0	0.907	dsDNAphage	112727	9	27.6	40.2	GCF_904866465.1	True	2090754	2203480	0.907	0.267	0	40.2	0	27.6	15	17.3	dsDNAphage	linear	NZ_LR890719.1||0_partial	bac	40.2	112727	GCF_904866465.1
52	GCF_904866455.1	NZ_LR890693.1||5_partial	0.913	0	0.913	dsDNAphage	122191	21	31	45.2	GCF_904866455.1	True	1367524	1489714	0.913	0.527	0	45.2	0	31	17.5	6.3	dsDNAphage	linear	NZ_LR890693.1||5_partial	bac	45.2	122191	GCF_904866455.1
53	GCF_904866455.1	NZ_LR890693.1||4_partial	0.907	0	0.907	dsDNAphage	99536	18	35	41.6	GCF_904866455.1	True	1047721	1147256	0.907	0.527	0	41.6	0	35	8.8	14.6	dsDNAphage	linear	NZ_LR890693.1||4_partial	bac	41.6	99536	GCF_904866455.1
54	GCF_904866455.1	NZ_LR890693.1||3_partial	0.9	0	0.9	dsDNAphage	124408	16	32.6	35.5	GCF_904866455.1	True	444930	569337	0.9	0.527	0	35.5	0	32.6	20.6	11.3	dsDNAphage	linear	NZ_LR890693.1||3_partial	bac	35.5	124408	GCF_904866455.1
55	GCF_904866455.1	NZ_LR890693.1||2_partial	0.907	0.007	0.907	dsDNAphage	155643	13	31.2	35	GCF_904866455.1	True	1147365	1303007	0.907	0.527	0	35	0	31.2	18.1	15.6	dsDNAphage	linear	NZ_LR890693.1||2_partial	bac	35	155643	GCF_904866455.1
56	GCF_904866455.1	NZ_LR890693.1||1_partial	0.9	0.007	0.9	dsDNAphage	142427	19	32.3	41.5	GCF_904866455.1	True	281770	424196	0.9	0.527	0	41.5	0	32.3	18.9	7.3	dsDNAphage	linear	NZ_LR890693.1||1_partial	bac	41.5	142427	GCF_904866455.1
58	GCF_904866445.1	NZ_LR890708.1||full	0.993	0.02	0.993	dsDNAphage	53236	14	83.6	5.5	GCF_904866445.1	True	139	53374	0.993	0.993	0	5.5	0	83.6	0	10.9	dsDNAphage	linear	NZ_LR890708.1||full	vir	83.6	53236	GCF_904866445.1
59	GCF_904866445.1	NZ_LR890705.1||full	0.987	0	0.987	dsDNAphage	110803	13	53.3	4.9	GCF_904866445.1	True	1	110803	0.987	0.987	0	4.9	0	53.3	3.3	38.5	dsDNAphage	linear	NZ_LR890705.1||full	vir	53.3	110803	GCF_904866445.1
60	GCF_904866445.1	NZ_LR890704.1||0_partial	0.907	0	0.907	dsDNAphage	26686	1	15.4	30.8	GCF_904866445.1	True	1	26686	0.907	0.52	0	30.8	0	15.4	11.5	42.3	dsDNAphage	linear	NZ_LR890704.1||0_partial	unaligned	42.3	26686	GCF_904866445.1
61	GCF_904866445.1	NZ_LR890702.1||7_partial	0.88	0.007	0.88	dsDNAphage	17980	4	31.6	44.7	GCF_904866445.1	True	5439414	5457393	0.88	0.527	0	44.7	0	31.6	2.6	21.1	dsDNAphage	linear	NZ_LR890702.1||7_partial	bac	44.7	17980	GCF_904866445.1
62	GCF_904866445.1	NZ_LR890702.1||6_partial	0.827	0	0.827	dsDNAphage	78877	3	26.2	41.2	GCF_904866445.1	True	1998522	2077398	0.827	0.527	0	41.2	0	26.2	23.8	8.8	dsDNAphage	linear	NZ_LR890702.1||6_partial	bac	41.2	78877	GCF_904866445.1
63	GCF_904866445.1	NZ_LR890702.1||5_partial	0.913	0.007	0.913	dsDNAphage	82190	18	35.6	36.6	GCF_904866445.1	True	2924514	3006703	0.913	0.527	0	36.6	0	35.6	15.8	11.9	dsDNAphage	linear	NZ_LR890702.1||5_partial	bac	36.6	82190	GCF_904866445.1
64	GCF_904866445.1	NZ_LR890702.1||4_partial	0.9	0	0.9	dsDNAphage	111530	21	29.1	38.5	GCF_904866445.1	True	1	111530	0.9	0.527	0	38.5	0	29.1	25.6	6.8	dsDNAphage	linear	NZ_LR890702.1||4_partial	bac	38.5	111530	GCF_904866445.1
65	GCF_904866445.1	NZ_LR890702.1||3_partial	0.9	0	0.9	dsDNAphage	108942	9	31.2	29	GCF_904866445.1	True	266487	375428	0.9	0.527	0	29	0	31.2	24.6	15.2	dsDNAphage	linear	NZ_LR890702.1||3_partial	vir	31.2	108942	GCF_904866445.1
66	GCF_904866445.1	NZ_LR890702.1||2_partial	0.9	0	0.9	dsDNAphage	143632	15	25.7	41.2	GCF_904866445.1	True	3733925	3877556	0.9	0.527	0	41.2	0	25.7	24.3	8.8	dsDNAphage	linear	NZ_LR890702.1||2_partial	bac	41.2	143632	GCF_904866445.1
67	GCF_904866445.1	NZ_LR890702.1||1_partial	0.9	0	0.9	dsDNAphage	129387	11	29.1	39.7	GCF_904866445.1	True	2155220	2284606	0.9	0.527	0	39.7	0	29.1	21.2	9.9	dsDNAphage	linear	NZ_LR890702.1||1_partial	bac	39.7	129387	GCF_904866445.1
69	GCF_904866435.1	NZ_LR890691.1||0_partial	0.9	0.007	0.9	dsDNAphage	127239	9	32.2	30.3	GCF_904866435.1	True	2920857	3048095	0.9	0.287	0	30.3	0	32.2	19.1	18.4	dsDNAphage	linear	NZ_LR890691.1||0_partial	vir	32.2	127239	GCF_904866435.1
70	GCF_904866425.1	NZ_LR890665.1||1_partial	0.907	0.007	0.907	dsDNAphage	97498	10	37.8	25.2	GCF_904866425.1	True	2952554	3050051	0.907	0.36	0	25.2	0	37.8	19.3	17.6	dsDNAphage	linear	NZ_LR890665.1||1_partial	vir	37.8	97498	GCF_904866425.1
72	GCF_904866415.1	NZ_LR890686.1||0_partial	0.933	0	0.933	dsDNAphage	171175	11	32.8	41.4	GCF_904866415.1	True	1565693	1736867	0.933	0.273	0	41.4	0	32.8	19.5	6.3	dsDNAphage	linear	NZ_LR890686.1||0_partial	bac	41.4	171175	GCF_904866415.1
74	GCF_904866405.1	NZ_LR890679.1||2_partial	0.96	0	0.96	dsDNAphage	9943	1	11.5	30.8	GCF_904866405.1	True	927353	937295	0.96	0.413	0	30.8	0	11.5	15.4	42.3	dsDNAphage	linear	NZ_LR890679.1||2_partial	unaligned	42.3	9943	GCF_904866405.1
75	GCF_904866405.1	NZ_LR890679.1||1_partial	0.907	0	0.907	dsDNAphage	127616	11	26.4	32.9	GCF_904866405.1	True	3509553	3637168	0.907	0.413	0	32.9	0	26.4	32.1	8.6	dsDNAphage	linear	NZ_LR890679.1||1_partial	bac	32.9	127616	GCF_904866405.1
76	GCF_904866405.1	NZ_LR890679.1||0_partial	0.907	0	0.907	dsDNAphage	187312	21	37.3	26.2	GCF_904866405.1	True	2930783	3118094	0.907	0.413	0	26.2	0	37.3	15.6	20.9	dsDNAphage	linear	NZ_LR890679.1||0_partial	vir	37.3	187312	GCF_904866405.1
77	GCF_904866395.1	NZ_LR890669.1||1_partial	0.927	0	0.927	dsDNAphage	33098	1	25.4	18.6	GCF_904866395.1	True	3769477	3802574	0.927	0.36	0	18.6	0	25.4	30.5	25.4	dsDNAphage	linear	NZ_LR890669.1||1_partial	mix	30.5	33098	GCF_904866395.1
78	GCF_904866395.1	NZ_LR890669.1||0_partial	0.9	0	0.9	dsDNAphage	107953	6	27.2	41.6	GCF_904866395.1	True	1744939	1852891	0.9	0.36	0	41.6	0	27.2	21.6	9.6	dsDNAphage	linear	NZ_LR890669.1||0_partial	bac	41.6	107953	GCF_904866395.1
79	GCF_904866375.1	NZ_LR890624.1||3_partial	0.847	0	0.847	dsDNAphage	28966	1	21.4	23.8	GCF_904866375.1	True	4110152	4139117	0.847	0.287	0	23.8	0	21.4	38.1	16.7	dsDNAphage	linear	NZ_LR890624.1||3_partial	mix	38.1	28966	GCF_904866375.1
80	GCF_904866375.1	NZ_LR890624.1||2_partial	0.853	0	0.853	dsDNAphage	33672	4	19.6	39.2	GCF_904866375.1	True	3441378	3475049	0.853	0.287	0	39.2	0	19.6	25.5	15.7	dsDNAphage	linear	NZ_LR890624.1||2_partial	bac	39.2	33672	GCF_904866375.1
81	GCF_904866375.1	NZ_LR890624.1||1_partial	0.92	0	0.92	dsDNAphage	50184	4	33.8	32.4	GCF_904866375.1	True	641915	692098	0.92	0.287	0	32.4	0	33.8	23.5	10.3	dsDNAphage	linear	NZ_LR890624.1||1_partial	vir	33.8	50184	GCF_904866375.1
82	GCF_904866375.1	NZ_LR890624.1||0_partial	0.88	0	0.88	dsDNAphage	118828	14	27.3	44.7	GCF_904866375.1	True	3048307	3167134	0.88	0.287	0	44.7	0	27.3	17.4	10.6	dsDNAphage	linear	NZ_LR890624.1||0_partial	bac	44.7	118828	GCF_904866375.1
83	GCF_904866365.1	NZ_LR890658.1||1_partial	0.907	0	0.907	dsDNAphage	27277	1	12.1	24.1	GCF_904866365.1	True	1	27277	0.907	0.62	0	24.1	0	12.1	5.2	58.6	dsDNAphage	linear	NZ_LR890658.1||1_partial	unaligned	58.6	27277	GCF_904866365.1
84	GCF_904866365.1	NZ_LR890658.1||0_partial	0.94	0	0.94	dsDNAphage	35971	1	13.3	20	GCF_904866365.1	True	73654	109624	0.94	0.62	0	20	0	13.3	10	56.7	dsDNAphage	linear	NZ_LR890658.1||0_partial	unaligned	56.7	35971	GCF_904866365.1
85	GCF_904866365.1	NZ_LR890657.1||2_partial	0.913	0	0.913	dsDNAphage	54411	19	44.7	36.8	GCF_904866365.1	True	1838590	1893000	0.913	0.367	0	36.8	0	44.7	9.2	9.2	dsDNAphage	linear	NZ_LR890657.1||2_partial	vir	44.7	54411	GCF_904866365.1
86	GCF_904866365.1	NZ_LR890657.1||1_partial	0.92	0	0.92	dsDNAphage	66418	6	28	16	GCF_904866365.1	True	2326736	2393153	0.92	0.367	0	16	0	28	21	35	dsDNAphage	linear	NZ_LR890657.1||1_partial	unaligned	35	66418	GCF_904866365.1
87	GCF_904866365.1	NZ_LR890657.1||0_partial	0.907	0	0.907	dsDNAphage	124472	17	32.1	42.9	GCF_904866365.1	True	3328785	3453256	0.907	0.367	0	42.9	0	32.1	13.5	11.5	dsDNAphage	linear	NZ_LR890657.1||0_partial	bac	42.9	124472	GCF_904866365.1
88	GCF_904866345.1	NZ_LR890608.1||full	0.96	0	0.96	dsDNAphage	115276	13	58.5	5.4	GCF_904866345.1	True	1	115276	0.96	0.96	0	5.4	0	58.5	3.1	33.1	dsDNAphage	linear	NZ_LR890608.1||full	vir	58.5	115276	GCF_904866345.1
89	GCF_904866345.1	NZ_LR890606.1||3_partial	0.873	0.007	0.873	dsDNAphage	12274	2	22.6	51.6	GCF_904866345.1	True	2351680	2363953	0.873	0.48	0	51.6	0	22.6	12.9	12.9	dsDNAphage	linear	NZ_LR890606.1||3_partial	bac	51.6	12274	GCF_904866345.1
90	GCF_904866345.1	NZ_LR890606.1||2_partial	0.907	0	0.907	dsDNAphage	83758	15	39.2	37.3	GCF_904866345.1	True	2820468	2904225	0.907	0.48	0	37.3	0	39.2	18.6	4.9	dsDNAphage	linear	NZ_LR890606.1||2_partial	vir	39.2	83758	GCF_904866345.1
91	GCF_904866345.1	NZ_LR890606.1||1_partial	0.9	0	0.9	dsDNAphage	114765	13	25.8	40.6	GCF_904866345.1	True	2558813	2673577	0.9	0.48	0	40.6	0	25.8	24.2	9.4	dsDNAphage	linear	NZ_LR890606.1||1_partial	bac	40.6	114765	GCF_904866345.1
92	GCF_904866345.1	NZ_LR890606.1||0_partial	0.9	0	0.9	dsDNAphage	155612	16	32.8	38.5	GCF_904866345.1	True	3735208	3890819	0.9	0.48	0	38.5	0	32.8	17.8	10.9	dsDNAphage	linear	NZ_LR890606.1||0_partial	bac	38.5	155612	GCF_904866345.1
93	GCF_904866335.1	NZ_LR890648.1||3_partial	0.9	0	0.9	dsDNAphage	50376	6	30.6	29.2	GCF_904866335.1	True	3077413	3127788	0.9	0.433	0	29.2	0	30.6	11.1	29.2	dsDNAphage	linear	NZ_LR890648.1||3_partial	vir	30.6	50376	GCF_904866335.1
94	GCF_904866335.1	NZ_LR890648.1||2_partial	0.9	0	0.9	dsDNAphage	138133	7	32.2	34.2	GCF_904866335.1	True	3288687	3426819	0.9	0.433	0	34.2	0	32.2	23.3	10.3	dsDNAphage	linear	NZ_LR890648.1||2_partial	bac	34.2	138133	GCF_904866335.1
95	GCF_904866335.1	NZ_LR890648.1||1_partial	0.933	0	0.933	dsDNAphage	123945	9	36.7	30.7	GCF_904866335.1	True	3936775	4060719	0.933	0.433	0	30.7	0	36.7	21.3	11.3	dsDNAphage	linear	NZ_LR890648.1||1_partial	vir	36.7	123945	GCF_904866335.1
96	GCF_904866335.1	NZ_LR890648.1||0_partial	0.907	0	0.907	dsDNAphage	197561	11	24.5	37.5	GCF_904866335.1	True	2726421	2923981	0.907	0.433	0	37.5	0	24.5	28.2	9.7	dsDNAphage	linear	NZ_LR890648.1||0_partial	bac	37.5	197561	GCF_904866335.1
97	GCF_904866325.1	NZ_LR890638.1||full	0.987	0.02	0.987	dsDNAphage	53939	14	83.9	5.4	GCF_904866325.1	True	1	53939	0.987	0.987	0	5.4	0	83.9	0	10.7	dsDNAphage	linear	NZ_LR890638.1||full	vir	83.9	53939	GCF_904866325.1
98	GCF_904866325.1	NZ_LR890635.1||full	0.987	0	0.987	dsDNAphage	110803	13	53.3	4.9	GCF_904866325.1	True	1	110803	0.987	0.987	0	4.9	0	53.3	3.3	38.5	dsDNAphage	linear	NZ_LR890635.1||full	vir	53.3	110803	GCF_904866325.1
99	GCF_904866325.1	NZ_LR890634.1||0_partial	0.907	0	0.907	dsDNAphage	26686	1	15.4	30.8	GCF_904866325.1	True	1	26686	0.907	0.52	0	30.8	0	15.4	11.5	42.3	dsDNAphage	linear	NZ_LR890634.1||0_partial	unaligned	42.3	26686	GCF_904866325.1
100	GCF_904866325.1	NZ_LR890632.1||7_partial	0.88	0.007	0.88	dsDNAphage	17980	4	31.6	44.7	GCF_904866325.1	True	5436576	5454555	0.88	0.527	0	44.7	0	31.6	2.6	21.1	dsDNAphage	linear	NZ_LR890632.1||7_partial	bac	44.7	17980	GCF_904866325.1
101	GCF_904866325.1	NZ_LR890632.1||6_partial	0.827	0	0.827	dsDNAphage	78877	3	26.2	41.2	GCF_904866325.1	True	1997185	2076061	0.827	0.527	0	41.2	0	26.2	23.8	8.8	dsDNAphage	linear	NZ_LR890632.1||6_partial	bac	41.2	78877	GCF_904866325.1
102	GCF_904866325.1	NZ_LR890632.1||5_partial	0.913	0.007	0.913	dsDNAphage	82190	18	35.6	36.6	GCF_904866325.1	True	2922988	3005177	0.913	0.527	0	36.6	0	35.6	15.8	11.9	dsDNAphage	linear	NZ_LR890632.1||5_partial	bac	36.6	82190	GCF_904866325.1
103	GCF_904866325.1	NZ_LR890632.1||4_partial	0.9	0	0.9	dsDNAphage	111530	21	29.1	38.5	GCF_904866325.1	True	1	111530	0.9	0.527	0	38.5	0	29.1	25.6	6.8	dsDNAphage	linear	NZ_LR890632.1||4_partial	bac	38.5	111530	GCF_904866325.1
104	GCF_904866325.1	NZ_LR890632.1||3_partial	0.9	0	0.9	dsDNAphage	108942	9	31.2	29	GCF_904866325.1	True	266487	375428	0.9	0.527	0	29	0	31.2	24.6	15.2	dsDNAphage	linear	NZ_LR890632.1||3_partial	vir	31.2	108942	GCF_904866325.1
105	GCF_904866325.1	NZ_LR890632.1||2_partial	0.9	0	0.9	dsDNAphage	143632	15	25.7	41.2	GCF_904866325.1	True	3731087	3874718	0.9	0.527	0	41.2	0	25.7	24.3	8.8	dsDNAphage	linear	NZ_LR890632.1||2_partial	bac	41.2	143632	GCF_904866325.1
106	GCF_904866325.1	NZ_LR890632.1||1_partial	0.9	0	0.9	dsDNAphage	129198	11	29.5	40.3	GCF_904866325.1	True	2153883	2283080	0.9	0.527	0	40.3	0	29.5	21.5	8.7	dsDNAphage	linear	NZ_LR890632.1||1_partial	bac	40.3	129198	GCF_904866325.1
108	GCF_904866315.1	NZ_LR890643.1||1_partial	0.92	0	0.92	dsDNAphage	121734	9	34	24.8	GCF_904866315.1	True	3841391	3963124	0.92	0.353	0	24.8	0	34	17.6	23.5	dsDNAphage	linear	NZ_LR890643.1||1_partial	vir	34	121734	GCF_904866315.1
109	GCF_904866315.1	NZ_LR890643.1||0_partial	0.9	0	0.9	dsDNAphage	140346	10	32	25	GCF_904866315.1	True	2907526	3047871	0.9	0.353	0	25	0	32	18	25	dsDNAphage	linear	NZ_LR890643.1||0_partial	vir	32	140346	GCF_904866315.1
110	GCF_904866305.1	NZ_LR890656.1||full	0.267	0.947	0.947	ssDNA	1158	0	50	0	GCF_904866305.1	False	1	1158	0.947	0.947	0	0	0	50	0	50	ssDNA	linear	NZ_LR890656.1||full	vir	50	1158	GCF_904866305.1
111	GCF_904866305.1	NZ_LR890651.1||5_partial	0.9	0	0.9	dsDNAphage	102820	13	31.3	39.1	GCF_904866305.1	True	2627604	2730423	0.9	0.573	0	39.1	0	31.3	22.6	7	dsDNAphage	linear	NZ_LR890651.1||5_partial	bac	39.1	102820	GCF_904866305.1
112	GCF_904866305.1	NZ_LR890651.1||4_partial	0.9	0	0.9	dsDNAphage	86607	16	31.3	51.3	GCF_904866305.1	True	1999795	2086401	0.9	0.573	0	51.3	0	31.3	11.3	6.1	dsDNAphage	linear	NZ_LR890651.1||4_partial	bac	51.3	86607	GCF_904866305.1
113	GCF_904866305.1	NZ_LR890651.1||3_partial	0.907	0	0.907	dsDNAphage	168920	19	29.9	37.9	GCF_904866305.1	True	3271526	3440445	0.907	0.573	0	37.9	0	29.9	25.4	6.8	dsDNAphage	linear	NZ_LR890651.1||3_partial	bac	37.9	168920	GCF_904866305.1
114	GCF_904866305.1	NZ_LR890651.1||2_partial	0.9	0	0.9	dsDNAphage	171137	17	32.8	40.7	GCF_904866305.1	True	3838506	4009642	0.9	0.573	0	40.7	0	32.8	18	8.5	dsDNAphage	linear	NZ_LR890651.1||2_partial	bac	40.7	171137	GCF_904866305.1
117	GCF_904866295.1	NZ_LR890620.1||4_partial	0.867	0.007	0.867	dsDNAphage	56994	14	36.8	34.2	GCF_904866295.1	True	3058006	3114999	0.867	0.447	0	34.2	0	36.8	11.8	17.1	dsDNAphage	linear	NZ_LR890620.1||4_partial	vir	36.8	56994	GCF_904866295.1
118	GCF_904866295.1	NZ_LR890620.1||3_partial	0.927	0	0.927	dsDNAphage	108407	19	34.1	34.1	GCF_904866295.1	True	1159390	1267796	0.927	0.447	0	34.1	0	34.1	21.7	10.1	dsDNAphage	linear	NZ_LR890620.1||3_partial	bac	34.1	108407	GCF_904866295.1
119	GCF_904866295.1	NZ_LR890620.1||2_partial	0.9	0	0.9	dsDNAphage	120143	8	30.9	30.9	GCF_904866295.1	True	3255264	3375406	0.9	0.447	0	30.9	0	30.9	22.3	15.8	dsDNAphage	linear	NZ_LR890620.1||2_partial	bac	30.9	120143	GCF_904866295.1
120	GCF_904866295.1	NZ_LR890620.1||1_partial	0.9	0	0.9	dsDNAphage	133802	10	37.3	29	GCF_904866295.1	True	3906918	4040719	0.9	0.447	0	29	0	37.3	18.9	14.8	dsDNAphage	linear	NZ_LR890620.1||1_partial	vir	37.3	133802	GCF_904866295.1
121	GCF_904866295.1	NZ_LR890620.1||0_partial	0.9	0	0.9	dsDNAphage	165366	11	27	33.5	GCF_904866295.1	True	2706593	2871958	0.9	0.447	0	33.5	0	27	30.3	9.2	dsDNAphage	linear	NZ_LR890620.1||0_partial	bac	33.5	165366	GCF_904866295.1
122	GCF_904866285.1	NZ_LR890640.1||1_partial	0.9	0	0.9	dsDNAphage	88606	3	30.8	42.5	GCF_904866285.1	True	492439	581044	0.9	0.34	0	42.5	0	30.8	17.5	9.2	dsDNAphage	linear	NZ_LR890640.1||1_partial	bac	42.5	88606	GCF_904866285.1
123	GCF_904866285.1	NZ_LR890640.1||0_partial	0.9	0	0.9	dsDNAphage	113256	12	24.4	40.7	GCF_904866285.1	True	1714540	1827795	0.9	0.34	0	40.7	0	24.4	22.2	12.6	dsDNAphage	linear	NZ_LR890640.1||0_partial	bac	40.7	113256	GCF_904866285.1
124	GCF_904866275.1	NZ_LR890619.1||0_partial	0.92	0	0.92	dsDNAphage	23597	6	29.5	31.8	GCF_904866275.1	True	666242	689838	0.92	0.2	0	31.8	0	29.5	25	13.6	dsDNAphage	linear	NZ_LR890619.1||0_partial	bac	31.8	23597	GCF_904866275.1
125	GCF_904866255.1	NZ_LR890595.1||2_partial	0.887	0	0.887	dsDNAphage	30850	3	25.6	18.6	GCF_904866255.1	True	3893222	3924071	0.887	0.313	0	18.6	0	25.6	37.2	18.6	dsDNAphage	linear	NZ_LR890595.1||2_partial	mix	37.2	30850	GCF_904866255.1
126	GCF_904866255.1	NZ_LR890595.1||1_partial	0.84	0	0.84	dsDNAphage	30345	4	18.8	37.5	GCF_904866255.1	True	3441174	3471518	0.84	0.313	0	37.5	0	18.8	27.1	16.7	dsDNAphage	linear	NZ_LR890595.1||1_partial	bac	37.5	30345	GCF_904866255.1
127	GCF_904866255.1	NZ_LR890595.1||0_partial	0.913	0	0.913	dsDNAphage	85179	18	35.9	32	GCF_904866255.1	True	1176638	1261816	0.913	0.313	0	32	0	35.9	21.4	10.7	dsDNAphage	linear	NZ_LR890595.1||0_partial	vir	35.9	85179	GCF_904866255.1
128	GCF_904866235.1	NZ_LR890600.1||2_partial	0.993	0.033	0.993	dsDNAphage	14596	1	12.5	25	GCF_904866235.1	True	917713	932308	0.993	0.407	0	25	0	12.5	12.5	50	dsDNAphage	linear	NZ_LR890600.1||2_partial	unaligned	50	14596	GCF_904866235.1
129	GCF_904866235.1	NZ_LR890600.1||1_partial	0.907	0	0.907	dsDNAphage	127616	11	26.4	32.9	GCF_904866235.1	True	3509815	3637430	0.907	0.407	0	32.9	0	26.4	32.1	8.6	dsDNAphage	linear	NZ_LR890600.1||1_partial	bac	32.9	127616	GCF_904866235.1
130	GCF_904866235.1	NZ_LR890600.1||0_partial	0.9	0	0.9	dsDNAphage	186826	21	37.3	26.2	GCF_904866235.1	True	2931320	3118145	0.9	0.407	0	26.2	0	37.3	15.6	20.9	dsDNAphage	linear	NZ_LR890600.1||0_partial	vir	37.3	186826	GCF_904866235.1
131	GCF_904866225.1	NZ_LR890603.1||1_partial	0.9	0	0.9	dsDNAphage	115564	19	32.3	34.6	GCF_904866225.1	True	1111490	1227053	0.9	0.413	0	34.6	0	32.3	26	7.1	dsDNAphage	linear	NZ_LR890603.1||1_partial	bac	34.6	115564	GCF_904866225.1
132	GCF_904866225.1	NZ_LR890603.1||0_partial	0.9	0	0.9	dsDNAphage	117668	14	30.9	46	GCF_904866225.1	True	2750333	2868000	0.9	0.413	0	46	0	30.9	17.3	5.8	dsDNAphage	linear	NZ_LR890603.1||0_partial	bac	46	117668	GCF_904866225.1
133	GCF_904866215.1	NZ_LR890616.1||3_partial	0.88	0	0.88	dsDNAphage	45351	2	20	38.2	GCF_904866215.1	True	1302185	1347535	0.88	0.44	0	38.2	0	20	29.1	12.7	dsDNAphage	linear	NZ_LR890616.1||3_partial	bac	38.2	45351	GCF_904866215.1
134	GCF_904866215.1	NZ_LR890616.1||2_partial	0.9	0	0.9	dsDNAphage	93739	15	32.5	36.8	GCF_904866215.1	True	5177259	5270997	0.9	0.44	0	36.8	0	32.5	18.4	12.3	dsDNAphage	linear	NZ_LR890616.1||2_partial	bac	36.8	93739	GCF_904866215.1
135	GCF_904866215.1	NZ_LR890616.1||1_partial	0.907	0	0.907	dsDNAphage	107773	20	32.5	31.7	GCF_904866215.1	True	654229	762001	0.907	0.44	0	31.7	0	32.5	26.2	9.5	dsDNAphage	linear	NZ_LR890616.1||1_partial	vir	32.5	107773	GCF_904866215.1
136	GCF_904866215.1	NZ_LR890616.1||0_partial	0.893	0	0.893	dsDNAphage	199035	24	30.7	38.5	GCF_904866215.1	True	3121056	3320090	0.893	0.44	0	38.5	0	30.7	17.3	13.4	dsDNAphage	linear	NZ_LR890616.1||0_partial	bac	38.5	199035	GCF_904866215.1
137	GCF_904866205.1	NZ_LR890583.1||1_partial	0.913	0	0.913	dsDNAphage	27919	6	19.6	39.1	GCF_904866205.1	True	472842	500760	0.913	0.307	0	39.1	0	19.6	15.2	26.1	dsDNAphage	linear	NZ_LR890583.1||1_partial	bac	39.1	27919	GCF_904866205.1
138	GCF_904866205.1	NZ_LR890583.1||0_partial	0.9	0	0.9	dsDNAphage	154605	11	26.1	40.3	GCF_904866205.1	True	3143039	3297643	0.9	0.307	0	40.3	0	26.1	24.4	9.1	dsDNAphage	linear	NZ_LR890583.1||0_partial	bac	40.3	154605	GCF_904866205.1
140	GCF_904866195.1	NZ_LR890571.1||2_partial	0.887	0	0.887	dsDNAphage	27881	3	19.6	30.4	GCF_904866195.1	True	1314211	1342091	0.887	0.36	0	30.4	0	19.6	19.6	30.4	dsDNAphage	linear	NZ_LR890571.1||2_partial	bac	30.4	27881	GCF_904866195.1
141	GCF_904866195.1	NZ_LR890571.1||1_partial	0.907	0	0.907	dsDNAphage	94856	8	37.1	27.6	GCF_904866195.1	True	2941032	3035887	0.907	0.36	0	27.6	0	37.1	15.5	19.8	dsDNAphage	linear	NZ_LR890571.1||1_partial	vir	37.1	94856	GCF_904866195.1
142	GCF_904866195.1	NZ_LR890571.1||0_partial	0.9	0	0.9	dsDNAphage	132756	13	29.3	38.6	GCF_904866195.1	True	3134862	3267617	0.9	0.36	0	38.6	0	29.3	20.7	11.4	dsDNAphage	linear	NZ_LR890571.1||0_partial	bac	38.6	132756	GCF_904866195.1
143	GCF_904865845.1	NZ_LR890558.1||full	0.993	0.02	0.993	dsDNAphage	53776	13	83.3	5.6	GCF_904865845.1	True	1	53776	0.993	0.993	0	5.6	0	83.3	0	11.1	dsDNAphage	linear	NZ_LR890558.1||full	vir	83.3	53776	GCF_904865845.1
144	GCF_904865845.1	NZ_LR890556.1||2_partial	0.893	0	0.893	dsDNAphage	26589	3	20.5	29.5	GCF_904865845.1	True	5181728	5208316	0.893	0.36	0	29.5	0	20.5	18.2	31.8	dsDNAphage	linear	NZ_LR890556.1||2_partial	unaligned	31.8	26589	GCF_904865845.1
145	GCF_904865845.1	NZ_LR890556.1||1_partial	0.907	0	0.907	dsDNAphage	94856	8	37.1	27.6	GCF_904865845.1	True	1578367	1673222	0.907	0.36	0	27.6	0	37.1	15.5	19.8	dsDNAphage	linear	NZ_LR890556.1||1_partial	vir	37.1	94856	GCF_904865845.1
146	GCF_904865845.1	NZ_LR890556.1||0_partial	0.9	0	0.9	dsDNAphage	132756	13	29.3	38.6	GCF_904865845.1	True	1772196	1904951	0.9	0.36	0	38.6	0	29.3	20.7	11.4	dsDNAphage	linear	NZ_LR890556.1||0_partial	bac	38.6	132756	GCF_904865845.1
147	GCF_904865835.1	NZ_LR890508.1||3_partial	0.867	0	0.867	dsDNAphage	17294	1	23.5	29.4	GCF_904865835.1	True	1161777	1179070	0.867	0.493	0	29.4	0	23.5	14.7	32.4	dsDNAphage	linear	NZ_LR890508.1||3_partial	unaligned	32.4	17294	GCF_904865835.1
148	GCF_904865835.1	NZ_LR890508.1||2_partial	0.913	0.007	0.913	dsDNAphage	98673	13	36.1	34.4	GCF_904865835.1	True	1971654	2070326	0.913	0.493	0	34.4	0	36.1	22.1	7.4	dsDNAphage	linear	NZ_LR890508.1||2_partial	vir	36.1	98673	GCF_904865835.1
149	GCF_904865835.1	NZ_LR890508.1||1_partial	0.9	0	0.9	dsDNAphage	135651	22	30.6	41	GCF_904865835.1	True	1	135651	0.9	0.493	0	41	0	30.6	20.1	8.3	dsDNAphage	linear	NZ_LR890508.1||1_partial	bac	41	135651	GCF_904865835.1
150	GCF_904865835.1	NZ_LR890508.1||0_partial	0.907	0	0.907	dsDNAphage	185393	23	29.1	34.7	GCF_904865835.1	True	1349309	1534701	0.907	0.493	0	34.7	0	29.1	29.1	7	dsDNAphage	linear	NZ_LR890508.1||0_partial	bac	34.7	185393	GCF_904865835.1
151	GCF_904865825.1	NZ_LR890493.1||2_partial	0.887	0	0.887	dsDNAphage	27881	3	19.6	30.4	GCF_904865825.1	True	1335436	1363316	0.887	0.36	0	30.4	0	19.6	19.6	30.4	dsDNAphage	linear	NZ_LR890493.1||2_partial	bac	30.4	27881	GCF_904865825.1
152	GCF_904865825.1	NZ_LR890493.1||1_partial	0.907	0	0.907	dsDNAphage	94856	8	37.1	27.6	GCF_904865825.1	True	2943930	3038785	0.907	0.36	0	27.6	0	37.1	15.5	19.8	dsDNAphage	linear	NZ_LR890493.1||1_partial	vir	37.1	94856	GCF_904865825.1
153	GCF_904865825.1	NZ_LR890493.1||0_partial	0.9	0	0.9	dsDNAphage	132756	13	29.3	38.6	GCF_904865825.1	True	3137761	3270516	0.9	0.36	0	38.6	0	29.3	20.7	11.4	dsDNAphage	linear	NZ_LR890493.1||0_partial	bac	38.6	132756	GCF_904865825.1
154	GCF_904865815.1	NZ_LR890521.1||full	0.993	0.02	0.993	dsDNAphage	53943	15	83.9	5.4	GCF_904865815.1	True	1	53943	0.993	0.993	0	5.4	0	83.9	0	10.7	dsDNAphage	linear	NZ_LR890521.1||full	vir	83.9	53943	GCF_904865815.1
155	GCF_904865815.1	NZ_LR890518.1||full	0.987	0	0.987	dsDNAphage	110803	13	53.3	4.9	GCF_904865815.1	True	1	110803	0.987	0.987	0	4.9	0	53.3	3.3	38.5	dsDNAphage	linear	NZ_LR890518.1||full	vir	53.3	110803	GCF_904865815.1
156	GCF_904865815.1	NZ_LR890517.1||0_partial	0.907	0	0.907	dsDNAphage	26686	1	15.4	30.8	GCF_904865815.1	True	1	26686	0.907	0.52	0	30.8	0	15.4	11.5	42.3	dsDNAphage	linear	NZ_LR890517.1||0_partial	unaligned	42.3	26686	GCF_904865815.1
157	GCF_904865815.1	NZ_LR890515.1||7_partial	0.9	0.007	0.9	dsDNAphage	18295	4	31.6	44.7	GCF_904865815.1	True	5434137	5452431	0.9	0.527	0	44.7	0	31.6	5.3	18.4	dsDNAphage	linear	NZ_LR890515.1||7_partial	bac	44.7	18295	GCF_904865815.1
158	GCF_904865815.1	NZ_LR890515.1||6_partial	0.827	0	0.827	dsDNAphage	81421	3	25.3	39.8	GCF_904865815.1	True	1997185	2078605	0.827	0.527	0	39.8	0	25.3	26.5	8.4	dsDNAphage	linear	NZ_LR890515.1||6_partial	bac	39.8	81421	GCF_904865815.1
159	GCF_904865815.1	NZ_LR890515.1||5_partial	0.907	0	0.907	dsDNAphage	97699	18	31.3	41.7	GCF_904865815.1	True	2921392	3019090	0.907	0.527	0	41.7	0	31.3	16.5	10.4	dsDNAphage	linear	NZ_LR890515.1||5_partial	bac	41.7	97699	GCF_904865815.1
160	GCF_904865815.1	NZ_LR890515.1||4_partial	0.9	0	0.9	dsDNAphage	111530	22	29.7	38.1	GCF_904865815.1	True	1	111530	0.9	0.527	0	38.1	0	29.7	25.4	6.8	dsDNAphage	linear	NZ_LR890515.1||4_partial	bac	38.1	111530	GCF_904865815.1
161	GCF_904865815.1	NZ_LR890515.1||3_partial	0.9	0	0.9	dsDNAphage	108942	9	31.2	29	GCF_904865815.1	True	266487	375428	0.9	0.527	0	29	0	31.2	24.6	15.2	dsDNAphage	linear	NZ_LR890515.1||3_partial	vir	31.2	108942	GCF_904865815.1
162	GCF_904865815.1	NZ_LR890515.1||2_partial	0.9	0	0.9	dsDNAphage	125702	11	29.7	39.3	GCF_904865815.1	True	2153047	2278748	0.9	0.527	0	39.3	0	29.7	22.1	9	dsDNAphage	linear	NZ_LR890515.1||2_partial	bac	39.3	125702	GCF_904865815.1
163	GCF_904865815.1	NZ_LR890515.1||1_partial	0.9	0	0.9	dsDNAphage	146900	15	25.7	40.1	GCF_904865815.1	True	3728498	3875397	0.9	0.527	0	40.1	0	25.7	25.7	8.6	dsDNAphage	linear	NZ_LR890515.1||1_partial	bac	40.1	146900	GCF_904865815.1
165	GCF_904865805.1	NZ_LR890569.1||2_partial	0.927	0	0.927	dsDNAphage	34757	3	21.8	36.4	GCF_904865805.1	True	785958	820714	0.927	0.387	0	36.4	0	21.8	7.3	34.5	dsDNAphage	linear	NZ_LR890569.1||2_partial	bac	36.4	34757	GCF_904865805.1
166	GCF_904865805.1	NZ_LR890569.1||1_partial	0.9	0	0.9	dsDNAphage	113017	10	36.4	27.3	GCF_904865805.1	True	2930185	3043201	0.9	0.387	0	27.3	0	36.4	17.4	18.9	dsDNAphage	linear	NZ_LR890569.1||1_partial	vir	36.4	113017	GCF_904865805.1
167	GCF_904865805.1	NZ_LR890569.1||0_partial	0.9	0	0.9	dsDNAphage	182262	10	23.8	37.6	GCF_904865805.1	True	3135551	3317812	0.9	0.387	0	37.6	0	23.8	28.7	9.9	dsDNAphage	linear	NZ_LR890569.1||0_partial	bac	37.6	182262	GCF_904865805.1
168	GCF_904865795.1	NZ_LR890486.1||full	0.993	0.02	0.993	dsDNAphage	53579	13	83	5.7	GCF_904865795.1	True	196	53774	0.993	0.993	0	5.7	0	83	0	11.3	dsDNAphage	linear	NZ_LR890486.1||full	vir	83	53579	GCF_904865795.1
169	GCF_904865795.1	NZ_LR890484.1||2_partial	0.887	0	0.887	dsDNAphage	27881	3	19.6	30.4	GCF_904865795.1	True	1314211	1342091	0.887	0.36	0	30.4	0	19.6	19.6	30.4	dsDNAphage	linear	NZ_LR890484.1||2_partial	bac	30.4	27881	GCF_904865795.1
170	GCF_904865795.1	NZ_LR890484.1||1_partial	0.907	0	0.907	dsDNAphage	94856	8	37.1	27.6	GCF_904865795.1	True	2941038	3035893	0.907	0.36	0	27.6	0	37.1	15.5	19.8	dsDNAphage	linear	NZ_LR890484.1||1_partial	vir	37.1	94856	GCF_904865795.1
171	GCF_904865795.1	NZ_LR890484.1||0_partial	0.9	0	0.9	dsDNAphage	132756	13	29.3	38.6	GCF_904865795.1	True	3134868	3267623	0.9	0.36	0	38.6	0	29.3	20.7	11.4	dsDNAphage	linear	NZ_LR890484.1||0_partial	bac	38.6	132756	GCF_904865795.1
173	GCF_904865785.1	NZ_LR890548.1||1_partial	0.913	0	0.913	dsDNAphage	25743	1	10.5	24.6	GCF_904865785.1	True	1	25743	0.913	0.687	0	24.6	0	10.5	5.3	59.6	dsDNAphage	linear	NZ_LR890548.1||1_partial	unaligned	59.6	25743	GCF_904865785.1
174	GCF_904865785.1	NZ_LR890548.1||0_partial	0.9	0	0.9	dsDNAphage	48265	1	17.6	27	GCF_904865785.1	True	77435	125699	0.9	0.687	0	27	0	17.6	10.8	44.6	dsDNAphage	linear	NZ_LR890548.1||0_partial	unaligned	44.6	48265	GCF_904865785.1
175	GCF_904865785.1	NZ_LR890547.1||2_partial	0.92	0	0.92	dsDNAphage	40621	5	26.7	35	GCF_904865785.1	True	469837	510457	0.92	0.373	0	35	0	26.7	15	23.3	dsDNAphage	linear	NZ_LR890547.1||2_partial	bac	35	40621	GCF_904865785.1
176	GCF_904865785.1	NZ_LR890547.1||1_partial	0.9	0	0.9	dsDNAphage	75357	18	37.6	25.8	GCF_904865785.1	True	3482936	3558292	0.9	0.373	0	25.8	0	37.6	20.4	16.1	dsDNAphage	linear	NZ_LR890547.1||1_partial	vir	37.6	75357	GCF_904865785.1
177	GCF_904865785.1	NZ_LR890547.1||0_partial	0.913	0	0.913	dsDNAphage	100679	10	36.2	28.5	GCF_904865785.1	True	2951987	3052665	0.913	0.373	0	28.5	0	36.2	15.4	20	dsDNAphage	linear	NZ_LR890547.1||0_partial	vir	36.2	100679	GCF_904865785.1
178	GCF_904865765.1	NZ_LR890564.1||2_partial	0.887	0	0.887	dsDNAphage	27881	3	19.6	30.4	GCF_904865765.1	True	1314356	1342236	0.887	0.36	0	30.4	0	19.6	19.6	30.4	dsDNAphage	linear	NZ_LR890564.1||2_partial	bac	30.4	27881	GCF_904865765.1
179	GCF_904865765.1	NZ_LR890564.1||1_partial	0.907	0	0.907	dsDNAphage	94856	8	37.1	27.6	GCF_904865765.1	True	2957657	3052512	0.907	0.36	0	27.6	0	37.1	15.5	19.8	dsDNAphage	linear	NZ_LR890564.1||1_partial	vir	37.1	94856	GCF_904865765.1
180	GCF_904865765.1	NZ_LR890564.1||0_partial	0.9	0	0.9	dsDNAphage	132789	13	29.3	38.6	GCF_904865765.1	True	3151478	3284266	0.9	0.36	0	38.6	0	29.3	20.7	11.4	dsDNAphage	linear	NZ_LR890564.1||0_partial	bac	38.6	132789	GCF_904865765.1
182	GCF_904865755.1	NZ_LR890490.1||3_partial	0.927	0.047	0.927	dsDNAphage	8476	1	8.7	17.4	GCF_904865755.1	True	1676743	1685218	0.927	0.433	0	17.4	0	8.7	39.1	34.8	dsDNAphage	linear	NZ_LR890490.1||3_partial	mix	39.1	8476	GCF_904865755.1
183	GCF_904865755.1	NZ_LR890490.1||2_partial	0.9	0.013	0.9	dsDNAphage	106141	9	35.7	26.4	GCF_904865755.1	True	3114003	3220143	0.9	0.433	0	26.4	0	35.7	17.8	20.2	dsDNAphage	linear	NZ_LR890490.1||2_partial	vir	35.7	106141	GCF_904865755.1
184	GCF_904865755.1	NZ_LR890490.1||1_partial	0.907	0	0.907	dsDNAphage	138933	11	32	29.1	GCF_904865755.1	True	4141117	4280049	0.907	0.433	0	28.5	0.6	32	22.1	16.9	dsDNAphage	linear	NZ_LR890490.1||1_partial	vir	32	138933	GCF_904865755.1
186	GCF_904865745.1	NZ_LR890562.1||2_partial	0.907	0	0.907	dsDNAphage	106904	12	32	34.4	GCF_904865745.1	True	233054	339957	0.907	0.353	0	34.4	0	32	23	10.7	dsDNAphage	linear	NZ_LR890562.1||2_partial	bac	34.4	106904	GCF_904865745.1
187	GCF_904865745.1	NZ_LR890562.1||1_partial	0.9	0	0.9	dsDNAphage	116346	18	31.5	29.9	GCF_904865745.1	True	3410749	3527094	0.9	0.353	0	29.9	0	31.5	29.1	9.4	dsDNAphage	linear	NZ_LR890562.1||1_partial	vir	31.5	116346	GCF_904865745.1
188	GCF_904865745.1	NZ_LR890562.1||0_partial	0.907	0	0.907	dsDNAphage	122841	9	31.5	28	GCF_904865745.1	True	2916795	3039635	0.907	0.353	0	28	0	31.5	21	19.6	dsDNAphage	linear	NZ_LR890562.1||0_partial	vir	31.5	122841	GCF_904865745.1
189	GCF_904865735.1	NZ_LR890527.1||2_partial	0.867	0	0.867	dsDNAphage	13484	1	10.7	35.7	GCF_904865735.1	True	464356	477839	0.867	0.34	0	35.7	0	10.7	25	28.6	dsDNAphage	linear	NZ_LR890527.1||2_partial	bac	35.7	13484	GCF_904865735.1
190	GCF_904865735.1	NZ_LR890527.1||1_partial	0.9	0	0.9	dsDNAphage	87219	3	31.4	41.5	GCF_904865735.1	True	1807688	1894906	0.9	0.34	0	41.5	0	31.4	17.8	9.3	dsDNAphage	linear	NZ_LR890527.1||1_partial	bac	41.5	87219	GCF_904865735.1
191	GCF_904865735.1	NZ_LR890527.1||0_partial	0.9	0	0.9	dsDNAphage	113256	12	24.4	40.7	GCF_904865735.1	True	3029143	3142398	0.9	0.34	0	40.7	0	24.4	22.2	12.6	dsDNAphage	linear	NZ_LR890527.1||0_partial	bac	40.7	113256	GCF_904865735.1
192	GCF_904865725.1	NZ_LR890525.1||0_partial	0.933	0.007	0.933	dsDNAphage	73681	20	42.2	35.6	GCF_904865725.1	True	503314	576994	0.933	0.333	0	35.6	0	42.2	7.8	14.4	dsDNAphage	linear	NZ_LR890525.1||0_partial	vir	42.2	73681	GCF_904865725.1
193	GCF_904865725.1	NZ_LR890523.1||1_partial	0.907	0	0.907	dsDNAphage	81566	9	46.1	19.1	GCF_904865725.1	True	2610274	2691839	0.907	0.373	0	19.1	0	46.1	22.5	12.4	dsDNAphage	linear	NZ_LR890523.1||1_partial	vir	46.1	81566	GCF_904865725.1
194	GCF_904865725.1	NZ_LR890523.1||0_partial	0.92	0	0.92	dsDNAphage	177856	16	29.4	22	GCF_904865725.1	True	1716743	1894598	0.92	0.373	0	22	0	29.4	13.3	35.3	dsDNAphage	linear	NZ_LR890523.1||0_partial	unaligned	35.3	177856	GCF_904865725.1
195	GCF_904865715.1	NZ_LR890506.1||full	0.993	0.02	0.993	dsDNAphage	53940	14	82.1	5.4	GCF_904865715.1	True	3	53942	0.993	0.993	0	5.4	0	82.1	0	12.5	dsDNAphage	linear	NZ_LR890506.1||full	vir	82.1	53940	GCF_904865715.1
196	GCF_904865715.1	NZ_LR890503.1||full	0.987	0	0.987	dsDNAphage	110803	13	53.3	4.9	GCF_904865715.1	True	1	110803	0.987	0.987	0	4.9	0	53.3	3.3	38.5	dsDNAphage	linear	NZ_LR890503.1||full	vir	53.3	110803	GCF_904865715.1
197	GCF_904865715.1	NZ_LR890502.1||0_partial	0.907	0	0.907	dsDNAphage	26686	1	15.4	30.8	GCF_904865715.1	True	1	26686	0.907	0.513	0	30.8	0	15.4	9.6	44.2	dsDNAphage	linear	NZ_LR890502.1||0_partial	unaligned	44.2	26686	GCF_904865715.1
198	GCF_904865715.1	NZ_LR890500.1||7_partial	0.9	0.007	0.9	dsDNAphage	18295	4	31.6	44.7	GCF_904865715.1	True	5434128	5452422	0.9	0.527	0	44.7	0	31.6	5.3	18.4	dsDNAphage	linear	NZ_LR890500.1||7_partial	bac	44.7	18295	GCF_904865715.1
199	GCF_904865715.1	NZ_LR890500.1||6_partial	0.827	0	0.827	dsDNAphage	81421	3	25.3	39.8	GCF_904865715.1	True	1997177	2078597	0.827	0.527	0	39.8	0	25.3	26.5	8.4	dsDNAphage	linear	NZ_LR890500.1||6_partial	bac	39.8	81421	GCF_904865715.1
200	GCF_904865715.1	NZ_LR890500.1||5_partial	0.907	0	0.907	dsDNAphage	97699	18	31.3	41.7	GCF_904865715.1	True	2921384	3019082	0.907	0.527	0	41.7	0	31.3	16.5	10.4	dsDNAphage	linear	NZ_LR890500.1||5_partial	bac	41.7	97699	GCF_904865715.1
201	GCF_904865715.1	NZ_LR890500.1||4_partial	0.9	0	0.9	dsDNAphage	111530	21	29.1	38.5	GCF_904865715.1	True	1	111530	0.9	0.527	0	38.5	0	29.1	25.6	6.8	dsDNAphage	linear	NZ_LR890500.1||4_partial	bac	38.5	111530	GCF_904865715.1
202	GCF_904865715.1	NZ_LR890500.1||3_partial	0.9	0	0.9	dsDNAphage	108942	9	31.2	29	GCF_904865715.1	True	266487	375428	0.9	0.527	0	29	0	31.2	24.6	15.2	dsDNAphage	linear	NZ_LR890500.1||3_partial	vir	31.2	108942	GCF_904865715.1
203	GCF_904865715.1	NZ_LR890500.1||2_partial	0.9	0	0.9	dsDNAphage	125702	11	29.7	39.3	GCF_904865715.1	True	2153039	2278740	0.9	0.527	0	39.3	0	29.7	22.1	9	dsDNAphage	linear	NZ_LR890500.1||2_partial	bac	39.3	125702	GCF_904865715.1
204	GCF_904865715.1	NZ_LR890500.1||1_partial	0.9	0	0.9	dsDNAphage	146900	15	25.7	40.1	GCF_904865715.1	True	3728489	3875388	0.9	0.527	0	40.1	0	25.7	25.7	8.6	dsDNAphage	linear	NZ_LR890500.1||1_partial	bac	40.1	146900	GCF_904865715.1
206	GCF_904865695.1	NZ_LR890544.1||full	0.947	0.007	0.947	dsDNAphage	111674	13	53.9	10.4	GCF_904865695.1	True	1	111674	0.947	0.947	0	10.4	0	53.9	1.7	33.9	dsDNAphage	linear	NZ_LR890544.1||full	vir	53.9	111674	GCF_904865695.1
207	GCF_904865695.1	NZ_LR890542.1||3_partial	0.88	0	0.88	dsDNAphage	19736	2	22.9	20	GCF_904865695.1	True	4734482	4754217	0.88	0.467	0	20	0	22.9	20	37.1	dsDNAphage	linear	NZ_LR890542.1||3_partial	unaligned	37.1	19736	GCF_904865695.1
208	GCF_904865695.1	NZ_LR890542.1||2_partial	0.9	0	0.9	dsDNAphage	139402	10	32.9	28.9	GCF_904865695.1	True	3961213	4100614	0.9	0.467	0	28.3	0.6	32.9	20.8	17.3	dsDNAphage	linear	NZ_LR890542.1||2_partial	vir	32.9	139402	GCF_904865695.1
211	GCF_904865685.1	NZ_LR890555.1||full	0.973	0	0.973	dsDNAphage	111812	13	53.4	5.1	GCF_904865685.1	True	1	111812	0.973	0.973	0	5.1	0	53.4	3.4	38.1	dsDNAphage	linear	NZ_LR890555.1||full	vir	53.4	111812	GCF_904865685.1
212	GCF_904865685.1	NZ_LR890554.1||3_partial	0.9	0	0.9	dsDNAphage	88155	20	36.4	29.9	GCF_904865685.1	True	651857	740011	0.9	0.467	0	29.9	0	36.4	24.3	9.3	dsDNAphage	linear	NZ_LR890554.1||3_partial	vir	36.4	88155	GCF_904865685.1
213	GCF_904865685.1	NZ_LR890554.1||2_partial	0.893	0	0.893	dsDNAphage	135738	13	29.9	40.1	GCF_904865685.1	True	3177608	3313345	0.893	0.467	0	40.1	0	29.9	20.4	9.5	dsDNAphage	linear	NZ_LR890554.1||2_partial	bac	40.1	135738	GCF_904865685.1
214	GCF_904865685.1	NZ_LR890554.1||1_partial	0.9	0	0.9	dsDNAphage	142188	10	26.6	29.7	GCF_904865685.1	True	2794189	2936376	0.9	0.467	0	29.7	0	26.6	31.6	12	dsDNAphage	linear	NZ_LR890554.1||1_partial	mix	31.6	142188	GCF_904865685.1
215	GCF_904865685.1	NZ_LR890554.1||0_partial	0.9	0	0.9	dsDNAphage	141857	9	34.8	28.7	GCF_904865685.1	True	3977730	4119586	0.9	0.467	0	28.7	0	34.8	18.3	18.3	dsDNAphage	linear	NZ_LR890554.1||0_partial	vir	34.8	141857	GCF_904865685.1
216	GCF_904865675.1	NZ_LR890474.1||1_partial	0.873	0.007	0.873	dsDNAphage	13700	4	23.5	38.2	GCF_904865675.1	True	3463602	3477301	0.873	0.327	0	38.2	0	23.5	17.6	20.6	dsDNAphage	linear	NZ_LR890474.1||1_partial	bac	38.2	13700	GCF_904865675.1
217	GCF_904865675.1	NZ_LR890474.1||0_partial	0.9	0	0.9	dsDNAphage	155249	8	32.2	29.9	GCF_904865675.1	True	2871755	3027003	0.9	0.327	0	29.9	0	32.2	13.8	24.1	dsDNAphage	linear	NZ_LR890474.1||0_partial	vir	32.2	155249	GCF_904865675.1
218	GCF_904865655.1	NZ_LR890541.1||full	0.28	0.927	0.927	ssDNA	1207	0	50	0	GCF_904865655.1	False	1	1207	0.927	0.927	0	0	0	50	0	50	ssDNA	linear	NZ_LR890541.1||full	vir	50	1207	GCF_904865655.1
219	GCF_904865655.1	NZ_LR890538.1||full	1	0	1	dsDNAphage	96858	12	61.8	6.4	GCF_904865655.1	True	1	96858	1	1	0	6.4	0	61.8	2.7	29.1	dsDNAphage	linear	NZ_LR890538.1||full	vir	61.8	96858	GCF_904865655.1
220	GCF_904865655.1	NZ_LR890536.1||7_partial	0.927	0	0.927	dsDNAphage	41903	4	28.3	37.7	GCF_904865655.1	True	4159070	4200972	0.927	0.553	0	37.7	0	28.3	24.5	9.4	dsDNAphage	linear	NZ_LR890536.1||7_partial	bac	37.7	41903	GCF_904865655.1
221	GCF_904865655.1	NZ_LR890536.1||6_partial	0.907	0	0.907	dsDNAphage	88644	18	38.7	41.5	GCF_904865655.1	True	2841011	2929654	0.907	0.553	0	41.5	0	38.7	10.4	9.4	dsDNAphage	linear	NZ_LR890536.1||6_partial	bac	41.5	88644	GCF_904865655.1
222	GCF_904865655.1	NZ_LR890536.1||5_partial	0.9	0	0.9	dsDNAphage	100849	14	26.3	43.9	GCF_904865655.1	True	2524571	2625419	0.9	0.553	0	43.9	0	26.3	18.4	11.4	dsDNAphage	linear	NZ_LR890536.1||5_partial	bac	43.9	100849	GCF_904865655.1
223	GCF_904865655.1	NZ_LR890536.1||4_partial	0.9	0	0.9	dsDNAphage	109076	15	33.1	47.2	GCF_904865655.1	True	4350150	4459225	0.9	0.553	0	47.2	0	33.1	11.8	7.9	dsDNAphage	linear	NZ_LR890536.1||4_partial	bac	47.2	109076	GCF_904865655.1
224	GCF_904865655.1	NZ_LR890536.1||3_partial	0.913	0	0.913	dsDNAphage	151066	10	30.6	40	GCF_904865655.1	True	1477451	1628516	0.913	0.553	0	40	0	30.6	22.4	7.1	dsDNAphage	linear	NZ_LR890536.1||3_partial	bac	40	151066	GCF_904865655.1
225	GCF_904865655.1	NZ_LR890536.1||2_partial	0.913	0	0.913	dsDNAphage	151778	20	32	36.1	GCF_904865655.1	True	3694513	3846290	0.913	0.553	0	35.5	0.6	32	25	7	dsDNAphage	linear	NZ_LR890536.1||2_partial	bac	35.5	151778	GCF_904865655.1
226	GCF_904865655.1	NZ_LR890536.1||1_partial	0.9	0	0.9	dsDNAphage	162724	19	26.4	39.7	GCF_904865655.1	True	3330414	3493137	0.9	0.553	0	39.7	0	26.4	28.7	5.2	dsDNAphage	linear	NZ_LR890536.1||1_partial	bac	39.7	162724	GCF_904865655.1
228	GCF_904864645.1	NZ_LR890464.1||0_partial	0.9	0	0.9	dsDNAphage	138322	13	30.9	39.6	GCF_904864645.1	True	3224255	3362576	0.9	0.307	0	39.6	0	30.9	20.8	8.7	dsDNAphage	linear	NZ_LR890464.1||0_partial	bac	39.6	138322	GCF_904864645.1
229	GCF_904864635.1	NZ_LR890410.1||2_partial	0.907	0	0.907	dsDNAphage	29444	5	26.5	30.6	GCF_904864635.1	True	287970	317413	0.907	0.46	0	30.6	0	26.5	20.4	22.4	dsDNAphage	linear	NZ_LR890410.1||2_partial	bac	30.6	29444	GCF_904864635.1
230	GCF_904864635.1	NZ_LR890410.1||1_partial	0.927	0	0.927	dsDNAphage	38523	14	30.6	28.6	GCF_904864635.1	True	1	38523	0.927	0.46	0	28.6	0	30.6	26.5	14.3	dsDNAphage	linear	NZ_LR890410.1||1_partial	vir	30.6	38523	GCF_904864635.1
231	GCF_904864635.1	NZ_LR890410.1||0_partial	0.9	0	0.9	dsDNAphage	135027	19	40.4	36	GCF_904864635.1	True	4710631	4845657	0.9	0.46	0	36	0	40.4	12.4	11.2	dsDNAphage	linear	NZ_LR890410.1||0_partial	vir	40.4	135027	GCF_904864635.1
232	GCF_904864625.1	NZ_LR890446.1||2_partial	0.9	0	0.9	dsDNAphage	103613	18	33.9	30.4	GCF_904864625.1	True	3509361	3612973	0.9	0.373	0	30.4	0	33.9	27	8.7	dsDNAphage	linear	NZ_LR890446.1||2_partial	vir	33.9	103613	GCF_904864625.1
233	GCF_904864625.1	NZ_LR890446.1||1_partial	0.907	0	0.907	dsDNAphage	128852	10	31.7	29.7	GCF_904864625.1	True	1214617	1343468	0.907	0.373	0	29.7	0	31.7	21.4	17.2	dsDNAphage	linear	NZ_LR890446.1||1_partial	vir	31.7	128852	GCF_904864625.1
234	GCF_904864625.1	NZ_LR890446.1||0_partial	0.9	0	0.9	dsDNAphage	140660	10	29.1	37.3	GCF_904864625.1	True	3145780	3286439	0.9	0.373	0	37.3	0	29.1	23.4	10.1	dsDNAphage	linear	NZ_LR890446.1||0_partial	bac	37.3	140660	GCF_904864625.1
235	GCF_904864615.1	NZ_LR890466.1||3_partial	0.907	0	0.907	dsDNAphage	133570	22	31.9	37	GCF_904864615.1	True	1	133570	0.907	0.487	0	37	0	31.9	20.3	10.9	dsDNAphage	linear	NZ_LR890466.1||3_partial	bac	37	133570	GCF_904864615.1
236	GCF_904864615.1	NZ_LR890466.1||2_partial	0.92	0	0.92	dsDNAphage	127427	15	31.2	42.4	GCF_904864615.1	True	940785	1068211	0.92	0.487	0	42.4	0	31.2	18.1	8.3	dsDNAphage	linear	NZ_LR890466.1||2_partial	bac	42.4	127427	GCF_904864615.1
237	GCF_904864615.1	NZ_LR890466.1||1_partial	0.9	0	0.9	dsDNAphage	151244	19	30.3	37.6	GCF_904864615.1	True	1546965	1698208	0.9	0.487	0	37.6	0	30.3	24.2	7.9	dsDNAphage	linear	NZ_LR890466.1||1_partial	bac	37.6	151244	GCF_904864615.1
238	GCF_904864615.1	NZ_LR890466.1||0_partial	0.907	0	0.907	dsDNAphage	136479	19	30.3	41.7	GCF_904864615.1	True	1108422	1244900	0.907	0.487	0	41.7	0	30.3	15.4	12.6	dsDNAphage	linear	NZ_LR890466.1||0_partial	bac	41.7	136479	GCF_904864615.1
239	GCF_904864605.1	NZ_LR890395.1||4_partial	0.9	0	0.9	dsDNAphage	26478	1	25	25	GCF_904864605.1	True	3951837	3978314	0.9	0.453	0	25	0	25	20	30	dsDNAphage	linear	NZ_LR890395.1||4_partial	unaligned	30	26478	GCF_904864605.1
240	GCF_904864605.1	NZ_LR890395.1||3_partial	0.907	0	0.907	dsDNAphage	31675	5	21.2	38.5	GCF_904864605.1	True	462974	494648	0.907	0.453	0	38.5	0	21.2	15.4	25	dsDNAphage	linear	NZ_LR890395.1||3_partial	bac	38.5	31675	GCF_904864605.1
241	GCF_904864605.1	NZ_LR890395.1||2_partial	0.9	0	0.9	dsDNAphage	75919	18	37.6	25.8	GCF_904864605.1	True	3470148	3546066	0.9	0.453	0	25.8	0	37.6	20.4	16.1	dsDNAphage	linear	NZ_LR890395.1||2_partial	vir	37.6	75919	GCF_904864605.1
242	GCF_904864605.1	NZ_LR890395.1||1_partial	0.913	0	0.913	dsDNAphage	107516	18	32.3	33.1	GCF_904864605.1	True	1231237	1338752	0.913	0.453	0	33.1	0	32.3	22.6	12.1	dsDNAphage	linear	NZ_LR890395.1||1_partial	bac	33.1	107516	GCF_904864605.1
243	GCF_904864605.1	NZ_LR890395.1||0_partial	0.9	0.007	0.9	dsDNAphage	187894	20	36.6	24.7	GCF_904864605.1	True	2905225	3093118	0.9	0.453	0	24.7	0	36.6	17.6	21.1	dsDNAphage	linear	NZ_LR890395.1||0_partial	vir	36.6	187894	GCF_904864605.1
244	GCF_904864595.1	NZ_LR890384.1||2_partial	0.887	0	0.887	dsDNAphage	27881	3	19.6	30.4	GCF_904864595.1	True	1313742	1341622	0.887	0.36	0	30.4	0	19.6	19.6	30.4	dsDNAphage	linear	NZ_LR890384.1||2_partial	bac	30.4	27881	GCF_904864595.1
245	GCF_904864595.1	NZ_LR890384.1||1_partial	0.9	0	0.9	dsDNAphage	98924	8	35.8	27.5	GCF_904864595.1	True	2941741	3040664	0.9	0.36	0	27.5	0	35.8	17.5	19.2	dsDNAphage	linear	NZ_LR890384.1||1_partial	vir	35.8	98924	GCF_904864595.1
246	GCF_904864595.1	NZ_LR890384.1||0_partial	0.893	0	0.893	dsDNAphage	140182	13	27.5	39.6	GCF_904864595.1	True	3132939	3273120	0.893	0.36	0	39.6	0	27.5	21.5	11.4	dsDNAphage	linear	NZ_LR890384.1||0_partial	bac	39.6	140182	GCF_904864595.1
247	GCF_904864565.1	NZ_LR890456.1||0_partial	0.9	0	0.9	dsDNAphage	134928	9	32.1	27.2	GCF_904864565.1	True	2858831	2993758	0.9	0.307	0	27.2	0	32.1	24.1	16.7	dsDNAphage	linear	NZ_LR890456.1||0_partial	vir	32.1	134928	GCF_904864565.1
248	GCF_904864555.1	NZ_LR890405.1||4_partial	0.92	0	0.92	dsDNAphage	81815	14	23.7	45.4	GCF_904864555.1	True	2496794	2578608	0.92	0.52	0	45.4	0	23.7	23.7	7.2	dsDNAphage	linear	NZ_LR890405.1||4_partial	bac	45.4	81815	GCF_904864555.1
249	GCF_904864555.1	NZ_LR890405.1||3_partial	0.9	0	0.9	dsDNAphage	128009	18	31.8	42.4	GCF_904864555.1	True	2800141	2928149	0.9	0.52	0	42.4	0	31.8	15.2	10.6	dsDNAphage	linear	NZ_LR890405.1||3_partial	bac	42.4	128009	GCF_904864555.1
250	GCF_904864555.1	NZ_LR890405.1||2_partial	0.907	0	0.907	dsDNAphage	150637	11	31.5	41.1	GCF_904864555.1	True	1439777	1590413	0.907	0.52	0	41.1	0	31.5	22	5.4	dsDNAphage	linear	NZ_LR890405.1||2_partial	bac	41.1	150637	GCF_904864555.1
251	GCF_904864555.1	NZ_LR890405.1||1_partial	0.9	0	0.9	dsDNAphage	142921	18	29.2	46.6	GCF_904864555.1	True	2962245	3105165	0.9	0.52	0	46.6	0	29.2	18.5	5.6	dsDNAphage	linear	NZ_LR890405.1||1_partial	bac	46.6	142921	GCF_904864555.1
252	GCF_904864555.1	NZ_LR890405.1||0_partial	0.9	0	0.9	dsDNAphage	190322	19	31.5	35.4	GCF_904864555.1	True	3605500	3795821	0.9	0.52	0	34.8	0.6	31.5	26	7.2	dsDNAphage	linear	NZ_LR890405.1||0_partial	bac	34.8	190322	GCF_904864555.1
253	GCF_904864545.1	NZ_LR890434.1||3_partial	0.9	0	0.9	dsDNAphage	17487	2	17.6	38.2	GCF_904864545.1	True	470065	487551	0.9	0.46	0	38.2	0	17.6	20.6	23.5	dsDNAphage	linear	NZ_LR890434.1||3_partial	bac	38.2	17487	GCF_904864545.1
254	GCF_904864545.1	NZ_LR890434.1||2_partial	0.9	0	0.9	dsDNAphage	123551	10	28.9	36.8	GCF_904864545.1	True	3118987	3242537	0.9	0.46	0	36.8	0	28.9	21.1	13.2	dsDNAphage	linear	NZ_LR890434.1||2_partial	bac	36.8	123551	GCF_904864545.1
255	GCF_904864545.1	NZ_LR890434.1||1_partial	0.913	0.007	0.913	dsDNAphage	130770	10	31.9	27.6	GCF_904864545.1	True	3975448	4106217	0.913	0.46	0	27.6	0	31.9	20.2	20.2	dsDNAphage	linear	NZ_LR890434.1||1_partial	vir	31.9	130770	GCF_904864545.1
258	GCF_904864535.1	NZ_LR890415.1||2_partial	0.96	0	0.96	dsDNAphage	9943	1	11.5	30.8	GCF_904864535.1	True	928427	938369	0.96	0.413	0	30.8	0	11.5	15.4	42.3	dsDNAphage	linear	NZ_LR890415.1||2_partial	unaligned	42.3	9943	GCF_904864535.1
259	GCF_904864535.1	NZ_LR890415.1||1_partial	0.907	0	0.907	dsDNAphage	127616	11	26.4	32.9	GCF_904864535.1	True	3511692	3639307	0.907	0.413	0	32.9	0	26.4	32.1	8.6	dsDNAphage	linear	NZ_LR890415.1||1_partial	bac	32.9	127616	GCF_904864535.1
260	GCF_904864535.1	NZ_LR890415.1||0_partial	0.9	0	0.9	dsDNAphage	186832	21	37.3	26.2	GCF_904864535.1	True	2934259	3121090	0.9	0.413	0	26.2	0	37.3	15.6	20.9	dsDNAphage	linear	NZ_LR890415.1||0_partial	vir	37.3	186832	GCF_904864535.1
261	GCF_904864525.1	NZ_LR890422.1||2_partial	0.907	0	0.907	dsDNAphage	111181	20	38	37.2	GCF_904864525.1	True	3451743	3562923	0.907	0.4	0	37.2	0	38	20.7	4.1	dsDNAphage	linear	NZ_LR890422.1||2_partial	vir	38	111181	GCF_904864525.1
262	GCF_904864525.1	NZ_LR890422.1||1_partial	0.9	0	0.9	dsDNAphage	109161	21	32.8	32.8	GCF_904864525.1	True	660674	769834	0.9	0.4	0	32.8	0	32.8	26.4	8	dsDNAphage	linear	NZ_LR890422.1||1_partial	bac	32.8	109161	GCF_904864525.1
263	GCF_904864525.1	NZ_LR890422.1||0_partial	0.9	0	0.9	dsDNAphage	113294	9	34.8	27	GCF_904864525.1	True	3034036	3147329	0.9	0.4	0	27	0	34.8	17.7	20.6	dsDNAphage	linear	NZ_LR890422.1||0_partial	vir	34.8	113294	GCF_904864525.1
264	GCF_904864515.1	NZ_LR890391.1||2_partial	0.887	0	0.887	dsDNAphage	27881	3	19.6	30.4	GCF_904864515.1	True	1314211	1342091	0.887	0.36	0	30.4	0	19.6	19.6	30.4	dsDNAphage	linear	NZ_LR890391.1||2_partial	bac	30.4	27881	GCF_904864515.1
265	GCF_904864515.1	NZ_LR890391.1||1_partial	0.907	0	0.907	dsDNAphage	94856	8	37.1	27.6	GCF_904864515.1	True	2941038	3035893	0.907	0.36	0	27.6	0	37.1	15.5	19.8	dsDNAphage	linear	NZ_LR890391.1||1_partial	vir	37.1	94856	GCF_904864515.1
266	GCF_904864515.1	NZ_LR890391.1||0_partial	0.9	0	0.9	dsDNAphage	132789	13	29.3	38.6	GCF_904864515.1	True	3134868	3267656	0.9	0.36	0	38.6	0	29.3	20.7	11.4	dsDNAphage	linear	NZ_LR890391.1||0_partial	bac	38.6	132789	GCF_904864515.1
267	GCF_904864505.1	NZ_LR890424.1||1_partial	0.86	0	0.86	dsDNAphage	25972	2	15	27.5	GCF_904864505.1	True	1315813	1341784	0.86	0.26	0	27.5	0	15	22.5	35	dsDNAphage	linear	NZ_LR890424.1||1_partial	unaligned	35	25972	GCF_904864505.1
268	GCF_904864505.1	NZ_LR890424.1||0_partial	0.9	0	0.9	dsDNAphage	92595	10	32.2	27.8	GCF_904864505.1	True	2798194	2890788	0.9	0.26	0	27.8	0	32.2	23.5	16.5	dsDNAphage	linear	NZ_LR890424.1||0_partial	vir	32.2	92595	GCF_904864505.1
269	GCF_904864475.1	NZ_LR890473.1||full	1	0.113	1	dsDNAphage	39835	10	67.2	0	GCF_904864475.1	True	171	40005	1	1	0	0	0	67.2	6.9	25.9	dsDNAphage	linear	NZ_LR890473.1||full	vir	67.2	39835	GCF_904864475.1
270	GCF_904864475.1	NZ_LR890471.1||1_partial	0.9	0	0.9	dsDNAphage	87880	11	31.5	32.4	GCF_904864475.1	True	2276213	2364092	0.9	0.373	0	32.4	0	31.5	21.3	14.8	dsDNAphage	linear	NZ_LR890471.1||1_partial	bac	32.4	87880	GCF_904864475.1
271	GCF_904864475.1	NZ_LR890471.1||0_partial	0.9	0	0.9	dsDNAphage	128703	10	28.1	31.4	GCF_904864475.1	True	2515016	2643718	0.9	0.373	0	31.4	0	28.1	24.8	15.7	dsDNAphage	linear	NZ_LR890471.1||0_partial	bac	31.4	128703	GCF_904864475.1
272	GCF_904864465.1	NZ_LR890432.1||full	0.993	0.02	0.993	dsDNAphage	53422	14	82.1	5.4	GCF_904864465.1	True	3	53424	0.993	0.993	0	5.4	0	82.1	0	12.5	dsDNAphage	linear	NZ_LR890432.1||full	vir	82.1	53422	GCF_904864465.1
273	GCF_904864465.1	NZ_LR890429.1||full	0.987	0	0.987	dsDNAphage	110803	13	53.3	4.9	GCF_904864465.1	True	1	110803	0.987	0.987	0	4.9	0	53.3	3.3	38.5	dsDNAphage	linear	NZ_LR890429.1||full	vir	53.3	110803	GCF_904864465.1
274	GCF_904864465.1	NZ_LR890428.1||0_partial	0.907	0	0.907	dsDNAphage	26686	1	15.4	30.8	GCF_904864465.1	True	1	26686	0.907	0.527	0	30.8	0	15.4	11.5	42.3	dsDNAphage	linear	NZ_LR890428.1||0_partial	unaligned	42.3	26686	GCF_904864465.1
275	GCF_904864465.1	NZ_LR890426.1||7_partial	0.9	0.007	0.9	dsDNAphage	18295	4	31.6	44.7	GCF_904864465.1	True	5434130	5452424	0.9	0.527	0	44.7	0	31.6	5.3	18.4	dsDNAphage	linear	NZ_LR890426.1||7_partial	bac	44.7	18295	GCF_904864465.1
276	GCF_904864465.1	NZ_LR890426.1||6_partial	0.827	0	0.827	dsDNAphage	81421	3	25.3	39.8	GCF_904864465.1	True	1997178	2078598	0.827	0.527	0	39.8	0	25.3	26.5	8.4	dsDNAphage	linear	NZ_LR890426.1||6_partial	bac	39.8	81421	GCF_904864465.1
277	GCF_904864465.1	NZ_LR890426.1||5_partial	0.907	0	0.907	dsDNAphage	97699	18	31.3	41.7	GCF_904864465.1	True	2921385	3019083	0.907	0.527	0	41.7	0	31.3	16.5	10.4	dsDNAphage	linear	NZ_LR890426.1||5_partial	bac	41.7	97699	GCF_904864465.1
278	GCF_904864465.1	NZ_LR890426.1||4_partial	0.9	0	0.9	dsDNAphage	111529	22	29.7	38.1	GCF_904864465.1	True	1	111529	0.9	0.527	0	38.1	0	29.7	25.4	6.8	dsDNAphage	linear	NZ_LR890426.1||4_partial	bac	38.1	111529	GCF_904864465.1
279	GCF_904864465.1	NZ_LR890426.1||3_partial	0.9	0	0.9	dsDNAphage	108942	9	31.2	29	GCF_904864465.1	True	266486	375427	0.9	0.527	0	29	0	31.2	24.6	15.2	dsDNAphage	linear	NZ_LR890426.1||3_partial	vir	31.2	108942	GCF_904864465.1
280	GCF_904864465.1	NZ_LR890426.1||2_partial	0.9	0	0.9	dsDNAphage	125702	11	29.7	39.3	GCF_904864465.1	True	2153040	2278741	0.9	0.527	0	39.3	0	29.7	22.1	9	dsDNAphage	linear	NZ_LR890426.1||2_partial	bac	39.3	125702	GCF_904864465.1
281	GCF_904864465.1	NZ_LR890426.1||1_partial	0.9	0	0.9	dsDNAphage	146900	15	25.7	40.1	GCF_904864465.1	True	3728491	3875390	0.9	0.527	0	40.1	0	25.7	25.7	8.6	dsDNAphage	linear	NZ_LR890426.1||1_partial	bac	40.1	146900	GCF_904864465.1
284	GCF_904864445.1	NZ_LR890457.1||2_partial	0.927	0	0.927	dsDNAphage	22141	2	25	25	GCF_904864445.1	True	694472	716612	0.927	0.38	0	25	0	25	27.8	22.2	dsDNAphage	linear	NZ_LR890457.1||2_partial	mix	27.8	22141	GCF_904864445.1
285	GCF_904864445.1	NZ_LR890457.1||1_partial	0.913	0	0.913	dsDNAphage	66693	11	38	33.7	GCF_904864445.1	True	293792	360484	0.913	0.38	0	33.7	0	38	14.1	14.1	dsDNAphage	linear	NZ_LR890457.1||1_partial	vir	38	66693	GCF_904864445.1
286	GCF_904864445.1	NZ_LR890457.1||0_partial	0.9	0	0.9	dsDNAphage	122069	10	30.5	30.5	GCF_904864445.1	True	3030682	3152750	0.9	0.38	0	30.5	0	30.5	18.5	20.5	dsDNAphage	linear	NZ_LR890457.1||0_partial	bac	30.5	122069	GCF_904864445.1
287	GCF_904863445.1	NZ_LR890349.1||5_partial	0.9	0	0.9	dsDNAphage	44954	15	39.3	37.7	GCF_904863445.1	True	2468976	2513929	0.9	0.527	0	37.7	0	39.3	13.1	9.8	dsDNAphage	linear	NZ_LR890349.1||5_partial	vir	39.3	44954	GCF_904863445.1
288	GCF_904863445.1	NZ_LR890349.1||4_partial	0.9	0	0.9	dsDNAphage	115686	22	34.9	38.9	GCF_904863445.1	True	1713287	1828972	0.9	0.527	0	38.9	0	34.9	17.5	8.7	dsDNAphage	linear	NZ_LR890349.1||4_partial	bac	38.9	115686	GCF_904863445.1
289	GCF_904863445.1	NZ_LR890349.1||3_partial	0.9	0	0.9	dsDNAphage	121848	14	27.5	45.1	GCF_904863445.1	True	3046220	3168067	0.9	0.527	0	45.1	0	27.5	18.3	9.2	dsDNAphage	linear	NZ_LR890349.1||3_partial	bac	45.1	121848	GCF_904863445.1
290	GCF_904863445.1	NZ_LR890349.1||2_partial	0.893	0	0.893	dsDNAphage	119069	21	41.9	32.4	GCF_904863445.1	True	2790302	2909370	0.893	0.527	0	32.4	0	41.9	11.5	14.2	dsDNAphage	linear	NZ_LR890349.1||2_partial	vir	41.9	119069	GCF_904863445.1
291	GCF_904863445.1	NZ_LR890349.1||1_partial	0.9	0	0.9	dsDNAphage	155135	20	28.2	37.6	GCF_904863445.1	True	3275117	3430251	0.9	0.527	0	37.6	0	28.2	30	4.1	dsDNAphage	linear	NZ_LR890349.1||1_partial	bac	37.6	155135	GCF_904863445.1
292	GCF_904863445.1	NZ_LR890349.1||0_partial	0.9	0	0.9	dsDNAphage	158917	13	32.3	44.1	GCF_904863445.1	True	1951542	2110458	0.9	0.527	0	44.1	0	32.3	11.3	12.4	dsDNAphage	linear	NZ_LR890349.1||0_partial	bac	44.1	158917	GCF_904863445.1
293	GCF_904863435.1	NZ_LR890293.1||full	0.987	0	0.987	dsDNAphage	113740	13	54.2	4.2	GCF_904863435.1	True	2	113741	0.987	0.987	0	4.2	0	54.2	3.3	38.3	dsDNAphage	linear	NZ_LR890293.1||full	vir	54.2	113740	GCF_904863435.1
294	GCF_904863435.1	NZ_LR890291.1||2_partial	0.9	0	0.9	dsDNAphage	16472	1	12.1	18.2	GCF_904863435.1	True	806501	822972	0.9	0.373	0	18.2	0	12.1	24.2	45.5	dsDNAphage	linear	NZ_LR890291.1||2_partial	unaligned	45.5	16472	GCF_904863435.1
295	GCF_904863435.1	NZ_LR890291.1||1_partial	0.907	0	0.907	dsDNAphage	125045	9	28.4	34.5	GCF_904863435.1	True	2900352	3025396	0.907	0.373	0	34.5	0	28.4	20.9	16.2	dsDNAphage	linear	NZ_LR890291.1||1_partial	bac	34.5	125045	GCF_904863435.1
296	GCF_904863435.1	NZ_LR890291.1||0_partial	0.907	0.007	0.907	dsDNAphage	148351	15	34.3	28.1	GCF_904863435.1	True	3875791	4024141	0.907	0.373	0	28.1	0	34.3	19.1	18.5	dsDNAphage	linear	NZ_LR890291.1||0_partial	vir	34.3	148351	GCF_904863435.1
297	GCF_904863425.1	NZ_LR890323.1||4_partial	0.88	0	0.88	dsDNAphage	20136	2	21.1	28.9	GCF_904863425.1	True	2786108	2806243	0.88	0.4	0	28.9	0	21.1	26.3	23.7	dsDNAphage	linear	NZ_LR890323.1||4_partial	bac	28.9	20136	GCF_904863425.1
298	GCF_904863425.1	NZ_LR890323.1||3_partial	0.94	0	0.94	dsDNAphage	23182	2	24.4	26.8	GCF_904863425.1	True	1313751	1336932	0.94	0.4	0	26.8	0	24.4	22	26.8	dsDNAphage	linear	NZ_LR890323.1||3_partial	bac	26.8	23182	GCF_904863425.1
299	GCF_904863425.1	NZ_LR890323.1||2_partial	0.893	0	0.893	dsDNAphage	31166	5	26.5	40.8	GCF_904863425.1	True	2862467	2893632	0.893	0.4	0	40.8	0	26.5	8.2	24.5	dsDNAphage	linear	NZ_LR890323.1||2_partial	bac	40.8	31166	GCF_904863425.1
300	GCF_904863425.1	NZ_LR890323.1||1_partial	0.9	0	0.9	dsDNAphage	157283	19	28.5	33.9	GCF_904863425.1	True	3381536	3538818	0.9	0.4	0	33.9	0	28.5	29.1	8.5	dsDNAphage	linear	NZ_LR890323.1||1_partial	bac	33.9	157283	GCF_904863425.1
301	GCF_904863425.1	NZ_LR890323.1||0_partial	0.9	0	0.9	dsDNAphage	158929	10	26.8	35.8	GCF_904863425.1	True	3063673	3222601	0.9	0.4	0	35.8	0	26.8	23.7	13.7	dsDNAphage	linear	NZ_LR890323.1||0_partial	bac	35.8	158929	GCF_904863425.1
302	GCF_904863405.1	NZ_LR890317.1||1_partial	0.9	0	0.9	dsDNAphage	116314	10	33.6	36.4	GCF_904863405.1	True	1273997	1390310	0.9	0.393	0	36.4	0	33.6	17.9	12.1	dsDNAphage	linear	NZ_LR890317.1||1_partial	bac	36.4	116314	GCF_904863405.1
305	GCF_904863395.1	NZ_LR890374.1||2_partial	0.993	0.033	0.993	dsDNAphage	14596	1	12.5	25	GCF_904863395.1	True	920584	935179	0.993	0.413	0	25	0	12.5	12.5	50	dsDNAphage	linear	NZ_LR890374.1||2_partial	unaligned	50	14596	GCF_904863395.1
306	GCF_904863395.1	NZ_LR890374.1||1_partial	0.907	0	0.907	dsDNAphage	127616	11	26.4	32.9	GCF_904863395.1	True	3508496	3636111	0.907	0.413	0	32.9	0	26.4	32.1	8.6	dsDNAphage	linear	NZ_LR890374.1||1_partial	bac	32.9	127616	GCF_904863395.1
307	GCF_904863395.1	NZ_LR890374.1||0_partial	0.907	0	0.907	dsDNAphage	187312	21	37.3	26.2	GCF_904863395.1	True	2929726	3117037	0.907	0.413	0	26.2	0	37.3	15.6	20.9	dsDNAphage	linear	NZ_LR890374.1||0_partial	vir	37.3	187312	GCF_904863395.1
308	GCF_904863385.1	NZ_LR890288.1||1_partial	0.9	0	0.9	dsDNAphage	115564	19	32.3	34.6	GCF_904863385.1	True	1111490	1227053	0.9	0.413	0	34.6	0	32.3	26	7.1	dsDNAphage	linear	NZ_LR890288.1||1_partial	bac	34.6	115564	GCF_904863385.1
309	GCF_904863385.1	NZ_LR890288.1||0_partial	0.9	0	0.9	dsDNAphage	117668	14	30.9	46	GCF_904863385.1	True	2746848	2864515	0.9	0.413	0	46	0	30.9	17.3	5.8	dsDNAphage	linear	NZ_LR890288.1||0_partial	bac	46	117668	GCF_904863385.1
310	GCF_904863375.1	NZ_LR890326.1||8_partial	0.94	0	0.94	dsDNAphage	59432	16	29.3	32.9	GCF_904863375.1	True	2143100	2202531	0.94	0.547	0	32.9	0	29.3	23.2	14.6	dsDNAphage	linear	NZ_LR890326.1||8_partial	bac	32.9	59432	GCF_904863375.1
311	GCF_904863375.1	NZ_LR890326.1||7_partial	0.927	0	0.927	dsDNAphage	85198	16	40.4	36.7	GCF_904863375.1	True	2615158	2700355	0.927	0.547	0	36.7	0	40.4	12.8	10.1	dsDNAphage	linear	NZ_LR890326.1||7_partial	vir	40.4	85198	GCF_904863375.1
312	GCF_904863375.1	NZ_LR890326.1||6_partial	0.893	0	0.893	dsDNAphage	91508	16	27.4	40.7	GCF_904863375.1	True	3585070	3676577	0.893	0.547	0	40.7	0	27.4	20.4	11.5	dsDNAphage	linear	NZ_LR890326.1||6_partial	bac	40.7	91508	GCF_904863375.1
313	GCF_904863375.1	NZ_LR890326.1||5_partial	0.9	0	0.9	dsDNAphage	86931	15	30.6	47.9	GCF_904863375.1	True	1816740	1903670	0.9	0.547	0	47.9	0	30.6	13.2	8.3	dsDNAphage	linear	NZ_LR890326.1||5_partial	bac	47.9	86931	GCF_904863375.1
314	GCF_904863375.1	NZ_LR890326.1||4_partial	0.92	0	0.92	dsDNAphage	91794	15	42.6	33.6	GCF_904863375.1	True	1937411	2029204	0.92	0.547	0	33.6	0	42.6	12.3	11.5	dsDNAphage	linear	NZ_LR890326.1||4_partial	vir	42.6	91794	GCF_904863375.1
315	GCF_904863375.1	NZ_LR890326.1||3_partial	0.9	0	0.9	dsDNAphage	113769	11	27.3	41.7	GCF_904863375.1	True	2914695	3028463	0.9	0.547	0	41.7	0	27.3	21.2	9.8	dsDNAphage	linear	NZ_LR890326.1||3_partial	bac	41.7	113769	GCF_904863375.1
316	GCF_904863375.1	NZ_LR890326.1||2_partial	0.907	0	0.907	dsDNAphage	153243	21	24.3	35.8	GCF_904863375.1	True	1	153243	0.907	0.547	0	35.8	0	24.3	30.4	9.5	dsDNAphage	linear	NZ_LR890326.1||2_partial	bac	35.8	153243	GCF_904863375.1
317	GCF_904863375.1	NZ_LR890326.1||1_partial	0.907	0	0.907	dsDNAphage	122591	11	26	38	GCF_904863375.1	True	345363	467953	0.907	0.547	0	38	0	26	24.7	11.3	dsDNAphage	linear	NZ_LR890326.1||1_partial	bac	38	122591	GCF_904863375.1
318	GCF_904863375.1	NZ_LR890326.1||0_partial	0.927	0	0.927	dsDNAphage	156639	21	29.8	38.7	GCF_904863375.1	True	1612423	1769061	0.927	0.547	0	38.7	0	29.8	20.2	11.3	dsDNAphage	linear	NZ_LR890326.1||0_partial	bac	38.7	156639	GCF_904863375.1
319	GCF_904863365.1	NZ_LR890360.1||2_partial	0.913	0	0.913	dsDNAphage	58598	6	29.1	27.8	GCF_904863365.1	True	2994478	3053075	0.913	0.333	0	27.8	0	29.1	16.5	26.6	dsDNAphage	linear	NZ_LR890360.1||2_partial	vir	29.1	58598	GCF_904863365.1
320	GCF_904863365.1	NZ_LR890360.1||1_partial	0.907	0	0.907	dsDNAphage	83334	15	31.4	35.2	GCF_904863365.1	True	5075001	5158334	0.907	0.333	0	35.2	0	31.4	19	14.3	dsDNAphage	linear	NZ_LR890360.1||1_partial	bac	35.2	83334	GCF_904863365.1
321	GCF_904863365.1	NZ_LR890360.1||0_partial	0.913	0	0.913	dsDNAphage	135844	10	34.3	30.8	GCF_904863365.1	True	3811789	3947632	0.913	0.333	0	30.8	0	34.3	19.5	15.4	dsDNAphage	linear	NZ_LR890360.1||0_partial	vir	34.3	135844	GCF_904863365.1
322	GCF_904863355.1	NZ_LR890381.1||2_partial	0.887	0	0.887	dsDNAphage	27881	3	19.6	30.4	GCF_904863355.1	True	1314211	1342091	0.887	0.373	0	30.4	0	19.6	19.6	30.4	dsDNAphage	linear	NZ_LR890381.1||2_partial	bac	30.4	27881	GCF_904863355.1
323	GCF_904863355.1	NZ_LR890381.1||1_partial	0.907	0	0.907	dsDNAphage	94856	8	37.1	27.6	GCF_904863355.1	True	2941038	3035893	0.907	0.373	0	27.6	0	37.1	15.5	19.8	dsDNAphage	linear	NZ_LR890381.1||1_partial	vir	37.1	94856	GCF_904863355.1
324	GCF_904863355.1	NZ_LR890381.1||0_partial	0.9	0	0.9	dsDNAphage	132756	13	29.3	38.6	GCF_904863355.1	True	3134867	3267622	0.9	0.373	0	38.6	0	29.3	20.7	11.4	dsDNAphage	linear	NZ_LR890381.1||0_partial	bac	38.6	132756	GCF_904863355.1
325	GCF_904863345.1	NZ_LR890314.1||full	0.967	0	0.967	dsDNAphage	109557	13	54.8	6.5	GCF_904863345.1	True	1	109557	0.967	0.967	0	6.5	0	54.8	2.4	36.3	dsDNAphage	linear	NZ_LR890314.1||full	vir	54.8	109557	GCF_904863345.1
327	GCF_904863345.1	NZ_LR890312.1||1_partial	0.913	0	0.913	dsDNAphage	183057	11	32.6	38.8	GCF_904863345.1	True	3523528	3706584	0.913	0.427	0	38.8	0	32.6	18	10.7	dsDNAphage	linear	NZ_LR890312.1||1_partial	bac	38.8	183057	GCF_904863345.1
328	GCF_904863345.1	NZ_LR890312.1||0_partial	0.907	0	0.907	dsDNAphage	164482	9	32.5	29.9	GCF_904863345.1	True	4250395	4414876	0.907	0.427	0	29.9	0	32.5	22.2	15.5	dsDNAphage	linear	NZ_LR890312.1||0_partial	vir	32.5	164482	GCF_904863345.1
329	GCF_904863335.1	NZ_LR890353.1||2_partial	0.887	0	0.887	dsDNAphage	88735	15	28.6	43.8	GCF_904863335.1	True	3149987	3238721	0.887	0.36	0	43.8	0	28.6	15.2	12.5	dsDNAphage	linear	NZ_LR890353.1||2_partial	bac	43.8	88735	GCF_904863335.1
330	GCF_904863335.1	NZ_LR890353.1||1_partial	0.9	0	0.9	dsDNAphage	99949	18	33.3	31.6	GCF_904863335.1	True	1191725	1291673	0.9	0.36	0	31.6	0	33.3	23.9	11.1	dsDNAphage	linear	NZ_LR890353.1||1_partial	vir	33.3	99949	GCF_904863335.1
331	GCF_904863335.1	NZ_LR890353.1||0_partial	0.9	0	0.9	dsDNAphage	120052	9	32.2	26.8	GCF_904863335.1	True	2977307	3097358	0.9	0.36	0	26.8	0	32.2	19.5	21.5	dsDNAphage	linear	NZ_LR890353.1||0_partial	vir	32.2	120052	GCF_904863335.1
333	GCF_904863325.1	NZ_LR890369.1||2_partial	0.96	0	0.96	dsDNAphage	9943	1	11.5	30.8	GCF_904863325.1	True	928426	938368	0.96	0.407	0	30.8	0	11.5	15.4	42.3	dsDNAphage	linear	NZ_LR890369.1||2_partial	unaligned	42.3	9943	GCF_904863325.1
334	GCF_904863325.1	NZ_LR890369.1||1_partial	0.907	0	0.907	dsDNAphage	127616	11	26.4	32.9	GCF_904863325.1	True	3512756	3640371	0.907	0.407	0	32.9	0	26.4	32.1	8.6	dsDNAphage	linear	NZ_LR890369.1||1_partial	bac	32.9	127616	GCF_904863325.1
335	GCF_904863325.1	NZ_LR890369.1||0_partial	0.9	0	0.9	dsDNAphage	186832	21	37.3	26.2	GCF_904863325.1	True	2935323	3122154	0.9	0.407	0	26.2	0	37.3	15.6	20.9	dsDNAphage	linear	NZ_LR890369.1||0_partial	vir	37.3	186832	GCF_904863325.1
336	GCF_904863305.1	NZ_LR890299.1||3_partial	0.907	0	0.907	dsDNAphage	133570	22	31.9	37	GCF_904863305.1	True	1	133570	0.907	0.487	0	37	0	31.9	20.3	10.9	dsDNAphage	linear	NZ_LR890299.1||3_partial	bac	37	133570	GCF_904863305.1
337	GCF_904863305.1	NZ_LR890299.1||2_partial	0.92	0	0.92	dsDNAphage	127427	15	31.2	42.4	GCF_904863305.1	True	940785	1068211	0.92	0.487	0	42.4	0	31.2	18.1	8.3	dsDNAphage	linear	NZ_LR890299.1||2_partial	bac	42.4	127427	GCF_904863305.1
338	GCF_904863305.1	NZ_LR890299.1||1_partial	0.9	0	0.9	dsDNAphage	151244	19	30.3	37.6	GCF_904863305.1	True	1546965	1698208	0.9	0.487	0	37.6	0	30.3	24.2	7.9	dsDNAphage	linear	NZ_LR890299.1||1_partial	bac	37.6	151244	GCF_904863305.1
339	GCF_904863305.1	NZ_LR890299.1||0_partial	0.907	0	0.907	dsDNAphage	136479	19	30.3	41.7	GCF_904863305.1	True	1108422	1244900	0.907	0.487	0	41.7	0	30.3	15.4	12.6	dsDNAphage	linear	NZ_LR890299.1||0_partial	bac	41.7	136479	GCF_904863305.1
340	GCF_904863295.1	NZ_LR890343.1||2_partial	0.887	0	0.887	dsDNAphage	27881	3	19.6	30.4	GCF_904863295.1	True	53687	81567	0.887	0.36	0	30.4	0	19.6	19.6	30.4	dsDNAphage	linear	NZ_LR890343.1||2_partial	bac	30.4	27881	GCF_904863295.1
341	GCF_904863295.1	NZ_LR890343.1||1_partial	0.9	0	0.9	dsDNAphage	98978	8	35.8	27.5	GCF_904863295.1	True	1698182	1797159	0.9	0.36	0	27.5	0	35.8	17.5	19.2	dsDNAphage	linear	NZ_LR890343.1||1_partial	vir	35.8	98978	GCF_904863295.1
342	GCF_904863295.1	NZ_LR890343.1||0_partial	0.887	0	0.887	dsDNAphage	143487	16	28	37.9	GCF_904863295.1	True	1890611	2034097	0.887	0.36	0	37.9	0	28	21.1	13	dsDNAphage	linear	NZ_LR890343.1||0_partial	bac	37.9	143487	GCF_904863295.1
343	GCF_904863285.1	NZ_LR890356.1||3_partial	0.907	0	0.907	dsDNAphage	68268	20	47.1	26.4	GCF_904863285.1	True	644531	712798	0.907	0.453	0	26.4	0	47.1	20.7	5.7	dsDNAphage	linear	NZ_LR890356.1||3_partial	vir	47.1	68268	GCF_904863285.1
344	GCF_904863285.1	NZ_LR890356.1||2_partial	0.9	0.007	0.9	dsDNAphage	115522	9	34.5	26.9	GCF_904863285.1	True	3092848	3208369	0.9	0.453	0	26.9	0	34.5	19.3	19.3	dsDNAphage	linear	NZ_LR890356.1||2_partial	vir	34.5	115522	GCF_904863285.1
345	GCF_904863285.1	NZ_LR890356.1||1_partial	0.913	0	0.913	dsDNAphage	135668	13	29.3	39.3	GCF_904863285.1	True	3290376	3426043	0.913	0.453	0	39.3	0	29.3	20.7	10.7	dsDNAphage	linear	NZ_LR890356.1||1_partial	bac	39.3	135668	GCF_904863285.1
346	GCF_904863285.1	NZ_LR890356.1||0_partial	0.9	0.007	0.9	dsDNAphage	136736	10	31.6	31.6	GCF_904863285.1	True	1222255	1358990	0.9	0.453	0	31.6	0	31.6	23.9	12.9	dsDNAphage	linear	NZ_LR890356.1||0_partial	bac	31.6	136736	GCF_904863285.1
347	GCF_904863275.1	NZ_LR890307.1||4_partial	0.907	0	0.907	dsDNAphage	15190	1	17.9	28.6	GCF_904863275.1	True	796090	811279	0.907	0.347	0	28.6	0	17.9	14.3	39.3	dsDNAphage	linear	NZ_LR890307.1||4_partial	unaligned	39.3	15190	GCF_904863275.1
348	GCF_904863275.1	NZ_LR890307.1||3_partial	0.9	0	0.9	dsDNAphage	26560	1	18.6	27.9	GCF_904863275.1	True	4595018	4621577	0.9	0.347	0	27.9	0	18.6	14	39.5	dsDNAphage	linear	NZ_LR890307.1||3_partial	unaligned	39.5	26560	GCF_904863275.1
349	GCF_904863275.1	NZ_LR890307.1||2_partial	0.893	0	0.893	dsDNAphage	30424	1	22.7	22.7	GCF_904863275.1	True	3873731	3904154	0.893	0.347	0	22.7	0	22.7	25	29.5	dsDNAphage	linear	NZ_LR890307.1||2_partial	unaligned	29.5	30424	GCF_904863275.1
350	GCF_904863275.1	NZ_LR890307.1||1_partial	0.9	0.007	0.9	dsDNAphage	88908	11	37.5	26.8	GCF_904863275.1	True	2888710	2977617	0.9	0.347	0	26.8	0	37.5	17	18.8	dsDNAphage	linear	NZ_LR890307.1||1_partial	vir	37.5	88908	GCF_904863275.1
351	GCF_904863275.1	NZ_LR890307.1||0_partial	0.907	0.007	0.907	dsDNAphage	116882	10	31.2	29.1	GCF_904863275.1	True	1397084	1513965	0.907	0.347	0	29.1	0	31.2	28.4	11.3	dsDNAphage	linear	NZ_LR890307.1||0_partial	vir	31.2	116882	GCF_904863275.1
352	GCF_904863265.1	NZ_LR890286.1||1_partial	0.907	0	0.907	dsDNAphage	137458	7	29.5	33.6	GCF_904863265.1	True	3187065	3324522	0.907	0.347	0	33.6	0	29.5	24	13	dsDNAphage	linear	NZ_LR890286.1||1_partial	bac	33.6	137458	GCF_904863265.1
353	GCF_904863265.1	NZ_LR890286.1||0_partial	0.9	0	0.9	dsDNAphage	159239	9	24.7	37.4	GCF_904863265.1	True	3017806	3177044	0.9	0.347	0	37.4	0	24.7	28.6	9.3	dsDNAphage	linear	NZ_LR890286.1||0_partial	bac	37.4	159239	GCF_904863265.1
355	GCF_904863255.1	NZ_LR890336.1||full	0.987	0	0.987	dsDNAphage	98764	7	56.9	6.4	GCF_904863255.1	True	32	98795	0.987	0.987	0	6.4	0	56.9	2.8	33.9	dsDNAphage	linear	NZ_LR890336.1||full	vir	56.9	98764	GCF_904863255.1
356	GCF_904863255.1	NZ_LR890334.1||7_partial	0.893	0	0.893	dsDNAphage	39921	7	25.5	54.5	GCF_904863255.1	True	3666994	3706914	0.893	0.56	0	54.5	0	25.5	14.5	5.5	dsDNAphage	linear	NZ_LR890334.1||7_partial	bac	54.5	39921	GCF_904863255.1
357	GCF_904863255.1	NZ_LR890334.1||6_partial	0.933	0.013	0.933	dsDNAphage	50924	2	39.2	44.6	GCF_904863255.1	True	4673242	4724165	0.933	0.56	0	44.6	0	39.2	8.1	8.1	dsDNAphage	linear	NZ_LR890334.1||6_partial	bac	44.6	50924	GCF_904863255.1
358	GCF_904863255.1	NZ_LR890334.1||5_partial	0.9	0	0.9	dsDNAphage	91433	21	32	42.3	GCF_904863255.1	True	1	91433	0.9	0.56	0	42.3	0	32	19.6	6.2	dsDNAphage	linear	NZ_LR890334.1||5_partial	bac	42.3	91433	GCF_904863255.1
359	GCF_904863255.1	NZ_LR890334.1||4_partial	0.907	0	0.907	dsDNAphage	105396	19	44	33	GCF_904863255.1	True	5016415	5121810	0.907	0.56	0	33	0	44	16.5	6.4	dsDNAphage	linear	NZ_LR890334.1||4_partial	vir	44	105396	GCF_904863255.1
360	GCF_904863255.1	NZ_LR890334.1||3_partial	0.9	0	0.9	dsDNAphage	94877	18	36.1	36.1	GCF_904863255.1	True	246658	341534	0.9	0.56	0	36.1	0	36.1	14.8	13.1	dsDNAphage	linear	NZ_LR890334.1||3_partial	bac	36.1	94877	GCF_904863255.1
361	GCF_904863255.1	NZ_LR890334.1||2_partial	0.9	0	0.9	dsDNAphage	105901	14	25.2	44.7	GCF_904863255.1	True	722053	827953	0.9	0.56	0	44.7	0	25.2	18.7	11.4	dsDNAphage	linear	NZ_LR890334.1||2_partial	bac	44.7	105901	GCF_904863255.1
362	GCF_904863255.1	NZ_LR890334.1||1_partial	0.907	0	0.907	dsDNAphage	143770	10	38.8	32	GCF_904863255.1	True	1816598	1960367	0.907	0.56	0	32	0	38.8	21.8	7.5	dsDNAphage	linear	NZ_LR890334.1||1_partial	vir	38.8	143770	GCF_904863255.1
363	GCF_904863255.1	NZ_LR890334.1||0_partial	0.9	0	0.9	dsDNAphage	164664	18	30.6	39.8	GCF_904863255.1	True	3715927	3880590	0.9	0.56	0	39.8	0	30.6	22	7.5	dsDNAphage	linear	NZ_LR890334.1||0_partial	bac	39.8	164664	GCF_904863255.1
364	GCF_904863245.1	NZ_LR890277.1||2_partial	0.867	0	0.867	dsDNAphage	13484	1	10.7	35.7	GCF_904863245.1	True	464353	477836	0.867	0.34	0	35.7	0	10.7	25	28.6	dsDNAphage	linear	NZ_LR890277.1||2_partial	bac	35.7	13484	GCF_904863245.1
365	GCF_904863245.1	NZ_LR890277.1||1_partial	0.9	0	0.9	dsDNAphage	87219	3	31.4	41.5	GCF_904863245.1	True	1807533	1894751	0.9	0.34	0	41.5	0	31.4	17.8	9.3	dsDNAphage	linear	NZ_LR890277.1||1_partial	bac	41.5	87219	GCF_904863245.1
366	GCF_904863245.1	NZ_LR890277.1||0_partial	0.9	0	0.9	dsDNAphage	113256	12	24.4	40.7	GCF_904863245.1	True	3028988	3142243	0.9	0.34	0	40.7	0	24.4	22.2	12.6	dsDNAphage	linear	NZ_LR890277.1||0_partial	bac	40.7	113256	GCF_904863245.1
367	GCF_904863235.1	NZ_LR890273.1||full	0.987	0	0.987	dsDNAphage	92827	7	45.4	10.9	GCF_904863235.1	True	3	92829	0.987	0.987	0	10.9	0	45.4	2.5	41.2	dsDNAphage	linear	NZ_LR890273.1||full	vir	45.4	92827	GCF_904863235.1
368	GCF_904863235.1	NZ_LR890270.1||3_partial	0.947	0	0.947	dsDNAphage	30397	5	25.5	42.6	GCF_904863235.1	True	4893801	4924197	0.947	0.473	0	42.6	0	25.5	10.6	21.3	dsDNAphage	linear	NZ_LR890270.1||3_partial	bac	42.6	30397	GCF_904863235.1
369	GCF_904863235.1	NZ_LR890270.1||2_partial	0.9	0	0.9	dsDNAphage	46916	14	31.6	29.8	GCF_904863235.1	True	1	46916	0.9	0.473	0	29.8	0	31.6	26.3	12.3	dsDNAphage	linear	NZ_LR890270.1||2_partial	vir	31.6	46916	GCF_904863235.1
370	GCF_904863235.1	NZ_LR890270.1||1_partial	0.9	0	0.9	dsDNAphage	96441	13	27.5	40.4	GCF_904863235.1	True	137072	233512	0.9	0.473	0	40.4	0	27.5	17.4	14.7	dsDNAphage	linear	NZ_LR890270.1||1_partial	bac	40.4	96441	GCF_904863235.1
371	GCF_904863235.1	NZ_LR890270.1||0_partial	0.953	0	0.953	dsDNAphage	138547	19	31.1	47	GCF_904863235.1	True	4249920	4388466	0.953	0.473	0	47	0	31.1	17.2	4.6	dsDNAphage	linear	NZ_LR890270.1||0_partial	bac	47	138547	GCF_904863235.1
372	GCF_904863225.1	NZ_LR890230.1||2_partial	0.887	0	0.887	dsDNAphage	27881	3	19.6	30.4	GCF_904863225.1	True	1314192	1342072	0.887	0.36	0	30.4	0	19.6	19.6	30.4	dsDNAphage	linear	NZ_LR890230.1||2_partial	bac	30.4	27881	GCF_904863225.1
373	GCF_904863225.1	NZ_LR890230.1||1_partial	0.907	0	0.907	dsDNAphage	94856	8	37.1	27.6	GCF_904863225.1	True	2939694	3034549	0.907	0.36	0	27.6	0	37.1	15.5	19.8	dsDNAphage	linear	NZ_LR890230.1||1_partial	vir	37.1	94856	GCF_904863225.1
374	GCF_904863225.1	NZ_LR890230.1||0_partial	0.9	0	0.9	dsDNAphage	132789	13	29.3	38.6	GCF_904863225.1	True	3133519	3266307	0.9	0.36	0	38.6	0	29.3	20.7	11.4	dsDNAphage	linear	NZ_LR890230.1||0_partial	bac	38.6	132789	GCF_904863225.1
375	GCF_904863215.1	NZ_LR890206.1||full	0.987	0	0.987	dsDNAphage	95813	11	57.8	6.9	GCF_904863215.1	True	1	95813	0.987	0.987	0	6.9	0	57.8	3.4	31.9	dsDNAphage	linear	NZ_LR890206.1||full	vir	57.8	95813	GCF_904863215.1
376	GCF_904863215.1	NZ_LR890204.1||2_partial	0.887	0	0.887	dsDNAphage	27881	3	19.6	30.4	GCF_904863215.1	True	1315537	1343417	0.887	0.36	0	30.4	0	19.6	19.6	30.4	dsDNAphage	linear	NZ_LR890204.1||2_partial	bac	30.4	27881	GCF_904863215.1
377	GCF_904863215.1	NZ_LR890204.1||1_partial	0.907	0	0.907	dsDNAphage	94856	8	37.1	27.6	GCF_904863215.1	True	2942348	3037203	0.907	0.36	0	27.6	0	37.1	15.5	19.8	dsDNAphage	linear	NZ_LR890204.1||1_partial	vir	37.1	94856	GCF_904863215.1
378	GCF_904863215.1	NZ_LR890204.1||0_partial	0.9	0	0.9	dsDNAphage	132099	13	29.3	38.6	GCF_904863215.1	True	3136171	3268269	0.9	0.36	0	38.6	0	29.3	20.7	11.4	dsDNAphage	linear	NZ_LR890204.1||0_partial	bac	38.6	132099	GCF_904863215.1
379	GCF_904863205.1	NZ_LR890202.1||4_partial	0.94	0	0.94	dsDNAphage	32842	1	25.5	17.6	GCF_904863205.1	True	2573043	2605884	0.94	0.447	0	17.6	0	25.5	21.6	35.3	dsDNAphage	linear	NZ_LR890202.1||4_partial	unaligned	35.3	32842	GCF_904863205.1
380	GCF_904863205.1	NZ_LR890202.1||3_partial	0.927	0	0.927	dsDNAphage	93039	18	33.9	30.4	GCF_904863205.1	True	5142113	5235151	0.927	0.447	0	30.4	0	33.9	22.3	13.4	dsDNAphage	linear	NZ_LR890202.1||3_partial	vir	33.9	93039	GCF_904863205.1
381	GCF_904863205.1	NZ_LR890202.1||2_partial	0.9	0	0.9	dsDNAphage	94379	20	36	26.1	GCF_904863205.1	True	4606190	4700568	0.9	0.447	0	26.1	0	36	28.8	9	dsDNAphage	linear	NZ_LR890202.1||2_partial	vir	36	94379	GCF_904863205.1
382	GCF_904863205.1	NZ_LR890202.1||1_partial	0.92	0	0.92	dsDNAphage	90326	15	30.2	38.8	GCF_904863205.1	True	3794266	3884591	0.92	0.447	0	38.8	0	30.2	19	12.1	dsDNAphage	linear	NZ_LR890202.1||1_partial	bac	38.8	90326	GCF_904863205.1
383	GCF_904863205.1	NZ_LR890202.1||0_partial	0.9	0	0.9	dsDNAphage	190425	10	28.4	34.3	GCF_904863205.1	True	1432113	1622537	0.9	0.447	0	34.3	0	28.4	25.9	11.4	dsDNAphage	linear	NZ_LR890202.1||0_partial	bac	34.3	190425	GCF_904863205.1
385	GCF_904863195.1	NZ_LR890189.1||2_partial	0.887	0	0.887	dsDNAphage	27881	3	19.6	30.4	GCF_904863195.1	True	1314211	1342091	0.887	0.36	0	30.4	0	19.6	19.6	30.4	dsDNAphage	linear	NZ_LR890189.1||2_partial	bac	30.4	27881	GCF_904863195.1
386	GCF_904863195.1	NZ_LR890189.1||1_partial	0.907	0	0.907	dsDNAphage	94865	8	37.1	27.6	GCF_904863195.1	True	2942239	3037103	0.907	0.36	0	27.6	0	37.1	15.5	19.8	dsDNAphage	linear	NZ_LR890189.1||1_partial	vir	37.1	94865	GCF_904863195.1
387	GCF_904863195.1	NZ_LR890189.1||0_partial	0.9	0	0.9	dsDNAphage	132756	13	29.3	38.6	GCF_904863195.1	True	3136078	3268833	0.9	0.36	0	38.6	0	29.3	20.7	11.4	dsDNAphage	linear	NZ_LR890189.1||0_partial	bac	38.6	132756	GCF_904863195.1
388	GCF_904863145.1	NZ_LR890185.1||3_partial	0.9	0	0.9	dsDNAphage	108658	11	37.1	37.9	GCF_904863145.1	True	1351131	1459788	0.9	0.473	0	37.9	0	37.1	17.7	7.3	dsDNAphage	linear	NZ_LR890185.1||3_partial	bac	37.9	108658	GCF_904863145.1
389	GCF_904863145.1	NZ_LR890185.1||2_partial	0.9	0.007	0.9	dsDNAphage	122766	18	33.6	32.1	GCF_904863145.1	True	1179938	1302703	0.9	0.473	0	32.1	0	33.6	22.4	11.9	dsDNAphage	linear	NZ_LR890185.1||2_partial	vir	33.6	122766	GCF_904863145.1
390	GCF_904863145.1	NZ_LR890185.1||1_partial	0.9	0	0.9	dsDNAphage	149560	10	25.7	31.7	GCF_904863145.1	True	2837948	2987507	0.9	0.473	0	31.7	0	25.7	29.3	13.2	dsDNAphage	linear	NZ_LR890185.1||1_partial	bac	31.7	149560	GCF_904863145.1
391	GCF_904863145.1	NZ_LR890185.1||0_partial	0.9	0	0.9	dsDNAphage	149457	11	28.8	27.1	GCF_904863145.1	True	3986711	4136167	0.9	0.473	0	26.6	0.5	28.8	25.5	18.5	dsDNAphage	linear	NZ_LR890185.1||0_partial	vir	28.8	149457	GCF_904863145.1
392	GCF_904863135.1	NZ_LR890260.1||full	0.987	0.02	0.987	dsDNAphage	53945	14	83.9	5.4	GCF_904863135.1	True	3	53947	0.987	0.987	0	5.4	0	83.9	0	10.7	dsDNAphage	linear	NZ_LR890260.1||full	vir	83.9	53945	GCF_904863135.1
393	GCF_904863135.1	NZ_LR890257.1||full	0.987	0	0.987	dsDNAphage	110803	13	53.3	4.9	GCF_904863135.1	True	1	110803	0.987	0.987	0	4.9	0	53.3	3.3	38.5	dsDNAphage	linear	NZ_LR890257.1||full	vir	53.3	110803	GCF_904863135.1
394	GCF_904863135.1	NZ_LR890256.1||0_partial	0.907	0	0.907	dsDNAphage	26686	1	15.4	30.8	GCF_904863135.1	True	1	26686	0.907	0.52	0	30.8	0	15.4	11.5	42.3	dsDNAphage	linear	NZ_LR890256.1||0_partial	unaligned	42.3	26686	GCF_904863135.1
395	GCF_904863135.1	NZ_LR890254.1||7_partial	0.88	0.007	0.88	dsDNAphage	17980	4	31.6	44.7	GCF_904863135.1	True	5436734	5454713	0.88	0.527	0	44.7	0	31.6	2.6	21.1	dsDNAphage	linear	NZ_LR890254.1||7_partial	bac	44.7	17980	GCF_904863135.1
396	GCF_904863135.1	NZ_LR890254.1||6_partial	0.827	0	0.827	dsDNAphage	78877	3	26.2	41.2	GCF_904863135.1	True	1997185	2076061	0.827	0.527	0	41.2	0	26.2	23.8	8.8	dsDNAphage	linear	NZ_LR890254.1||6_partial	bac	41.2	78877	GCF_904863135.1
397	GCF_904863135.1	NZ_LR890254.1||5_partial	0.913	0.007	0.913	dsDNAphage	82190	18	35.6	36.6	GCF_904863135.1	True	2923146	3005335	0.913	0.527	0	36.6	0	35.6	15.8	11.9	dsDNAphage	linear	NZ_LR890254.1||5_partial	bac	36.6	82190	GCF_904863135.1
398	GCF_904863135.1	NZ_LR890254.1||4_partial	0.9	0	0.9	dsDNAphage	111530	21	29.1	38.5	GCF_904863135.1	True	1	111530	0.9	0.527	0	38.5	0	29.1	25.6	6.8	dsDNAphage	linear	NZ_LR890254.1||4_partial	bac	38.5	111530	GCF_904863135.1
399	GCF_904863135.1	NZ_LR890254.1||3_partial	0.9	0	0.9	dsDNAphage	108942	9	31.2	29	GCF_904863135.1	True	266487	375428	0.9	0.527	0	29	0	31.2	24.6	15.2	dsDNAphage	linear	NZ_LR890254.1||3_partial	vir	31.2	108942	GCF_904863135.1
400	GCF_904863135.1	NZ_LR890254.1||2_partial	0.9	0	0.9	dsDNAphage	143632	15	25.7	41.2	GCF_904863135.1	True	3731245	3874876	0.9	0.527	0	41.2	0	25.7	24.3	8.8	dsDNAphage	linear	NZ_LR890254.1||2_partial	bac	41.2	143632	GCF_904863135.1
401	GCF_904863135.1	NZ_LR890254.1||1_partial	0.9	0	0.9	dsDNAphage	129356	11	29.5	40.3	GCF_904863135.1	True	2153883	2283238	0.9	0.527	0	40.3	0	29.5	21.5	8.7	dsDNAphage	linear	NZ_LR890254.1||1_partial	bac	40.3	129356	GCF_904863135.1
403	GCF_904863125.1	NZ_LR890217.1||1_partial	0.913	0	0.913	dsDNAphage	16313	1	12.5	31.2	GCF_904863125.1	True	805708	822020	0.913	0.347	0	31.2	0	12.5	12.5	43.8	dsDNAphage	linear	NZ_LR890217.1||1_partial	unaligned	43.8	16313	GCF_904863125.1
404	GCF_904863125.1	NZ_LR890217.1||0_partial	0.907	0	0.907	dsDNAphage	149293	11	33.9	27.8	GCF_904863125.1	True	1431165	1580457	0.907	0.347	0	27.8	0	33.9	27.2	11.1	dsDNAphage	linear	NZ_LR890217.1||0_partial	vir	33.9	149293	GCF_904863125.1
405	GCF_904863115.1	NZ_LR890240.1||2_partial	0.887	0	0.887	dsDNAphage	27881	3	19.6	30.4	GCF_904863115.1	True	1314211	1342091	0.887	0.36	0	30.4	0	19.6	19.6	30.4	dsDNAphage	linear	NZ_LR890240.1||2_partial	bac	30.4	27881	GCF_904863115.1
406	GCF_904863115.1	NZ_LR890240.1||1_partial	0.907	0	0.907	dsDNAphage	94856	8	37.1	27.6	GCF_904863115.1	True	2942699	3037554	0.907	0.36	0	27.6	0	37.1	15.5	19.8	dsDNAphage	linear	NZ_LR890240.1||1_partial	vir	37.1	94856	GCF_904863115.1
407	GCF_904863115.1	NZ_LR890240.1||0_partial	0.9	0	0.9	dsDNAphage	132756	13	29.3	38.6	GCF_904863115.1	True	3136529	3269284	0.9	0.36	0	38.6	0	29.3	20.7	11.4	dsDNAphage	linear	NZ_LR890240.1||0_partial	bac	38.6	132756	GCF_904863115.1
408	GCF_904863105.1	NZ_LR890201.1||0_partial	0.907	0	0.907	dsDNAphage	20311	1	14.3	21.4	GCF_904863105.1	True	1	20311	0.907	0.793	0	21.4	0	14.3	0	64.3	dsDNAphage	linear	NZ_LR890201.1||0_partial	unaligned	64.3	20311	GCF_904863105.1
409	GCF_904863105.1	NZ_LR890200.1||full	1	0	1	dsDNAphage	95659	11	58	8	GCF_904863105.1	True	2	95660	1	1	0	8	0	58	2.7	31.2	dsDNAphage	linear	NZ_LR890200.1||full	vir	58	95659	GCF_904863105.1
410	GCF_904863105.1	NZ_LR890198.1||3_partial	0.927	0	0.927	dsDNAphage	89816	21	39.3	30.4	GCF_904863105.1	True	1270950	1360765	0.927	0.487	0	30.4	0	39.3	18.8	11.6	dsDNAphage	linear	NZ_LR890198.1||3_partial	vir	39.3	89816	GCF_904863105.1
411	GCF_904863105.1	NZ_LR890198.1||2_partial	0.907	0	0.907	dsDNAphage	134769	12	31.4	29.9	GCF_904863105.1	True	1367564	1502332	0.907	0.487	0	29.9	0	31.4	25.5	13.1	dsDNAphage	linear	NZ_LR890198.1||2_partial	vir	31.4	134769	GCF_904863105.1
412	GCF_904863105.1	NZ_LR890198.1||1_partial	0.9	0	0.9	dsDNAphage	159575	18	29.4	45.7	GCF_904863105.1	True	2915711	3075285	0.9	0.487	0	45.7	0	29.4	17.3	7.6	dsDNAphage	linear	NZ_LR890198.1||1_partial	bac	45.7	159575	GCF_904863105.1
413	GCF_904863105.1	NZ_LR890198.1||0_partial	0.907	0	0.907	dsDNAphage	185337	17	30.7	41.7	GCF_904863105.1	True	3856112	4041448	0.907	0.487	0	41.7	0	30.7	17.6	10.1	dsDNAphage	linear	NZ_LR890198.1||0_partial	bac	41.7	185337	GCF_904863105.1
414	GCF_904863095.1	NZ_LR890245.1||1_partial	0.887	0	0.887	dsDNAphage	88942	14	26.3	46.5	GCF_904863095.1	True	3114161	3203102	0.887	0.307	0	46.5	0	26.3	15.8	11.4	dsDNAphage	linear	NZ_LR890245.1||1_partial	bac	46.5	88942	GCF_904863095.1
415	GCF_904863095.1	NZ_LR890245.1||0_partial	0.9	0	0.9	dsDNAphage	146101	9	25.9	29.9	GCF_904863095.1	True	3921248	4067348	0.9	0.307	0	29.3	0.6	25.9	26.4	17.8	dsDNAphage	linear	NZ_LR890245.1||0_partial	bac	29.3	146101	GCF_904863095.1
416	GCF_904863085.1	NZ_LR890184.1||1_partial	0.9	0	0.9	dsDNAphage	56936	6	37	23.3	GCF_904863085.1	True	1695152	1752087	0.9	0.367	0	23.3	0	37	13.7	26	dsDNAphage	linear	NZ_LR890184.1||1_partial	vir	37	56936	GCF_904863085.1
417	GCF_904863085.1	NZ_LR890184.1||0_partial	0.9	0	0.9	dsDNAphage	142523	10	31.5	36.3	GCF_904863085.1	True	1889776	2032298	0.9	0.367	0	36.3	0	31.5	8.9	23.2	dsDNAphage	linear	NZ_LR890184.1||0_partial	bac	36.3	142523	GCF_904863085.1
418	GCF_904863075.1	NZ_LR890237.1||full	0.973	0	0.973	dsDNAphage	111748	13	52.5	7.5	GCF_904863075.1	True	1	111748	0.973	0.973	0	7.5	0	52.5	2.5	37.5	dsDNAphage	linear	NZ_LR890237.1||full	vir	52.5	111748	GCF_904863075.1
420	GCF_904863075.1	NZ_LR890235.1||2_partial	0.887	0	0.887	dsDNAphage	28904	4	21.3	40.4	GCF_904863075.1	True	3466765	3495668	0.887	0.433	0	40.4	0	21.3	21.3	17	dsDNAphage	linear	NZ_LR890235.1||2_partial	bac	40.4	28904	GCF_904863075.1
421	GCF_904863075.1	NZ_LR890235.1||1_partial	0.9	0.007	0.9	dsDNAphage	103936	10	39.1	28.1	GCF_904863075.1	True	2902581	3006516	0.9	0.433	0	28.1	0	39.1	16.4	16.4	dsDNAphage	linear	NZ_LR890235.1||1_partial	vir	39.1	103936	GCF_904863075.1
423	GCF_904863055.1	NZ_LR890209.1||2_partial	0.853	0	0.853	dsDNAphage	20585	1	12.8	30.8	GCF_904863055.1	True	4292698	4313282	0.853	0.353	0	30.8	0	12.8	10.3	46.2	dsDNAphage	linear	NZ_LR890209.1||2_partial	unaligned	46.2	20585	GCF_904863055.1
424	GCF_904863055.1	NZ_LR890209.1||1_partial	0.847	0	0.847	dsDNAphage	25103	3	21.4	28.6	GCF_904863055.1	True	2858116	2883218	0.847	0.353	0	28.6	0	21.4	28.6	21.4	dsDNAphage	linear	NZ_LR890209.1||1_partial	bac	28.6	25103	GCF_904863055.1
425	GCF_904863055.1	NZ_LR890209.1||0_partial	0.893	0	0.893	dsDNAphage	64152	3	21.5	32.9	GCF_904863055.1	True	3878293	3942444	0.893	0.353	0	32.9	0	21.5	25.3	20.3	dsDNAphage	linear	NZ_LR890209.1||0_partial	bac	32.9	64152	GCF_904863055.1
426	GCF_904859905.1	NZ_LR890183.1||1_partial	0.9	0	0.9	dsDNAphage	40453	1	14.7	20.6	GCF_904859905.1	True	69711	110163	0.9	0.773	0	19.1	1.5	14.7	2.9	61.8	dsDNAphage	linear	NZ_LR890183.1||1_partial	unaligned	61.8	40453	GCF_904859905.1
427	GCF_904859905.1	NZ_LR890183.1||0_partial	0.907	0	0.907	dsDNAphage	48462	1	9.4	19.8	GCF_904859905.1	True	1765	50226	0.907	0.773	0	19.8	0	9.4	3.1	67.7	dsDNAphage	linear	NZ_LR890183.1||0_partial	unaligned	67.7	48462	GCF_904859905.1
428	GCF_904859905.1	NZ_LR890181.1||3_partial	0.86	0	0.86	dsDNAphage	48523	1	34.3	34.3	GCF_904859905.1	True	2900658	2949180	0.86	0.46	0	34.3	0	34.3	17.1	14.3	dsDNAphage	linear	NZ_LR890181.1||3_partial	bac	34.3	48523	GCF_904859905.1
429	GCF_904859905.1	NZ_LR890181.1||2_partial	0.9	0	0.9	dsDNAphage	88083	16	41.1	33.9	GCF_904859905.1	True	2109733	2197815	0.9	0.46	0	33.9	0	41.1	12.5	12.5	dsDNAphage	linear	NZ_LR890181.1||2_partial	vir	41.1	88083	GCF_904859905.1
430	GCF_904859905.1	NZ_LR890181.1||1_partial	0.907	0	0.907	dsDNAphage	97425	12	32.1	33.9	GCF_904859905.1	True	652161	749585	0.907	0.46	0	33.9	0	32.1	25.9	8	dsDNAphage	linear	NZ_LR890181.1||1_partial	bac	33.9	97425	GCF_904859905.1
432	GCF_904848165.1	NZ_LR884459.1||0_partial	0.9	0	0.9	dsDNAphage	78290	9	30.5	20	GCF_904848165.1	True	3248314	3326603	0.9	0.307	0	20	0	30.5	20	29.5	dsDNAphage	linear	NZ_LR884459.1||0_partial	vir	30.5	78290	GCF_904848165.1
433	GCF_904842665.1	NZ_LR883966.1||full	0.907	0	0.907	dsDNAphage	104730	4	40.4	21.9	GCF_904842665.1	True	1	104730	0.907	0.907	0	21.9	0	40.4	5.3	32.5	dsDNAphage	linear	NZ_LR883966.1||full	vir	40.4	104730	GCF_904842665.1
434	GCF_904842665.1	NZ_LR883965.1||2_partial	0.9	0	0.9	dsDNAphage	122045	22	31.7	37.4	GCF_904842665.1	True	1	122045	0.9	0.447	0	37.4	0	31.7	23.6	7.3	dsDNAphage	linear	NZ_LR883965.1||2_partial	bac	37.4	122045	GCF_904842665.1
435	GCF_904842665.1	NZ_LR883965.1||1_partial	0.907	0	0.907	dsDNAphage	120320	13	26.3	39.8	GCF_904842665.1	True	730479	850798	0.907	0.447	0	39.8	0	26.3	24.8	9	dsDNAphage	linear	NZ_LR883965.1||1_partial	bac	39.8	120320	GCF_904842665.1
436	GCF_904842665.1	NZ_LR883965.1||0_partial	0.9	0	0.9	dsDNAphage	165852	15	32	34.9	GCF_904842665.1	True	4101152	4267003	0.9	0.447	0	34.9	0	32	25	8.1	dsDNAphage	linear	NZ_LR883965.1||0_partial	bac	34.9	165852	GCF_904842665.1
437	GCF_904833135.1	NZ_LR883050.1||6_partial	0.927	0.007	0.927	dsDNAphage	15026	1	35.7	42.9	GCF_904833135.1	True	1859840	1874865	0.927	0.473	0	42.9	0	35.7	7.1	14.3	dsDNAphage	linear	NZ_LR883050.1||6_partial	bac	42.9	15026	GCF_904833135.1
438	GCF_904833135.1	NZ_LR883050.1||5_partial	0.847	0	0.847	dsDNAphage	26191	2	25	50	GCF_904833135.1	True	3465587	3491777	0.847	0.473	0	50	0	25	22.7	2.3	dsDNAphage	linear	NZ_LR883050.1||5_partial	bac	50	26191	GCF_904833135.1
439	GCF_904833135.1	NZ_LR883050.1||4_partial	0.853	0	0.853	dsDNAphage	34946	3	18.8	43.8	GCF_904833135.1	True	3218416	3253361	0.853	0.473	0	43.8	0	18.8	35.4	2.1	dsDNAphage	linear	NZ_LR883050.1||4_partial	bac	43.8	34946	GCF_904833135.1
440	GCF_904833135.1	NZ_LR883050.1||3_partial	0.867	0.007	0.867	dsDNAphage	50666	8	31.2	39.1	GCF_904833135.1	True	2820660	2871325	0.867	0.473	0	39.1	0	31.2	23.4	6.2	dsDNAphage	linear	NZ_LR883050.1||3_partial	bac	39.1	50666	GCF_904833135.1
441	GCF_904833135.1	NZ_LR883050.1||2_partial	0.907	0	0.907	dsDNAphage	54239	13	32.1	40.7	GCF_904833135.1	True	1973133	2027371	0.907	0.473	0	40.7	0	32.1	3.7	23.5	dsDNAphage	linear	NZ_LR883050.1||2_partial	bac	40.7	54239	GCF_904833135.1
442	GCF_904833135.1	NZ_LR883050.1||1_partial	0.92	0	0.92	dsDNAphage	53465	4	37.5	33.8	GCF_904833135.1	True	2670294	2723758	0.92	0.473	0	33.8	0	37.5	11.2	17.5	dsDNAphage	linear	NZ_LR883050.1||1_partial	vir	37.5	53465	GCF_904833135.1
443	GCF_904833135.1	NZ_LR883050.1||0_partial	0.907	0	0.907	dsDNAphage	58632	2	34.6	40.7	GCF_904833135.1	True	3719916	3778547	0.907	0.473	0	40.7	0	34.6	11.1	13.6	dsDNAphage	linear	NZ_LR883050.1||0_partial	bac	40.7	58632	GCF_904833135.1
444	GCF_904831875.1	NZ_LR883007.1||full	0.98	0.007	0.98	dsDNAphage	46243	18	68	8	GCF_904831875.1	True	1	46243	0.98	0.98	0	8	0	68	4	20	dsDNAphage	linear	NZ_LR883007.1||full	vir	68	46243	GCF_904831875.1
445	GCF_904831875.1	NZ_LR883006.1||7_partial	0.913	0.007	0.913	dsDNAphage	73308	17	37.1	39.2	GCF_904831875.1	True	2699285	2772592	0.913	0.607	0	39.2	0	37.1	10.3	13.4	dsDNAphage	linear	NZ_LR883006.1||7_partial	bac	39.2	73308	GCF_904831875.1
446	GCF_904831875.1	NZ_LR883006.1||6_partial	0.927	0	0.927	dsDNAphage	105322	15	31.3	33.9	GCF_904831875.1	True	1784238	1889559	0.927	0.607	0	33.9	0	31.3	26.1	8.7	dsDNAphage	linear	NZ_LR883006.1||6_partial	bac	33.9	105322	GCF_904831875.1
447	GCF_904831875.1	NZ_LR883006.1||5_partial	0.92	0	0.92	dsDNAphage	106831	21	30.3	45.4	GCF_904831875.1	True	2360239	2467069	0.92	0.607	0	45.4	0	30.3	17.6	6.7	dsDNAphage	linear	NZ_LR883006.1||5_partial	bac	45.4	106831	GCF_904831875.1
448	GCF_904831875.1	NZ_LR883006.1||4_partial	0.9	0	0.9	dsDNAphage	113884	18	33.3	34.1	GCF_904831875.1	True	1191394	1305277	0.9	0.607	0	34.1	0	33.3	21.7	10.9	dsDNAphage	linear	NZ_LR883006.1||4_partial	bac	34.1	113884	GCF_904831875.1
449	GCF_904831875.1	NZ_LR883006.1||3_partial	0.9	0	0.9	dsDNAphage	116152	14	30.8	44.8	GCF_904831875.1	True	2852642	2968793	0.9	0.607	0	44.8	0	30.8	16.1	8.4	dsDNAphage	linear	NZ_LR883006.1||3_partial	bac	44.8	116152	GCF_904831875.1
450	GCF_904831875.1	NZ_LR883006.1||2_partial	0.9	0	0.9	dsDNAphage	136006	21	29.5	32.2	GCF_904831875.1	True	4713009	4849014	0.9	0.607	0	32.2	0	29.5	30.2	8.1	dsDNAphage	linear	NZ_LR883006.1||2_partial	bac	32.2	136006	GCF_904831875.1
451	GCF_904831875.1	NZ_LR883006.1||1_partial	0.9	0	0.9	dsDNAphage	172075	17	31	41.2	GCF_904831875.1	True	3831710	4003784	0.9	0.607	0	41.2	0	31	18.7	9.1	dsDNAphage	linear	NZ_LR883006.1||1_partial	bac	41.2	172075	GCF_904831875.1
452	GCF_904831875.1	NZ_LR883006.1||0_partial	0.9	0	0.9	dsDNAphage	191604	20	28.8	40.4	GCF_904831875.1	True	3277062	3468665	0.9	0.607	0	40.4	0	28.8	24.7	6.1	dsDNAphage	linear	NZ_LR883006.1||0_partial	bac	40.4	191604	GCF_904831875.1
453	GCF_904831835.1	NZ_LR883012.1||3_partial	0.92	0	0.92	dsDNAphage	124643	15	34	40.3	GCF_904831835.1	True	2654613	2779255	0.92	0.527	0	40.3	0	34	15.3	10.4	dsDNAphage	linear	NZ_LR883012.1||3_partial	bac	40.3	124643	GCF_904831835.1
454	GCF_904831835.1	NZ_LR883012.1||2_partial	0.927	0	0.927	dsDNAphage	129802	7	31.3	35.6	GCF_904831835.1	True	1471996	1601797	0.927	0.527	0	35	0.6	31.3	23.3	9.8	dsDNAphage	linear	NZ_LR883012.1||2_partial	bac	35	129802	GCF_904831835.1
455	GCF_904831835.1	NZ_LR883012.1||1_partial	0.9	0	0.9	dsDNAphage	165926	20	32.4	37.9	GCF_904831835.1	True	3191781	3357706	0.9	0.527	0	37.9	0	32.4	22.5	7.1	dsDNAphage	linear	NZ_LR883012.1||1_partial	bac	37.9	165926	GCF_904831835.1
457	GCF_904831825.1	NZ_LR882997.1||6_partial	0.947	0	0.947	dsDNAphage	17229	1	10.8	29.7	GCF_904831825.1	True	952908	970136	0.947	0.587	0	29.7	0	10.8	2.7	56.8	dsDNAphage	linear	NZ_LR882997.1||6_partial	unaligned	56.8	17229	GCF_904831825.1
458	GCF_904831825.1	NZ_LR882997.1||5_partial	0.9	0	0.9	dsDNAphage	58586	16	31.2	42.5	GCF_904831825.1	True	2503172	2561757	0.9	0.587	0	42.5	0	31.2	17.5	8.8	dsDNAphage	linear	NZ_LR882997.1||5_partial	bac	42.5	58586	GCF_904831825.1
459	GCF_904831825.1	NZ_LR882997.1||4_partial	0.913	0	0.913	dsDNAphage	95350	16	40.2	35.2	GCF_904831825.1	True	2133011	2228360	0.913	0.587	0	35.2	0	40.2	10.7	13.9	dsDNAphage	linear	NZ_LR882997.1||4_partial	vir	40.2	95350	GCF_904831825.1
460	GCF_904831825.1	NZ_LR882997.1||3_partial	0.9	0	0.9	dsDNAphage	121521	20	31.3	44	GCF_904831825.1	True	3019116	3140636	0.9	0.587	0	44	0	31.3	18	6.7	dsDNAphage	linear	NZ_LR882997.1||3_partial	bac	44	121521	GCF_904831825.1
461	GCF_904831825.1	NZ_LR882997.1||2_partial	0.9	0	0.9	dsDNAphage	155144	19	29.4	39.9	GCF_904831825.1	True	3521226	3676369	0.9	0.587	0	39.9	0	29.4	25.8	4.9	dsDNAphage	linear	NZ_LR882997.1||2_partial	bac	39.9	155144	GCF_904831825.1
462	GCF_904831825.1	NZ_LR882997.1||1_partial	0.9	0	0.9	dsDNAphage	189609	17	27.8	37.5	GCF_904831825.1	True	2727010	2916618	0.9	0.587	0	37.5	0	27.8	21.8	13	dsDNAphage	linear	NZ_LR882997.1||1_partial	bac	37.5	189609	GCF_904831825.1
464	GCF_904831805.1	NZ_LR882992.1||full	0.993	0	0.993	dsDNAphage	109316	12	55.4	3.1	GCF_904831805.1	True	1	109316	0.993	0.993	0	3.1	0	55.4	3.8	37.7	dsDNAphage	linear	NZ_LR882992.1||full	vir	55.4	109316	GCF_904831805.1
465	GCF_904831805.1	NZ_LR882990.1||5_partial	0.887	0	0.887	dsDNAphage	19861	2	22.9	54.3	GCF_904831805.1	True	2353205	2373065	0.887	0.507	0	54.3	0	22.9	17.1	5.7	dsDNAphage	linear	NZ_LR882990.1||5_partial	bac	54.3	19861	GCF_904831805.1
466	GCF_904831805.1	NZ_LR882990.1||4_partial	0.927	0	0.927	dsDNAphage	54031	2	35.4	36.6	GCF_904831805.1	True	3261348	3315378	0.927	0.507	0	36.6	0	35.4	20.7	7.3	dsDNAphage	linear	NZ_LR882990.1||4_partial	bac	36.6	54031	GCF_904831805.1
467	GCF_904831805.1	NZ_LR882990.1||3_partial	0.9	0	0.9	dsDNAphage	102158	12	23.1	28.1	GCF_904831805.1	True	1810888	1913045	0.9	0.507	0	28.1	0	23.1	21.5	27.3	dsDNAphage	linear	NZ_LR882990.1||3_partial	bac	28.1	102158	GCF_904831805.1
468	GCF_904831805.1	NZ_LR882990.1||2_partial	0.907	0	0.907	dsDNAphage	100090	7	24.4	31.7	GCF_904831805.1	True	2562941	2663030	0.907	0.507	0	31.7	0	24.4	20.3	23.6	dsDNAphage	linear	NZ_LR882990.1||2_partial	bac	31.7	100090	GCF_904831805.1
469	GCF_904831805.1	NZ_LR882990.1||1_partial	0.9	0	0.9	dsDNAphage	107973	12	29.8	43.5	GCF_904831805.1	True	2833397	2941369	0.9	0.507	0	43.5	0	29.8	18.5	8.1	dsDNAphage	linear	NZ_LR882990.1||1_partial	bac	43.5	107973	GCF_904831805.1
470	GCF_904831805.1	NZ_LR882990.1||0_partial	0.907	0.007	0.907	dsDNAphage	162730	17	32.1	34.2	GCF_904831805.1	True	3849899	4012628	0.907	0.507	0	34.2	0	32.1	17.4	16.3	dsDNAphage	linear	NZ_LR882990.1||0_partial	bac	34.2	162730	GCF_904831805.1
471	GCF_904830975.1	NZ_LR882978.1||7_partial	0.893	0	0.893	dsDNAphage	26286	2	16.7	26.2	GCF_904830975.1	True	2692844	2719129	0.893	0.52	0	26.2	0	16.7	33.3	23.8	dsDNAphage	linear	NZ_LR882978.1||7_partial	mix	33.3	26286	GCF_904830975.1
472	GCF_904830975.1	NZ_LR882978.1||6_partial	0.913	0	0.913	dsDNAphage	24035	4	22	39	GCF_904830975.1	True	1877112	1901146	0.913	0.52	0	39	0	22	19.5	19.5	dsDNAphage	linear	NZ_LR882978.1||6_partial	bac	39	24035	GCF_904830975.1
473	GCF_904830975.1	NZ_LR882978.1||5_partial	0.907	0	0.907	dsDNAphage	46167	3	22.4	36.2	GCF_904830975.1	True	665190	711356	0.907	0.52	0	36.2	0	22.4	15.5	25.9	dsDNAphage	linear	NZ_LR882978.1||5_partial	bac	36.2	46167	GCF_904830975.1
474	GCF_904830975.1	NZ_LR882978.1||4_partial	0.893	0	0.893	dsDNAphage	87272	19	32.4	45	GCF_904830975.1	True	2062454	2149725	0.893	0.52	0	45	0	32.4	12.6	9.9	dsDNAphage	linear	NZ_LR882978.1||4_partial	bac	45	87272	GCF_904830975.1
475	GCF_904830975.1	NZ_LR882978.1||3_partial	0.907	0	0.907	dsDNAphage	121758	12	32.8	28.4	GCF_904830975.1	True	1313160	1434917	0.907	0.52	0	28.4	0	32.8	26.9	11.9	dsDNAphage	linear	NZ_LR882978.1||3_partial	vir	32.8	121758	GCF_904830975.1
476	GCF_904830975.1	NZ_LR882978.1||2_partial	0.9	0	0.9	dsDNAphage	116283	20	31.4	45.7	GCF_904830975.1	True	2907412	3023694	0.9	0.52	0	45.7	0	31.4	17.1	5.7	dsDNAphage	linear	NZ_LR882978.1||2_partial	bac	45.7	116283	GCF_904830975.1
477	GCF_904830975.1	NZ_LR882978.1||1_partial	0.94	0	0.94	dsDNAphage	129228	5	32.3	31.1	GCF_904830975.1	True	1563326	1692553	0.94	0.52	0	30.5	0.6	32.3	26.8	9.8	dsDNAphage	linear	NZ_LR882978.1||1_partial	vir	32.3	129228	GCF_904830975.1
478	GCF_904830975.1	NZ_LR882978.1||0_partial	0.893	0	0.893	dsDNAphage	160525	19	32	36.6	GCF_904830975.1	True	3574745	3735269	0.893	0.52	0	36	0.6	32	25	6.4	dsDNAphage	linear	NZ_LR882978.1||0_partial	bac	36	160525	GCF_904830975.1
479	GCF_904830965.1	NZ_LR882977.1||full	1	0	1	dsDNAphage	101699	13	53.7	9.1	GCF_904830965.1	True	1	101699	1	1	0	9.1	0	53.7	4.1	33.1	dsDNAphage	linear	NZ_LR882977.1||full	vir	53.7	101699	GCF_904830965.1
480	GCF_904830965.1	NZ_LR882973.1||5_partial	0.893	0	0.893	dsDNAphage	22304	3	25	38.9	GCF_904830965.1	True	3119963	3142266	0.893	0.44	0	38.9	0	25	33.3	2.8	dsDNAphage	linear	NZ_LR882973.1||5_partial	bac	38.9	22304	GCF_904830965.1
481	GCF_904830965.1	NZ_LR882973.1||4_partial	0.853	0	0.853	dsDNAphage	30280	2	28.3	45.7	GCF_904830965.1	True	3365775	3396054	0.853	0.44	0	45.7	0	28.3	19.6	6.5	dsDNAphage	linear	NZ_LR882973.1||4_partial	bac	45.7	30280	GCF_904830965.1
482	GCF_904830965.1	NZ_LR882973.1||3_partial	0.933	0	0.933	dsDNAphage	30354	10	25	34.6	GCF_904830965.1	True	2171872	2202225	0.933	0.44	0	34.6	0	25	26.9	13.5	dsDNAphage	linear	NZ_LR882973.1||3_partial	bac	34.6	30354	GCF_904830965.1
483	GCF_904830965.1	NZ_LR882973.1||2_partial	0.927	0	0.927	dsDNAphage	52163	2	32.9	35.6	GCF_904830965.1	True	2720323	2772485	0.927	0.44	0	35.6	0	32.9	16.4	15.1	dsDNAphage	linear	NZ_LR882973.1||2_partial	bac	35.6	52163	GCF_904830965.1
484	GCF_904830965.1	NZ_LR882973.1||1_partial	0.907	0	0.907	dsDNAphage	67885	12	26.8	35.1	GCF_904830965.1	True	1500693	1568577	0.907	0.44	0	35.1	0	26.8	23.7	14.4	dsDNAphage	linear	NZ_LR882973.1||1_partial	bac	35.1	67885	GCF_904830965.1
485	GCF_904830965.1	NZ_LR882973.1||0_partial	0.9	0	0.9	dsDNAphage	109667	10	31.5	38.6	GCF_904830965.1	True	1297011	1406677	0.9	0.44	0	38.6	0	31.5	22	7.9	dsDNAphage	linear	NZ_LR882973.1||0_partial	bac	38.6	109667	GCF_904830965.1
486	GCF_904799825.1	NZ_LR882493.1||5_partial	0.867	0	0.867	dsDNAphage	47524	2	26.9	52.2	GCF_904799825.1	True	2934188	2981711	0.867	0.513	0	52.2	0	26.9	9	11.9	dsDNAphage	linear	NZ_LR882493.1||5_partial	bac	52.2	47524	GCF_904799825.1
487	GCF_904799825.1	NZ_LR882493.1||4_partial	0.947	0.007	0.947	dsDNAphage	49534	2	37.7	23.2	GCF_904799825.1	True	3735521	3785054	0.947	0.513	0	23.2	0	37.7	15.9	23.2	dsDNAphage	linear	NZ_LR882493.1||4_partial	vir	37.7	49534	GCF_904799825.1
488	GCF_904799825.1	NZ_LR882493.1||3_partial	0.86	0	0.86	dsDNAphage	50521	5	23.3	52.1	GCF_904799825.1	True	2278963	2329483	0.86	0.513	0	52.1	0	23.3	11	13.7	dsDNAphage	linear	NZ_LR882493.1||3_partial	bac	52.1	50521	GCF_904799825.1
489	GCF_904799825.1	NZ_LR882493.1||2_partial	0.9	0	0.9	dsDNAphage	69349	2	36.8	27.6	GCF_904799825.1	True	3443556	3512904	0.9	0.513	0	27.6	0	36.8	28.7	6.9	dsDNAphage	linear	NZ_LR882493.1||2_partial	vir	36.8	69349	GCF_904799825.1
492	GCF_904711305.1	NZ_LR882050.1||5_partial	0.88	0	0.88	dsDNAphage	47641	17	35.4	47.7	GCF_904711305.1	True	636922	684562	0.88	0.487	0	47.7	0	35.4	10.8	6.2	dsDNAphage	linear	NZ_LR882050.1||5_partial	bac	47.7	47641	GCF_904711305.1
493	GCF_904711305.1	NZ_LR882050.1||4_partial	0.94	0	0.94	dsDNAphage	58540	17	30.5	32.9	GCF_904711305.1	True	440827	499366	0.94	0.487	0	32.9	0	30.5	22	14.6	dsDNAphage	linear	NZ_LR882050.1||4_partial	bac	32.9	58540	GCF_904711305.1
494	GCF_904711305.1	NZ_LR882050.1||3_partial	0.933	0.007	0.933	dsDNAphage	76974	16	38	37	GCF_904711305.1	True	969932	1046905	0.933	0.487	0	37	0	38	14	11	dsDNAphage	linear	NZ_LR882050.1||3_partial	vir	38	76974	GCF_904711305.1
495	GCF_904711305.1	NZ_LR882050.1||2_partial	0.927	0	0.927	dsDNAphage	107937	22	34.9	31.1	GCF_904711305.1	True	1	107937	0.927	0.487	0	31.1	0	34.9	30.2	3.8	dsDNAphage	linear	NZ_LR882050.1||2_partial	vir	34.9	107937	GCF_904711305.1
496	GCF_904711305.1	NZ_LR882050.1||1_partial	0.9	0	0.9	dsDNAphage	140332	18	30.1	35.9	GCF_904711305.1	True	1423442	1563773	0.9	0.487	0	35.9	0	30.1	28.8	5.1	dsDNAphage	linear	NZ_LR882050.1||1_partial	bac	35.9	140332	GCF_904711305.1
497	GCF_904711305.1	NZ_LR882050.1||0_partial	0.907	0	0.907	dsDNAphage	185921	17	31.5	40.9	GCF_904711305.1	True	2026305	2212225	0.907	0.487	0	40.9	0	31.5	18.2	9.4	dsDNAphage	linear	NZ_LR882050.1||0_partial	bac	40.9	185921	GCF_904711305.1
498	GCF_904711295.1	NZ_LR882054.1||full	0.98	0	0.98	dsDNAphage	87822	10	57.4	7.4	GCF_904711295.1	True	1	87822	0.98	0.98	0	7.4	0	57.4	3.2	31.9	dsDNAphage	linear	NZ_LR882054.1||full	vir	57.4	87822	GCF_904711295.1
499	GCF_904711295.1	NZ_LR882052.1||0_partial	0.893	0	0.893	dsDNAphage	18521	2	26.5	35.3	GCF_904711295.1	True	1898267	1916787	0.893	0.307	0	35.3	0	26.5	14.7	23.5	dsDNAphage	linear	NZ_LR882052.1||0_partial	bac	35.3	18521	GCF_904711295.1
500	GCF_904711265.1	NZ_LR882057.1||7_partial	0.9	0	0.9	dsDNAphage	43865	3	26.2	40	GCF_904711265.1	True	2641479	2685343	0.9	0.5	0	40	0	26.2	24.6	9.2	dsDNAphage	linear	NZ_LR882057.1||7_partial	bac	40	43865	GCF_904711265.1
501	GCF_904711265.1	NZ_LR882057.1||6_partial	0.893	0	0.893	dsDNAphage	47124	4	29.2	38.5	GCF_904711265.1	True	3561266	3608389	0.893	0.5	0	38.5	0	29.2	24.6	7.7	dsDNAphage	linear	NZ_LR882057.1||6_partial	bac	38.5	47124	GCF_904711265.1
502	GCF_904711265.1	NZ_LR882057.1||5_partial	0.867	0	0.867	dsDNAphage	59193	3	25	37.5	GCF_904711265.1	True	1534670	1593862	0.867	0.5	0	37.5	0	25	27.8	9.7	dsDNAphage	linear	NZ_LR882057.1||5_partial	bac	37.5	59193	GCF_904711265.1
503	GCF_904711265.1	NZ_LR882057.1||4_partial	0.953	0	0.953	dsDNAphage	49914	3	38.2	36.8	GCF_904711265.1	True	3871818	3921731	0.953	0.5	0	36.8	0	38.2	10.5	14.5	dsDNAphage	linear	NZ_LR882057.1||4_partial	vir	38.2	49914	GCF_904711265.1
504	GCF_904711265.1	NZ_LR882057.1||3_partial	0.9	0	0.9	dsDNAphage	90514	14	28.7	44.4	GCF_904711265.1	True	4261172	4351685	0.9	0.5	0	44.4	0	28.7	18.5	8.3	dsDNAphage	linear	NZ_LR882057.1||3_partial	bac	44.4	90514	GCF_904711265.1
505	GCF_904711265.1	NZ_LR882057.1||2_partial	0.913	0	0.913	dsDNAphage	69915	12	26.4	21.8	GCF_904711265.1	True	390819	460733	0.913	0.5	0	21.8	0	26.4	37.3	14.5	dsDNAphage	linear	NZ_LR882057.1||2_partial	mix	37.3	69915	GCF_904711265.1
506	GCF_904711265.1	NZ_LR882057.1||1_partial	0.913	0	0.913	dsDNAphage	98678	20	39.3	29.9	GCF_904711265.1	True	3233269	3331946	0.913	0.5	0	29.9	0	39.3	23.1	7.7	dsDNAphage	linear	NZ_LR882057.1||1_partial	vir	39.3	98678	GCF_904711265.1
507	GCF_904711265.1	NZ_LR882057.1||0_partial	0.9	0	0.9	dsDNAphage	159830	11	29.7	41.8	GCF_904711265.1	True	1323792	1483621	0.9	0.5	0	41.8	0	29.7	22	6.6	dsDNAphage	linear	NZ_LR882057.1||0_partial	bac	41.8	159830	GCF_904711265.1
508	GCF_904528075.1	NZ_LR882035.1||0_partial	0.953	0	0.953	dsDNAphage	44484	6	25	16.2	GCF_904528075.1	True	1656954	1701437	0.953	0.24	0	16.2	0	25	11.8	47.1	dsDNAphage	linear	NZ_LR882035.1||0_partial	unaligned	47.1	44484	GCF_904528075.1
509	GCF_904440635.1	NZ_LR881952.1||0_partial	0.84	0	0.84	dsDNAphage	13785	3	15.4	26.9	GCF_904440635.1	True	2140968	2154752	0.84	0.167	0	23.1	3.8	15.4	23.1	34.6	dsDNAphage	linear	NZ_LR881952.1||0_partial	unaligned	34.6	13785	GCF_904440635.1
510	GCF_904426485.1	NZ_LR881940.1||2_partial	0.867	0	0.867	dsDNAphage	44239	3	21.1	45.6	GCF_904426485.1	True	2539068	2583306	0.867	0.433	0	45.6	0	21.1	24.6	8.8	dsDNAphage	linear	NZ_LR881940.1||2_partial	bac	45.6	44239	GCF_904426485.1
511	GCF_904426485.1	NZ_LR881940.1||1_partial	0.907	0	0.907	dsDNAphage	53402	13	34.8	44.9	GCF_904426485.1	True	2296981	2350382	0.907	0.433	0	44.9	0	34.8	10.1	10.1	dsDNAphage	linear	NZ_LR881940.1||1_partial	bac	44.9	53402	GCF_904426485.1
512	GCF_904426485.1	NZ_LR881940.1||0_partial	0.9	0	0.9	dsDNAphage	120706	14	30.8	45.2	GCF_904426485.1	True	1935346	2056051	0.9	0.433	0	45.2	0	30.8	15.8	8.2	dsDNAphage	linear	NZ_LR881940.1||0_partial	bac	45.2	120706	GCF_904426485.1
513	GCF_904425475.1	NZ_LR881938.1||4_partial	0.927	0	0.927	dsDNAphage	23064	2	35.9	43.6	GCF_904425475.1	True	2444797	2467860	0.927	0.4	0	43.6	0	35.9	12.8	7.7	dsDNAphage	linear	NZ_LR881938.1||4_partial	bac	43.6	23064	GCF_904425475.1
514	GCF_904425475.1	NZ_LR881938.1||3_partial	0.86	0.013	0.86	dsDNAphage	29977	2	20	51.7	GCF_904425475.1	True	1611786	1641762	0.86	0.4	0	51.7	0	20	11.7	16.7	dsDNAphage	linear	NZ_LR881938.1||3_partial	bac	51.7	29977	GCF_904425475.1
515	GCF_904425475.1	NZ_LR881938.1||2_partial	0.9	0	0.9	dsDNAphage	41337	6	26.2	44.3	GCF_904425475.1	True	1196757	1238093	0.9	0.4	0	44.3	0	26.2	14.8	14.8	dsDNAphage	linear	NZ_LR881938.1||2_partial	bac	44.3	41337	GCF_904425475.1
516	GCF_904425475.1	NZ_LR881938.1||1_partial	0.9	0	0.9	dsDNAphage	57594	3	22.4	38.8	GCF_904425475.1	True	1401757	1459350	0.9	0.4	0	38.8	0	22.4	29.9	9	dsDNAphage	linear	NZ_LR881938.1||1_partial	bac	38.8	57594	GCF_904425475.1
517	GCF_904425475.1	NZ_LR881938.1||0_partial	0.86	0	0.86	dsDNAphage	69400	2	28.4	50.6	GCF_904425475.1	True	555885	625284	0.86	0.4	0	50.6	0	28.4	14.8	6.2	dsDNAphage	linear	NZ_LR881938.1||0_partial	bac	50.6	69400	GCF_904425475.1
518	GCF_904425455.1	NZ_LR881936.1||4_partial	0.88	0	0.88	dsDNAphage	12159	1	33.3	44.4	GCF_904425455.1	True	1568950	1581108	0.88	0.427	0	44.4	0	33.3	3.7	18.5	dsDNAphage	linear	NZ_LR881936.1||4_partial	bac	44.4	12159	GCF_904425455.1
519	GCF_904425455.1	NZ_LR881936.1||3_partial	0.94	0.007	0.94	dsDNAphage	18122	1	22.9	45.7	GCF_904425455.1	True	1959823	1977944	0.94	0.427	0	45.7	0	22.9	11.4	20	dsDNAphage	linear	NZ_LR881936.1||3_partial	bac	45.7	18122	GCF_904425455.1
520	GCF_904425455.1	NZ_LR881936.1||2_partial	0.9	0.007	0.9	dsDNAphage	52323	13	40	45	GCF_904425455.1	True	4053079	4105401	0.9	0.427	0	45	0	40	6.7	8.3	dsDNAphage	linear	NZ_LR881936.1||2_partial	bac	45	52323	GCF_904425455.1
521	GCF_904425455.1	NZ_LR881936.1||1_partial	0.907	0	0.907	dsDNAphage	77051	11	25	38	GCF_904425455.1	True	3431788	3508838	0.907	0.427	0	38	0	25	22.8	14.1	dsDNAphage	linear	NZ_LR881936.1||1_partial	bac	38	77051	GCF_904425455.1
522	GCF_904425455.1	NZ_LR881936.1||0_partial	0.907	0.007	0.907	dsDNAphage	124149	10	37.3	33.5	GCF_904425455.1	True	2586914	2711062	0.907	0.427	0	33.5	0	37.3	13.9	15.2	dsDNAphage	linear	NZ_LR881936.1||0_partial	vir	37.3	124149	GCF_904425455.1
523	GCF_904425445.1	NZ_LR881934.1||6_partial	0.967	0	0.967	dsDNAphage	22630	5	24.4	31.1	GCF_904425445.1	True	471311	493940	0.967	0.56	0	31.1	0	24.4	20	24.4	dsDNAphage	linear	NZ_LR881934.1||6_partial	bac	31.1	22630	GCF_904425445.1
524	GCF_904425445.1	NZ_LR881934.1||5_partial	0.913	0	0.913	dsDNAphage	60666	7	29.9	19.5	GCF_904425445.1	True	3409944	3470609	0.913	0.56	0	19.5	0	29.9	16.9	33.8	dsDNAphage	linear	NZ_LR881934.1||5_partial	unaligned	33.8	60666	GCF_904425445.1
525	GCF_904425445.1	NZ_LR881934.1||4_partial	0.92	0	0.92	dsDNAphage	118481	16	35.2	31.2	GCF_904425445.1	True	1212381	1330861	0.92	0.56	0	31.2	0	35.2	23.4	10.2	dsDNAphage	linear	NZ_LR881934.1||4_partial	vir	35.2	118481	GCF_904425445.1
526	GCF_904425445.1	NZ_LR881934.1||3_partial	0.9	0	0.9	dsDNAphage	145423	10	32.6	36	GCF_904425445.1	True	2199766	2345188	0.9	0.56	0	36	0	32.6	21.3	10.1	dsDNAphage	linear	NZ_LR881934.1||3_partial	bac	36	145423	GCF_904425445.1
527	GCF_904425445.1	NZ_LR881934.1||2_partial	0.9	0.007	0.9	dsDNAphage	156433	26	37.8	33	GCF_904425445.1	True	3003309	3159741	0.9	0.56	0	33	0	37.8	14.9	14.4	dsDNAphage	linear	NZ_LR881934.1||2_partial	vir	37.8	156433	GCF_904425445.1
528	GCF_904425445.1	NZ_LR881934.1||1_partial	0.9	0	0.9	dsDNAphage	179270	10	27.1	40.6	GCF_904425445.1	True	1411737	1591006	0.9	0.56	0	40.6	0	27.1	20.3	12	dsDNAphage	linear	NZ_LR881934.1||1_partial	bac	40.6	179270	GCF_904425445.1
529	GCF_904425445.1	NZ_LR881934.1||0_partial	0.9	0	0.9	dsDNAphage	193341	12	25.6	37.9	GCF_904425445.1	True	4799492	4992832	0.9	0.56	0	37.9	0	25.6	26.7	9.7	dsDNAphage	linear	NZ_LR881934.1||0_partial	bac	37.9	193341	GCF_904425445.1
530	GCF_904129595.1	NZ_LR881463.1||6_partial	0.86	0	0.86	dsDNAphage	33401	3	20.4	51	GCF_904129595.1	True	2838448	2871848	0.86	0.54	0	51	0	20.4	14.3	14.3	dsDNAphage	linear	NZ_LR881463.1||6_partial	bac	51	33401	GCF_904129595.1
531	GCF_904129595.1	NZ_LR881463.1||5_partial	0.84	0	0.84	dsDNAphage	56993	6	26.5	54.4	GCF_904129595.1	True	3200545	3257537	0.84	0.54	0	54.4	0	26.5	16.2	2.9	dsDNAphage	linear	NZ_LR881463.1||5_partial	bac	54.4	56993	GCF_904129595.1
532	GCF_904129595.1	NZ_LR881463.1||4_partial	0.84	0	0.84	dsDNAphage	62328	6	23.6	50	GCF_904129595.1	True	394511	456838	0.84	0.54	0	50	0	23.6	16.7	9.7	dsDNAphage	linear	NZ_LR881463.1||4_partial	bac	50	62328	GCF_904129595.1
533	GCF_904129595.1	NZ_LR881463.1||3_partial	0.9	0	0.9	dsDNAphage	120637	5	28.5	40	GCF_904129595.1	True	1228197	1348833	0.9	0.54	0	40	0	28.5	22.3	9.2	dsDNAphage	linear	NZ_LR881463.1||3_partial	bac	40	120637	GCF_904129595.1
534	GCF_904129595.1	NZ_LR881463.1||2_partial	0.9	0	0.9	dsDNAphage	128412	14	31	35.2	GCF_904129595.1	True	1986452	2114863	0.9	0.54	0	35.2	0	31	25.5	8.3	dsDNAphage	linear	NZ_LR881463.1||2_partial	bac	35.2	128412	GCF_904129595.1
535	GCF_904129595.1	NZ_LR881463.1||1_partial	0.907	0	0.907	dsDNAphage	143622	14	40.3	30.2	GCF_904129595.1	True	1842786	1986407	0.907	0.54	0	29.5	0.7	40.3	19.5	10.1	dsDNAphage	linear	NZ_LR881463.1||1_partial	vir	40.3	143622	GCF_904129595.1
538	GCF_904066215.1	NZ_LR880474.1||0_partial	0.96	0	0.96	dsDNAphage	15804	1	12.8	20.5	GCF_904066215.1	True	2771174	2786977	0.96	0.2	0	20.5	0	12.8	12.8	53.8	dsDNAphage	linear	NZ_LR880474.1||0_partial	unaligned	53.8	15804	GCF_904066215.1
539	GCF_903992995.2	NZ_LR862421.1||6_partial	0.867	0	0.867	dsDNAphage	41621	6	29.8	54.4	GCF_903992995.2	True	2364093	2405713	0.867	0.513	0	54.4	0	29.8	12.3	3.5	dsDNAphage	linear	NZ_LR862421.1||6_partial	bac	54.4	41621	GCF_903992995.2
540	GCF_903992995.2	NZ_LR862421.1||5_partial	0.867	0	0.867	dsDNAphage	47369	6	26.7	50	GCF_903992995.2	True	4438126	4485494	0.867	0.513	0	50	0	26.7	18.3	5	dsDNAphage	linear	NZ_LR862421.1||5_partial	bac	50	47369	GCF_903992995.2
541	GCF_903992995.2	NZ_LR862421.1||4_partial	0.813	0	0.813	dsDNAphage	43170	3	18	45.9	GCF_903992995.2	True	1951591	1994760	0.813	0.513	0	45.9	0	18	19.7	16.4	dsDNAphage	linear	NZ_LR862421.1||4_partial	bac	45.9	43170	GCF_903992995.2
542	GCF_903992995.2	NZ_LR862421.1||3_partial	0.9	0	0.9	dsDNAphage	149835	13	27.2	39.5	GCF_903992995.2	True	1091792	1241626	0.9	0.513	0	39.5	0	27.2	26.5	6.8	dsDNAphage	linear	NZ_LR862421.1||3_partial	bac	39.5	149835	GCF_903992995.2
543	GCF_903992995.2	NZ_LR862421.1||2_partial	0.907	0	0.907	dsDNAphage	147039	19	38	39.2	GCF_903992995.2	True	2073205	2220243	0.907	0.513	0	39.2	0	38	17.5	5.3	dsDNAphage	linear	NZ_LR862421.1||2_partial	bac	39.2	147039	GCF_903992995.2
544	GCF_903992995.2	NZ_LR862421.1||1_partial	0.907	0	0.907	dsDNAphage	163697	6	29.5	37.7	GCF_903992995.2	True	364163	527859	0.907	0.513	0	37.2	0.5	29.5	25.1	7.7	dsDNAphage	linear	NZ_LR862421.1||1_partial	bac	37.2	163697	GCF_903992995.2
546	GCF_903989485.1	NZ_LR861808.1||7_partial	0.86	0	0.86	dsDNAphage	31546	3	21.3	51.1	GCF_903989485.1	True	1951391	1982936	0.86	0.547	0	51.1	0	21.3	14.9	12.8	dsDNAphage	linear	NZ_LR861808.1||7_partial	bac	51.1	31546	GCF_903989485.1
547	GCF_903989485.1	NZ_LR861808.1||6_partial	0.867	0	0.867	dsDNAphage	35929	6	29.4	56.9	GCF_903989485.1	True	2391146	2427074	0.867	0.547	0	56.9	0	29.4	9.8	3.9	dsDNAphage	linear	NZ_LR861808.1||6_partial	bac	56.9	35929	GCF_903989485.1
548	GCF_903989485.1	NZ_LR861808.1||5_partial	0.86	0	0.86	dsDNAphage	53366	6	25.4	50.8	GCF_903989485.1	True	4469148	4522513	0.86	0.547	0	50.8	0	25.4	17.5	6.3	dsDNAphage	linear	NZ_LR861808.1||5_partial	bac	50.8	53366	GCF_903989485.1
549	GCF_903989485.1	NZ_LR861808.1||4_partial	0.9	0	0.9	dsDNAphage	104223	12	25.2	44.3	GCF_903989485.1	True	2261974	2366196	0.9	0.547	0	44.3	0	25.2	21.7	8.7	dsDNAphage	linear	NZ_LR861808.1||4_partial	bac	44.3	104223	GCF_903989485.1
550	GCF_903989485.1	NZ_LR861808.1||3_partial	0.9	0	0.9	dsDNAphage	136508	15	30.3	36.2	GCF_903989485.1	True	1091473	1227980	0.9	0.547	0	36.2	0	30.3	26.3	7.2	dsDNAphage	linear	NZ_LR861808.1||3_partial	bac	36.2	136508	GCF_903989485.1
551	GCF_903989485.1	NZ_LR861808.1||2_partial	0.9	0	0.9	dsDNAphage	141252	18	37.1	40.1	GCF_903989485.1	True	2071851	2213102	0.9	0.547	0	40.1	0	37.1	16.2	6.6	dsDNAphage	linear	NZ_LR861808.1||2_partial	bac	40.1	141252	GCF_903989485.1
552	GCF_903989485.1	NZ_LR861808.1||1_partial	0.907	0	0.907	dsDNAphage	170351	6	31.2	37	GCF_903989485.1	True	365339	535689	0.907	0.547	0	36.5	0.5	31.2	24	7.8	dsDNAphage	linear	NZ_LR861808.1||1_partial	bac	36.5	170351	GCF_903989485.1
554	GCF_903989475.2	NZ_LR861807.1||2_partial	0.967	0.013	0.967	dsDNAphage	16460	5	32.4	23.5	GCF_903989475.2	True	1734857	1751316	0.967	0.327	0	23.5	0	32.4	32.4	11.8	dsDNAphage	linear	NZ_LR861807.1||2_partial	vir	32.4	16460	GCF_903989475.2
555	GCF_903989475.2	NZ_LR861807.1||1_partial	0.92	0	0.92	dsDNAphage	81056	17	33.7	27.2	GCF_903989475.2	True	3207421	3288476	0.92	0.327	0	27.2	0	33.7	20.7	18.5	dsDNAphage	linear	NZ_LR861807.1||1_partial	vir	33.7	81056	GCF_903989475.2
556	GCF_903989475.2	NZ_LR861807.1||0_partial	0.9	0	0.9	dsDNAphage	108841	11	32.6	18.6	GCF_903989475.2	True	2716011	2824851	0.9	0.327	0	18.6	0	32.6	17.8	31	dsDNAphage	linear	NZ_LR861807.1||0_partial	vir	32.6	108841	GCF_903989475.2
557	GCF_903989455.1	NZ_LR861803.1||0_partial	0.913	0	0.913	dsDNAphage	57126	7	31.6	13.9	GCF_903989455.1	True	1203844	1260969	0.913	0.207	0	13.9	0	31.6	12.7	41.8	dsDNAphage	linear	NZ_LR861803.1||0_partial	unaligned	41.8	57126	GCF_903989455.1
558	GCF_903978195.1	NZ_LR828258.1||0_partial	0.907	0	0.907	dsDNAphage	68404	1	16.5	16.5	GCF_903978195.1	True	937	69340	0.907	0.553	0	16.5	0	16.5	3.9	63.1	dsDNAphage	linear	NZ_LR828258.1||0_partial	unaligned	63.1	68404	GCF_903978195.1
559	GCF_903978195.1	NZ_LR828257.1||2_partial	0.9	0	0.9	dsDNAphage	46967	6	27.9	19.1	GCF_903978195.1	True	2934977	2981943	0.9	0.287	0	17.6	1.5	27.9	19.1	33.8	dsDNAphage	linear	NZ_LR828257.1||2_partial	unaligned	33.8	46967	GCF_903978195.1
560	GCF_903978195.1	NZ_LR828257.1||1_partial	0.92	0	0.92	dsDNAphage	73896	18	30.9	25.5	GCF_903978195.1	True	2086174	2160069	0.92	0.287	0	25.5	0	30.9	9.6	34	dsDNAphage	linear	NZ_LR828257.1||1_partial	unaligned	34	73896	GCF_903978195.1
561	GCF_903978195.1	NZ_LR828257.1||0_partial	0.907	0	0.907	dsDNAphage	125420	12	33.6	18.8	GCF_903978195.1	True	4204049	4329468	0.907	0.287	0	18.8	0	33.6	9.4	38.3	dsDNAphage	linear	NZ_LR828257.1||0_partial	unaligned	38.3	125420	GCF_903978195.1
562	GCF_903970635.1	NZ_LR824643.1||2_partial	0.967	0.013	0.967	dsDNAphage	16460	5	32.4	23.5	GCF_903970635.1	True	1734857	1751316	0.967	0.327	0	23.5	0	32.4	32.4	11.8	dsDNAphage	linear	NZ_LR824643.1||2_partial	vir	32.4	16460	GCF_903970635.1
563	GCF_903970635.1	NZ_LR824643.1||1_partial	0.92	0	0.92	dsDNAphage	81056	17	33.7	27.2	GCF_903970635.1	True	3207421	3288476	0.92	0.327	0	27.2	0	33.7	20.7	18.5	dsDNAphage	linear	NZ_LR824643.1||1_partial	vir	33.7	81056	GCF_903970635.1
564	GCF_903970635.1	NZ_LR824643.1||0_partial	0.9	0	0.9	dsDNAphage	108841	11	32.6	18.6	GCF_903970635.1	True	2716011	2824851	0.9	0.327	0	18.6	0	32.6	17.8	31	dsDNAphage	linear	NZ_LR824643.1||0_partial	vir	32.6	108841	GCF_903970635.1
565	GCF_903970585.2	NZ_LR824641.1||0_partial	0.913	0	0.913	dsDNAphage	57126	7	31.6	13.9	GCF_903970585.2	True	1203844	1260969	0.913	0.207	0	13.9	0	31.6	12.7	41.8	dsDNAphage	linear	NZ_LR824641.1||0_partial	unaligned	41.8	57126	GCF_903970585.2
566	GCF_903969135.1	NZ_LR824569.1||1_partial	0.92	0	0.92	dsDNAphage	19990	1	13.8	17.2	GCF_903969135.1	True	3231700	3251689	0.92	0.287	0	17.2	0	13.8	31	37.9	dsDNAphage	linear	NZ_LR824569.1||1_partial	unaligned	37.9	19990	GCF_903969135.1
567	GCF_903969135.1	NZ_LR824569.1||0_partial	0.907	0	0.907	dsDNAphage	95298	7	28.4	14.2	GCF_903969135.1	True	1572225	1667522	0.907	0.287	0	14.2	0	28.4	12.8	44.7	dsDNAphage	linear	NZ_LR824569.1||0_partial	unaligned	44.7	95298	GCF_903969135.1
568	GCF_903932605.1	NZ_LR822061.1||6_partial	0.827	0	0.827	dsDNAphage	25129	1	21.7	34.8	GCF_903932605.1	True	1249091	1274219	0.827	0.613	0	34.8	0	21.7	15.2	28.3	dsDNAphage	linear	NZ_LR822061.1||6_partial	bac	34.8	25129	GCF_903932605.1
569	GCF_903932605.1	NZ_LR822061.1||5_partial	0.907	0	0.907	dsDNAphage	25881	1	23.5	23.5	GCF_903932605.1	True	1743619	1769499	0.907	0.613	0	23.5	0	23.5	23.5	29.4	dsDNAphage	linear	NZ_LR822061.1||5_partial	unaligned	29.4	25881	GCF_903932605.1
570	GCF_903932605.1	NZ_LR822061.1||4_partial	1	0.34	1	dsDNAphage	18814	1	82.1	0	GCF_903932605.1	True	2953567	2972380	1	0.613	0	0	0	82.1	10.3	7.7	dsDNAphage	linear	NZ_LR822061.1||4_partial	vir	82.1	18814	GCF_903932605.1
571	GCF_903932605.1	NZ_LR822061.1||3_partial	0.913	0	0.913	dsDNAphage	44553	11	39	27.1	GCF_903932605.1	True	1	44553	0.913	0.613	0	27.1	0	39	25.4	8.5	dsDNAphage	linear	NZ_LR822061.1||3_partial	vir	39	44553	GCF_903932605.1
572	GCF_903932605.1	NZ_LR822061.1||2_partial	0.9	0	0.9	dsDNAphage	150406	12	45.9	21.9	GCF_903932605.1	True	496060	646465	0.9	0.613	0	21.9	0	45.9	24	8.2	dsDNAphage	linear	NZ_LR822061.1||2_partial	vir	45.9	150406	GCF_903932605.1
573	GCF_903932605.1	NZ_LR822061.1||1_partial	0.907	0	0.907	dsDNAphage	118448	21	44.8	31.1	GCF_903932605.1	True	967702	1086149	0.907	0.613	0	30.5	0.6	44.8	17.5	6.5	dsDNAphage	linear	NZ_LR822061.1||1_partial	vir	44.8	118448	GCF_903932605.1
574	GCF_903932605.1	NZ_LR822061.1||0_partial	0.913	0	0.913	dsDNAphage	128761	21	44.9	24	GCF_903932605.1	True	2770823	2899583	0.913	0.613	0	24	0	44.9	25.7	5.4	dsDNAphage	linear	NZ_LR822061.1||0_partial	vir	44.9	128761	GCF_903932605.1
575	GCF_903932595.1	NZ_LR822060.1||6_partial	0.827	0	0.827	dsDNAphage	25129	1	21.7	34.8	GCF_903932595.1	True	1247756	1272884	0.827	0.613	0	34.8	0	21.7	15.2	28.3	dsDNAphage	linear	NZ_LR822060.1||6_partial	bac	34.8	25129	GCF_903932595.1
576	GCF_903932595.1	NZ_LR822060.1||5_partial	0.907	0	0.907	dsDNAphage	25881	1	23.5	23.5	GCF_903932595.1	True	1742284	1768164	0.907	0.613	0	23.5	0	23.5	23.5	29.4	dsDNAphage	linear	NZ_LR822060.1||5_partial	unaligned	29.4	25881	GCF_903932595.1
577	GCF_903932595.1	NZ_LR822060.1||4_partial	1	0.34	1	dsDNAphage	18814	1	82.1	0	GCF_903932595.1	True	2952232	2971045	1	0.613	0	0	0	82.1	10.3	7.7	dsDNAphage	linear	NZ_LR822060.1||4_partial	vir	82.1	18814	GCF_903932595.1
578	GCF_903932595.1	NZ_LR822060.1||3_partial	0.913	0	0.913	dsDNAphage	44553	11	39	27.1	GCF_903932595.1	True	1	44553	0.913	0.613	0	27.1	0	39	25.4	8.5	dsDNAphage	linear	NZ_LR822060.1||3_partial	vir	39	44553	GCF_903932595.1
579	GCF_903932595.1	NZ_LR822060.1||2_partial	0.9	0	0.9	dsDNAphage	150406	12	45.9	21.9	GCF_903932595.1	True	494728	645133	0.9	0.613	0	21.9	0	45.9	24	8.2	dsDNAphage	linear	NZ_LR822060.1||2_partial	vir	45.9	150406	GCF_903932595.1
580	GCF_903932595.1	NZ_LR822060.1||1_partial	0.907	0	0.907	dsDNAphage	118445	21	44.8	31.1	GCF_903932595.1	True	966370	1084814	0.907	0.613	0	30.5	0.6	44.8	17.5	6.5	dsDNAphage	linear	NZ_LR822060.1||1_partial	vir	44.8	118445	GCF_903932595.1
581	GCF_903932595.1	NZ_LR822060.1||0_partial	0.913	0	0.913	dsDNAphage	128761	21	44.9	24	GCF_903932595.1	True	2769488	2898248	0.913	0.613	0	24	0	44.9	25.7	5.4	dsDNAphage	linear	NZ_LR822060.1||0_partial	vir	44.9	128761	GCF_903932595.1
582	GCF_903886345.1	NZ_LR822013.1||0_partial	0.86	0	0.86	dsDNAphage	15032	1	16.1	12.9	GCF_903886345.1	True	1704818	1719849	0.86	0.18	0	12.9	0	16.1	54.8	16.1	dsDNAphage	linear	NZ_LR822013.1||0_partial	mix	54.8	15032	GCF_903886345.1
583	GCF_902829275.1	NZ_LR792683.1||0_partial	0.88	0	0.88	dsDNAphage	49527	5	24.3	29.7	GCF_902829275.1	True	1313597	1363123	0.88	0.367	0	29.7	0	24.3	16.2	29.7	dsDNAphage	linear	NZ_LR792683.1||0_partial	bac	29.7	49527	GCF_902829275.1
584	GCF_902829265.1	NZ_LR792684.1||0_partial	0.867	0	0.867	dsDNAphage	52573	5	23.1	29.5	GCF_902829265.1	True	1312423	1364995	0.867	0.373	0	29.5	0	23.1	17.9	29.5	dsDNAphage	linear	NZ_LR792684.1||0_partial	bac	29.5	52573	GCF_902829265.1
585	GCF_902827215.1	NZ_LR792628.1||4_partial	0.933	0.007	0.933	dsDNAphage	15270	1	12.1	24.2	GCF_902827215.1	True	937654	952923	0.933	0.447	0	24.2	0	12.1	9.1	54.5	dsDNAphage	linear	NZ_LR792628.1||4_partial	unaligned	54.5	15270	GCF_902827215.1
586	GCF_902827215.1	NZ_LR792628.1||3_partial	0.907	0.007	0.907	dsDNAphage	89193	19	39	30.5	GCF_902827215.1	True	3681146	3770338	0.907	0.447	0	30.5	0	39	21	9.5	dsDNAphage	linear	NZ_LR792628.1||3_partial	vir	39	89193	GCF_902827215.1
587	GCF_902827215.1	NZ_LR792628.1||2_partial	0.92	0	0.92	dsDNAphage	89354	11	30.6	35.1	GCF_902827215.1	True	2294492	2383845	0.92	0.447	0	35.1	0	30.6	17.1	17.1	dsDNAphage	linear	NZ_LR792628.1||2_partial	bac	35.1	89354	GCF_902827215.1
588	GCF_902827215.1	NZ_LR792628.1||1_partial	0.907	0	0.907	dsDNAphage	112392	15	30.7	31.4	GCF_902827215.1	True	1918109	2030500	0.907	0.447	0	31.4	0	30.7	23.4	14.6	dsDNAphage	linear	NZ_LR792628.1||1_partial	bac	31.4	112392	GCF_902827215.1
589	GCF_902827215.1	NZ_LR792628.1||0_partial	0.907	0	0.907	dsDNAphage	136226	11	35.4	29.3	GCF_902827215.1	True	4170293	4306518	0.907	0.447	0	29.3	0	35.4	19.5	15.9	dsDNAphage	linear	NZ_LR792628.1||0_partial	vir	35.4	136226	GCF_902827215.1
590	GCF_902825285.1	NZ_LR782267.1||1_partial	0.873	0	0.873	dsDNAphage	13566	1	12.5	18.8	GCF_902825285.1	True	801007	814572	0.873	0.24	0	18.8	0	12.5	18.8	50	dsDNAphage	linear	NZ_LR782267.1||1_partial	unaligned	50	13566	GCF_902825285.1
591	GCF_902825285.1	NZ_LR782267.1||0_partial	0.9	0	0.9	dsDNAphage	108548	16	34.2	26.6	GCF_902825285.1	True	1498643	1607190	0.9	0.24	0	25.8	0.8	34.2	18.3	20.8	dsDNAphage	linear	NZ_LR782267.1||0_partial	vir	34.2	108548	GCF_902825285.1
592	GCF_902825205.1	NZ_LR782232.1||1_partial	0.9	0	0.9	dsDNAphage	93632	14	25.2	46.7	GCF_902825205.1	True	2574581	2668212	0.9	0.4	0	46.7	0	25.2	18.7	9.3	dsDNAphage	linear	NZ_LR782232.1||1_partial	bac	46.7	93632	GCF_902825205.1
593	GCF_902825205.1	NZ_LR782232.1||0_partial	0.9	0	0.9	dsDNAphage	129846	22	31.6	36.8	GCF_902825205.1	True	2023643	2153488	0.9	0.4	0	36.8	0	31.6	22.1	9.6	dsDNAphage	linear	NZ_LR782232.1||0_partial	bac	36.8	129846	GCF_902825205.1
594	GCF_902813185.1	NZ_LR778301.1||2_partial	0.847	0	0.847	dsDNAphage	19639	1	15.8	21.1	GCF_902813185.1	True	1130017	1149655	0.847	0.293	0	21.1	0	15.8	21.1	42.1	dsDNAphage	linear	NZ_LR778301.1||2_partial	unaligned	42.1	19639	GCF_902813185.1
595	GCF_902813185.1	NZ_LR778301.1||1_partial	0.993	0.02	0.993	dsDNAphage	42141	7	49.2	13.1	GCF_902813185.1	True	4126423	4168563	0.993	0.293	0	13.1	0	49.2	3.3	34.4	dsDNAphage	linear	NZ_LR778301.1||1_partial	vir	49.2	42141	GCF_902813185.1
596	GCF_902813185.1	NZ_LR778301.1||0_partial	0.907	0	0.907	dsDNAphage	113718	15	28.6	30.5	GCF_902813185.1	True	246	113963	0.907	0.293	0	30.5	0	28.6	11	29.9	dsDNAphage	linear	NZ_LR778301.1||0_partial	bac	30.5	113718	GCF_902813185.1
597	GCF_902810435.1	NZ_LR778174.1||0_partial	0.907	0	0.907	dsDNAphage	123353	10	33.8	24.6	GCF_902810435.1	True	472393	595745	0.907	0.367	0	24.6	0	33.8	21.1	20.4	dsDNAphage	linear	NZ_LR778174.1||0_partial	vir	33.8	123353	GCF_902810435.1
598	GCF_902810415.1	NZ_LR778151.1||2_partial	0.887	0.007	0.887	dsDNAphage	61987	18	35.3	47.1	GCF_902810415.1	True	1391434	1453420	0.887	0.46	0	47.1	0	35.3	9.4	8.2	dsDNAphage	linear	NZ_LR778151.1||2_partial	bac	47.1	61987	GCF_902810415.1
599	GCF_902810415.1	NZ_LR778151.1||1_partial	0.913	0	0.913	dsDNAphage	160110	18	31.6	36.2	GCF_902810415.1	True	66299	226408	0.913	0.46	0	36.2	0	31.6	21.8	10.3	dsDNAphage	linear	NZ_LR778151.1||1_partial	bac	36.2	160110	GCF_902810415.1
600	GCF_902810415.1	NZ_LR778151.1||0_partial	0.9	0	0.9	dsDNAphage	180125	18	29.1	40.7	GCF_902810415.1	True	1849147	2029271	0.9	0.46	0	40.7	0	29.1	21.7	8.5	dsDNAphage	linear	NZ_LR778151.1||0_partial	bac	40.7	180125	GCF_902810415.1
601	GCF_902810405.1	NZ_LR778153.1||3_partial	0.92	0.007	0.92	dsDNAphage	76375	15	27.8	45.6	GCF_902810405.1	True	2585115	2661489	0.92	0.48	0	45.6	0	27.8	20	6.7	dsDNAphage	linear	NZ_LR778153.1||3_partial	bac	45.6	76375	GCF_902810405.1
602	GCF_902810405.1	NZ_LR778153.1||2_partial	0.9	0	0.9	dsDNAphage	133725	23	31.1	37.8	GCF_902810405.1	True	2016312	2150036	0.9	0.48	0	37.8	0	31.1	22.3	8.8	dsDNAphage	linear	NZ_LR778153.1||2_partial	bac	37.8	133725	GCF_902810405.1
603	GCF_902810405.1	NZ_LR778153.1||1_partial	0.94	0	0.94	dsDNAphage	129281	11	31.4	30.2	GCF_902810405.1	True	1688642	1817922	0.94	0.48	0	29.6	0.6	31.4	23.1	15.4	dsDNAphage	linear	NZ_LR778153.1||1_partial	vir	31.4	129281	GCF_902810405.1
604	GCF_902810405.1	NZ_LR778153.1||0_partial	0.907	0	0.907	dsDNAphage	155370	20	28.9	35.8	GCF_902810405.1	True	3332793	3488162	0.907	0.48	0	35.8	0	28.9	30.6	4.6	dsDNAphage	linear	NZ_LR778153.1||0_partial	bac	35.8	155370	GCF_902810405.1
605	GCF_902810395.1	NZ_LR778152.1||2_partial	0.9	0	0.9	dsDNAphage	99301	3	27.6	42.5	GCF_902810395.1	True	2328482	2427782	0.9	0.48	0	42.5	0	27.6	15	15	dsDNAphage	linear	NZ_LR778152.1||2_partial	bac	42.5	99301	GCF_902810395.1
606	GCF_902810395.1	NZ_LR778152.1||1_partial	0.9	0	0.9	dsDNAphage	138028	19	35.3	40	GCF_902810395.1	True	1528613	1666640	0.9	0.48	0	40	0	35.3	18	6.7	dsDNAphage	linear	NZ_LR778152.1||1_partial	bac	40	138028	GCF_902810395.1
608	GCF_902810385.1	NZ_LR778148.1||2_partial	0.947	0	0.947	dsDNAphage	38826	14	42.9	37.5	GCF_902810385.1	True	3603357	3642182	0.947	0.46	0	37.5	0	42.9	7.1	12.5	dsDNAphage	linear	NZ_LR778148.1||2_partial	vir	42.9	38826	GCF_902810385.1
609	GCF_902810385.1	NZ_LR778148.1||1_partial	0.907	0	0.907	dsDNAphage	122590	19	31.1	43.2	GCF_902810385.1	True	2795475	2918064	0.907	0.46	0	43.2	0	31.1	21.2	4.5	dsDNAphage	linear	NZ_LR778148.1||1_partial	bac	43.2	122590	GCF_902810385.1
610	GCF_902810385.1	NZ_LR778148.1||0_partial	0.9	0	0.9	dsDNAphage	113166	22	40.6	33.6	GCF_902810385.1	True	3138056	3251221	0.9	0.46	0	33.6	0	40.6	13.3	12.6	dsDNAphage	linear	NZ_LR778148.1||0_partial	vir	40.6	113166	GCF_902810385.1
611	GCF_902810375.1	NZ_LR778150.1||1_partial	0.907	0	0.907	dsDNAphage	41009	14	41.8	40	GCF_902810375.1	True	2400690	2441698	0.907	0.393	0	40	0	41.8	10.9	7.3	dsDNAphage	linear	NZ_LR778150.1||1_partial	vir	41.8	41009	GCF_902810375.1
612	GCF_902810375.1	NZ_LR778150.1||0_partial	0.92	0.007	0.92	dsDNAphage	131234	22	31.1	42.4	GCF_902810375.1	True	1841997	1973230	0.92	0.393	0	42.4	0	31.1	19.2	7.3	dsDNAphage	linear	NZ_LR778150.1||0_partial	bac	42.4	131234	GCF_902810375.1
613	GCF_902810365.1	NZ_LR778149.1||5_partial	0.847	0	0.847	dsDNAphage	28799	2	21.3	44.7	GCF_902810365.1	True	1061964	1090762	0.847	0.5	0	44.7	0	21.3	21.3	12.8	dsDNAphage	linear	NZ_LR778149.1||5_partial	bac	44.7	28799	GCF_902810365.1
614	GCF_902810365.1	NZ_LR778149.1||4_partial	0.98	0	0.98	dsDNAphage	37082	14	38.9	38.9	GCF_902810365.1	True	570102	607183	0.98	0.5	0	38.9	0	38.9	11.1	11.1	dsDNAphage	linear	NZ_LR778149.1||4_partial	bac	38.9	37082	GCF_902810365.1
615	GCF_902810365.1	NZ_LR778149.1||3_partial	0.913	0	0.913	dsDNAphage	102256	22	36.4	36.4	GCF_902810365.1	True	1310141	1412396	0.913	0.5	0	36.4	0	36.4	19.5	7.6	dsDNAphage	linear	NZ_LR778149.1||3_partial	bac	36.4	102256	GCF_902810365.1
616	GCF_902810365.1	NZ_LR778149.1||2_partial	0.893	0	0.893	dsDNAphage	110395	13	29.3	39	GCF_902810365.1	True	808463	918857	0.893	0.5	0	39	0	29.3	24.4	7.3	dsDNAphage	linear	NZ_LR778149.1||2_partial	bac	39	110395	GCF_902810365.1
617	GCF_902810365.1	NZ_LR778149.1||1_partial	0.907	0	0.907	dsDNAphage	118108	22	30.8	45.1	GCF_902810365.1	True	103	118210	0.907	0.5	0	45.1	0	30.8	18	6	dsDNAphage	linear	NZ_LR778149.1||1_partial	bac	45.1	118108	GCF_902810365.1
618	GCF_902810365.1	NZ_LR778149.1||0_partial	0.9	0	0.9	dsDNAphage	141556	18	33.8	37.2	GCF_902810365.1	True	1717830	1859385	0.9	0.5	0	37.2	0	33.8	25.7	3.4	dsDNAphage	linear	NZ_LR778149.1||0_partial	bac	37.2	141556	GCF_902810365.1
619	GCF_902810345.1	NZ_LR778146.1||2_partial	0.907	0	0.907	dsDNAphage	68793	2	30.9	41.5	GCF_902810345.1	True	2327480	2396272	0.907	0.48	0	41.5	0	30.9	9.6	18.1	dsDNAphage	linear	NZ_LR778146.1||2_partial	bac	41.5	68793	GCF_902810345.1
620	GCF_902810345.1	NZ_LR778146.1||1_partial	0.9	0	0.9	dsDNAphage	130869	18	34	40.8	GCF_902810345.1	True	1528428	1659296	0.9	0.48	0	40.8	0	34	17.7	7.5	dsDNAphage	linear	NZ_LR778146.1||1_partial	bac	40.8	130869	GCF_902810345.1
622	GCF_902810335.1	NZ_LR778147.1||5_partial	0.86	0	0.86	dsDNAphage	40462	2	27.5	29.4	GCF_902810335.1	True	4546516	4586977	0.86	0.513	0	29.4	0	27.5	25.5	17.6	dsDNAphage	linear	NZ_LR778147.1||5_partial	bac	29.4	40462	GCF_902810335.1
623	GCF_902810335.1	NZ_LR778147.1||4_partial	0.9	0	0.9	dsDNAphage	78277	15	25.6	46.7	GCF_902810335.1	True	3062850	3141126	0.9	0.513	0	46.7	0	25.6	18.9	8.9	dsDNAphage	linear	NZ_LR778147.1||4_partial	bac	46.7	78277	GCF_902810335.1
624	GCF_902810335.1	NZ_LR778147.1||3_partial	0.893	0	0.893	dsDNAphage	108920	7	24.8	34.3	GCF_902810335.1	True	3296408	3405327	0.893	0.513	0	34.3	0	24.8	19.7	21.2	dsDNAphage	linear	NZ_LR778147.1||3_partial	bac	34.3	108920	GCF_902810335.1
625	GCF_902810335.1	NZ_LR778147.1||2_partial	0.9	0	0.9	dsDNAphage	141151	23	31	43.7	GCF_902810335.1	True	2463811	2604961	0.9	0.513	0	43.7	0	31	20.3	5.1	dsDNAphage	linear	NZ_LR778147.1||2_partial	bac	43.7	141151	GCF_902810335.1
626	GCF_902810335.1	NZ_LR778147.1||1_partial	0.9	0	0.9	dsDNAphage	147386	20	29.5	46.6	GCF_902810335.1	True	3568653	3716038	0.9	0.513	0	46.6	0	29.5	17.6	6.2	dsDNAphage	linear	NZ_LR778147.1||1_partial	bac	46.6	147386	GCF_902810335.1
628	GCF_902810325.1	NZ_LR778145.1||1_partial	0.9	0	0.9	dsDNAphage	100457	14	24.1	49.1	GCF_902810325.1	True	2599988	2700444	0.9	0.4	0	49.1	0	24.1	17.9	8.9	dsDNAphage	linear	NZ_LR778145.1||1_partial	bac	49.1	100457	GCF_902810325.1
629	GCF_902810325.1	NZ_LR778145.1||0_partial	0.9	0	0.9	dsDNAphage	143152	19	29.7	45.5	GCF_902810325.1	True	3041158	3184309	0.9	0.4	0	45.5	0	29.7	20	4.8	dsDNAphage	linear	NZ_LR778145.1||0_partial	bac	45.5	143152	GCF_902810325.1
630	GCF_902810315.1	NZ_LR778142.1||1_partial	0.9	0	0.9	dsDNAphage	67486	2	28.6	33.3	GCF_902810315.1	True	771946	839431	0.9	0.487	0	33.3	0	28.6	16.7	21.4	dsDNAphage	linear	NZ_LR778142.1||1_partial	bac	33.3	67486	GCF_902810315.1
632	GCF_902810295.1	NZ_LR778141.1||6_partial	0.96	0.007	0.96	dsDNAphage	24987	1	63.9	30.6	GCF_902810295.1	True	5063462	5088448	0.96	0.56	0	30.6	0	63.9	5.6	0	dsDNAphage	linear	NZ_LR778141.1||6_partial	vir	63.9	24987	GCF_902810295.1
633	GCF_902810295.1	NZ_LR778141.1||5_partial	0.913	0.007	0.913	dsDNAphage	67307	19	34.3	44.8	GCF_902810295.1	True	525	67831	0.913	0.56	0	44.8	0	34.3	10.4	10.4	dsDNAphage	linear	NZ_LR778141.1||5_partial	bac	44.8	67307	GCF_902810295.1
634	GCF_902810295.1	NZ_LR778141.1||4_partial	0.907	0.007	0.907	dsDNAphage	82468	19	32.1	46.2	GCF_902810295.1	True	1141926	1224393	0.907	0.56	0	46.2	0	32.1	12.3	9.4	dsDNAphage	linear	NZ_LR778141.1||4_partial	bac	46.2	82468	GCF_902810295.1
635	GCF_902810295.1	NZ_LR778141.1||3_partial	0.907	0.007	0.907	dsDNAphage	89451	14	29.9	43.6	GCF_902810295.1	True	1574423	1663873	0.907	0.56	0	43.6	0	29.9	11.1	15.4	dsDNAphage	linear	NZ_LR778141.1||3_partial	bac	43.6	89451	GCF_902810295.1
636	GCF_902810295.1	NZ_LR778141.1||2_partial	0.9	0	0.9	dsDNAphage	129778	18	29.9	32.3	GCF_902810295.1	True	804719	934496	0.9	0.56	0	32.3	0	29.9	23.8	14	dsDNAphage	linear	NZ_LR778141.1||2_partial	bac	32.3	129778	GCF_902810295.1
637	GCF_902810295.1	NZ_LR778141.1||1_partial	0.9	0	0.9	dsDNAphage	189631	17	28.1	38.7	GCF_902810295.1	True	4747953	4937583	0.9	0.56	0	38.7	0	28.1	22.6	10.6	dsDNAphage	linear	NZ_LR778141.1||1_partial	bac	38.7	189631	GCF_902810295.1
639	GCF_902810285.1	NZ_LR778140.1||3_partial	0.893	0	0.893	dsDNAphage	87680	18	24.5	50	GCF_902810285.1	True	2412680	2500359	0.893	0.493	0	50	0	24.5	19.6	5.9	dsDNAphage	linear	NZ_LR778140.1||3_partial	bac	50	87680	GCF_902810285.1
640	GCF_902810285.1	NZ_LR778140.1||2_partial	0.9	0	0.9	dsDNAphage	162835	19	30.6	38.2	GCF_902810285.1	True	3511120	3673954	0.9	0.493	0	37.6	0.6	30.6	28.3	2.9	dsDNAphage	linear	NZ_LR778140.1||2_partial	bac	37.6	162835	GCF_902810285.1
641	GCF_902810285.1	NZ_LR778140.1||1_partial	0.9	0	0.9	dsDNAphage	180465	17	30.8	42.1	GCF_902810285.1	True	3837132	4017596	0.9	0.493	0	42.1	0	30.8	17.9	9.2	dsDNAphage	linear	NZ_LR778140.1||1_partial	bac	42.1	180465	GCF_902810285.1
642	GCF_902810285.1	NZ_LR778140.1||0_partial	0.913	0	0.913	dsDNAphage	194847	18	32	37.4	GCF_902810285.1	True	3232875	3427721	0.913	0.493	0	37.4	0	32	23.7	6.8	dsDNAphage	linear	NZ_LR778140.1||0_partial	bac	37.4	194847	GCF_902810285.1
643	GCF_902810275.1	NZ_LR778143.1||4_partial	0.893	0	0.893	dsDNAphage	87677	18	24.5	50	GCF_902810275.1	True	3892479	3980155	0.893	0.553	0	50	0	24.5	19.6	5.9	dsDNAphage	linear	NZ_LR778143.1||4_partial	bac	50	87677	GCF_902810275.1
644	GCF_902810275.1	NZ_LR778143.1||3_partial	0.9	0	0.9	dsDNAphage	151265	18	31.7	37.8	GCF_902810275.1	True	546	151810	0.9	0.553	0	37.2	0.6	31.7	28	2.4	dsDNAphage	linear	NZ_LR778143.1||3_partial	bac	37.2	151265	GCF_902810275.1
645	GCF_902810275.1	NZ_LR778143.1||2_partial	0.9	0	0.9	dsDNAphage	189007	17	30.3	41.8	GCF_902810275.1	True	314989	503995	0.9	0.553	0	41.8	0	30.3	18.9	9	dsDNAphage	linear	NZ_LR778143.1||2_partial	bac	41.8	189007	GCF_902810275.1
648	GCF_902723705.1	NZ_LR745045.1||3_partial	0.947	0.007	0.947	dsDNAphage	13262	1	21.4	25	GCF_902723705.1	True	807959	821220	0.947	0.413	0	25	0	21.4	17.9	35.7	dsDNAphage	linear	NZ_LR745045.1||3_partial	unaligned	35.7	13262	GCF_902723705.1
649	GCF_902723705.1	NZ_LR745045.1||2_partial	0.907	0	0.907	dsDNAphage	85245	14	26.9	43.3	GCF_902723705.1	True	3185259	3270503	0.907	0.413	0	43.3	0	26.9	16.3	13.5	dsDNAphage	linear	NZ_LR745045.1||2_partial	bac	43.3	85245	GCF_902723705.1
650	GCF_902723705.1	NZ_LR745045.1||1_partial	0.92	0	0.92	dsDNAphage	90327	11	32.2	30.4	GCF_902723705.1	True	2840060	2930386	0.92	0.413	0	30.4	0	32.2	22.6	14.8	dsDNAphage	linear	NZ_LR745045.1||1_partial	vir	32.2	90327	GCF_902723705.1
651	GCF_902723705.1	NZ_LR745045.1||0_partial	0.9	0.007	0.9	dsDNAphage	145544	14	32.7	35.1	GCF_902723705.1	True	1322933	1468476	0.9	0.413	0	35.1	0	32.7	17.9	14.3	dsDNAphage	linear	NZ_LR745045.1||0_partial	bac	35.1	145544	GCF_902723705.1
652	GCF_902723695.1	NZ_LR745042.1||1_partial	0.86	0	0.86	dsDNAphage	25972	2	15	27.5	GCF_902723695.1	True	1321626	1347597	0.86	0.26	0	27.5	0	15	22.5	35	dsDNAphage	linear	NZ_LR745042.1||1_partial	unaligned	35	25972	GCF_902723695.1
653	GCF_902723695.1	NZ_LR745042.1||0_partial	0.9	0	0.9	dsDNAphage	106962	11	32.5	31.7	GCF_902723695.1	True	2807246	2914207	0.9	0.26	0	31.7	0	32.5	23.8	11.9	dsDNAphage	linear	NZ_LR745042.1||0_partial	vir	32.5	106962	GCF_902723695.1
654	GCF_902705295.1	NZ_LR740776.1||7_partial	0.907	0	0.907	dsDNAphage	21971	1	19.4	27.8	GCF_902705295.1	True	315454	337424	0.907	0.58	0	27.8	0	19.4	11.1	41.7	dsDNAphage	linear	NZ_LR740776.1||7_partial	unaligned	41.7	21971	GCF_902705295.1
655	GCF_902705295.1	NZ_LR740776.1||6_partial	0.907	0	0.907	dsDNAphage	79396	14	52.7	29.7	GCF_902705295.1	True	4982309	5061704	0.907	0.58	0	29.7	0	52.7	11	6.6	dsDNAphage	linear	NZ_LR740776.1||6_partial	vir	52.7	79396	GCF_902705295.1
656	GCF_902705295.1	NZ_LR740776.1||5_partial	0.907	0	0.907	dsDNAphage	110392	19	31.6	39.1	GCF_902705295.1	True	1314523	1424914	0.907	0.58	0	39.1	0	31.6	18	11.3	dsDNAphage	linear	NZ_LR740776.1||5_partial	bac	39.1	110392	GCF_902705295.1
657	GCF_902705295.1	NZ_LR740776.1||4_partial	0.9	0	0.9	dsDNAphage	107893	19	39.3	37.2	GCF_902705295.1	True	1158332	1266224	0.9	0.58	0	37.2	0	39.3	15.2	8.3	dsDNAphage	linear	NZ_LR740776.1||4_partial	vir	39.3	107893	GCF_902705295.1
658	GCF_902705295.1	NZ_LR740776.1||3_partial	0.9	0	0.9	dsDNAphage	158151	21	25.5	34.4	GCF_902705295.1	True	4327741	4485891	0.9	0.58	0	34.4	0	25.5	31.2	8.9	dsDNAphage	linear	NZ_LR740776.1||3_partial	bac	34.4	158151	GCF_902705295.1
659	GCF_902705295.1	NZ_LR740776.1||2_partial	0.92	0	0.92	dsDNAphage	161493	8	30.2	44.1	GCF_902705295.1	True	2520479	2681971	0.92	0.58	0	44.1	0	30.2	21.8	3.9	dsDNAphage	linear	NZ_LR740776.1||2_partial	bac	44.1	161493	GCF_902705295.1
660	GCF_902705295.1	NZ_LR740776.1||1_partial	0.913	0	0.913	dsDNAphage	156659	18	32.3	31.2	GCF_902705295.1	True	2839746	2996404	0.913	0.58	0	31.2	0	32.3	27.6	8.9	dsDNAphage	linear	NZ_LR740776.1||1_partial	vir	32.3	156659	GCF_902705295.1
662	GCF_902703415.1	NZ_LR740758.1||6_partial	0.913	0	0.913	dsDNAphage	69395	13	32.3	46.2	GCF_902703415.1	True	1211285	1280679	0.913	0.593	0	46.2	0	32.3	12.9	8.6	dsDNAphage	linear	NZ_LR740758.1||6_partial	bac	46.2	69395	GCF_902703415.1
663	GCF_902703415.1	NZ_LR740758.1||5_partial	0.947	0	0.947	dsDNAphage	94331	18	38.2	40	GCF_902703415.1	True	1861897	1956227	0.947	0.593	0	40	0	38.2	12.7	9.1	dsDNAphage	linear	NZ_LR740758.1||5_partial	bac	40	94331	GCF_902703415.1
664	GCF_902703415.1	NZ_LR740758.1||4_partial	0.913	0	0.913	dsDNAphage	91426	17	29.8	43.9	GCF_902703415.1	True	2016371	2107796	0.913	0.593	0	43.9	0	29.8	16.7	9.6	dsDNAphage	linear	NZ_LR740758.1||4_partial	bac	43.9	91426	GCF_902703415.1
665	GCF_902703415.1	NZ_LR740758.1||3_partial	0.913	0	0.913	dsDNAphage	120961	10	44.4	29.8	GCF_902703415.1	True	2620687	2741647	0.913	0.593	0	29.8	0	44.4	19.4	6.5	dsDNAphage	linear	NZ_LR740758.1||3_partial	vir	44.4	120961	GCF_902703415.1
666	GCF_902703415.1	NZ_LR740758.1||2_partial	0.9	0	0.9	dsDNAphage	112392	9	38	38	GCF_902703415.1	True	2452728	2565119	0.9	0.593	0	38	0	38	18.6	5.4	dsDNAphage	linear	NZ_LR740758.1||2_partial	bac	38	112392	GCF_902703415.1
667	GCF_902703415.1	NZ_LR740758.1||1_partial	0.9	0	0.9	dsDNAphage	194917	14	32.4	38.6	GCF_902703415.1	True	4605385	4800301	0.9	0.593	0	38.6	0	32.4	20.8	8.2	dsDNAphage	linear	NZ_LR740758.1||1_partial	bac	38.6	194917	GCF_902703415.1
669	GCF_902703215.1	NZ_LR739071.1||1_partial	0.92	0	0.92	dsDNAphage	113564	5	42.2	22.4	GCF_902703215.1	True	3679341	3792904	0.92	0.233	0	22.4	0	42.2	16.4	19	dsDNAphage	linear	NZ_LR739071.1||1_partial	vir	42.2	113564	GCF_902703215.1
670	GCF_902703215.1	NZ_LR739071.1||0_partial	0.9	0.007	0.9	dsDNAphage	110996	17	33.3	32.6	GCF_902703215.1	True	648723	759718	0.9	0.233	0	32.6	0	33.3	20.3	13.8	dsDNAphage	linear	NZ_LR739071.1||0_partial	vir	33.3	110996	GCF_902703215.1
671	GCF_902703195.1	NZ_LR739069.1||7_partial	0.88	0	0.88	dsDNAphage	31129	2	21.4	28.6	GCF_902703195.1	True	3390088	3421216	0.88	0.393	0	28.6	0	21.4	23.2	26.8	dsDNAphage	linear	NZ_LR739069.1||7_partial	bac	28.6	31129	GCF_902703195.1
672	GCF_902703195.1	NZ_LR739069.1||6_partial	0.907	0	0.907	dsDNAphage	30924	10	32.1	32.1	GCF_902703195.1	True	743657	774580	0.907	0.393	0	32.1	0	32.1	28.3	7.5	dsDNAphage	linear	NZ_LR739069.1||6_partial	bac	32.1	30924	GCF_902703195.1
673	GCF_902703195.1	NZ_LR739069.1||5_partial	0.927	0	0.927	dsDNAphage	63353	7	27.5	16.2	GCF_902703195.1	True	2510108	2573460	0.927	0.393	0	16.2	0	27.5	12.5	43.8	dsDNAphage	linear	NZ_LR739069.1||5_partial	unaligned	43.8	63353	GCF_902703195.1
674	GCF_902703195.1	NZ_LR739069.1||4_partial	0.927	0	0.927	dsDNAphage	75342	21	43.2	26.3	GCF_902703195.1	True	6317748	6393089	0.927	0.393	0	26.3	0	43.2	14.7	15.8	dsDNAphage	linear	NZ_LR739069.1||4_partial	vir	43.2	75342	GCF_902703195.1
675	GCF_902703195.1	NZ_LR739069.1||3_partial	0.96	0	0.96	dsDNAphage	80319	7	29.9	17.7	GCF_902703195.1	True	935526	1015844	0.96	0.393	0	16.8	0.9	29.9	22.4	29.9	dsDNAphage	linear	NZ_LR739069.1||3_partial	vir	29.9	80319	GCF_902703195.1
676	GCF_902703195.1	NZ_LR739069.1||2_partial	0.907	0.007	0.907	dsDNAphage	111482	7	30.9	30.2	GCF_902703195.1	True	1510742	1622223	0.907	0.393	0	30.2	0	30.9	20.9	18	dsDNAphage	linear	NZ_LR739069.1||2_partial	vir	30.9	111482	GCF_902703195.1
677	GCF_902703195.1	NZ_LR739069.1||1_partial	0.907	0	0.907	dsDNAphage	127255	15	41.1	30.8	GCF_902703195.1	True	5520883	5648137	0.907	0.393	0	30.8	0	41.1	17.1	11	dsDNAphage	linear	NZ_LR739069.1||1_partial	vir	41.1	127255	GCF_902703195.1
678	GCF_902703195.1	NZ_LR739069.1||0_partial	0.907	0	0.907	dsDNAphage	174875	10	32	28.9	GCF_902703195.1	True	3728126	3903000	0.907	0.393	0	28.4	0.5	32	16.2	22.8	dsDNAphage	linear	NZ_LR739069.1||0_partial	vir	32	174875	GCF_902703195.1
679	GCF_902703185.1	NZ_LR739068.1||4_partial	0.947	0	0.947	dsDNAphage	23424	4	30.8	33.3	GCF_902703185.1	True	3179549	3202972	0.947	0.313	0	33.3	0	30.8	10.3	25.6	dsDNAphage	linear	NZ_LR739068.1||4_partial	bac	33.3	23424	GCF_902703185.1
680	GCF_902703185.1	NZ_LR739068.1||3_partial	0.9	0	0.9	dsDNAphage	30929	10	32.1	32.1	GCF_902703185.1	True	675553	706481	0.9	0.313	0	32.1	0	32.1	28.3	7.5	dsDNAphage	linear	NZ_LR739068.1||3_partial	bac	32.1	30929	GCF_902703185.1
681	GCF_902703185.1	NZ_LR739068.1||2_partial	0.907	0	0.907	dsDNAphage	89844	21	34	38.7	GCF_902703185.1	True	4938387	5028230	0.907	0.313	0	38.7	0	34	8.5	18.9	dsDNAphage	linear	NZ_LR739068.1||2_partial	bac	38.7	89844	GCF_902703185.1
682	GCF_902703185.1	NZ_LR739068.1||1_partial	0.947	0	0.947	dsDNAphage	79537	9	30.2	17.9	GCF_902703185.1	True	872574	952110	0.947	0.313	0	17	0.9	30.2	22.6	29.2	dsDNAphage	linear	NZ_LR739068.1||1_partial	vir	30.2	79537	GCF_902703185.1
683	GCF_902703185.1	NZ_LR739068.1||0_partial	0.9	0	0.9	dsDNAphage	134583	16	32.9	30.8	GCF_902703185.1	True	2652876	2787458	0.9	0.313	0	30.8	0	32.9	14.4	21.9	dsDNAphage	linear	NZ_LR739068.1||0_partial	vir	32.9	134583	GCF_902703185.1
684	GCF_902702935.1	NZ_LR738855.1||2_partial	0.92	0	0.92	dsDNAphage	19273	3	22.5	17.5	GCF_902702935.1	True	1859700	1878972	0.92	0.353	0	17.5	0	22.5	17.5	42.5	dsDNAphage	linear	NZ_LR738855.1||2_partial	unaligned	42.5	19273	GCF_902702935.1
685	GCF_902702935.1	NZ_LR738855.1||1_partial	0.92	0	0.92	dsDNAphage	56451	6	18.7	18.6	GCF_902702935.1	True	168414	224864	0.92	0.353	0	17.3	1.3	18.7	17.3	45.3	dsDNAphage	linear	NZ_LR738855.1||1_partial	unaligned	45.3	56451	GCF_902702935.1
686	GCF_902702935.1	NZ_LR738855.1||0_partial	0.947	0	0.947	dsDNAphage	58283	4	20.2	14.3	GCF_902702935.1	True	1265055	1323337	0.947	0.353	0	14.3	0	20.2	21.4	44	dsDNAphage	linear	NZ_LR738855.1||0_partial	unaligned	44	58283	GCF_902702935.1
687	GCF_902702915.1	NZ_LR738849.1||1_partial	0.893	0	0.893	dsDNAphage	36731	5	26.5	26.5	GCF_902702915.1	True	2487640	2524370	0.893	0.36	0	26.5	0	26.5	18.4	28.6	dsDNAphage	linear	NZ_LR738849.1||1_partial	unaligned	28.6	36731	GCF_902702915.1
688	GCF_902702915.1	NZ_LR738849.1||0_partial	0.933	0	0.933	dsDNAphage	54437	9	39.3	11.5	GCF_902702915.1	True	3303387	3357823	0.933	0.36	0	11.5	0	39.3	27.9	21.3	dsDNAphage	linear	NZ_LR738849.1||0_partial	vir	39.3	54437	GCF_902702915.1
689	GCF_902702785.1	NZ_LR738720.1||0_partial	0.913	0	0.913	dsDNAphage	40834	1	28.1	26.6	GCF_902702785.1	True	559494	600327	0.913	0.413	0	26.6	0	28.1	18.8	26.6	dsDNAphage	linear	NZ_LR738720.1||0_partial	vir	28.1	40834	GCF_902702785.1
690	GCF_902702775.1	NZ_LR738724.1||1_partial	0.92	0	0.92	dsDNAphage	37360	1	40.9	15.9	GCF_902702775.1	True	2152267	2189626	0.92	0.487	0	15.9	0	40.9	13.6	29.5	dsDNAphage	linear	NZ_LR738724.1||1_partial	vir	40.9	37360	GCF_902702775.1
691	GCF_902702775.1	NZ_LR738724.1||0_partial	0.9	0	0.9	dsDNAphage	84897	8	31.1	36.8	GCF_902702775.1	True	1214891	1299787	0.9	0.487	0	36.8	0	31.1	15.1	17	dsDNAphage	linear	NZ_LR738724.1||0_partial	bac	36.8	84897	GCF_902702775.1
692	GCF_902702765.1	NZ_LR738723.1||0_partial	0.907	0	0.907	dsDNAphage	120931	12	31.5	30.1	GCF_902702765.1	True	2056978	2177908	0.907	0.553	0	30.1	0	31.5	21	17.5	dsDNAphage	linear	NZ_LR738723.1||0_partial	vir	31.5	120931	GCF_902702765.1
693	GCF_902702755.1	NZ_LR738721.1||0_partial	0.9	0	0.9	dsDNAphage	158809	10	27.7	32.5	GCF_902702755.1	True	1362232	1521040	0.9	0.487	0	32.5	0	27.7	20.4	19.4	dsDNAphage	linear	NZ_LR738721.1||0_partial	bac	32.5	158809	GCF_902702755.1
694	GCF_902702745.1	NZ_LR738722.1||0_partial	0.913	0	0.913	dsDNAphage	40833	1	28.1	26.6	GCF_902702745.1	True	559494	600326	0.913	0.387	0	26.6	0	28.1	18.8	26.6	dsDNAphage	linear	NZ_LR738722.1||0_partial	vir	28.1	40833	GCF_902702745.1
695	GCF_902509535.1	NZ_LR735440.1||0_partial	0.9	0	0.9	dsDNAphage	193785	21	40.4	24.9	GCF_902509535.1	True	1856564	2050348	0.9	0.46	0	24.9	0	40.4	24.1	10.6	dsDNAphage	linear	NZ_LR735440.1||0_partial	vir	40.4	193785	GCF_902509535.1
696	GCF_902509525.1	NZ_LR735432.1||0_partial	0.9	0	0.9	dsDNAphage	181605	12	33.6	17.6	GCF_902509525.1	True	919774	1101378	0.9	0.433	0	17.1	0.5	33.6	12.9	35.9	dsDNAphage	linear	NZ_LR735432.1||0_partial	unaligned	35.9	181605	GCF_902509525.1
697	GCF_902509515.1	NZ_LR735437.1||0_partial	0.9	0	0.9	dsDNAphage	149963	20	43.5	19.4	GCF_902509515.1	True	2250150	2400112	0.9	0.453	0	19.4	0	43.5	31.2	5.9	dsDNAphage	linear	NZ_LR735437.1||0_partial	vir	43.5	149963	GCF_902509515.1
698	GCF_902509505.1	NZ_LR735434.1||1_partial	0.927	0	0.927	dsDNAphage	67958	13	38.9	20	GCF_902509505.1	True	1602734	1670691	0.927	0.44	0	20	0	38.9	24.2	16.8	dsDNAphage	linear	NZ_LR735434.1||1_partial	vir	38.9	67958	GCF_902509505.1
699	GCF_902509505.1	NZ_LR735434.1||0_partial	0.913	0	0.913	dsDNAphage	81166	8	38.3	18.1	GCF_902509505.1	True	966963	1048128	0.913	0.44	0	18.1	0	38.3	7.4	36.2	dsDNAphage	linear	NZ_LR735434.1||0_partial	vir	38.3	81166	GCF_902509505.1
700	GCF_902509495.1	NZ_LR735429.1||0_partial	0.907	0	0.907	dsDNAphage	23701	1	13	23.9	GCF_902509495.1	True	2230088	2253788	0.907	0.427	0	23.9	0	13	23.9	39.1	dsDNAphage	linear	NZ_LR735429.1||0_partial	unaligned	39.1	23701	GCF_902509495.1
701	GCF_902502895.2	NZ_LR723668.1||3_partial	0.853	0	0.853	dsDNAphage	13249	1	9.7	19.4	GCF_902502895.2	True	2503684	2516932	0.853	0.267	0	19.4	0	9.7	19.4	51.6	dsDNAphage	linear	NZ_LR723668.1||3_partial	unaligned	51.6	13249	GCF_902502895.2
702	GCF_902502895.2	NZ_LR723668.1||2_partial	0.973	0	0.973	dsDNAphage	14622	2	17.6	26.5	GCF_902502895.2	True	1882038	1896659	0.973	0.267	0	26.5	0	17.6	17.6	38.2	dsDNAphage	linear	NZ_LR723668.1||2_partial	unaligned	38.2	14622	GCF_902502895.2
703	GCF_902502895.2	NZ_LR723668.1||1_partial	0.92	0.007	0.92	dsDNAphage	22752	4	29.5	36.4	GCF_902502895.2	True	1178686	1201437	0.92	0.267	0	36.4	0	29.5	9.1	25	dsDNAphage	linear	NZ_LR723668.1||1_partial	bac	36.4	22752	GCF_902502895.2
704	GCF_902502895.2	NZ_LR723668.1||0_partial	0.927	0	0.927	dsDNAphage	42958	10	24.3	25.7	GCF_902502895.2	True	2312091	2355048	0.927	0.267	0	25.7	0	24.3	17.1	32.9	dsDNAphage	linear	NZ_LR723668.1||0_partial	unaligned	32.9	42958	GCF_902502895.2
705	GCF_902502775.2	NZ_LR723675.1||0_partial	0.92	0	0.92	dsDNAphage	50003	8	26.9	28.4	GCF_902502775.2	True	2230310	2280312	0.92	0.227	0	28.4	0	26.9	14.9	29.9	dsDNAphage	linear	NZ_LR723675.1||0_partial	unaligned	29.9	50003	GCF_902502775.2
706	GCF_902459535.1	NZ_LR699553.1||2_partial	0.933	0.007	0.933	dsDNAphage	9075	1	20	24	GCF_902459535.1	True	3486672	3495746	0.933	0.307	0	24	0	20	24	32	dsDNAphage	linear	NZ_LR699553.1||2_partial	unaligned	32	9075	GCF_902459535.1
707	GCF_902459535.1	NZ_LR699553.1||1_partial	0.953	0.007	0.953	dsDNAphage	21162	5	29.5	22.7	GCF_902459535.1	True	2050455	2071616	0.953	0.307	0	22.7	0	29.5	20.5	27.3	dsDNAphage	linear	NZ_LR699553.1||1_partial	vir	29.5	21162	GCF_902459535.1
708	GCF_902459535.1	NZ_LR699553.1||0_partial	0.9	0	0.9	dsDNAphage	107105	8	25	15	GCF_902459535.1	True	2758406	2865510	0.9	0.307	0	15	0	25	17.5	42.5	dsDNAphage	linear	NZ_LR699553.1||0_partial	unaligned	42.5	107105	GCF_902459535.1
709	GCF_902459485.1	NZ_LR699119.1||0_partial	0.9	0	0.9	dsDNAphage	122501	5	23.1	16.7	GCF_902459485.1	True	1327277	1449777	0.9	0.333	0	16.7	0	23.1	17.3	42.9	dsDNAphage	linear	NZ_LR699119.1||0_partial	unaligned	42.9	122501	GCF_902459485.1
710	GCF_902388275.1	NZ_LR699017.1||1_partial	0.887	0	0.887	dsDNAphage	21832	1	27.8	27.8	GCF_902388275.1	True	2588944	2610775	0.887	0.493	0	27.8	0	27.8	5.6	38.9	dsDNAphage	linear	NZ_LR699017.1||1_partial	unaligned	38.9	21832	GCF_902388275.1
711	GCF_902388275.1	NZ_LR699017.1||0_partial	0.913	0	0.913	dsDNAphage	30283	2	40.5	19	GCF_902388275.1	True	817667	847949	0.913	0.493	0	19	0	40.5	19	21.4	dsDNAphage	linear	NZ_LR699017.1||0_partial	vir	40.5	30283	GCF_902388275.1
712	GCF_902388105.1	NZ_LR699014.1||3_partial	0.887	0	0.887	dsDNAphage	60191	4	25.6	39	GCF_902388105.1	True	1215180	1275370	0.887	0.46	0	39	0	25.6	18.3	17.1	dsDNAphage	linear	NZ_LR699014.1||3_partial	bac	39	60191	GCF_902388105.1
713	GCF_902388105.1	NZ_LR699014.1||2_partial	0.907	0	0.907	dsDNAphage	75654	11	36	27.2	GCF_902388105.1	True	1864365	1940018	0.907	0.46	0	27.2	0	36	15.8	21.1	dsDNAphage	linear	NZ_LR699014.1||2_partial	vir	36	75654	GCF_902388105.1
714	GCF_902388105.1	NZ_LR699014.1||1_partial	0.9	0	0.9	dsDNAphage	140512	19	32	35.4	GCF_902388105.1	True	894233	1034744	0.9	0.46	0	35.4	0	32	21.8	10.9	dsDNAphage	linear	NZ_LR699014.1||1_partial	bac	35.4	140512	GCF_902388105.1
715	GCF_902388105.1	NZ_LR699014.1||0_partial	0.9	0	0.9	dsDNAphage	124391	13	30.9	38.9	GCF_902388105.1	True	2440024	2564414	0.9	0.46	0	38.9	0	30.9	18.1	12.1	dsDNAphage	linear	NZ_LR699014.1||0_partial	bac	38.9	124391	GCF_902388105.1
716	GCF_902388025.1	NZ_LR699012.1||2_partial	0.9	0	0.9	dsDNAphage	111249	9	28.6	29.3	GCF_902388025.1	True	483430	594678	0.9	0.46	0	29.3	0	28.6	19.7	22.4	dsDNAphage	linear	NZ_LR699012.1||2_partial	bac	29.3	111249	GCF_902388025.1
717	GCF_902388025.1	NZ_LR699012.1||1_partial	0.9	0	0.9	dsDNAphage	139393	11	32.1	17.9	GCF_902388025.1	True	273488	412880	0.9	0.46	0	17.9	0	32.1	20.5	29.5	dsDNAphage	linear	NZ_LR699012.1||1_partial	vir	32.1	139393	GCF_902388025.1
718	GCF_902388025.1	NZ_LR699012.1||0_partial	0.9	0	0.9	dsDNAphage	137579	9	31.7	31.1	GCF_902388025.1	True	1990986	2128564	0.9	0.46	0	31.1	0	31.7	11.8	25.5	dsDNAphage	linear	NZ_LR699012.1||0_partial	vir	31.7	137579	GCF_902388025.1
719	GCF_902387975.1	NZ_LR699009.1||2_partial	0.913	0	0.913	dsDNAphage	33734	4	20.8	37.7	GCF_902387975.1	True	392040	425773	0.913	0.313	0	37.7	0	20.8	20.8	20.8	dsDNAphage	linear	NZ_LR699009.1||2_partial	bac	37.7	33734	GCF_902387975.1
720	GCF_902387975.1	NZ_LR699009.1||1_partial	0.893	0	0.893	dsDNAphage	42940	13	33.9	29	GCF_902387975.1	True	5018188	5061127	0.893	0.313	0	29	0	33.9	22.6	14.5	dsDNAphage	linear	NZ_LR699009.1||1_partial	vir	33.9	42940	GCF_902387975.1
721	GCF_902387975.1	NZ_LR699009.1||0_partial	0.907	0	0.907	dsDNAphage	152291	19	33.6	35.8	GCF_902387975.1	True	2940956	3093246	0.907	0.313	0	35.8	0	33.6	16.4	14.2	dsDNAphage	linear	NZ_LR699009.1||0_partial	bac	35.8	152291	GCF_902387975.1
722	GCF_902387955.1	NZ_LR699011.1||0_partial	0.853	0	0.853	dsDNAphage	41586	1	36.6	34.1	GCF_902387955.1	True	3272592	3314177	0.853	0.547	0	34.1	0	36.6	4.9	24.4	dsDNAphage	linear	NZ_LR699011.1||0_partial	vir	36.6	41586	GCF_902387955.1
723	GCF_902387945.1	NZ_LR699010.1||3_partial	0.847	0.007	0.847	dsDNAphage	7923	1	21.7	34.8	GCF_902387945.1	True	1469413	1477335	0.847	0.607	0	34.8	0	21.7	21.7	21.7	dsDNAphage	linear	NZ_LR699010.1||3_partial	bac	34.8	7923	GCF_902387945.1
724	GCF_902387945.1	NZ_LR699010.1||2_partial	0.907	0	0.907	dsDNAphage	13770	2	19.4	25.8	GCF_902387945.1	True	1051259	1065028	0.907	0.607	0	25.8	0	19.4	16.1	38.7	dsDNAphage	linear	NZ_LR699010.1||2_partial	unaligned	38.7	13770	GCF_902387945.1
725	GCF_902387945.1	NZ_LR699010.1||1_partial	0.933	0	0.933	dsDNAphage	52246	2	27.4	21	GCF_902387945.1	True	560906	613151	0.933	0.607	0	21	0	27.4	21	30.6	dsDNAphage	linear	NZ_LR699010.1||1_partial	unaligned	30.6	52246	GCF_902387945.1
727	GCF_902387845.1	NZ_LR699007.1||2_partial	0.9	0	0.9	dsDNAphage	46385	11	33.3	29	GCF_902387845.1	True	2271549	2317933	0.9	0.553	0	29	0	33.3	11.6	26.1	dsDNAphage	linear	NZ_LR699007.1||2_partial	vir	33.3	46385	GCF_902387845.1
728	GCF_902387845.1	NZ_LR699007.1||1_partial	0.92	0	0.92	dsDNAphage	101894	11	31.1	35.2	GCF_902387845.1	True	2317955	2419848	0.92	0.553	0	35.2	0	31.1	11.5	22.1	dsDNAphage	linear	NZ_LR699007.1||1_partial	bac	35.2	101894	GCF_902387845.1
730	GCF_902387815.1	NZ_LR699008.1||1_partial	0.867	0	0.867	dsDNAphage	50762	3	21.7	40	GCF_902387815.1	True	3276953	3327714	0.867	0.24	0	40	0	21.7	30	8.3	dsDNAphage	linear	NZ_LR699008.1||1_partial	bac	40	50762	GCF_902387815.1
731	GCF_902387815.1	NZ_LR699008.1||0_partial	0.9	0	0.9	dsDNAphage	61656	22	40.5	36.7	GCF_902387815.1	True	1757218	1818873	0.9	0.24	0	36.7	0	40.5	11.4	11.4	dsDNAphage	linear	NZ_LR699008.1||0_partial	vir	40.5	61656	GCF_902387815.1
732	GCF_902387635.1	NZ_LR699006.1||1_partial	0.907	0.007	0.907	dsDNAphage	15774	1	15.6	34.4	GCF_902387635.1	True	3504369	3520142	0.907	0.36	0	34.4	0	15.6	15.6	34.4	dsDNAphage	linear	NZ_LR699006.1||1_partial	bac	34.4	15774	GCF_902387635.1
733	GCF_902387635.1	NZ_LR699006.1||0_partial	0.9	0.007	0.9	dsDNAphage	150503	20	31.2	37.5	GCF_902387635.1	True	4133073	4283575	0.9	0.36	0	37.5	0	31.2	21.2	10	dsDNAphage	linear	NZ_LR699006.1||0_partial	bac	37.5	150503	GCF_902387635.1
734	GCF_902387545.1	NZ_LR699004.1||3_partial	0.913	0	0.913	dsDNAphage	81172	1	37.5	20.2	GCF_902387545.1	True	5001912	5083083	0.913	0.467	0	20.2	0	37.5	14.4	27.9	dsDNAphage	linear	NZ_LR699004.1||3_partial	vir	37.5	81172	GCF_902387545.1
735	GCF_902387545.1	NZ_LR699004.1||2_partial	0.907	0	0.907	dsDNAphage	107909	6	34.2	15.8	GCF_902387545.1	True	2701186	2809094	0.907	0.467	0	15.8	0	34.2	20.8	29.2	dsDNAphage	linear	NZ_LR699004.1||2_partial	vir	34.2	107909	GCF_902387545.1
736	GCF_902387545.1	NZ_LR699004.1||1_partial	0.907	0.007	0.907	dsDNAphage	127789	6	40.9	25.8	GCF_902387545.1	True	4149597	4277385	0.907	0.467	0	25.8	0	40.9	7.5	25.8	dsDNAphage	linear	NZ_LR699004.1||1_partial	vir	40.9	127789	GCF_902387545.1
737	GCF_902387545.1	NZ_LR699004.1||0_partial	0.9	0	0.9	dsDNAphage	137191	4	35.5	25.4	GCF_902387545.1	True	4318969	4456159	0.9	0.467	0	25.4	0	35.5	14.8	24.3	dsDNAphage	linear	NZ_LR699004.1||0_partial	vir	35.5	137191	GCF_902387545.1
738	GCF_902387425.1	NZ_LR699003.1||0_partial	0.873	0	0.873	dsDNAphage	18242	2	23.5	11.8	GCF_902387425.1	True	425891	444132	0.873	0.333	0	11.8	0	23.5	38.2	26.5	dsDNAphage	linear	NZ_LR699003.1||0_partial	mix	38.2	18242	GCF_902387425.1
739	GCF_902387355.1	NZ_LR699002.1||0_partial	0.887	0.013	0.887	dsDNAphage	11692	1	14.3	46.4	GCF_902387355.1	True	1367953	1379644	0.887	0.267	0	46.4	0	14.3	0	39.3	dsDNAphage	linear	NZ_LR699002.1||0_partial	bac	46.4	11692	GCF_902387355.1
740	GCF_902387255.1	NZ_LR699001.1||0_partial	0.9	0	0.9	dsDNAphage	92986	7	23.7	21.6	GCF_902387255.1	True	1505634	1598619	0.9	0.367	0	21.6	0	23.7	20.6	34	dsDNAphage	linear	NZ_LR699001.1||0_partial	unaligned	34	92986	GCF_902387255.1
741	GCF_902386945.1	NZ_LR698998.1||1_partial	0.9	0	0.9	dsDNAphage	39649	6	34.5	17.2	GCF_902386945.1	True	6083250	6122898	0.9	0.4	0	17.2	0	34.5	29.3	19	dsDNAphage	linear	NZ_LR698998.1||1_partial	vir	34.5	39649	GCF_902386945.1
742	GCF_902386945.1	NZ_LR698998.1||0_partial	0.893	0	0.893	dsDNAphage	71811	5	21.2	12.5	GCF_902386945.1	True	5048263	5120073	0.893	0.4	0	11.5	1	21.2	14.4	51.9	dsDNAphage	linear	NZ_LR698998.1||0_partial	unaligned	51.9	71811	GCF_902386945.1
743	GCF_902386775.1	NZ_LR698991.1||1_partial	0.92	0	0.92	dsDNAphage	35112	5	22.6	11.3	GCF_902386775.1	True	448165	483276	0.92	0.373	0	11.3	0	22.6	34	32.1	dsDNAphage	linear	NZ_LR698991.1||1_partial	mix	34	35112	GCF_902386775.1
744	GCF_902386775.1	NZ_LR698991.1||0_partial	0.9	0	0.9	dsDNAphage	99444	6	24.8	19.4	GCF_902386775.1	True	1081470	1180913	0.9	0.373	0	19.4	0	24.8	20.2	35.7	dsDNAphage	linear	NZ_LR698991.1||0_partial	unaligned	35.7	99444	GCF_902386775.1
745	GCF_902386745.1	NZ_LR698992.1||4_partial	0.913	0	0.913	dsDNAphage	66980	21	37	27.2	GCF_902386745.1	True	1445769	1512748	0.913	0.56	0	26.1	1.1	37	17.4	18.5	dsDNAphage	linear	NZ_LR698992.1||4_partial	vir	37	66980	GCF_902386745.1
746	GCF_902386745.1	NZ_LR698992.1||3_partial	0.907	0	0.907	dsDNAphage	83551	9	30.5	35.2	GCF_902386745.1	True	3296078	3379628	0.907	0.56	0	35.2	0	30.5	16.2	18.1	dsDNAphage	linear	NZ_LR698992.1||3_partial	bac	35.2	83551	GCF_902386745.1
747	GCF_902386745.1	NZ_LR698992.1||2_partial	0.9	0.007	0.9	dsDNAphage	117623	10	32.3	31.6	GCF_902386745.1	True	1267602	1385224	0.9	0.56	0	31.6	0	32.3	21.1	15	dsDNAphage	linear	NZ_LR698992.1||2_partial	vir	32.3	117623	GCF_902386745.1
748	GCF_902386745.1	NZ_LR698992.1||1_partial	0.907	0.007	0.907	dsDNAphage	159127	19	38.8	28.4	GCF_902386745.1	True	904826	1063952	0.907	0.56	0	28.4	0	38.8	13.7	19.1	dsDNAphage	linear	NZ_LR698992.1||1_partial	vir	38.8	159127	GCF_902386745.1
749	GCF_902386745.1	NZ_LR698992.1||0_partial	0.94	0	0.94	dsDNAphage	164174	20	37.2	28.1	GCF_902386745.1	True	2781680	2945853	0.94	0.56	0	28.1	0	37.2	10.7	24	dsDNAphage	linear	NZ_LR698992.1||0_partial	vir	37.2	164174	GCF_902386745.1
750	GCF_902386735.1	NZ_LR698990.1||2_partial	0.86	0.013	0.86	dsDNAphage	21015	2	25	39.3	GCF_902386735.1	True	1762696	1783710	0.86	0.427	0	39.3	0	25	32.1	3.6	dsDNAphage	linear	NZ_LR698990.1||2_partial	bac	39.3	21015	GCF_902386735.1
751	GCF_902386735.1	NZ_LR698990.1||1_partial	0.927	0	0.927	dsDNAphage	78102	7	30.9	21.3	GCF_902386735.1	True	1832926	1911027	0.927	0.427	0	21.3	0	30.9	13.8	34	dsDNAphage	linear	NZ_LR698990.1||1_partial	unaligned	34	78102	GCF_902386735.1
752	GCF_902386735.1	NZ_LR698990.1||0_partial	0.907	0	0.907	dsDNAphage	83858	7	33.3	19.6	GCF_902386735.1	True	892964	976821	0.907	0.427	0	19.6	0	33.3	16.7	30.4	dsDNAphage	linear	NZ_LR698990.1||0_partial	vir	33.3	83858	GCF_902386735.1
753	GCF_902386715.1	NZ_LR698993.1||0_partial	0.92	0	0.92	dsDNAphage	73970	4	28.4	17.4	GCF_902386715.1	True	783007	856976	0.92	0.307	0	17.4	0	28.4	18.3	35.8	dsDNAphage	linear	NZ_LR698993.1||0_partial	unaligned	35.8	73970	GCF_902386715.1
754	GCF_902386655.1	NZ_LR698989.1||1_partial	0.9	0	0.9	dsDNAphage	162021	14	34.5	19.8	GCF_902386655.1	True	32976	194996	0.9	0.653	0	19.8	0	34.5	21.8	23.9	dsDNAphage	linear	NZ_LR698989.1||1_partial	vir	34.5	162021	GCF_902386655.1
756	GCF_902386635.1	NZ_LR698988.1||1_partial	0.94	0	0.94	dsDNAphage	65281	10	24.7	22.7	GCF_902386635.1	True	1082783	1148063	0.94	0.467	0	22.7	0	24.7	16.5	36.1	dsDNAphage	linear	NZ_LR698988.1||1_partial	unaligned	36.1	65281	GCF_902386635.1
757	GCF_902386635.1	NZ_LR698988.1||0_partial	0.907	0.007	0.907	dsDNAphage	141036	11	32.6	27.7	GCF_902386635.1	True	1202300	1343335	0.907	0.467	0	27.7	0	32.6	19.6	20.1	dsDNAphage	linear	NZ_LR698988.1||0_partial	vir	32.6	141036	GCF_902386635.1
758	GCF_902386615.1	NZ_LR698987.1||1_partial	0.907	0	0.907	dsDNAphage	54233	10	29.7	32.4	GCF_902386615.1	True	294332	348564	0.907	0.26	0	32.4	0	29.7	25.7	12.2	dsDNAphage	linear	NZ_LR698987.1||1_partial	bac	32.4	54233	GCF_902386615.1
759	GCF_902386615.1	NZ_LR698987.1||0_partial	0.913	0	0.913	dsDNAphage	90406	10	23.5	44.1	GCF_902386615.1	True	2657061	2747466	0.913	0.26	0	44.1	0	23.5	20.6	11.8	dsDNAphage	linear	NZ_LR698987.1||0_partial	bac	44.1	90406	GCF_902386615.1
760	GCF_902386435.1	NZ_LR698985.1||2_partial	0.907	0	0.907	dsDNAphage	63411	9	29.4	17.6	GCF_902386435.1	True	1419843	1483253	0.907	0.44	0	17.6	0	29.4	22.4	30.6	dsDNAphage	linear	NZ_LR698985.1||2_partial	unaligned	30.6	63411	GCF_902386435.1
761	GCF_902386435.1	NZ_LR698985.1||1_partial	0.913	0	0.913	dsDNAphage	82400	9	37.5	19.7	GCF_902386435.1	True	1084452	1166851	0.913	0.44	0	18.8	0.9	37.5	8	34.8	dsDNAphage	linear	NZ_LR698985.1||1_partial	vir	37.5	82400	GCF_902386435.1
762	GCF_902386435.1	NZ_LR698985.1||0_partial	0.9	0	0.9	dsDNAphage	103922	8	26.3	20.3	GCF_902386435.1	True	1573872	1677793	0.9	0.44	0	20.3	0	26.3	17.3	36.1	dsDNAphage	linear	NZ_LR698985.1||0_partial	unaligned	36.1	103922	GCF_902386435.1
763	GCF_902386365.1	NZ_LR698984.1||1_partial	0.867	0	0.867	dsDNAphage	39197	4	37.7	26.4	GCF_902386365.1	True	1325008	1364204	0.867	0.527	0	26.4	0	37.7	22.6	13.2	dsDNAphage	linear	NZ_LR698984.1||1_partial	vir	37.7	39197	GCF_902386365.1
764	GCF_902386365.1	NZ_LR698984.1||0_partial	0.907	0	0.907	dsDNAphage	140852	12	42.9	22.4	GCF_902386365.1	True	1570456	1711307	0.907	0.527	0	22.4	0	42.9	19.3	15.5	dsDNAphage	linear	NZ_LR698984.1||0_partial	vir	42.9	140852	GCF_902386365.1
765	GCF_902386215.1	NZ_LR698983.1||2_partial	0.873	0	0.873	dsDNAphage	48711	9	33.8	42.3	GCF_902386215.1	True	1314163	1362873	0.873	0.38	0	42.3	0	33.8	16.9	7	dsDNAphage	linear	NZ_LR698983.1||2_partial	bac	42.3	48711	GCF_902386215.1
766	GCF_902386215.1	NZ_LR698983.1||1_partial	0.907	0	0.907	dsDNAphage	100857	12	32.6	34.9	GCF_902386215.1	True	3426500	3527356	0.907	0.38	0	34.9	0	32.6	15.5	17.1	dsDNAphage	linear	NZ_LR698983.1||1_partial	bac	34.9	100857	GCF_902386215.1
767	GCF_902386215.1	NZ_LR698983.1||0_partial	0.907	0	0.907	dsDNAphage	103855	13	32.1	23.4	GCF_902386215.1	True	1480887	1584741	0.907	0.38	0	23.4	0	32.1	16.8	27.7	dsDNAphage	linear	NZ_LR698983.1||0_partial	vir	32.1	103855	GCF_902386215.1
768	GCF_902385845.1	NZ_LR698978.1||3_partial	0.907	0	0.907	dsDNAphage	32344	4	25.9	44.4	GCF_902385845.1	True	120280	152623	0.907	0.44	0	44.4	0	25.9	9.3	20.4	dsDNAphage	linear	NZ_LR698978.1||3_partial	bac	44.4	32344	GCF_902385845.1
769	GCF_902385845.1	NZ_LR698978.1||2_partial	0.9	0	0.9	dsDNAphage	88599	12	26.4	30.6	GCF_902385845.1	True	678508	767106	0.9	0.44	0	30.6	0	26.4	15.7	27.3	dsDNAphage	linear	NZ_LR698978.1||2_partial	bac	30.6	88599	GCF_902385845.1
770	GCF_902385845.1	NZ_LR698978.1||1_partial	0.9	0	0.9	dsDNAphage	121272	16	32.9	25.3	GCF_902385845.1	True	2428379	2549650	0.9	0.44	0	25.3	0	32.9	25.9	15.8	dsDNAphage	linear	NZ_LR698978.1||1_partial	vir	32.9	121272	GCF_902385845.1
771	GCF_902385845.1	NZ_LR698978.1||0_partial	0.9	0.007	0.9	dsDNAphage	125230	12	39.9	25.2	GCF_902385845.1	True	1278824	1404053	0.9	0.44	0	25.2	0	39.9	19.6	15.3	dsDNAphage	linear	NZ_LR698978.1||0_partial	vir	39.9	125230	GCF_902385845.1
772	GCF_902381815.1	NZ_LR698972.1||0_partial	0.9	0	0.9	dsDNAphage	62760	4	25	15.4	GCF_902381815.1	True	1833871	1896630	0.9	0.453	0	15.4	0	25	31.7	27.9	dsDNAphage	linear	NZ_LR698972.1||0_partial	mix	31.7	62760	GCF_902381815.1
773	GCF_902381775.1	NZ_LR698969.1||1_partial	0.933	0	0.933	dsDNAphage	11080	1	19	42.9	GCF_902381775.1	True	1645522	1656601	0.933	0.553	0	42.9	0	19	23.8	14.3	dsDNAphage	linear	NZ_LR698969.1||1_partial	bac	42.9	11080	GCF_902381775.1
775	GCF_902381755.1	NZ_LR698966.1||1_partial	0.953	0	0.953	dsDNAphage	28486	4	24.4	26.7	GCF_902381755.1	True	1781452	1809937	0.953	0.347	0	26.7	0	24.4	17.8	31.1	dsDNAphage	linear	NZ_LR698966.1||1_partial	unaligned	31.1	28486	GCF_902381755.1
776	GCF_902381755.1	NZ_LR698966.1||0_partial	0.94	0	0.94	dsDNAphage	61693	6	27.1	12.9	GCF_902381755.1	True	983339	1045031	0.94	0.347	0	12.9	0	27.1	21.2	38.8	dsDNAphage	linear	NZ_LR698966.1||0_partial	unaligned	38.8	61693	GCF_902381755.1
777	GCF_902381745.1	NZ_LR698965.1||0_partial	0.94	0	0.94	dsDNAphage	60365	9	37.2	14.9	GCF_902381745.1	True	2023464	2083828	0.94	0.34	0	14.9	0	37.2	20.2	27.7	dsDNAphage	linear	NZ_LR698965.1||0_partial	vir	37.2	60365	GCF_902381745.1
778	GCF_902381705.1	NZ_LR698961.1||2_partial	0.933	0.007	0.933	dsDNAphage	24726	1	12.5	10.4	GCF_902381705.1	True	1565158	1589883	0.933	0.353	0	10.4	0	12.5	6.2	70.8	dsDNAphage	linear	NZ_LR698961.1||2_partial	unaligned	70.8	24726	GCF_902381705.1
779	GCF_902381705.1	NZ_LR698961.1||1_partial	0.847	0.013	0.847	dsDNAphage	27729	4	9.4	11.3	GCF_902381705.1	True	1448306	1476034	0.847	0.353	0	11.3	0	9.4	3.8	75.5	dsDNAphage	linear	NZ_LR698961.1||1_partial	unaligned	75.5	27729	GCF_902381705.1
780	GCF_902381705.1	NZ_LR698961.1||0_partial	0.9	0	0.9	dsDNAphage	31697	2	16.1	16.1	GCF_902381705.1	True	1748040	1779736	0.9	0.353	0	16.1	0	16.1	16.1	51.8	dsDNAphage	linear	NZ_LR698961.1||0_partial	unaligned	51.8	31697	GCF_902381705.1
781	GCF_902381645.1	NZ_LR698955.1||2_partial	0.9	0	0.9	dsDNAphage	36332	1	13.6	22.7	GCF_902381645.1	True	1673031	1709362	0.9	0.433	0	22.7	0	13.6	6.1	57.6	dsDNAphage	linear	NZ_LR698955.1||2_partial	unaligned	57.6	36332	GCF_902381645.1
782	GCF_902381645.1	NZ_LR698955.1||1_partial	0.96	0	0.96	dsDNAphage	60145	4	26.4	22	GCF_902381645.1	True	1560033	1620177	0.96	0.433	0	22	0	26.4	7.7	44	dsDNAphage	linear	NZ_LR698955.1||1_partial	unaligned	44	60145	GCF_902381645.1
783	GCF_902381645.1	NZ_LR698955.1||0_partial	0.927	0	0.927	dsDNAphage	85956	10	35.1	23.7	GCF_902381645.1	True	1807514	1893469	0.927	0.433	0	23.7	0	35.1	14	27.2	dsDNAphage	linear	NZ_LR698955.1||0_partial	vir	35.1	85956	GCF_902381645.1
784	GCF_902381635.1	NZ_LR698954.1||2_partial	0.953	0	0.953	dsDNAphage	37635	4	23.2	19.6	GCF_902381635.1	True	2944533	2982167	0.953	0.453	0	19.6	0	23.2	19.6	37.5	dsDNAphage	circular	NZ_LR698954.1||2_partial	unaligned	37.5	37635	GCF_902381635.1
785	GCF_902381635.1	NZ_LR698954.1||1_partial	0.913	0	0.913	dsDNAphage	68904	11	29.3	34.1	GCF_902381635.1	True	1523299	1592202	0.913	0.453	0	34.1	0	29.3	13.4	23.2	dsDNAphage	circular	NZ_LR698954.1||1_partial	bac	34.1	68904	GCF_902381635.1
786	GCF_902381635.1	NZ_LR698954.1||0_partial	0.92	0	0.92	dsDNAphage	117021	11	32.2	27	GCF_902381635.1	True	1108048	1225068	0.92	0.453	0	27	0	32.2	17.8	23	dsDNAphage	circular	NZ_LR698954.1||0_partial	vir	32.2	117021	GCF_902381635.1
787	GCF_902381625.1	NZ_LR698953.1||2_partial	0.927	0	0.927	dsDNAphage	74501	5	25.3	14.7	GCF_902381625.1	True	1276944	1351444	0.927	0.453	0	14.7	0	25.3	20	40	dsDNAphage	linear	NZ_LR698953.1||2_partial	unaligned	40	74501	GCF_902381625.1
788	GCF_902381625.1	NZ_LR698953.1||1_partial	0.9	0	0.9	dsDNAphage	93585	6	22.5	20	GCF_902381625.1	True	1955551	2049135	0.9	0.453	0	20	0	22.5	21.7	35.8	dsDNAphage	linear	NZ_LR698953.1||1_partial	unaligned	35.8	93585	GCF_902381625.1
789	GCF_902381625.1	NZ_LR698953.1||0_partial	0.913	0	0.913	dsDNAphage	120766	7	22.7	19.6	GCF_902381625.1	True	1659675	1780440	0.913	0.453	0	19.6	0	22.7	16	41.7	dsDNAphage	linear	NZ_LR698953.1||0_partial	unaligned	41.7	120766	GCF_902381625.1
790	GCF_902379005.2	NZ_LR698844.1||3_partial	0.9	0	0.9	dsDNAphage	37199	6	31.5	27.8	GCF_902379005.2	True	1126347	1163545	0.9	0.513	0	27.8	0	31.5	24.1	16.7	dsDNAphage	linear	NZ_LR698844.1||3_partial	vir	31.5	37199	GCF_902379005.2
791	GCF_902379005.2	NZ_LR698844.1||2_partial	0.92	0	0.92	dsDNAphage	74735	7	31	24	GCF_902379005.2	True	2376006	2450740	0.92	0.513	0	24	0	31	23	22	dsDNAphage	linear	NZ_LR698844.1||2_partial	vir	31	74735	GCF_902379005.2
792	GCF_902379005.2	NZ_LR698844.1||1_partial	0.9	0.007	0.9	dsDNAphage	109474	14	41.7	22.7	GCF_902379005.2	True	1843748	1953221	0.9	0.513	0	22.7	0	41.7	17.4	18.2	dsDNAphage	linear	NZ_LR698844.1||1_partial	vir	41.7	109474	GCF_902379005.2
793	GCF_902379005.2	NZ_LR698844.1||0_partial	0.9	0	0.9	dsDNAphage	126105	14	34	30.8	GCF_902379005.2	True	1536807	1662911	0.9	0.513	0	30.8	0	34	19.5	15.7	dsDNAphage	linear	NZ_LR698844.1||0_partial	vir	34	126105	GCF_902379005.2
794	GCF_902172305.2	NZ_LR657304.1||0_partial	0.94	0.007	0.94	dsDNAphage	43106	14	33.8	30.9	GCF_902172305.2	True	658736	701841	0.94	0.2	0	30.9	0	33.8	25	10.3	dsDNAphage	linear	NZ_LR657304.1||0_partial	vir	33.8	43106	GCF_902172305.2
795	GCF_902167885.1	NZ_LR655210.1||3_partial	0.893	0.073	0.893	dsDNAphage	11538	1	25	14.3	GCF_902167885.1	True	1272551	1284088	0.893	0.453	0	14.3	0	25	39.3	21.4	dsDNAphage	circular	NZ_LR655210.1||3_partial	mix	39.3	11538	GCF_902167885.1
796	GCF_902167885.1	NZ_LR655210.1||2_partial	0.9	0	0.9	dsDNAphage	71839	5	23.3	20.9	GCF_902167885.1	True	1760343	1832181	0.9	0.453	0	20.9	0	23.3	15.1	40.7	dsDNAphage	circular	NZ_LR655210.1||2_partial	unaligned	40.7	71839	GCF_902167885.1
797	GCF_902167885.1	NZ_LR655210.1||1_partial	0.907	0	0.907	dsDNAphage	99564	7	23.2	14.5	GCF_902167885.1	True	1368852	1468415	0.907	0.453	0	14.5	0	23.2	12.3	50	dsDNAphage	circular	NZ_LR655210.1||1_partial	unaligned	50	99564	GCF_902167885.1
798	GCF_902167885.1	NZ_LR655210.1||0_partial	0.9	0	0.9	dsDNAphage	120075	7	27.5	19.6	GCF_902167885.1	True	1093764	1213838	0.9	0.453	0	19.6	0	27.5	16.7	36.2	dsDNAphage	circular	NZ_LR655210.1||0_partial	unaligned	36.2	120075	GCF_902167885.1
799	GCF_902141835.1	NZ_LR595895.1||0_partial	0.9	0	0.9	dsDNAphage	137479	7	31.1	20.5	GCF_902141835.1	True	2241078	2378556	0.9	0.193	0	20.5	0	31.1	18	30.4	dsDNAphage	linear	NZ_LR595895.1||0_partial	vir	31.1	137479	GCF_902141835.1
800	GCF_902141835.1	NZ_LR595894.1||0_partial	0.947	0	0.947	dsDNAphage	20870	1	21.7	26.1	GCF_902141835.1	True	2039034	2059903	0.947	0.307	0	26.1	0	21.7	15.2	37	dsDNAphage	linear	NZ_LR595894.1||0_partial	unaligned	37	20870	GCF_902141835.1
801	GCF_902141815.1	NZ_LR595898.1||2_partial	0.907	0	0.907	dsDNAphage	38420	1	20.5	27.3	GCF_902141815.1	True	2014769	2053188	0.907	0.367	0	27.3	0	20.5	13.6	38.6	dsDNAphage	linear	NZ_LR595898.1||2_partial	unaligned	38.6	38420	GCF_902141815.1
802	GCF_902141815.1	NZ_LR595898.1||1_partial	0.933	0.007	0.933	dsDNAphage	56490	13	36.2	20	GCF_902141815.1	True	2612068	2668557	0.933	0.367	0	20	0	36.2	18.8	25	dsDNAphage	linear	NZ_LR595898.1||1_partial	vir	36.2	56490	GCF_902141815.1
803	GCF_902141815.1	NZ_LR595898.1||0_partial	0.907	0	0.907	dsDNAphage	74231	21	46.2	25.8	GCF_902141815.1	True	141604	215834	0.907	0.367	0	25.8	0	46.2	16.1	11.8	dsDNAphage	linear	NZ_LR595898.1||0_partial	vir	46.2	74231	GCF_902141815.1
804	GCF_902141795.1	NZ_LR595896.1||0_partial	0.887	0	0.887	dsDNAphage	32098	4	20.9	27.9	GCF_902141795.1	True	3575454	3607551	0.887	0.293	0	27.9	0	20.9	9.3	41.9	dsDNAphage	linear	NZ_LR595896.1||0_partial	unaligned	41.9	32098	GCF_902141795.1
805	GCF_902141225.1	NZ_LR595858.1||1_partial	0.913	0	0.913	dsDNAphage	107648	14	33.9	24.4	GCF_902141225.1	True	820106	927753	0.913	0.6	0	24.4	0	33.9	26.8	15	dsDNAphage	linear	NZ_LR595858.1||1_partial	vir	33.9	107648	GCF_902141225.1
806	GCF_902141225.1	NZ_LR595858.1||0_partial	0.907	0	0.907	dsDNAphage	98858	13	31.5	24	GCF_902141225.1	True	1721653	1820510	0.907	0.6	0	24	0	31.5	24	20.5	dsDNAphage	linear	NZ_LR595858.1||0_partial	vir	31.5	98858	GCF_902141225.1
807	GCF_902141215.1	NZ_LR595857.1||3_partial	0.68	0.973	0.973	ssDNA	1711	1	33.3	13.3	GCF_902141215.1	False	1945337	1947047	0.973	0	0	13.3	0	33.3	13.3	40	ssDNA	linear	NZ_LR595857.1||3_partial	unaligned	40	1711	GCF_902141215.1
808	GCF_902141215.1	NZ_LR595857.1||2_partial	0.707	0.84	0.84	ssDNA	3664	1	23.5	29.4	GCF_902141215.1	False	1953353	1957016	0.84	0	0	29.4	0	23.5	5.9	41.2	ssDNA	linear	NZ_LR595857.1||2_partial	unaligned	41.2	3664	GCF_902141215.1
809	GCF_902141215.1	NZ_LR595857.1||1_partial	0.86	0.007	0.86	dsDNAphage	10889	1	26.9	19.2	GCF_902141215.1	True	2015869	2026757	0.86	0.54	0	19.2	0	26.9	50	3.8	dsDNAphage	linear	NZ_LR595857.1||1_partial	mix	50	10889	GCF_902141215.1
810	GCF_902141215.1	NZ_LR595857.1||0_partial	0.907	0	0.907	dsDNAphage	116563	15	36.3	24.8	GCF_902141215.1	True	1699890	1816452	0.907	0.54	0	24.2	0.6	36.3	24.2	14.6	dsDNAphage	linear	NZ_LR595857.1||0_partial	vir	36.3	116563	GCF_902141215.1
811	GCF_902109485.1	NZ_LR595855.1||7_partial	0.853	0.007	0.853	dsDNAphage	10757	1	29.6	40.7	GCF_902109485.1	True	3368686	3379442	0.853	0.447	0	40.7	0	29.6	18.5	11.1	dsDNAphage	linear	NZ_LR595855.1||7_partial	bac	40.7	10757	GCF_902109485.1
812	GCF_902109485.1	NZ_LR595855.1||6_partial	0.913	0	0.913	dsDNAphage	25940	1	19.5	24.4	GCF_902109485.1	True	4590442	4616381	0.913	0.447	0	24.4	0	19.5	14.6	41.5	dsDNAphage	linear	NZ_LR595855.1||6_partial	unaligned	41.5	25940	GCF_902109485.1
813	GCF_902109485.1	NZ_LR595855.1||5_partial	0.913	0.007	0.913	dsDNAphage	36831	1	34.1	27.3	GCF_902109485.1	True	2462703	2499533	0.913	0.447	0	27.3	0	34.1	13.6	25	dsDNAphage	linear	NZ_LR595855.1||5_partial	vir	34.1	36831	GCF_902109485.1
814	GCF_902109485.1	NZ_LR595855.1||4_partial	0.933	0	0.933	dsDNAphage	29374	1	17	26.4	GCF_902109485.1	True	1357735	1387108	0.933	0.447	0	26.4	0	17	11.3	45.3	dsDNAphage	linear	NZ_LR595855.1||4_partial	unaligned	45.3	29374	GCF_902109485.1
815	GCF_902109485.1	NZ_LR595855.1||3_partial	0.94	0.007	0.94	dsDNAphage	80268	12	37	31.5	GCF_902109485.1	True	3095747	3176014	0.94	0.447	0	31.5	0	37	14.8	16.7	dsDNAphage	linear	NZ_LR595855.1||3_partial	vir	37	80268	GCF_902109485.1
816	GCF_902109485.1	NZ_LR595855.1||2_partial	0.9	0	0.9	dsDNAphage	92155	15	26.1	29.4	GCF_902109485.1	True	3701538	3793692	0.9	0.447	0	29.4	0	26.1	27.7	16.8	dsDNAphage	linear	NZ_LR595855.1||2_partial	bac	29.4	92155	GCF_902109485.1
817	GCF_902109485.1	NZ_LR595855.1||1_partial	0.9	0	0.9	dsDNAphage	164576	10	30.4	37	GCF_902109485.1	True	3536731	3701306	0.9	0.447	0	37	0	30.4	23.8	8.8	dsDNAphage	linear	NZ_LR595855.1||1_partial	bac	37	164576	GCF_902109485.1
818	GCF_902109485.1	NZ_LR595855.1||0_partial	0.907	0	0.907	dsDNAphage	179180	16	33	34.9	GCF_902109485.1	True	2256503	2435682	0.907	0.447	0	34.9	0	33	17.7	14.4	dsDNAphage	linear	NZ_LR595855.1||0_partial	bac	34.9	179180	GCF_902109485.1
819	GCF_901846895.1	NZ_LR594689.1||3_partial	0.987	0.007	0.987	dsDNAphage	13987	1	22.6	16.1	GCF_901846895.1	True	855089	869075	0.987	0.287	0	16.1	0	22.6	19.4	41.9	dsDNAphage	linear	NZ_LR594689.1||3_partial	unaligned	41.9	13987	GCF_901846895.1
820	GCF_901846895.1	NZ_LR594689.1||2_partial	0.887	0	0.887	dsDNAphage	14611	1	6.1	6.1	GCF_901846895.1	True	5001284	5015894	0.887	0.287	0	6.1	0	6.1	24.2	63.6	dsDNAphage	linear	NZ_LR594689.1||2_partial	unaligned	63.6	14611	GCF_901846895.1
821	GCF_901846895.1	NZ_LR594689.1||1_partial	0.9	0.007	0.9	dsDNAphage	88503	8	36.2	19	GCF_901846895.1	True	2074509	2163011	0.9	0.287	0	19	0	36.2	18.1	26.7	dsDNAphage	linear	NZ_LR594689.1||1_partial	vir	36.2	88503	GCF_901846895.1
822	GCF_901846895.1	NZ_LR594689.1||0_partial	0.94	0	0.94	dsDNAphage	85920	12	26.9	21.6	GCF_901846895.1	True	659744	745663	0.94	0.287	0	21.6	0	26.9	13.4	38.1	dsDNAphage	linear	NZ_LR594689.1||0_partial	unaligned	38.1	85920	GCF_901846895.1
823	GCF_901827205.1	NZ_LR594675.1||2_partial	0.933	0.007	0.933	dsDNAphage	89093	6	38.3	21.7	GCF_901827205.1	True	4606286	4695378	0.933	0.287	0	21.7	0	38.3	14.8	25.2	dsDNAphage	linear	NZ_LR594675.1||2_partial	vir	38.3	89093	GCF_901827205.1
824	GCF_901827205.1	NZ_LR594675.1||1_partial	0.9	0	0.9	dsDNAphage	96718	7	31.1	20.2	GCF_901827205.1	True	1628349	1725066	0.9	0.287	0	20.2	0	31.1	20.2	28.6	dsDNAphage	linear	NZ_LR594675.1||1_partial	vir	31.1	96718	GCF_901827205.1
825	GCF_901827205.1	NZ_LR594675.1||0_partial	0.92	0	0.92	dsDNAphage	156328	10	22.5	15.8	GCF_901827205.1	True	3081744	3238071	0.92	0.287	0	15.3	0.5	22.5	15.8	45.9	dsDNAphage	linear	NZ_LR594675.1||0_partial	unaligned	45.9	156328	GCF_901827205.1
826	GCF_901827185.1	NZ_LR594671.1||2_partial	0.9	0	0.9	dsDNAphage	17804	3	29	19.4	GCF_901827185.1	True	2971019	2988822	0.9	0.28	0	19.4	0	29	3.2	48.4	dsDNAphage	linear	NZ_LR594671.1||2_partial	unaligned	48.4	17804	GCF_901827185.1
827	GCF_901827185.1	NZ_LR594671.1||1_partial	0.92	0	0.92	dsDNAphage	17389	2	17.6	14.7	GCF_901827185.1	True	2672608	2689996	0.92	0.28	0	14.7	0	17.6	14.7	52.9	dsDNAphage	linear	NZ_LR594671.1||1_partial	unaligned	52.9	17389	GCF_901827185.1
828	GCF_901827185.1	NZ_LR594671.1||0_partial	0.96	0.007	0.96	dsDNAphage	52347	9	29.1	23.3	GCF_901827185.1	True	4568758	4621104	0.96	0.28	0	23.3	0	29.1	12.8	34.9	dsDNAphage	linear	NZ_LR594671.1||0_partial	unaligned	34.9	52347	GCF_901827185.1
829	GCF_901827175.1	NZ_LR594662.1||0_partial	0.9	0	0.9	dsDNAphage	137698	6	24.7	13.3	GCF_901827175.1	True	5164659	5302356	0.9	0.207	0	13.3	0	24.7	13.3	48.8	dsDNAphage	linear	NZ_LR594662.1||0_partial	unaligned	48.8	137698	GCF_901827175.1
830	GCF_901827165.1	NZ_LR594666.1||2_partial	0.92	0	0.92	dsDNAphage	18748	2	11.8	29.4	GCF_901827165.1	True	1837760	1856507	0.92	0.26	0	29.4	0	11.8	17.6	41.2	dsDNAphage	linear	NZ_LR594666.1||2_partial	unaligned	41.2	18748	GCF_901827165.1
831	GCF_901827165.1	NZ_LR594666.1||1_partial	0.94	0	0.94	dsDNAphage	16645	1	17.5	27.5	GCF_901827165.1	True	2783868	2800512	0.94	0.26	0	27.5	0	17.5	10	45	dsDNAphage	linear	NZ_LR594666.1||1_partial	unaligned	45	16645	GCF_901827165.1
832	GCF_901827165.1	NZ_LR594666.1||0_partial	0.873	0	0.873	dsDNAphage	42546	2	22	30	GCF_901827165.1	True	3021505	3064050	0.873	0.26	0	30	0	22	24	24	dsDNAphage	linear	NZ_LR594666.1||0_partial	bac	30	42546	GCF_901827165.1
833	GCF_901827155.1	NZ_LR594660.1||0_partial	0.88	0.02	0.88	dsDNAphage	20510	1	12.8	15.4	GCF_901827155.1	True	767413	787922	0.88	0.427	0	15.4	0	12.8	2.6	69.2	dsDNAphage	linear	NZ_LR594660.1||0_partial	unaligned	69.2	20510	GCF_901827155.1
834	GCF_901827155.1	NZ_LR594659.1||0_partial	0.913	0	0.913	dsDNAphage	21180	4	18.4	26.3	GCF_901827155.1	True	3464467	3485646	0.913	0.22	0	26.3	0	18.4	23.7	31.6	dsDNAphage	linear	NZ_LR594659.1||0_partial	unaligned	31.6	21180	GCF_901827155.1
835	GCF_901733115.1	NZ_LR595691.1||3_partial	0.933	0	0.933	dsDNAphage	7781	1	33.3	37.5	GCF_901733115.1	True	1258064	1265844	0.933	0.407	0	37.5	0	33.3	12.5	16.7	dsDNAphage	linear	NZ_LR595691.1||3_partial	bac	37.5	7781	GCF_901733115.1
836	GCF_901733115.1	NZ_LR595691.1||2_partial	0.9	0	0.9	dsDNAphage	41040	2	30.9	41.8	GCF_901733115.1	True	862155	903194	0.9	0.407	0	41.8	0	30.9	16.4	10.9	dsDNAphage	linear	NZ_LR595691.1||2_partial	bac	41.8	41040	GCF_901733115.1
837	GCF_901733115.1	NZ_LR595691.1||1_partial	0.9	0	0.9	dsDNAphage	75043	7	22.7	39.8	GCF_901733115.1	True	4187057	4262099	0.9	0.407	0	39.8	0	22.7	26.1	11.4	dsDNAphage	linear	NZ_LR595691.1||1_partial	bac	39.8	75043	GCF_901733115.1
838	GCF_901733115.1	NZ_LR595691.1||0_partial	0.913	0	0.913	dsDNAphage	77903	2	33.3	22.9	GCF_901733115.1	True	749839	827741	0.913	0.407	0	22.9	0	33.3	33.3	10.5	dsDNAphage	linear	NZ_LR595691.1||0_partial	vir	33.3	77903	GCF_901733115.1
839	GCF_901553725.1	NZ_LR594051.1||3_partial	0.92	0	0.92	dsDNAphage	36949	6	32.7	28.8	GCF_901553725.1	True	1235940	1272888	0.92	0.493	0	28.8	0	32.7	21.2	17.3	dsDNAphage	linear	NZ_LR594051.1||3_partial	vir	32.7	36949	GCF_901553725.1
840	GCF_901553725.1	NZ_LR594051.1||2_partial	0.907	0	0.907	dsDNAphage	104284	12	31.5	34.3	GCF_901553725.1	True	887207	991490	0.907	0.493	0	34.3	0	31.5	17.5	16.8	dsDNAphage	linear	NZ_LR594051.1||2_partial	bac	34.3	104284	GCF_901553725.1
841	GCF_901553725.1	NZ_LR594051.1||1_partial	0.9	0.007	0.9	dsDNAphage	138193	7	32.2	30.2	GCF_901553725.1	True	1829639	1967831	0.9	0.493	0	30.2	0	32.2	18.1	19.5	dsDNAphage	linear	NZ_LR594051.1||1_partial	vir	32.2	138193	GCF_901553725.1
842	GCF_901553725.1	NZ_LR594051.1||0_partial	0.9	0.007	0.9	dsDNAphage	124598	14	34.9	25	GCF_901553725.1	True	1971587	2096184	0.9	0.493	0	25	0	34.9	17.1	23	dsDNAphage	linear	NZ_LR594051.1||0_partial	vir	34.9	124598	GCF_901553725.1
843	GCF_901544215.1	NZ_LR594048.1||0_partial	0.86	0.007	0.86	dsDNAphage	11486	1	26.9	19.2	GCF_901544215.1	True	2062554	2074039	0.86	0.467	0	19.2	0	26.9	50	3.8	dsDNAphage	linear	NZ_LR594048.1||0_partial	mix	50	11486	GCF_901544215.1
844	GCF_901543995.1	NZ_LR594047.1||0_partial	0.907	0	0.907	dsDNAphage	160710	14	36.9	27.7	GCF_901543995.1	True	2059101	2219810	0.907	0.58	0	27.7	0	36.9	17.9	17.4	dsDNAphage	linear	NZ_LR594047.1||0_partial	vir	36.9	160710	GCF_901543995.1
845	GCF_901543725.1	NZ_LR594046.1||1_partial	0.913	0	0.913	dsDNAphage	28621	1	23.4	27.7	GCF_901543725.1	True	2105693	2134313	0.913	0.54	0	27.7	0	23.4	14.9	34	dsDNAphage	linear	NZ_LR594046.1||1_partial	unaligned	34	28621	GCF_901543725.1
846	GCF_901543725.1	NZ_LR594046.1||0_partial	0.913	0	0.913	dsDNAphage	129626	11	31.5	27.4	GCF_901543725.1	True	1933881	2063506	0.913	0.54	0	27.4	0	31.5	24.7	16.4	dsDNAphage	linear	NZ_LR594046.1||0_partial	vir	31.5	129626	GCF_901543725.1
847	GCF_901543625.1	NZ_LR594043.1||1_partial	0.907	0	0.907	dsDNAphage	142258	15	33.7	29.1	GCF_901543625.1	True	1323795	1466052	0.907	0.567	0	29.1	0	33.7	21.7	15.4	dsDNAphage	linear	NZ_LR594043.1||1_partial	vir	33.7	142258	GCF_901543625.1
848	GCF_901543625.1	NZ_LR594043.1||0_partial	0.9	0	0.9	dsDNAphage	148350	11	31.8	25	GCF_901543625.1	True	826506	974855	0.9	0.567	0	25	0	31.8	23.4	19.8	dsDNAphage	linear	NZ_LR594043.1||0_partial	vir	31.8	148350	GCF_901543625.1
849	GCF_901543615.1	NZ_LR594045.1||0_partial	0.907	0	0.907	dsDNAphage	185650	17	33.5	24.3	GCF_901543615.1	True	784049	969698	0.907	0.553	0	24.3	0	33.5	17	25.2	dsDNAphage	linear	NZ_LR594045.1||0_partial	vir	33.5	185650	GCF_901543615.1
850	GCF_901543175.1	NZ_LR594040.1||0_partial	0.907	0	0.907	dsDNAphage	179177	11	32.4	27	GCF_901543175.1	True	21407	200583	0.907	0.48	0	27	0	32.4	23.5	17.2	dsDNAphage	linear	NZ_LR594040.1||0_partial	vir	32.4	179177	GCF_901543175.1
852	GCF_901542435.1	NZ_LR594035.1||2_partial	0.9	0	0.9	dsDNAphage	68832	9	34.3	26.7	GCF_901542435.1	True	357442	426273	0.9	0.653	0	26.7	0	34.3	24.8	14.3	dsDNAphage	linear	NZ_LR594035.1||2_partial	vir	34.3	68832	GCF_901542435.1
853	GCF_901542435.1	NZ_LR594035.1||1_partial	0.9	0	0.9	dsDNAphage	110477	13	32.2	23.1	GCF_901542435.1	True	719554	830030	0.9	0.653	0	23.1	0	32.2	21	23.8	dsDNAphage	linear	NZ_LR594035.1||1_partial	vir	32.2	110477	GCF_901542435.1
854	GCF_901542435.1	NZ_LR594035.1||0_partial	0.9	0	0.9	dsDNAphage	115452	10	34	25	GCF_901542435.1	True	234048	349499	0.9	0.653	0	25	0	34	21.2	19.9	dsDNAphage	linear	NZ_LR594035.1||0_partial	vir	34	115452	GCF_901542435.1
855	GCF_901542365.1	NZ_LR594034.1||1_partial	0.907	0	0.907	dsDNAphage	82939	8	29.5	24.8	GCF_901542365.1	True	1454055	1536993	0.907	0.533	0	24.8	0	29.5	20	25.7	dsDNAphage	linear	NZ_LR594034.1||1_partial	vir	29.5	82939	GCF_901542365.1
856	GCF_901542365.1	NZ_LR594034.1||0_partial	0.9	0	0.9	dsDNAphage	125692	13	35.9	30.8	GCF_901542365.1	True	1102847	1228538	0.9	0.533	0	30.8	0	35.9	19.9	13.5	dsDNAphage	linear	NZ_LR594034.1||0_partial	vir	35.9	125692	GCF_901542365.1
857	GCF_901542335.1	NZ_LR594036.1||0_partial	0.893	0	0.893	dsDNAphage	94050	13	33.6	27.3	GCF_901542335.1	True	1244838	1338887	0.893	0.48	0	27.3	0	33.6	18	21.1	dsDNAphage	linear	NZ_LR594036.1||0_partial	vir	33.6	94050	GCF_901542335.1
858	GCF_901538355.1	NZ_LR593887.1||4_partial	0.933	0	0.933	dsDNAphage	29242	4	27	27	GCF_901538355.1	True	152349	181590	0.933	0.267	0	27	0	27	24.3	21.6	dsDNAphage	linear	NZ_LR593887.1||4_partial	bac	27	29242	GCF_901538355.1
859	GCF_901538355.1	NZ_LR593887.1||3_partial	0.92	0	0.92	dsDNAphage	66882	3	21.6	14.9	GCF_901538355.1	True	3171476	3238357	0.92	0.267	0	14.9	0	21.6	20.3	43.2	dsDNAphage	linear	NZ_LR593887.1||3_partial	unaligned	43.2	66882	GCF_901538355.1
860	GCF_901538355.1	NZ_LR593887.1||2_partial	0.907	0	0.907	dsDNAphage	61499	4	18.9	13.5	GCF_901538355.1	True	1947945	2009443	0.907	0.267	0	13.5	0	18.9	12.2	55.4	dsDNAphage	linear	NZ_LR593887.1||2_partial	unaligned	55.4	61499	GCF_901538355.1
861	GCF_901538355.1	NZ_LR593887.1||1_partial	0.907	0	0.907	dsDNAphage	76530	5	22.4	17.6	GCF_901538355.1	True	6404623	6481152	0.907	0.267	0	17.6	0	22.4	21.2	38.8	dsDNAphage	linear	NZ_LR593887.1||1_partial	unaligned	38.8	76530	GCF_901538355.1
862	GCF_901538355.1	NZ_LR593887.1||0_partial	0.9	0	0.9	dsDNAphage	95182	5	22.6	16	GCF_901538355.1	True	4309629	4404810	0.9	0.267	0	16	0	22.6	17.9	43.4	dsDNAphage	linear	NZ_LR593887.1||0_partial	unaligned	43.4	95182	GCF_901538355.1
863	GCF_901538265.1	NZ_LR593886.1||9_partial	0.873	0	0.873	dsDNAphage	32612	3	20	12.5	GCF_901538265.1	True	2611185	2643796	0.873	0.3	0	12.5	0	20	12.5	55	dsDNAphage	linear	NZ_LR593886.1||9_partial	unaligned	55	32612	GCF_901538265.1
864	GCF_901538265.1	NZ_LR593886.1||8_partial	0.86	0	0.86	dsDNAphage	22392	1	12.2	7.3	GCF_901538265.1	True	7746769	7769160	0.86	0.3	0	7.3	0	12.2	4.9	75.6	dsDNAphage	linear	NZ_LR593886.1||8_partial	unaligned	75.6	22392	GCF_901538265.1
865	GCF_901538265.1	NZ_LR593886.1||7_partial	0.927	0.007	0.927	dsDNAphage	22858	1	19.5	12.2	GCF_901538265.1	True	1722803	1745660	0.927	0.3	0	12.2	0	19.5	19.5	48.8	dsDNAphage	linear	NZ_LR593886.1||7_partial	unaligned	48.8	22858	GCF_901538265.1
866	GCF_901538265.1	NZ_LR593886.1||6_partial	0.927	0	0.927	dsDNAphage	27825	1	14.3	12.2	GCF_901538265.1	True	1361565	1389389	0.927	0.3	0	10.2	2	14.3	12.2	61.2	dsDNAphage	linear	NZ_LR593886.1||6_partial	unaligned	61.2	27825	GCF_901538265.1
867	GCF_901538265.1	NZ_LR593886.1||5_partial	0.96	0	0.96	dsDNAphage	32770	7	19.6	19.7	GCF_901538265.1	True	5345848	5378617	0.96	0.3	0	17.9	1.8	19.6	7.1	53.6	dsDNAphage	linear	NZ_LR593886.1||5_partial	unaligned	53.6	32770	GCF_901538265.1
868	GCF_901538265.1	NZ_LR593886.1||4_partial	0.9	0	0.9	dsDNAphage	41481	3	16.4	7.3	GCF_901538265.1	True	2928637	2970117	0.9	0.3	0	5.5	1.8	16.4	9.1	67.3	dsDNAphage	linear	NZ_LR593886.1||4_partial	unaligned	67.3	41481	GCF_901538265.1
869	GCF_901538265.1	NZ_LR593886.1||3_partial	0.9	0	0.9	dsDNAphage	47221	6	25.4	10.4	GCF_901538265.1	True	3954886	4002106	0.9	0.3	0	10.4	0	25.4	4.5	59.7	dsDNAphage	linear	NZ_LR593886.1||3_partial	unaligned	59.7	47221	GCF_901538265.1
870	GCF_901538265.1	NZ_LR593886.1||2_partial	0.927	0	0.927	dsDNAphage	49031	2	19.1	7.4	GCF_901538265.1	True	2471944	2520974	0.927	0.3	0	7.4	0	19.1	7.4	66.2	dsDNAphage	linear	NZ_LR593886.1||2_partial	unaligned	66.2	49031	GCF_901538265.1
871	GCF_901538265.1	NZ_LR593886.1||1_partial	0.947	0	0.947	dsDNAphage	55651	6	21.2	16.2	GCF_901538265.1	True	9980893	10036543	0.947	0.3	0	16.2	0	21.2	12.5	50	dsDNAphage	linear	NZ_LR593886.1||1_partial	unaligned	50	55651	GCF_901538265.1
872	GCF_901538265.1	NZ_LR593886.1||12_partial	0.98	0.193	0.98	dsDNAphage	5073	1	23.5	11.8	GCF_901538265.1	True	9231459	9236531	0.98	0.3	0	11.8	0	23.5	11.8	52.9	dsDNAphage	linear	NZ_LR593886.1||12_partial	unaligned	52.9	5073	GCF_901538265.1
873	GCF_901538265.1	NZ_LR593886.1||11_partial	0.927	0	0.927	dsDNAphage	17806	1	9.7	19.4	GCF_901538265.1	True	10083979	10101784	0.927	0.3	0	19.4	0	9.7	19.4	51.6	dsDNAphage	linear	NZ_LR593886.1||11_partial	unaligned	51.6	17806	GCF_901538265.1
874	GCF_901538265.1	NZ_LR593886.1||10_partial	0.907	0	0.907	dsDNAphage	19038	2	16.7	25	GCF_901538265.1	True	115625	134662	0.907	0.3	0	25	0	16.7	5.6	52.8	dsDNAphage	linear	NZ_LR593886.1||10_partial	unaligned	52.8	19038	GCF_901538265.1
875	GCF_901538265.1	NZ_LR593886.1||0_partial	0.887	0	0.887	dsDNAphage	64914	2	17.6	13	GCF_901538265.1	True	6344114	6409027	0.887	0.3	0	11.8	1.2	17.6	11.8	57.6	dsDNAphage	linear	NZ_LR593886.1||0_partial	unaligned	57.6	64914	GCF_901538265.1
876	GCF_901521425.1	NZ_LR590625.1||0_partial	0.913	0	0.913	dsDNAphage	37623	1	28.1	23.4	GCF_901521425.1	True	2051002	2088624	0.913	0.493	0	23.4	0	28.1	12.5	35.9	dsDNAphage	linear	NZ_LR590625.1||0_partial	unaligned	35.9	37623	GCF_901521425.1
877	GCF_901482695.1	NZ_LR590484.1||0_partial	0.847	0.007	0.847	dsDNAphage	16821	1	19.4	25.8	GCF_901482695.1	True	511727	528547	0.847	0.2	0	25.8	0	19.4	3.2	51.6	dsDNAphage	linear	NZ_LR590484.1||0_partial	unaligned	51.6	16821	GCF_901482695.1
878	GCF_901482645.1	NZ_LR590483.1||2_partial	0.853	0	0.853	dsDNAphage	19009	2	13.9	38.9	GCF_901482645.1	True	451722	470730	0.853	0.52	0	38.9	0	13.9	19.4	27.8	dsDNAphage	linear	NZ_LR590483.1||2_partial	bac	38.9	19009	GCF_901482645.1
879	GCF_901482645.1	NZ_LR590483.1||1_partial	0.9	0	0.9	dsDNAphage	128788	10	35.1	32.4	GCF_901482645.1	True	1260836	1389623	0.9	0.52	0	32.4	0	35.1	19.6	12.8	dsDNAphage	linear	NZ_LR590483.1||1_partial	vir	35.1	128788	GCF_901482645.1
880	GCF_901482645.1	NZ_LR590483.1||0_partial	0.9	0	0.9	dsDNAphage	137803	14	33.8	28.1	GCF_901482645.1	True	750200	888002	0.9	0.52	0	28.1	0	33.8	21.2	16.9	dsDNAphage	linear	NZ_LR590483.1||0_partial	vir	33.8	137803	GCF_901482645.1
881	GCF_901482615.1	NZ_LR590482.1||4_partial	0.94	0	0.94	dsDNAphage	22048	3	17.2	41.4	GCF_901482615.1	True	1219936	1241983	0.94	0.287	0	41.4	0	17.2	10.3	31	dsDNAphage	linear	NZ_LR590482.1||4_partial	bac	41.4	22048	GCF_901482615.1
882	GCF_901482615.1	NZ_LR590482.1||3_partial	0.967	0	0.967	dsDNAphage	57876	5	41.3	18.7	GCF_901482615.1	True	2712276	2770151	0.967	0.287	0	18.7	0	41.3	13.3	26.7	dsDNAphage	linear	NZ_LR590482.1||3_partial	vir	41.3	57876	GCF_901482615.1
883	GCF_901482615.1	NZ_LR590482.1||2_partial	0.9	0	0.9	dsDNAphage	66401	19	40.9	23.7	GCF_901482615.1	True	4825561	4891961	0.9	0.287	0	23.7	0	40.9	23.7	11.8	dsDNAphage	linear	NZ_LR590482.1||2_partial	vir	40.9	66401	GCF_901482615.1
884	GCF_901482615.1	NZ_LR590482.1||1_partial	0.9	0	0.9	dsDNAphage	101017	11	26.4	24.8	GCF_901482615.1	True	336596	437612	0.9	0.287	0	24.8	0	26.4	20.9	27.9	dsDNAphage	linear	NZ_LR590482.1||1_partial	unaligned	27.9	101017	GCF_901482615.1
885	GCF_901482615.1	NZ_LR590482.1||0_partial	0.92	0	0.92	dsDNAphage	109368	15	32.2	23	GCF_901482615.1	True	2262548	2371915	0.92	0.287	0	23	0	32.2	12.5	32.2	dsDNAphage	linear	NZ_LR590482.1||0_partial	vir	32.2	109368	GCF_901482615.1
886	GCF_901482605.1	NZ_LR590481.1||3_partial	0.913	0	0.913	dsDNAphage	49599	5	38.1	17.5	GCF_901482605.1	True	2156333	2205931	0.913	0.533	0	17.5	0	38.1	20.6	23.8	dsDNAphage	linear	NZ_LR590481.1||3_partial	vir	38.1	49599	GCF_901482605.1
887	GCF_901482605.1	NZ_LR590481.1||2_partial	0.9	0	0.9	dsDNAphage	62246	6	28	23.2	GCF_901482605.1	True	1024316	1086561	0.9	0.533	0	23.2	0	28	20.7	28	dsDNAphage	linear	NZ_LR590481.1||2_partial	vir	28	62246	GCF_901482605.1
888	GCF_901482605.1	NZ_LR590481.1||1_partial	0.907	0	0.907	dsDNAphage	80767	11	33.9	22.8	GCF_901482605.1	True	1441625	1522391	0.907	0.533	0	22	0.8	33.9	20.3	22.9	dsDNAphage	linear	NZ_LR590481.1||1_partial	vir	33.9	80767	GCF_901482605.1
889	GCF_901482605.1	NZ_LR590481.1||0_partial	0.9	0	0.9	dsDNAphage	109057	12	34.2	21.1	GCF_901482605.1	True	1247121	1356177	0.9	0.533	0	21.1	0	34.2	11.2	33.6	dsDNAphage	linear	NZ_LR590481.1||0_partial	vir	34.2	109057	GCF_901482605.1
890	GCF_901482445.1	NZ_LR590477.1||0_partial	0.893	0	0.893	dsDNAphage	64866	9	29.4	30.9	GCF_901482445.1	True	461814	526679	0.893	0.407	0	30.9	0	29.4	20.6	19.1	dsDNAphage	linear	NZ_LR590477.1||0_partial	bac	30.9	64866	GCF_901482445.1
891	GCF_901472535.1	NZ_LR590470.1||5_partial	0.847	0.02	0.847	dsDNAphage	15774	1	23.5	20.6	GCF_901472535.1	True	253489	269262	0.847	0.393	0	20.6	0	23.5	8.8	47.1	dsDNAphage	linear	NZ_LR590470.1||5_partial	unaligned	47.1	15774	GCF_901472535.1
892	GCF_901472535.1	NZ_LR590470.1||4_partial	0.86	0	0.86	dsDNAphage	20432	1	22.9	17.1	GCF_901472535.1	True	1040790	1061221	0.86	0.393	0	17.1	0	22.9	5.7	54.3	dsDNAphage	linear	NZ_LR590470.1||4_partial	unaligned	54.3	20432	GCF_901472535.1
893	GCF_901472535.1	NZ_LR590470.1||3_partial	0.9	0.013	0.9	dsDNAphage	26951	2	14.6	6.2	GCF_901472535.1	True	2874255	2901205	0.9	0.393	0	6.2	0	14.6	4.2	75	dsDNAphage	linear	NZ_LR590470.1||3_partial	unaligned	75	26951	GCF_901472535.1
894	GCF_901472535.1	NZ_LR590470.1||2_partial	0.893	0	0.893	dsDNAphage	54878	5	32.5	22.9	GCF_901472535.1	True	1647458	1702335	0.893	0.393	0	22.9	0	32.5	7.2	37.3	dsDNAphage	linear	NZ_LR590470.1||2_partial	unaligned	37.3	54878	GCF_901472535.1
895	GCF_901472535.1	NZ_LR590470.1||1_partial	0.913	0.007	0.913	dsDNAphage	81217	3	29.7	18	GCF_901472535.1	True	3159660	3240876	0.913	0.393	0	18	0	29.7	10.8	41.4	dsDNAphage	linear	NZ_LR590470.1||1_partial	unaligned	41.4	81217	GCF_901472535.1
896	GCF_901472535.1	NZ_LR590470.1||0_partial	0.907	0	0.907	dsDNAphage	83205	9	20.6	12.5	GCF_901472535.1	True	2333959	2417163	0.907	0.393	0	12.5	0	20.6	12.5	54.4	dsDNAphage	linear	NZ_LR590470.1||0_partial	unaligned	54.4	83205	GCF_901472535.1
897	GCF_901472525.1	NZ_LR590467.1||1_partial	0.86	0	0.86	dsDNAphage	18383	1	32.3	22.6	GCF_901472525.1	True	4081333	4099715	0.86	0.18	0	22.6	0	32.3	16.1	29	dsDNAphage	linear	NZ_LR590467.1||1_partial	vir	32.3	18383	GCF_901472525.1
898	GCF_901472525.1	NZ_LR590467.1||0_partial	0.927	0	0.927	dsDNAphage	53611	12	32	22.7	GCF_901472525.1	True	995148	1048758	0.927	0.18	0	22.7	0	32	29.3	16	dsDNAphage	linear	NZ_LR590467.1||0_partial	vir	32	53611	GCF_901472525.1
899	GCF_901472495.1	NZ_LR590469.1||3_partial	0.9	0.013	0.9	dsDNAphage	14924	1	32.1	50	GCF_901472495.1	True	1910209	1925132	0.9	0.44	0	50	0	32.1	7.1	10.7	dsDNAphage	linear	NZ_LR590469.1||3_partial	bac	50	14924	GCF_901472495.1
900	GCF_901472495.1	NZ_LR590469.1||2_partial	0.887	0	0.887	dsDNAphage	63642	20	35.2	36.4	GCF_901472495.1	True	1292185	1355826	0.887	0.44	0	36.4	0	35.2	11.4	17	dsDNAphage	linear	NZ_LR590469.1||2_partial	bac	36.4	63642	GCF_901472495.1
901	GCF_901472495.1	NZ_LR590469.1||1_partial	0.94	0	0.94	dsDNAphage	73451	13	34.6	32.7	GCF_901472495.1	True	2861456	2934906	0.94	0.44	0	32.7	0	34.6	14	18.7	dsDNAphage	linear	NZ_LR590469.1||1_partial	vir	34.6	73451	GCF_901472495.1
902	GCF_901472495.1	NZ_LR590469.1||0_partial	0.9	0	0.9	dsDNAphage	159762	13	26.6	42.2	GCF_901472495.1	True	1621980	1781741	0.9	0.44	0	42.2	0	26.6	20.1	11	dsDNAphage	linear	NZ_LR590469.1||0_partial	bac	42.2	159762	GCF_901472495.1
903	GCF_901472485.1	NZ_LR590465.1||2_partial	0.827	0	0.827	dsDNAphage	38951	7	29.6	46.3	GCF_901472485.1	True	1078466	1117416	0.827	0.42	0	46.3	0	29.6	18.5	5.6	dsDNAphage	linear	NZ_LR590465.1||2_partial	bac	46.3	38951	GCF_901472485.1
904	GCF_901472485.1	NZ_LR590465.1||1_partial	0.907	0	0.907	dsDNAphage	72768	14	30.1	37.6	GCF_901472485.1	True	1772059	1844826	0.907	0.42	0	37.6	0	30.1	17.2	15.1	dsDNAphage	linear	NZ_LR590465.1||1_partial	bac	37.6	72768	GCF_901472485.1
905	GCF_901472485.1	NZ_LR590465.1||0_partial	0.893	0	0.893	dsDNAphage	94790	9	29.4	31	GCF_901472485.1	True	1223415	1318204	0.893	0.42	0	31	0	29.4	19	20.6	dsDNAphage	linear	NZ_LR590465.1||0_partial	bac	31	94790	GCF_901472485.1
906	GCF_901472475.1	NZ_LR590466.1||3_partial	0.913	0	0.913	dsDNAphage	104098	14	35.8	32.8	GCF_901472475.1	True	1264496	1368593	0.913	0.66	0	32.8	0	35.8	17.9	13.4	dsDNAphage	linear	NZ_LR590466.1||3_partial	vir	35.8	104098	GCF_901472475.1
907	GCF_901472475.1	NZ_LR590466.1||2_partial	0.9	0	0.9	dsDNAphage	114033	9	37.4	30	GCF_901472475.1	True	687105	801137	0.9	0.66	0	29.3	0.7	37.4	19	13.6	dsDNAphage	linear	NZ_LR590466.1||2_partial	vir	37.4	114033	GCF_901472475.1
908	GCF_901472475.1	NZ_LR590466.1||1_partial	0.9	0	0.9	dsDNAphage	117794	12	31.8	29.1	GCF_901472475.1	True	1642294	1760087	0.9	0.66	0	29.1	0	31.8	16.2	23	dsDNAphage	linear	NZ_LR590466.1||1_partial	vir	31.8	117794	GCF_901472475.1
909	GCF_901472475.1	NZ_LR590466.1||0_partial	0.9	0	0.9	dsDNAphage	140703	17	35.8	32.7	GCF_901472475.1	True	536536	677238	0.9	0.66	0	32.7	0	35.8	20.8	10.7	dsDNAphage	linear	NZ_LR590466.1||0_partial	vir	35.8	140703	GCF_901472475.1
910	GCF_901457625.1	NZ_LR590082.1||5_partial	0.887	0	0.887	dsDNAphage	52990	6	24.5	42.9	GCF_901457625.1	True	950591	1003580	0.887	0.5	0	42.9	0	24.5	26.5	6.1	dsDNAphage	linear	NZ_LR590082.1||5_partial	bac	42.9	52990	GCF_901457625.1
911	GCF_901457625.1	NZ_LR590082.1||4_partial	0.947	0	0.947	dsDNAphage	110831	20	31.7	32.5	GCF_901457625.1	True	4557277	4668107	0.947	0.5	0	32.5	0	31.7	25.8	10	dsDNAphage	linear	NZ_LR590082.1||4_partial	bac	32.5	110831	GCF_901457625.1
912	GCF_901457625.1	NZ_LR590082.1||3_partial	0.907	0	0.907	dsDNAphage	107081	14	25.4	41.5	GCF_901457625.1	True	2315111	2422191	0.907	0.5	0	41.5	0	25.4	15.5	17.6	dsDNAphage	linear	NZ_LR590082.1||3_partial	bac	41.5	107081	GCF_901457625.1
913	GCF_901457625.1	NZ_LR590082.1||2_partial	0.9	0	0.9	dsDNAphage	145755	21	27.1	35.5	GCF_901457625.1	True	4668205	4813959	0.9	0.5	0	35.5	0	27.1	28.9	8.4	dsDNAphage	linear	NZ_LR590082.1||2_partial	bac	35.5	145755	GCF_901457625.1
914	GCF_901457625.1	NZ_LR590082.1||1_partial	0.9	0	0.9	dsDNAphage	154830	13	25.1	39	GCF_901457625.1	True	1732209	1887038	0.9	0.5	0	39	0	25.1	27.3	8.6	dsDNAphage	linear	NZ_LR590082.1||1_partial	bac	39	154830	GCF_901457625.1
915	GCF_901457625.1	NZ_LR590082.1||0_partial	0.9	0	0.9	dsDNAphage	178769	19	24.7	40.5	GCF_901457625.1	True	4034955	4213723	0.9	0.5	0	40.5	0	24.7	13	21.9	dsDNAphage	linear	NZ_LR590082.1||0_partial	bac	40.5	178769	GCF_901457625.1
916	GCF_901457615.1	NZ_LR590081.1||5_partial	0.887	0	0.887	dsDNAphage	52990	6	24.5	42.9	GCF_901457615.1	True	950591	1003580	0.887	0.5	0	42.9	0	24.5	26.5	6.1	dsDNAphage	linear	NZ_LR590081.1||5_partial	bac	42.9	52990	GCF_901457615.1
917	GCF_901457615.1	NZ_LR590081.1||4_partial	0.947	0	0.947	dsDNAphage	110831	20	31.7	32.5	GCF_901457615.1	True	4559170	4670000	0.947	0.5	0	32.5	0	31.7	25.8	10	dsDNAphage	linear	NZ_LR590081.1||4_partial	bac	32.5	110831	GCF_901457615.1
918	GCF_901457615.1	NZ_LR590081.1||3_partial	0.907	0	0.907	dsDNAphage	107081	14	25.4	41.5	GCF_901457615.1	True	2315111	2422191	0.907	0.5	0	41.5	0	25.4	15.5	17.6	dsDNAphage	linear	NZ_LR590081.1||3_partial	bac	41.5	107081	GCF_901457615.1
919	GCF_901457615.1	NZ_LR590081.1||2_partial	0.9	0	0.9	dsDNAphage	145755	21	27.1	35.5	GCF_901457615.1	True	4670098	4815852	0.9	0.5	0	35.5	0	27.1	28.9	8.4	dsDNAphage	linear	NZ_LR590081.1||2_partial	bac	35.5	145755	GCF_901457615.1
920	GCF_901457615.1	NZ_LR590081.1||1_partial	0.9	0	0.9	dsDNAphage	154830	13	25.1	39	GCF_901457615.1	True	1732209	1887038	0.9	0.5	0	39	0	25.1	27.3	8.6	dsDNAphage	linear	NZ_LR590081.1||1_partial	bac	39	154830	GCF_901457615.1
921	GCF_901457615.1	NZ_LR590081.1||0_partial	0.9	0	0.9	dsDNAphage	178769	19	24.7	40.5	GCF_901457615.1	True	4036848	4215616	0.9	0.5	0	40.5	0	24.7	13	21.9	dsDNAphage	linear	NZ_LR590081.1||0_partial	bac	40.5	178769	GCF_901457615.1
922	GCF_901422065.1	NZ_LR588412.1||2_partial	0.873	0	0.873	dsDNAphage	28749	1	16.7	25	GCF_901422065.1	True	4577589	4606337	0.873	0.353	0	25	0	16.7	16.7	41.7	dsDNAphage	linear	NZ_LR588412.1||2_partial	unaligned	41.7	28749	GCF_901422065.1
923	GCF_901422065.1	NZ_LR588412.1||1_partial	0.9	0	0.9	dsDNAphage	118981	10	28.4	32.8	GCF_901422065.1	True	2708685	2827665	0.9	0.353	0	32.8	0	28.4	28.4	10.4	dsDNAphage	linear	NZ_LR588412.1||1_partial	bac	32.8	118981	GCF_901422065.1
924	GCF_901422065.1	NZ_LR588412.1||0_partial	0.92	0	0.92	dsDNAphage	150380	15	35.2	27.4	GCF_901422065.1	True	3817992	3968371	0.92	0.353	0	26.8	0.6	35.2	23.5	14	dsDNAphage	linear	NZ_LR588412.1||0_partial	vir	35.2	150380	GCF_901422065.1
925	GCF_901422025.1	NZ_LR588411.1||3_partial	0.947	0	0.947	dsDNAphage	13630	1	12.5	15.6	GCF_901422025.1	True	2250253	2263882	0.947	0.433	0	15.6	0	12.5	21.9	50	dsDNAphage	linear	NZ_LR588411.1||3_partial	unaligned	50	13630	GCF_901422025.1
926	GCF_901422025.1	NZ_LR588411.1||2_partial	0.907	0	0.907	dsDNAphage	96258	11	31.2	34.9	GCF_901422025.1	True	303438	399695	0.907	0.433	0	34.9	0	31.2	24.8	9.2	dsDNAphage	linear	NZ_LR588411.1||2_partial	bac	34.9	96258	GCF_901422025.1
927	GCF_901422025.1	NZ_LR588411.1||1_partial	0.9	0	0.9	dsDNAphage	118350	10	38.6	38.6	GCF_901422025.1	True	4819919	4938268	0.9	0.433	0	38.6	0	38.6	13.1	9.8	dsDNAphage	linear	NZ_LR588411.1||1_partial	bac	38.6	118350	GCF_901422025.1
928	GCF_901422025.1	NZ_LR588411.1||0_partial	0.9	0	0.9	dsDNAphage	139492	10	30.8	35.8	GCF_901422025.1	True	3835728	3975219	0.9	0.433	0	35.8	0	30.8	15.7	17.6	dsDNAphage	linear	NZ_LR588411.1||0_partial	bac	35.8	139492	GCF_901422025.1
929	GCF_901421975.1	NZ_LR588407.1||1_partial	0.933	0	0.933	dsDNAphage	43765	6	34.4	18.8	GCF_901421975.1	True	1234749	1278513	0.933	0.307	0	18.8	0	34.4	7.8	39.1	dsDNAphage	linear	NZ_LR588407.1||1_partial	unaligned	39.1	43765	GCF_901421975.1
930	GCF_901421975.1	NZ_LR588407.1||0_partial	0.9	0	0.9	dsDNAphage	49138	3	18.9	16.2	GCF_901421975.1	True	78597	127734	0.9	0.307	0	16.2	0	18.9	12.2	52.7	dsDNAphage	linear	NZ_LR588407.1||0_partial	unaligned	52.7	49138	GCF_901421975.1
931	GCF_901421925.1	NZ_LR588408.1||0_partial	0.927	0	0.927	dsDNAphage	52037	1	33.8	28.6	GCF_901421925.1	True	2964711	3016747	0.927	0.26	0	28.6	0	33.8	15.6	22.1	dsDNAphage	linear	NZ_LR588408.1||0_partial	vir	33.8	52037	GCF_901421925.1
932	GCF_900749825.1	NZ_LR536450.1||2_partial	0.88	0.013	0.88	dsDNAphage	19547	1	27.5	20	GCF_900749825.1	True	79668	99214	0.88	0.34	0	20	0	27.5	10	42.5	dsDNAphage	linear	NZ_LR536450.1||2_partial	unaligned	42.5	19547	GCF_900749825.1
933	GCF_900749825.1	NZ_LR536450.1||1_partial	0.907	0	0.907	dsDNAphage	36767	2	20	18.2	GCF_900749825.1	True	3054907	3091673	0.907	0.34	0	18.2	0	20	23.6	38.2	dsDNAphage	linear	NZ_LR536450.1||1_partial	unaligned	38.2	36767	GCF_900749825.1
934	GCF_900749825.1	NZ_LR536450.1||0_partial	0.907	0	0.907	dsDNAphage	73055	12	27.3	17.2	GCF_900749825.1	True	862298	935352	0.907	0.34	0	17.2	0	27.3	21.2	34.3	dsDNAphage	linear	NZ_LR536450.1||0_partial	unaligned	34.3	73055	GCF_900749825.1
935	GCF_900747785.1	NZ_LR536431.1||5_partial	0.907	0	0.907	dsDNAphage	18885	1	12.8	30.8	GCF_900747785.1	True	972203	991087	0.907	0.5	0	30.8	0	12.8	23.1	33.3	dsDNAphage	linear	NZ_LR536431.1||5_partial	unaligned	33.3	18885	GCF_900747785.1
936	GCF_900747785.1	NZ_LR536431.1||4_partial	0.88	0.013	0.88	dsDNAphage	26861	2	25	50	GCF_900747785.1	True	2440261	2467121	0.88	0.5	0	50	0	25	15.9	9.1	dsDNAphage	linear	NZ_LR536431.1||4_partial	bac	50	26861	GCF_900747785.1
937	GCF_900747785.1	NZ_LR536431.1||3_partial	0.907	0	0.907	dsDNAphage	68723	2	29.6	35.7	GCF_900747785.1	True	2599932	2668654	0.907	0.5	0	35.7	0	29.6	18.4	16.3	dsDNAphage	linear	NZ_LR536431.1||3_partial	bac	35.7	68723	GCF_900747785.1
938	GCF_900747785.1	NZ_LR536431.1||2_partial	0.92	0	0.92	dsDNAphage	106707	13	29.4	37.3	GCF_900747785.1	True	3775189	3881895	0.92	0.5	0	36.5	0.8	29.4	23	10.3	dsDNAphage	linear	NZ_LR536431.1||2_partial	bac	36.5	106707	GCF_900747785.1
939	GCF_900747785.1	NZ_LR536431.1||1_partial	0.907	0	0.907	dsDNAphage	152174	23	26.7	40.6	GCF_900747785.1	True	2088370	2240543	0.907	0.5	0	40.6	0	26.7	20.3	12.3	dsDNAphage	linear	NZ_LR536431.1||1_partial	bac	40.6	152174	GCF_900747785.1
941	GCF_900747775.1	NZ_LR536430.1||3_partial	0.893	0	0.893	dsDNAphage	54182	18	38.6	48.6	GCF_900747775.1	True	506123	560304	0.893	0.507	0	48.6	0	38.6	10	2.9	dsDNAphage	linear	NZ_LR536430.1||3_partial	bac	48.6	54182	GCF_900747775.1
942	GCF_900747775.1	NZ_LR536430.1||2_partial	0.907	0	0.907	dsDNAphage	129453	22	33.5	47.6	GCF_900747775.1	True	846707	976159	0.907	0.507	0	47.6	0	33.5	10.4	8.5	dsDNAphage	linear	NZ_LR536430.1||2_partial	bac	47.6	129453	GCF_900747775.1
943	GCF_900747775.1	NZ_LR536430.1||1_partial	0.907	0	0.907	dsDNAphage	140789	17	35.1	30.5	GCF_900747775.1	True	91821	232609	0.907	0.507	0	30.5	0	35.1	21.3	13.2	dsDNAphage	linear	NZ_LR536430.1||1_partial	vir	35.1	140789	GCF_900747775.1
944	GCF_900747775.1	NZ_LR536430.1||0_partial	0.92	0	0.92	dsDNAphage	160364	17	31.1	32.1	GCF_900747775.1	True	3570711	3731074	0.92	0.507	0	32.1	0	31.1	23.3	13.5	dsDNAphage	linear	NZ_LR536430.1||0_partial	bac	32.1	160364	GCF_900747775.1
945	GCF_900699785.1	NZ_LR535679.1||0_partial	0.94	0	0.94	dsDNAphage	61575	11	29.5	18.9	GCF_900699785.1	True	479088	540662	0.94	0.48	0	18.9	0	29.5	25.3	26.3	dsDNAphage	linear	NZ_LR535679.1||0_partial	vir	29.5	61575	GCF_900699785.1
946	GCF_900699165.1	NZ_LR217818.1||2_partial	0.907	0	0.907	dsDNAphage	19020	2	17.1	34.3	GCF_900699165.1	True	2423522	2442541	0.907	0.473	0	34.3	0	17.1	11.4	37.1	dsDNAphage	linear	NZ_LR217818.1||2_partial	unaligned	37.1	19020	GCF_900699165.1
947	GCF_900699165.1	NZ_LR217818.1||1_partial	0.9	0	0.9	dsDNAphage	119416	17	31.6	31.6	GCF_900699165.1	True	2560049	2679464	0.9	0.473	0	31.6	0	31.6	22.4	14.5	dsDNAphage	linear	NZ_LR217818.1||1_partial	bac	31.6	119416	GCF_900699165.1
948	GCF_900699165.1	NZ_LR217818.1||0_partial	0.9	0	0.9	dsDNAphage	142920	19	32.3	41.8	GCF_900699165.1	True	1650012	1792931	0.9	0.473	0	41.8	0	32.3	20.3	5.7	dsDNAphage	linear	NZ_LR217818.1||0_partial	bac	41.8	142920	GCF_900699165.1
949	GCF_900693055.1	NZ_LR216065.1||0_partial	0.9	0	0.9	dsDNAphage	139997	9	29.8	20.8	GCF_900693055.1	True	1861039	2001035	0.9	0.48	0	20.8	0	29.8	25.3	24.2	dsDNAphage	linear	NZ_LR216065.1||0_partial	vir	29.8	139997	GCF_900693055.1
950	GCF_900693025.1	NZ_LR216060.1||1_partial	0.853	0.007	0.853	dsDNAphage	19050	1	23.5	32.4	GCF_900693025.1	True	1757429	1776478	0.853	0.52	0	32.4	0	23.5	26.5	17.6	dsDNAphage	linear	NZ_LR216060.1||1_partial	bac	32.4	19050	GCF_900693025.1
951	GCF_900693025.1	NZ_LR216060.1||0_partial	0.913	0	0.913	dsDNAphage	130577	7	29.2	25.3	GCF_900693025.1	True	186	130762	0.913	0.52	0	25.3	0	29.2	18.2	27.3	dsDNAphage	linear	NZ_LR216060.1||0_partial	vir	29.2	130577	GCF_900693025.1
952	GCF_900683775.1	NZ_LR215983.1||5_partial	0.86	0	0.86	dsDNAphage	13258	1	16.7	26.7	GCF_900683775.1	True	698817	712074	0.86	0.52	0	26.7	0	16.7	26.7	30	dsDNAphage	linear	NZ_LR215983.1||5_partial	unaligned	30	13258	GCF_900683775.1
953	GCF_900683775.1	NZ_LR215983.1||4_partial	0.853	0	0.853	dsDNAphage	43615	1	20.9	30.2	GCF_900683775.1	True	3713362	3756976	0.853	0.52	0	30.2	0	20.9	16.3	32.6	dsDNAphage	linear	NZ_LR215983.1||4_partial	unaligned	32.6	43615	GCF_900683775.1
954	GCF_900683775.1	NZ_LR215983.1||3_partial	0.907	0	0.907	dsDNAphage	33931	1	23.3	16.3	GCF_900683775.1	True	1776405	1810335	0.907	0.52	0	16.3	0	23.3	7	53.5	dsDNAphage	linear	NZ_LR215983.1||3_partial	unaligned	53.5	33931	GCF_900683775.1
955	GCF_900683775.1	NZ_LR215983.1||2_partial	0.907	0	0.907	dsDNAphage	125153	11	31.2	22.7	GCF_900683775.1	True	301119	426271	0.907	0.52	0	22.7	0	31.2	18.4	27.7	dsDNAphage	linear	NZ_LR215983.1||2_partial	vir	31.2	125153	GCF_900683775.1
958	GCF_900683765.1	NZ_LR215982.1||4_partial	0.9	0	0.9	dsDNAphage	74676	10	30.4	26.1	GCF_900683765.1	True	2212753	2287428	0.9	0.553	0	26.1	0	30.4	20.7	22.8	dsDNAphage	linear	NZ_LR215982.1||4_partial	vir	30.4	74676	GCF_900683765.1
959	GCF_900683765.1	NZ_LR215982.1||3_partial	0.907	0	0.907	dsDNAphage	112191	10	34.1	27.8	GCF_900683765.1	True	1929782	2041972	0.907	0.553	0	27.8	0	34.1	22.2	15.9	dsDNAphage	linear	NZ_LR215982.1||3_partial	vir	34.1	112191	GCF_900683765.1
960	GCF_900683765.1	NZ_LR215982.1||2_partial	0.907	0	0.907	dsDNAphage	90365	8	26.7	22.1	GCF_900683765.1	True	774642	865006	0.907	0.553	0	22.1	0	26.7	22.1	29	dsDNAphage	linear	NZ_LR215982.1||2_partial	unaligned	29	90365	GCF_900683765.1
961	GCF_900683765.1	NZ_LR215982.1||1_partial	0.9	0	0.9	dsDNAphage	144782	18	40.7	21	GCF_900683765.1	True	610021	754802	0.9	0.553	0	21	0	40.7	12.3	25.9	dsDNAphage	linear	NZ_LR215982.1||1_partial	vir	40.7	144782	GCF_900683765.1
962	GCF_900683765.1	NZ_LR215982.1||0_partial	0.913	0	0.913	dsDNAphage	135202	10	25.9	28.8	GCF_900683765.1	True	1669133	1804334	0.913	0.553	0	28.8	0	25.9	16.5	28.8	dsDNAphage	linear	NZ_LR215982.1||0_partial	bac	28.8	135202	GCF_900683765.1
963	GCF_900683755.1	NZ_LR215981.1||6_partial	0.927	0	0.927	dsDNAphage	21584	1	22.2	19.4	GCF_900683755.1	True	2534722	2556305	0.927	0.54	0	19.4	0	22.2	2.8	55.6	dsDNAphage	linear	NZ_LR215981.1||6_partial	unaligned	55.6	21584	GCF_900683755.1
964	GCF_900683755.1	NZ_LR215981.1||5_partial	0.927	0	0.927	dsDNAphage	20772	1	17.5	17.5	GCF_900683755.1	True	1820317	1841088	0.927	0.54	0	17.5	0	17.5	5	60	dsDNAphage	linear	NZ_LR215981.1||5_partial	unaligned	60	20772	GCF_900683755.1
965	GCF_900683755.1	NZ_LR215981.1||4_partial	0.893	0	0.893	dsDNAphage	48766	1	25	21.7	GCF_900683755.1	True	1896457	1945222	0.893	0.54	0	21.7	0	25	13.3	40	dsDNAphage	linear	NZ_LR215981.1||4_partial	unaligned	40	48766	GCF_900683755.1
966	GCF_900683755.1	NZ_LR215981.1||3_partial	0.873	0	0.873	dsDNAphage	76208	3	27.3	15.9	GCF_900683755.1	True	1471548	1547755	0.873	0.54	0	15.9	0	27.3	10.2	46.6	dsDNAphage	linear	NZ_LR215981.1||3_partial	unaligned	46.6	76208	GCF_900683755.1
967	GCF_900683755.1	NZ_LR215981.1||2_partial	0.9	0.013	0.9	dsDNAphage	84056	8	29.8	26	GCF_900683755.1	True	4333336	4417391	0.9	0.54	0	26	0	29.8	15.4	28.8	dsDNAphage	linear	NZ_LR215981.1||2_partial	vir	29.8	84056	GCF_900683755.1
968	GCF_900683755.1	NZ_LR215981.1||1_partial	0.907	0	0.907	dsDNAphage	124181	6	34.1	33.3	GCF_900683755.1	True	2894861	3019041	0.907	0.54	0	33.3	0	34.1	14.5	18.1	dsDNAphage	linear	NZ_LR215981.1||1_partial	vir	34.1	124181	GCF_900683755.1
969	GCF_900683755.1	NZ_LR215981.1||0_partial	0.913	0	0.913	dsDNAphage	181042	3	31.8	25.4	GCF_900683755.1	True	16194	197235	0.913	0.54	0	25.4	0	31.8	8.5	34.3	dsDNAphage	linear	NZ_LR215981.1||0_partial	unaligned	34.3	181042	GCF_900683755.1
970	GCF_900683745.1	NZ_LR215980.1||3_partial	0.907	0	0.907	dsDNAphage	16197	1	24.1	27.6	GCF_900683745.1	True	3353491	3369687	0.907	0.547	0	27.6	0	24.1	6.9	41.4	dsDNAphage	linear	NZ_LR215980.1||3_partial	unaligned	41.4	16197	GCF_900683745.1
971	GCF_900683745.1	NZ_LR215980.1||2_partial	0.9	0.013	0.9	dsDNAphage	76432	3	44.7	17	GCF_900683745.1	True	56	76487	0.9	0.547	0	17	0	44.7	17	21.3	dsDNAphage	linear	NZ_LR215980.1||2_partial	vir	44.7	76432	GCF_900683745.1
972	GCF_900683745.1	NZ_LR215980.1||1_partial	0.9	0	0.9	dsDNAphage	168559	5	36.4	21.5	GCF_900683745.1	True	1197307	1365865	0.9	0.547	0	21.5	0	36.4	12.3	29.7	dsDNAphage	linear	NZ_LR215980.1||1_partial	vir	36.4	168559	GCF_900683745.1
974	GCF_900683735.1	NZ_LR215979.1||1_partial	0.933	0	0.933	dsDNAphage	69510	8	26.5	26.5	GCF_900683735.1	True	716833	786342	0.933	0.367	0	26.5	0	26.5	16.7	30.4	dsDNAphage	linear	NZ_LR215979.1||1_partial	unaligned	30.4	69510	GCF_900683735.1
975	GCF_900683735.1	NZ_LR215979.1||0_partial	0.913	0	0.913	dsDNAphage	90444	5	23.6	23.6	GCF_900683735.1	True	1192597	1283040	0.913	0.367	0	23.6	0	23.6	11	41.7	dsDNAphage	linear	NZ_LR215979.1||0_partial	unaligned	41.7	90444	GCF_900683735.1
976	GCF_900683725.1	NZ_LR215978.1||4_partial	0.953	0	0.953	dsDNAphage	65289	4	28.9	20.5	GCF_900683725.1	True	406187	471475	0.953	0.5	0	20.5	0	28.9	8.4	42.2	dsDNAphage	linear	NZ_LR215978.1||4_partial	unaligned	42.2	65289	GCF_900683725.1
977	GCF_900683725.1	NZ_LR215978.1||3_partial	0.913	0	0.913	dsDNAphage	69775	10	35.2	23.9	GCF_900683725.1	True	2596832	2666606	0.913	0.5	0	23.9	0	35.2	10.2	30.7	dsDNAphage	linear	NZ_LR215978.1||3_partial	vir	35.2	69775	GCF_900683725.1
978	GCF_900683725.1	NZ_LR215978.1||2_partial	0.9	0	0.9	dsDNAphage	72272	4	39.3	19.1	GCF_900683725.1	True	1011957	1084228	0.9	0.5	0	19.1	0	39.3	16.9	24.7	dsDNAphage	linear	NZ_LR215978.1||2_partial	vir	39.3	72272	GCF_900683725.1
979	GCF_900683725.1	NZ_LR215978.1||1_partial	0.9	0	0.9	dsDNAphage	95021	6	40	23.8	GCF_900683725.1	True	2009195	2104215	0.9	0.5	0	23.8	0	40	20	16.2	dsDNAphage	linear	NZ_LR215978.1||1_partial	vir	40	95021	GCF_900683725.1
980	GCF_900683725.1	NZ_LR215978.1||0_partial	0.9	0	0.9	dsDNAphage	125644	5	33.8	14.9	GCF_900683725.1	True	1166010	1291653	0.9	0.5	0	14.3	0.6	33.8	22.1	29.2	dsDNAphage	linear	NZ_LR215978.1||0_partial	vir	33.8	125644	GCF_900683725.1
981	GCF_900683625.1	NZ_LR215974.1||0_partial	0.873	0	0.873	dsDNAphage	55745	3	16.4	11.5	GCF_900683625.1	True	3307944	3363688	0.873	0.313	0	11.5	0	16.4	23	49.2	dsDNAphage	linear	NZ_LR215974.1||0_partial	unaligned	49.2	55745	GCF_900683625.1
982	GCF_900683475.1	NZ_LR215968.1||0_partial	0.907	0	0.907	dsDNAphage	107686	11	23.9	28.9	GCF_900683475.1	True	1165850	1273535	0.907	0.413	0	28.9	0	23.9	15.7	31.4	dsDNAphage	linear	NZ_LR215968.1||0_partial	unaligned	31.4	107686	GCF_900683475.1
983	GCF_900683405.1	NZ_LR215967.1||0_partial	0.833	0.007	0.833	dsDNAphage	41029	1	18.2	20.5	GCF_900683405.1	True	4624367	4665395	0.833	0.247	0	20.5	0	18.2	15.9	45.5	dsDNAphage	linear	NZ_LR215967.1||0_partial	unaligned	45.5	41029	GCF_900683405.1
984	GCF_900682675.2	NZ_LR215729.2||1_partial	0.953	0.007	0.953	dsDNAphage	50718	20	43.6	21.8	GCF_900682675.2	True	2705303	2756020	0.953	0.293	0	21.8	0	43.6	19.2	15.4	dsDNAphage	linear	NZ_LR215729.2||1_partial	vir	43.6	50718	GCF_900682675.2
985	GCF_900682675.2	NZ_LR215729.2||0_partial	0.9	0	0.9	dsDNAphage	139939	16	31.5	25	GCF_900682675.2	True	1596585	1736523	0.9	0.293	0	25	0	31.5	22.6	20.8	dsDNAphage	linear	NZ_LR215729.2||0_partial	vir	31.5	139939	GCF_900682675.2
986	GCF_900660755.1	NZ_LR215050.1||0_partial	0.913	0	0.913	dsDNAphage	33568	1	22.8	22.8	GCF_900660755.1	True	57729	91296	0.913	0.467	0	22.8	0	22.8	15.8	38.6	dsDNAphage	linear	NZ_LR215050.1||0_partial	unaligned	38.6	33568	GCF_900660755.1
987	GCF_900660745.1	NZ_LR215048.1||0_partial	0.907	0.007	0.907	dsDNAphage	99643	5	35.9	22.2	GCF_900660745.1	True	1371524	1471166	0.907	0.573	0	22.2	0	35.9	23.1	18.8	dsDNAphage	linear	NZ_LR215048.1||0_partial	vir	35.9	99643	GCF_900660745.1
988	GCF_900660655.1	NZ_LR215035.1||0_partial	0.853	0.007	0.853	dsDNAphage	44908	1	21.8	5.5	GCF_900660655.1	True	733464	778371	0.853	0.473	0	5.5	0	21.8	16.4	56.4	dsDNAphage	linear	NZ_LR215035.1||0_partial	unaligned	56.4	44908	GCF_900660655.1
991	GCF_900660555.1	NZ_LR214997.1||0_partial	0.913	0	0.913	dsDNAphage	44952	3	18.8	18.8	GCF_900660555.1	True	612416	657367	0.913	0.453	0	18.8	0	18.8	20.8	41.7	dsDNAphage	linear	NZ_LR214997.1||0_partial	unaligned	41.7	44952	GCF_900660555.1
993	GCF_900659645.1	NZ_LR213452.1||7_partial	0.913	0	0.913	dsDNAphage	16974	4	37.5	40.6	GCF_900659645.1	True	1118339	1135312	0.913	0.527	0	40.6	0	37.5	15.6	6.2	dsDNAphage	linear	NZ_LR213452.1||7_partial	bac	40.6	16974	GCF_900659645.1
994	GCF_900659645.1	NZ_LR213452.1||6_partial	0.833	0	0.833	dsDNAphage	23696	2	21.4	45.2	GCF_900659645.1	True	1597338	1621033	0.833	0.527	0	45.2	0	21.4	14.3	19	dsDNAphage	linear	NZ_LR213452.1||6_partial	bac	45.2	23696	GCF_900659645.1
995	GCF_900659645.1	NZ_LR213452.1||5_partial	0.907	0	0.907	dsDNAphage	31889	5	26.4	37.7	GCF_900659645.1	True	2579023	2610911	0.907	0.527	0	37.7	0	26.4	20.8	15.1	dsDNAphage	linear	NZ_LR213452.1||5_partial	bac	37.7	31889	GCF_900659645.1
996	GCF_900659645.1	NZ_LR213452.1||4_partial	0.907	0.007	0.907	dsDNAphage	31727	1	37	27.8	GCF_900659645.1	True	3475095	3506821	0.907	0.527	0	27.8	0	37	25.9	9.3	dsDNAphage	linear	NZ_LR213452.1||4_partial	vir	37	31727	GCF_900659645.1
997	GCF_900659645.1	NZ_LR213452.1||3_partial	0.847	0	0.847	dsDNAphage	42599	12	29.8	49.1	GCF_900659645.1	True	1886601	1929199	0.847	0.527	0	49.1	0	29.8	17.5	3.5	dsDNAphage	linear	NZ_LR213452.1||3_partial	bac	49.1	42599	GCF_900659645.1
998	GCF_900659645.1	NZ_LR213452.1||2_partial	0.9	0	0.9	dsDNAphage	47660	4	35.9	43.6	GCF_900659645.1	True	1766042	1813701	0.9	0.527	0	43.6	0	35.9	10.3	10.3	dsDNAphage	linear	NZ_LR213452.1||2_partial	bac	43.6	47660	GCF_900659645.1
999	GCF_900659645.1	NZ_LR213452.1||1_partial	0.86	0	0.86	dsDNAphage	64002	11	30.2	39.5	GCF_900659645.1	True	2744305	2808306	0.86	0.527	0	39.5	0	30.2	23.3	7	dsDNAphage	linear	NZ_LR213452.1||1_partial	bac	39.5	64002	GCF_900659645.1
1000	GCF_900659645.1	NZ_LR213452.1||0_partial	0.92	0	0.92	dsDNAphage	116266	23	40.9	30.9	GCF_900659645.1	True	3031697	3147962	0.92	0.527	0	30.9	0	40.9	19.5	8.7	dsDNAphage	linear	NZ_LR213452.1||0_partial	vir	40.9	116266	GCF_900659645.1
1001	GCF_900654235.1	NZ_LR136958.1||0_partial	0.96	0	0.96	dsDNAphage	58914	6	28.4	21.6	GCF_900654235.1	True	2242087	2301000	0.96	0.247	0	20.5	1.1	28.4	15.9	34.1	dsDNAphage	linear	NZ_LR136958.1||0_partial	unaligned	34.1	58914	GCF_900654235.1
1002	GCF_900640265.1	NZ_LR135782.1||0_partial	0.9	0	0.9	dsDNAphage	90859	12	31.9	24.4	GCF_900640265.1	True	887722	978580	0.9	0.453	0	24.4	0	31.9	26.9	16.8	dsDNAphage	linear	NZ_LR135782.1||0_partial	vir	31.9	90859	GCF_900640265.1
1003	GCF_900639745.1	NZ_LR135482.1||1_partial	0.887	0	0.887	dsDNAphage	58872	5	27.5	31.2	GCF_900639745.1	True	2007967	2066838	0.887	0.433	0	31.2	0	27.5	26.2	15	dsDNAphage	linear	NZ_LR135482.1||1_partial	bac	31.2	58872	GCF_900639745.1
1004	GCF_900639745.1	NZ_LR135482.1||0_partial	0.907	0	0.907	dsDNAphage	107209	11	31.4	27.1	GCF_900639745.1	True	768033	875241	0.907	0.433	0	27.1	0	31.4	17.9	23.6	dsDNAphage	linear	NZ_LR135482.1||0_partial	vir	31.4	107209	GCF_900639745.1
1005	GCF_900639725.1	NZ_LR135475.1||1_partial	0.9	0	0.9	dsDNAphage	35166	5	24.1	29.6	GCF_900639725.1	True	1319041	1354206	0.9	0.453	0	29.6	0	24.1	20.4	25.9	dsDNAphage	linear	NZ_LR135475.1||1_partial	bac	29.6	35166	GCF_900639725.1
1006	GCF_900639725.1	NZ_LR135475.1||0_partial	0.927	0	0.927	dsDNAphage	94176	12	25.2	36.6	GCF_900639725.1	True	2494629	2588804	0.927	0.453	0	36.6	0	25.2	18.3	19.8	dsDNAphage	linear	NZ_LR135475.1||0_partial	bac	36.6	94176	GCF_900639725.1
1007	GCF_900639715.1	NZ_LR135488.1||3_partial	0.873	0	0.873	dsDNAphage	63177	5	27.4	32.1	GCF_900639715.1	True	2228967	2292143	0.873	0.54	0	32.1	0	27.4	25	15.5	dsDNAphage	linear	NZ_LR135488.1||3_partial	bac	32.1	63177	GCF_900639715.1
1008	GCF_900639715.1	NZ_LR135488.1||2_partial	0.907	0	0.907	dsDNAphage	89278	13	36.1	26.1	GCF_900639715.1	True	1816684	1905961	0.907	0.54	0	26.1	0	36.1	10.1	27.7	dsDNAphage	linear	NZ_LR135488.1||2_partial	vir	36.1	89278	GCF_900639715.1
1009	GCF_900639715.1	NZ_LR135488.1||1_partial	0.913	0	0.913	dsDNAphage	88141	10	31.3	22.9	GCF_900639715.1	True	2483699	2571839	0.913	0.54	0	22.9	0	31.3	22.1	23.7	dsDNAphage	linear	NZ_LR135488.1||1_partial	vir	31.3	88141	GCF_900639715.1
1011	GCF_900639705.1	NZ_LR135474.1||0_partial	0.853	0	0.853	dsDNAphage	29861	3	32.6	27.9	GCF_900639705.1	True	877011	906871	0.853	0.413	0	27.9	0	32.6	14	25.6	dsDNAphage	linear	NZ_LR135474.1||0_partial	vir	32.6	29861	GCF_900639705.1
1012	GCF_900639655.1	NZ_LR135435.1||0_partial	0.907	0	0.907	dsDNAphage	131026	15	32.5	23.9	GCF_900639655.1	True	2161630	2292655	0.907	0.427	0	23.9	0	32.5	22.1	21.5	dsDNAphage	linear	NZ_LR135435.1||0_partial	vir	32.5	131026	GCF_900639655.1
1014	GCF_900639635.1	NZ_LR135428.1||1_partial	0.9	0	0.9	dsDNAphage	93389	8	29.2	28.5	GCF_900639635.1	True	1621287	1714675	0.9	0.46	0	28.5	0	29.2	14.6	27.7	dsDNAphage	linear	NZ_LR135428.1||1_partial	vir	29.2	93389	GCF_900639635.1
1015	GCF_900639635.1	NZ_LR135428.1||0_partial	0.913	0	0.913	dsDNAphage	109086	11	30.1	28.7	GCF_900639635.1	True	717496	826581	0.913	0.46	0	28.7	0	30.1	17.5	23.8	dsDNAphage	linear	NZ_LR135428.1||0_partial	vir	30.1	109086	GCF_900639635.1
1017	GCF_900639625.1	NZ_LR135408.1||3_partial	0.867	0	0.867	dsDNAphage	57221	5	29.1	29.1	GCF_900639625.1	True	2142040	2199260	0.867	0.527	0	29.1	0	29.1	17.7	24.1	dsDNAphage	linear	NZ_LR135408.1||3_partial	bac	29.1	57221	GCF_900639625.1
1018	GCF_900639625.1	NZ_LR135408.1||2_partial	0.913	0	0.913	dsDNAphage	82828	8	31.4	22.9	GCF_900639625.1	True	2609731	2692558	0.913	0.527	0	22.9	0	31.4	19	26.7	dsDNAphage	linear	NZ_LR135408.1||2_partial	vir	31.4	82828	GCF_900639625.1
1019	GCF_900639625.1	NZ_LR135408.1||1_partial	0.913	0	0.913	dsDNAphage	94441	12	34.6	27.9	GCF_900639625.1	True	1739197	1833637	0.913	0.527	0	27.9	0	34.6	9.6	27.9	dsDNAphage	linear	NZ_LR135408.1||1_partial	vir	34.6	94441	GCF_900639625.1
1020	GCF_900639625.1	NZ_LR135408.1||0_partial	0.9	0.007	0.9	dsDNAphage	104547	11	34.1	31.1	GCF_900639625.1	True	782681	887227	0.9	0.527	0	31.1	0	34.1	11.9	23	dsDNAphage	linear	NZ_LR135408.1||0_partial	vir	34.1	104547	GCF_900639625.1
1022	GCF_900639615.1	NZ_LR135414.1||3_partial	0.92	0	0.92	dsDNAphage	79798	8	33	23	GCF_900639615.1	True	2614557	2694354	0.92	0.527	0	23	0	33	20	24	dsDNAphage	linear	NZ_LR135414.1||3_partial	vir	33	79798	GCF_900639615.1
1023	GCF_900639615.1	NZ_LR135414.1||2_partial	0.853	0	0.853	dsDNAphage	88427	5	26.2	30.8	GCF_900639615.1	True	2144481	2232907	0.853	0.527	0	30.8	0	26.2	23.4	19.6	dsDNAphage	linear	NZ_LR135414.1||2_partial	bac	30.8	88427	GCF_900639615.1
1024	GCF_900639615.1	NZ_LR135414.1||1_partial	0.913	0	0.913	dsDNAphage	94441	12	34.6	27.9	GCF_900639615.1	True	1741638	1836078	0.913	0.527	0	27.9	0	34.6	9.6	27.9	dsDNAphage	linear	NZ_LR135414.1||1_partial	vir	34.6	94441	GCF_900639615.1
1025	GCF_900639615.1	NZ_LR135414.1||0_partial	0.9	0.007	0.9	dsDNAphage	104547	11	34.1	31.1	GCF_900639615.1	True	782681	887227	0.9	0.527	0	31.1	0	34.1	11.9	23	dsDNAphage	linear	NZ_LR135414.1||0_partial	vir	34.1	104547	GCF_900639615.1
1026	GCF_900639605.1	NZ_LR135394.1||2_partial	0.92	0	0.92	dsDNAphage	79798	8	33	23	GCF_900639605.1	True	2583317	2663114	0.92	0.527	0	23	0	33	20	24	dsDNAphage	linear	NZ_LR135394.1||2_partial	vir	33	79798	GCF_900639605.1
1027	GCF_900639605.1	NZ_LR135394.1||1_partial	0.907	0	0.907	dsDNAphage	95559	12	34.6	27.9	GCF_900639605.1	True	1743528	1839086	0.907	0.527	0	27.9	0	34.6	9.6	27.9	dsDNAphage	linear	NZ_LR135394.1||1_partial	vir	34.6	95559	GCF_900639605.1
1028	GCF_900639605.1	NZ_LR135394.1||0_partial	0.9	0.007	0.9	dsDNAphage	104547	11	34.1	31.1	GCF_900639605.1	True	784571	889117	0.9	0.527	0	31.1	0	34.1	11.9	23	dsDNAphage	linear	NZ_LR135394.1||0_partial	vir	34.1	104547	GCF_900639605.1
1030	GCF_900639595.1	NZ_LR135401.1||3_partial	0.92	0	0.92	dsDNAphage	79824	8	32.4	22.5	GCF_900639595.1	True	2614587	2694410	0.92	0.527	0	22.5	0	32.4	19.6	25.5	dsDNAphage	linear	NZ_LR135401.1||3_partial	vir	32.4	79824	GCF_900639595.1
1031	GCF_900639595.1	NZ_LR135401.1||2_partial	0.853	0	0.853	dsDNAphage	88427	5	26.2	30.8	GCF_900639595.1	True	2144473	2232899	0.853	0.527	0	30.8	0	26.2	23.4	19.6	dsDNAphage	linear	NZ_LR135401.1||2_partial	bac	30.8	88427	GCF_900639595.1
1032	GCF_900639595.1	NZ_LR135401.1||1_partial	0.913	0	0.913	dsDNAphage	94441	12	34.6	27.9	GCF_900639595.1	True	1741638	1836078	0.913	0.527	0	27.9	0	34.6	9.6	27.9	dsDNAphage	linear	NZ_LR135401.1||1_partial	vir	34.6	94441	GCF_900639595.1
1033	GCF_900639595.1	NZ_LR135401.1||0_partial	0.9	0.007	0.9	dsDNAphage	104547	11	34.1	31.1	GCF_900639595.1	True	782681	887227	0.9	0.527	0	31.1	0	34.1	11.9	23	dsDNAphage	linear	NZ_LR135401.1||0_partial	vir	34.1	104547	GCF_900639595.1
1034	GCF_900639585.1	NZ_LR135357.1||1_partial	0.9	0	0.9	dsDNAphage	39281	5	22.8	22.8	GCF_900639585.1	True	584273	623553	0.9	0.467	0	22.8	0	22.8	19.3	35.1	dsDNAphage	linear	NZ_LR135357.1||1_partial	unaligned	35.1	39281	GCF_900639585.1
1035	GCF_900639585.1	NZ_LR135357.1||0_partial	0.907	0	0.907	dsDNAphage	94184	11	23.5	36.4	GCF_900639585.1	True	1761290	1855473	0.907	0.467	0	36.4	0	23.5	17.4	22.7	dsDNAphage	linear	NZ_LR135357.1||0_partial	bac	36.4	94184	GCF_900639585.1
1037	GCF_900639575.1	NZ_LR135351.1||1_partial	0.907	0	0.907	dsDNAphage	91043	8	20.6	34.4	GCF_900639575.1	True	2093197	2184239	0.907	0.46	0	34.4	0	20.6	19.1	26	dsDNAphage	linear	NZ_LR135351.1||1_partial	bac	34.4	91043	GCF_900639575.1
1038	GCF_900639575.1	NZ_LR135351.1||0_partial	0.907	0	0.907	dsDNAphage	127120	10	31.2	35.2	GCF_900639575.1	True	1039653	1166772	0.907	0.46	0	35.2	0	31.2	8	25.6	dsDNAphage	linear	NZ_LR135351.1||0_partial	bac	35.2	127120	GCF_900639575.1
1039	GCF_900639565.1	NZ_LR135364.1||2_partial	0.907	0	0.907	dsDNAphage	36641	5	30.9	25.5	GCF_900639565.1	True	2042900	2079540	0.907	0.48	0	25.5	0	30.9	23.6	20	dsDNAphage	linear	NZ_LR135364.1||2_partial	vir	30.9	36641	GCF_900639565.1
1040	GCF_900639565.1	NZ_LR135364.1||1_partial	0.907	0	0.907	dsDNAphage	101439	11	31.6	23.5	GCF_900639565.1	True	2290176	2391614	0.907	0.48	0	23.5	0	31.6	24.3	20.6	dsDNAphage	linear	NZ_LR135364.1||1_partial	vir	31.6	101439	GCF_900639565.1
1041	GCF_900639565.1	NZ_LR135364.1||0_partial	0.9	0	0.9	dsDNAphage	112748	8	27.5	30.9	GCF_900639565.1	True	825464	938211	0.9	0.48	0	30.9	0	27.5	16.8	24.8	dsDNAphage	linear	NZ_LR135364.1||0_partial	bac	30.9	112748	GCF_900639565.1
1042	GCF_900639555.1	NZ_LR135372.1||1_partial	0.873	0	0.873	dsDNAphage	64113	5	29.6	32.1	GCF_900639555.1	True	2015206	2079318	0.873	0.467	0	32.1	0	29.6	23.5	14.8	dsDNAphage	linear	NZ_LR135372.1||1_partial	bac	32.1	64113	GCF_900639555.1
1043	GCF_900639555.1	NZ_LR135372.1||0_partial	0.92	0	0.92	dsDNAphage	111817	11	31.2	29.2	GCF_900639555.1	True	829761	941577	0.92	0.467	0	29.2	0	31.2	16	23.6	dsDNAphage	linear	NZ_LR135372.1||0_partial	vir	31.2	111817	GCF_900639555.1
1044	GCF_900639545.1	NZ_LR135384.1||3_partial	0.847	0	0.847	dsDNAphage	74045	5	27.7	26.6	GCF_900639545.1	True	2138328	2212372	0.847	0.527	0	26.6	0	27.7	22.3	23.4	dsDNAphage	linear	NZ_LR135384.1||3_partial	vir	27.7	74045	GCF_900639545.1
1045	GCF_900639545.1	NZ_LR135384.1||2_partial	0.92	0	0.92	dsDNAphage	79798	8	33	23	GCF_900639545.1	True	2614970	2694767	0.92	0.527	0	23	0	33	20	24	dsDNAphage	linear	NZ_LR135384.1||2_partial	vir	33	79798	GCF_900639545.1
1046	GCF_900639545.1	NZ_LR135384.1||1_partial	0.9	0	0.9	dsDNAphage	90899	13	36.1	26.2	GCF_900639545.1	True	1736982	1827880	0.9	0.527	0	26.2	0	36.1	9.8	27.9	dsDNAphage	linear	NZ_LR135384.1||1_partial	vir	36.1	90899	GCF_900639545.1
1047	GCF_900639545.1	NZ_LR135384.1||0_partial	0.9	0	0.9	dsDNAphage	108141	11	32.1	31.4	GCF_900639545.1	True	782681	890821	0.9	0.527	0	31.4	0	32.1	12.9	23.6	dsDNAphage	linear	NZ_LR135384.1||0_partial	vir	32.1	108141	GCF_900639545.1
1049	GCF_900639535.1	NZ_LR135344.1||4_partial	0.88	0	0.88	dsDNAphage	55724	5	29.7	31.1	GCF_900639535.1	True	2183873	2239596	0.88	0.547	0	31.1	0	29.7	23	16.2	dsDNAphage	linear	NZ_LR135344.1||4_partial	bac	31.1	55724	GCF_900639535.1
1050	GCF_900639535.1	NZ_LR135344.1||3_partial	0.913	0	0.913	dsDNAphage	79735	8	32.4	23.5	GCF_900639535.1	True	2665154	2744888	0.913	0.547	0	23.5	0	32.4	19.6	24.5	dsDNAphage	linear	NZ_LR135344.1||3_partial	vir	32.4	79735	GCF_900639535.1
1051	GCF_900639535.1	NZ_LR135344.1||2_partial	0.913	0	0.913	dsDNAphage	98372	11	30.9	21.3	GCF_900639535.1	True	2431673	2530044	0.913	0.547	0	21.3	0	30.9	25	22.8	dsDNAphage	linear	NZ_LR135344.1||2_partial	vir	30.9	98372	GCF_900639535.1
1052	GCF_900639535.1	NZ_LR135344.1||1_partial	0.9	0	0.9	dsDNAphage	108947	13	32	34.7	GCF_900639535.1	True	1773832	1882778	0.9	0.547	0	34.7	0	32	8.7	24.7	dsDNAphage	linear	NZ_LR135344.1||1_partial	bac	34.7	108947	GCF_900639535.1
1053	GCF_900639535.1	NZ_LR135344.1||0_partial	0.9	0	0.9	dsDNAphage	114949	8	28	31.3	GCF_900639535.1	True	823489	938437	0.9	0.547	0	31.3	0	28	16	24.7	dsDNAphage	linear	NZ_LR135344.1||0_partial	bac	31.3	114949	GCF_900639535.1
1054	GCF_900639525.1	NZ_LR135317.1||2_partial	0.947	0	0.947	dsDNAphage	66509	8	30.5	18.9	GCF_900639525.1	True	2027088	2093596	0.947	0.5	0	18.9	0	30.5	23.2	27.4	dsDNAphage	linear	NZ_LR135317.1||2_partial	vir	30.5	66509	GCF_900639525.1
1055	GCF_900639525.1	NZ_LR135317.1||1_partial	0.927	0	0.927	dsDNAphage	88119	13	30.1	24.4	GCF_900639525.1	True	2168027	2256145	0.927	0.5	0	24.4	0	30.1	21.1	24.4	dsDNAphage	linear	NZ_LR135317.1||1_partial	vir	30.1	88119	GCF_900639525.1
1056	GCF_900639525.1	NZ_LR135317.1||0_partial	0.907	0	0.907	dsDNAphage	110650	11	32.2	28.8	GCF_900639525.1	True	827415	938064	0.907	0.5	0	28.8	0	32.2	17.8	21.2	dsDNAphage	linear	NZ_LR135317.1||0_partial	vir	32.2	110650	GCF_900639525.1
1057	GCF_900639515.1	NZ_LR135324.1||2_partial	0.947	0	0.947	dsDNAphage	66509	8	30.5	17.9	GCF_900639515.1	True	2066598	2133106	0.947	0.54	0	17.9	0	30.5	23.2	28.4	dsDNAphage	linear	NZ_LR135324.1||2_partial	vir	30.5	66509	GCF_900639515.1
1058	GCF_900639515.1	NZ_LR135324.1||1_partial	0.94	0	0.94	dsDNAphage	84623	13	30.6	23.1	GCF_900639515.1	True	2209409	2294031	0.94	0.54	0	23.1	0	30.6	21.5	24.8	dsDNAphage	linear	NZ_LR135324.1||1_partial	vir	30.6	84623	GCF_900639515.1
1059	GCF_900639515.1	NZ_LR135324.1||0_partial	0.913	0	0.913	dsDNAphage	192473	22	33.2	24.2	GCF_900639515.1	True	827254	1019726	0.913	0.54	0	24.2	0	33.2	19.7	23	dsDNAphage	linear	NZ_LR135324.1||0_partial	vir	33.2	192473	GCF_900639515.1
1060	GCF_900639505.1	NZ_LR135339.1||1_partial	0.907	0	0.907	dsDNAphage	36641	5	30.9	25.5	GCF_900639505.1	True	2141287	2177927	0.907	0.42	0	25.5	0	30.9	23.6	20	dsDNAphage	linear	NZ_LR135339.1||1_partial	vir	30.9	36641	GCF_900639505.1
1061	GCF_900639505.1	NZ_LR135339.1||0_partial	0.907	0.007	0.907	dsDNAphage	114990	11	32.5	30.5	GCF_900639505.1	True	861614	976603	0.907	0.42	0	30.5	0	32.5	15.2	21.9	dsDNAphage	linear	NZ_LR135339.1||0_partial	vir	32.5	114990	GCF_900639505.1
1063	GCF_900639495.1	NZ_LR135331.1||3_partial	0.933	0	0.933	dsDNAphage	21855	1	27.5	25	GCF_900639495.1	True	3	21857	0.933	0.513	0	25	0	27.5	25	22.5	dsDNAphage	linear	NZ_LR135331.1||3_partial	vir	27.5	21855	GCF_900639495.1
1064	GCF_900639495.1	NZ_LR135331.1||2_partial	0.893	0	0.893	dsDNAphage	56820	5	33.8	27.7	GCF_900639495.1	True	2820425	2877244	0.893	0.513	0	27.7	0	33.8	20	18.5	dsDNAphage	linear	NZ_LR135331.1||2_partial	vir	33.8	56820	GCF_900639495.1
1065	GCF_900639495.1	NZ_LR135331.1||1_partial	0.92	0	0.92	dsDNAphage	101825	8	31.2	31.2	GCF_900639495.1	True	1573064	1674888	0.92	0.513	0	31.2	0	31.2	11.3	26.2	dsDNAphage	linear	NZ_LR135331.1||1_partial	bac	31.2	101825	GCF_900639495.1
1066	GCF_900639495.1	NZ_LR135331.1||0_partial	0.913	0	0.913	dsDNAphage	122356	12	31.8	26	GCF_900639495.1	True	193365	315720	0.913	0.513	0	26	0	31.8	22.7	19.5	dsDNAphage	linear	NZ_LR135331.1||0_partial	vir	31.8	122356	GCF_900639495.1
1067	GCF_900639485.1	NZ_LR135307.1||1_partial	0.9	0	0.9	dsDNAphage	88302	8	26.3	25.4	GCF_900639485.1	True	2291338	2379639	0.9	0.527	0	25.4	0	26.3	18.6	29.7	dsDNAphage	linear	NZ_LR135307.1||1_partial	unaligned	29.7	88302	GCF_900639485.1
1068	GCF_900639485.1	NZ_LR135307.1||0_partial	0.907	0	0.907	dsDNAphage	190853	19	26.7	31.5	GCF_900639485.1	True	811581	1002433	0.907	0.527	0	31.5	0	26.7	15.5	26.3	dsDNAphage	linear	NZ_LR135307.1||0_partial	bac	31.5	190853	GCF_900639485.1
1070	GCF_900639465.1	NZ_LR135297.1||3_partial	0.873	0	0.873	dsDNAphage	62168	5	26.2	29.8	GCF_900639465.1	True	2140515	2202682	0.873	0.533	0	29.8	0	26.2	27.4	16.7	dsDNAphage	linear	NZ_LR135297.1||3_partial	bac	29.8	62168	GCF_900639465.1
1071	GCF_900639465.1	NZ_LR135297.1||2_partial	0.92	0	0.92	dsDNAphage	79831	8	33	23	GCF_900639465.1	True	2584106	2663936	0.92	0.533	0	23	0	33	20	24	dsDNAphage	linear	NZ_LR135297.1||2_partial	vir	33	79831	GCF_900639465.1
1072	GCF_900639465.1	NZ_LR135297.1||1_partial	0.9	0	0.9	dsDNAphage	87920	13	36.1	26.9	GCF_900639465.1	True	1734385	1822304	0.9	0.533	0	26.9	0	36.1	9.2	27.7	dsDNAphage	linear	NZ_LR135297.1||1_partial	vir	36.1	87920	GCF_900639465.1
1073	GCF_900639465.1	NZ_LR135297.1||0_partial	0.913	0.007	0.913	dsDNAphage	112498	11	32	31.3	GCF_900639465.1	True	817409	929906	0.913	0.533	0	31.3	0	32	13.6	23.1	dsDNAphage	linear	NZ_LR135297.1||0_partial	vir	32	112498	GCF_900639465.1
1074	GCF_900639455.1	NZ_LR135293.1||1_partial	0.907	0	0.907	dsDNAphage	36641	5	30.9	25.5	GCF_900639455.1	True	1998911	2035551	0.907	0.42	0	25.5	0	30.9	23.6	20	dsDNAphage	linear	NZ_LR135293.1||1_partial	vir	30.9	36641	GCF_900639455.1
1075	GCF_900639455.1	NZ_LR135293.1||0_partial	0.913	0	0.913	dsDNAphage	82828	8	31.4	22.9	GCF_900639455.1	True	2441587	2524414	0.913	0.42	0	22.9	0	31.4	19	26.7	dsDNAphage	linear	NZ_LR135293.1||0_partial	vir	31.4	82828	GCF_900639455.1
1076	GCF_900639445.1	NZ_LR135287.1||1_partial	0.887	0	0.887	dsDNAphage	58814	5	26.2	31	GCF_900639445.1	True	2147775	2206588	0.887	0.5	0	31	0	26.2	27.4	15.5	dsDNAphage	linear	NZ_LR135287.1||1_partial	bac	31	58814	GCF_900639445.1
1077	GCF_900639445.1	NZ_LR135287.1||0_partial	0.913	0	0.913	dsDNAphage	183350	22	31.6	30.8	GCF_900639445.1	True	760675	944024	0.913	0.5	0	30.8	0	31.6	13.5	24.1	dsDNAphage	linear	NZ_LR135287.1||0_partial	vir	31.6	183350	GCF_900639445.1
1078	GCF_900639425.1	NZ_LR135254.1||1_partial	0.913	0	0.913	dsDNAphage	72767	8	27.8	22.2	GCF_900639425.1	True	1976158	2048924	0.913	0.433	0	22.2	0	27.8	21.3	28.7	dsDNAphage	linear	NZ_LR135254.1||1_partial	unaligned	28.7	72767	GCF_900639425.1
1079	GCF_900639425.1	NZ_LR135254.1||0_partial	0.9	0	0.9	dsDNAphage	125301	9	26.8	21.7	GCF_900639425.1	True	779723	905023	0.9	0.433	0	21.7	0	26.8	24.2	27.4	dsDNAphage	linear	NZ_LR135254.1||0_partial	unaligned	27.4	125301	GCF_900639425.1
1081	GCF_900639415.1	NZ_LR135243.1||2_partial	0.953	0	0.953	dsDNAphage	73852	8	34	22.3	GCF_900639415.1	True	2463799	2537650	0.953	0.48	0	22.3	0	34	19.4	24.3	dsDNAphage	linear	NZ_LR135243.1||2_partial	vir	34	73852	GCF_900639415.1
1082	GCF_900639415.1	NZ_LR135243.1||1_partial	0.86	0	0.86	dsDNAphage	82955	5	26.3	28.3	GCF_900639415.1	True	2001599	2084553	0.86	0.48	0	28.3	0	26.3	24.2	21.2	dsDNAphage	linear	NZ_LR135243.1||1_partial	bac	28.3	82955	GCF_900639415.1
1083	GCF_900639415.1	NZ_LR135243.1||0_partial	0.907	0	0.907	dsDNAphage	113564	11	29.5	29.5	GCF_900639415.1	True	823861	937424	0.907	0.48	0	29.5	0	29.5	16.8	24.2	dsDNAphage	linear	NZ_LR135243.1||0_partial	bac	29.5	113564	GCF_900639415.1
1084	GCF_900639405.1	NZ_LR135258.1||1_partial	0.92	0.007	0.92	dsDNAphage	51813	5	32.9	22.4	GCF_900639405.1	True	2048403	2100215	0.92	0.427	0	22.4	0	32.9	18.4	26.3	dsDNAphage	linear	NZ_LR135258.1||1_partial	vir	32.9	51813	GCF_900639405.1
1085	GCF_900639405.1	NZ_LR135258.1||0_partial	0.9	0	0.9	dsDNAphage	106206	11	29.1	31.9	GCF_900639405.1	True	829059	935264	0.9	0.427	0	31.9	0	29.1	14.9	24.1	dsDNAphage	linear	NZ_LR135258.1||0_partial	bac	31.9	106206	GCF_900639405.1
1086	GCF_900639395.1	NZ_LR135278.1||3_partial	0.993	0	0.993	dsDNAphage	40196	11	44.8	8.6	GCF_900639395.1	True	2879548	2919743	0.993	0.533	0	8.6	0	44.8	8.6	37.9	dsDNAphage	linear	NZ_LR135278.1||3_partial	vir	44.8	40196	GCF_900639395.1
1087	GCF_900639395.1	NZ_LR135278.1||2_partial	0.913	0	0.913	dsDNAphage	81877	8	31.4	21.9	GCF_900639395.1	True	1810120	1891996	0.913	0.533	0	21.9	0	31.4	20	26.7	dsDNAphage	linear	NZ_LR135278.1||2_partial	vir	31.4	81877	GCF_900639395.1
1088	GCF_900639395.1	NZ_LR135278.1||1_partial	0.907	0	0.907	dsDNAphage	87223	8	28.2	26.6	GCF_900639395.1	True	50523	137745	0.907	0.533	0	26.6	0	28.2	12.9	32.3	dsDNAphage	linear	NZ_LR135278.1||1_partial	unaligned	32.3	87223	GCF_900639395.1
1089	GCF_900639395.1	NZ_LR135278.1||0_partial	0.9	0	0.9	dsDNAphage	127397	10	30.7	25.2	GCF_900639395.1	True	1094160	1221556	0.9	0.533	0	25.2	0	30.7	14.7	29.4	dsDNAphage	linear	NZ_LR135278.1||0_partial	vir	30.7	127397	GCF_900639395.1
1090	GCF_900639385.1	NZ_LR135219.1||2_partial	0.86	0	0.86	dsDNAphage	84477	5	26	29	GCF_900639385.1	True	1958154	2042630	0.86	0.48	0	29	0	26	24	21	dsDNAphage	linear	NZ_LR135219.1||2_partial	bac	29	84477	GCF_900639385.1
1091	GCF_900639385.1	NZ_LR135219.1||1_partial	0.9	0	0.9	dsDNAphage	84330	8	33	22.6	GCF_900639385.1	True	2415714	2500043	0.9	0.48	0	22.6	0	33	18.9	25.5	dsDNAphage	linear	NZ_LR135219.1||1_partial	vir	33	84330	GCF_900639385.1
1092	GCF_900639385.1	NZ_LR135219.1||0_partial	0.9	0	0.9	dsDNAphage	109740	11	30.6	30.6	GCF_900639385.1	True	786855	896594	0.9	0.48	0	30.6	0	30.6	13.9	25	dsDNAphage	linear	NZ_LR135219.1||0_partial	bac	30.6	109740	GCF_900639385.1
1093	GCF_900639365.1	NZ_LR135203.1||2_partial	0.853	0	0.853	dsDNAphage	69656	5	26.2	32.1	GCF_900639365.1	True	2099591	2169246	0.853	0.513	0	32.1	0	26.2	25	16.7	dsDNAphage	linear	NZ_LR135203.1||2_partial	bac	32.1	69656	GCF_900639365.1
1094	GCF_900639365.1	NZ_LR135203.1||1_partial	0.9	0	0.9	dsDNAphage	105503	11	31.2	19.1	GCF_900639365.1	True	1804482	1909984	0.9	0.513	0	19.1	0	31.2	17.7	31.9	dsDNAphage	linear	NZ_LR135203.1||1_partial	unaligned	31.9	105503	GCF_900639365.1
1095	GCF_900639365.1	NZ_LR135203.1||0_partial	0.9	0	0.9	dsDNAphage	108283	11	30.5	30.5	GCF_900639365.1	True	855271	963553	0.9	0.513	0	30.5	0	30.5	15.6	23.4	dsDNAphage	linear	NZ_LR135203.1||0_partial	bac	30.5	108283	GCF_900639365.1
1097	GCF_900639355.1	NZ_LR135226.1||2_partial	0.887	0	0.887	dsDNAphage	58814	5	26.8	31.7	GCF_900639355.1	True	2110388	2169201	0.887	0.527	0	31.7	0	26.8	25.6	15.9	dsDNAphage	linear	NZ_LR135226.1||2_partial	bac	31.7	58814	GCF_900639355.1
1098	GCF_900639355.1	NZ_LR135226.1||1_partial	0.9	0	0.9	dsDNAphage	100832	11	31.6	19.1	GCF_900639355.1	True	1804442	1905273	0.9	0.527	0	19.1	0	31.6	16.9	32.4	dsDNAphage	linear	NZ_LR135226.1||1_partial	unaligned	32.4	100832	GCF_900639355.1
1099	GCF_900639355.1	NZ_LR135226.1||0_partial	0.913	0	0.913	dsDNAphage	107041	11	30.7	30.7	GCF_900639355.1	True	853721	960761	0.913	0.527	0	30.7	0	30.7	15	23.6	dsDNAphage	linear	NZ_LR135226.1||0_partial	bac	30.7	107041	GCF_900639355.1
1100	GCF_900639345.1	NZ_LR135197.1||1_partial	0.907	0	0.907	dsDNAphage	34228	5	24.5	24.5	GCF_900639345.1	True	702507	736734	0.907	0.44	0	24.5	0	24.5	18.9	32.1	dsDNAphage	linear	NZ_LR135197.1||1_partial	unaligned	32.1	34228	GCF_900639345.1
1101	GCF_900639345.1	NZ_LR135197.1||0_partial	0.913	0	0.913	dsDNAphage	99990	11	24.1	35.8	GCF_900639345.1	True	1871042	1971031	0.913	0.44	0	35.8	0	24.1	18.2	21.9	dsDNAphage	linear	NZ_LR135197.1||0_partial	bac	35.8	99990	GCF_900639345.1
1103	GCF_900639335.1	NZ_LR135235.1||2_partial	0.933	0	0.933	dsDNAphage	74443	8	33.3	22.5	GCF_900639335.1	True	2452766	2527208	0.933	0.527	0	22.5	0	33.3	19.6	24.5	dsDNAphage	linear	NZ_LR135235.1||2_partial	vir	33.3	74443	GCF_900639335.1
1104	GCF_900639335.1	NZ_LR135235.1||1_partial	0.9	0	0.9	dsDNAphage	115893	11	29.3	30.7	GCF_900639335.1	True	785037	900929	0.9	0.527	0	30.7	0	29.3	15.3	24.7	dsDNAphage	linear	NZ_LR135235.1||1_partial	bac	30.7	115893	GCF_900639335.1
1105	GCF_900639335.1	NZ_LR135235.1||0_partial	0.873	0	0.873	dsDNAphage	177337	13	28.4	26.5	GCF_900639335.1	True	1956074	2133410	0.873	0.527	0	26.5	0	28.4	17.7	27.4	dsDNAphage	linear	NZ_LR135235.1||0_partial	vir	28.4	177337	GCF_900639335.1
1106	GCF_900638825.1	NZ_LR135191.1||0_partial	0.907	0	0.907	dsDNAphage	132608	15	34.2	23	GCF_900638825.1	True	2264521	2397128	0.907	0.427	0	23	0	34.2	23	19.9	dsDNAphage	linear	NZ_LR135191.1||0_partial	vir	34.2	132608	GCF_900638825.1
1107	GCF_900638815.1	NZ_LR135179.1||0_partial	0.873	0	0.873	dsDNAphage	41477	3	25.9	27.6	GCF_900638815.1	True	877391	918867	0.873	0.42	0	27.6	0	25.9	17.2	29.3	dsDNAphage	linear	NZ_LR135179.1||0_partial	unaligned	29.3	41477	GCF_900638815.1
1108	GCF_900638785.1	NZ_LR135181.1||1_partial	0.893	0	0.893	dsDNAphage	64644	5	30.6	25.9	GCF_900638785.1	True	1970919	2035562	0.893	0.433	0	25.9	0	30.6	22.4	21.2	dsDNAphage	linear	NZ_LR135181.1||1_partial	vir	30.6	64644	GCF_900638785.1
1109	GCF_900638785.1	NZ_LR135181.1||0_partial	0.913	0	0.913	dsDNAphage	107185	11	30.9	27.3	GCF_900638785.1	True	800541	907725	0.913	0.433	0	27.3	0	30.9	18	23.7	dsDNAphage	linear	NZ_LR135181.1||0_partial	vir	30.9	107185	GCF_900638785.1
1110	GCF_900638775.1	NZ_LR135170.1||0_partial	0.9	0	0.9	dsDNAphage	84410	13	31.9	22.1	GCF_900638775.1	True	894805	979214	0.9	0.453	0	22.1	0	31.9	28.3	17.7	dsDNAphage	linear	NZ_LR135170.1||0_partial	vir	31.9	84410	GCF_900638775.1
1111	GCF_900638765.1	NZ_LR135169.1||0_partial	0.9	0	0.9	dsDNAphage	68994	13	36.9	15.5	GCF_900638765.1	True	989601	1058594	0.9	0.44	0	15.5	0	36.9	26.2	21.4	dsDNAphage	linear	NZ_LR135169.1||0_partial	vir	36.9	68994	GCF_900638765.1
1112	GCF_900638715.1	NZ_LR134537.1||2_partial	0.96	0.013	0.96	dsDNAphage	15104	4	23.1	15.4	GCF_900638715.1	True	2420009	2435112	0.96	0.373	0	15.4	0	23.1	0	61.5	dsDNAphage	linear	NZ_LR134537.1||2_partial	unaligned	61.5	15104	GCF_900638715.1
1113	GCF_900638715.1	NZ_LR134537.1||1_partial	0.913	0	0.913	dsDNAphage	29180	2	23.8	19	GCF_900638715.1	True	2	29181	0.913	0.373	0	19	0	23.8	14.3	42.9	dsDNAphage	linear	NZ_LR134537.1||1_partial	unaligned	42.9	29180	GCF_900638715.1
1114	GCF_900638715.1	NZ_LR134537.1||0_partial	0.973	0	0.973	dsDNAphage	28741	3	18	22	GCF_900638715.1	True	1688852	1717592	0.973	0.373	0	22	0	18	24	36	dsDNAphage	linear	NZ_LR134537.1||0_partial	unaligned	36	28741	GCF_900638715.1
1115	GCF_900638705.1	NZ_LR134538.1||1_partial	0.94	0	0.94	dsDNAphage	43910	7	20.9	20.9	GCF_900638705.1	True	1906362	1950271	0.94	0.407	0	20.9	0	20.9	11.9	46.3	dsDNAphage	linear	NZ_LR134538.1||1_partial	unaligned	46.3	43910	GCF_900638705.1
1116	GCF_900638705.1	NZ_LR134538.1||0_partial	1	0.053	1	dsDNAphage	38070	6	35.2	1.9	GCF_900638705.1	True	2490591	2528660	1	0.407	0	1.9	0	35.2	0	63	dsDNAphage	linear	NZ_LR134538.1||0_partial	unaligned	63	38070	GCF_900638705.1
1117	GCF_900638695.1	NZ_LR134536.1||4_partial	0.873	0	0.873	dsDNAphage	23242	1	20.9	30.2	GCF_900638695.1	True	1750848	1774089	0.873	0.653	0	27.9	2.3	20.9	14	34.9	dsDNAphage	linear	NZ_LR134536.1||4_partial	unaligned	34.9	23242	GCF_900638695.1
1118	GCF_900638695.1	NZ_LR134536.1||3_partial	0.92	0	0.92	dsDNAphage	68697	8	39.3	25	GCF_900638695.1	True	1614950	1683646	0.92	0.653	0	25	0	39.3	8.3	27.4	dsDNAphage	linear	NZ_LR134536.1||3_partial	vir	39.3	68697	GCF_900638695.1
1119	GCF_900638695.1	NZ_LR134536.1||2_partial	0.907	0	0.907	dsDNAphage	94259	11	37.5	19.3	GCF_900638695.1	True	1852299	1946557	0.907	0.653	0	19.3	0	37.5	21.6	21.6	dsDNAphage	linear	NZ_LR134536.1||2_partial	vir	37.5	94259	GCF_900638695.1
1120	GCF_900638695.1	NZ_LR134536.1||1_partial	0.907	0	0.907	dsDNAphage	80738	14	41.1	25.2	GCF_900638695.1	True	1003594	1084331	0.907	0.653	0	25.2	0	41.1	13.1	20.6	dsDNAphage	linear	NZ_LR134536.1||1_partial	vir	41.1	80738	GCF_900638695.1
1121	GCF_900638695.1	NZ_LR134536.1||0_partial	0.9	0	0.9	dsDNAphage	116434	19	48	15.1	GCF_900638695.1	True	2380648	2497081	0.9	0.653	0	15.1	0	48	30.3	6.6	dsDNAphage	linear	NZ_LR134536.1||0_partial	vir	48	116434	GCF_900638695.1
1122	GCF_900638685.1	NZ_LR134533.1||1_partial	0.887	0	0.887	dsDNAphage	67819	11	25.7	28.4	GCF_900638685.1	True	116703	184521	0.887	0.373	0	28.4	0	25.7	17.6	28.4	dsDNAphage	linear	NZ_LR134533.1||1_partial	bac	28.4	67819	GCF_900638685.1
1123	GCF_900638685.1	NZ_LR134533.1||0_partial	0.893	0	0.893	dsDNAphage	84067	14	34.5	26.5	GCF_900638685.1	True	469616	553682	0.893	0.373	0	26.5	0	34.5	23	15.9	dsDNAphage	linear	NZ_LR134533.1||0_partial	vir	34.5	84067	GCF_900638685.1
1124	GCF_900638675.1	NZ_LR134534.1||0_partial	0.907	0	0.907	dsDNAphage	53488	2	22	19.5	GCF_900638675.1	True	748831	802318	0.907	0.36	0	19.5	0	22	17.1	41.5	dsDNAphage	linear	NZ_LR134534.1||0_partial	unaligned	41.5	53488	GCF_900638675.1
1125	GCF_900638665.1	NZ_LR134532.1||2_partial	0.933	0	0.933	dsDNAphage	26187	7	31.8	43.2	GCF_900638665.1	True	2213856	2240042	0.933	0.413	0	43.2	0	31.8	11.4	13.6	dsDNAphage	linear	NZ_LR134532.1||2_partial	bac	43.2	26187	GCF_900638665.1
1126	GCF_900638665.1	NZ_LR134532.1||1_partial	0.92	0	0.92	dsDNAphage	53300	13	34.6	43.2	GCF_900638665.1	True	91907	145206	0.92	0.413	0	43.2	0	34.6	13.6	8.6	dsDNAphage	linear	NZ_LR134532.1||1_partial	bac	43.2	53300	GCF_900638665.1
1127	GCF_900638665.1	NZ_LR134532.1||0_partial	0.9	0	0.9	dsDNAphage	109570	4	25.2	28	GCF_900638665.1	True	575603	685172	0.9	0.413	0	27.3	0.7	25.2	15.8	30.9	dsDNAphage	linear	NZ_LR134532.1||0_partial	unaligned	30.9	109570	GCF_900638665.1
1128	GCF_900638655.1	NZ_LR134531.1||2_partial	0.913	0	0.913	dsDNAphage	54519	9	32.9	39.7	GCF_900638655.1	True	1060488	1115006	0.913	0.413	0	39.7	0	32.9	16.4	11	dsDNAphage	linear	NZ_LR134531.1||2_partial	bac	39.7	54519	GCF_900638655.1
1129	GCF_900638655.1	NZ_LR134531.1||1_partial	0.893	0	0.893	dsDNAphage	72733	12	28.6	32.5	GCF_900638655.1	True	2749850	2822582	0.893	0.413	0	32.5	0	28.6	29.9	9.1	dsDNAphage	linear	NZ_LR134531.1||1_partial	bac	32.5	72733	GCF_900638655.1
1130	GCF_900638655.1	NZ_LR134531.1||0_partial	0.907	0	0.907	dsDNAphage	112333	16	30	26.7	GCF_900638655.1	True	1324058	1436390	0.907	0.413	0	26.7	0	30	17.3	26	dsDNAphage	linear	NZ_LR134531.1||0_partial	vir	30	112333	GCF_900638655.1
1131	GCF_900638635.1	NZ_LR134529.1||6_partial	0.82	0	0.82	dsDNAphage	21209	2	15.6	26.7	GCF_900638635.1	True	319	21527	0.82	0.607	0	26.7	0	15.6	15.6	42.2	dsDNAphage	linear	NZ_LR134529.1||6_partial	unaligned	42.2	21209	GCF_900638635.1
1132	GCF_900638635.1	NZ_LR134529.1||5_partial	0.913	0	0.913	dsDNAphage	45429	4	40.4	21.2	GCF_900638635.1	True	1949555	1994983	0.913	0.607	0	21.2	0	40.4	9.6	28.8	dsDNAphage	linear	NZ_LR134529.1||5_partial	vir	40.4	45429	GCF_900638635.1
1133	GCF_900638635.1	NZ_LR134529.1||4_partial	0.907	0	0.907	dsDNAphage	52966	6	27.7	18.5	GCF_900638635.1	True	1745803	1798768	0.907	0.607	0	18.5	0	27.7	12.3	41.5	dsDNAphage	linear	NZ_LR134529.1||4_partial	unaligned	41.5	52966	GCF_900638635.1
1134	GCF_900638635.1	NZ_LR134529.1||3_partial	0.9	0	0.9	dsDNAphage	101446	11	27.2	21.6	GCF_900638635.1	True	565013	666458	0.9	0.607	0	21.6	0	27.2	21.6	29.6	dsDNAphage	linear	NZ_LR134529.1||3_partial	unaligned	29.6	101446	GCF_900638635.1
1135	GCF_900638635.1	NZ_LR134529.1||2_partial	0.893	0	0.893	dsDNAphage	108476	13	30.2	22.5	GCF_900638635.1	True	1515683	1624158	0.893	0.607	0	21.7	0.8	30.2	19.4	27.9	dsDNAphage	linear	NZ_LR134529.1||2_partial	vir	30.2	108476	GCF_900638635.1
1136	GCF_900638635.1	NZ_LR134529.1||1_partial	0.88	0	0.88	dsDNAphage	140431	6	30.2	22.8	GCF_900638635.1	True	1798765	1939195	0.88	0.607	0	22.8	0	30.2	18.1	28.9	dsDNAphage	linear	NZ_LR134529.1||1_partial	vir	30.2	140431	GCF_900638635.1
1138	GCF_900638615.1	NZ_LR134527.1||4_partial	0.86	0	0.86	dsDNAphage	48101	4	26.2	13.8	GCF_900638615.1	True	1476464	1524564	0.86	0.553	0	13.8	0	26.2	13.8	46.2	dsDNAphage	linear	NZ_LR134527.1||4_partial	unaligned	46.2	48101	GCF_900638615.1
1139	GCF_900638615.1	NZ_LR134527.1||3_partial	0.893	0	0.893	dsDNAphage	49098	1	10.9	7.8	GCF_900638615.1	True	1532079	1581176	0.893	0.553	0	7.8	0	10.9	6.2	75	dsDNAphage	linear	NZ_LR134527.1||3_partial	unaligned	75	49098	GCF_900638615.1
1140	GCF_900638615.1	NZ_LR134527.1||2_partial	0.873	0	0.873	dsDNAphage	64201	4	23.2	18.3	GCF_900638615.1	True	262473	326673	0.873	0.553	0	18.3	0	23.2	24.4	34.1	dsDNAphage	linear	NZ_LR134527.1||2_partial	unaligned	34.1	64201	GCF_900638615.1
1141	GCF_900638615.1	NZ_LR134527.1||1_partial	0.927	0	0.927	dsDNAphage	74157	5	34.8	23.6	GCF_900638615.1	True	631249	705405	0.927	0.553	0	23.6	0	34.8	16.9	24.7	dsDNAphage	linear	NZ_LR134527.1||1_partial	vir	34.8	74157	GCF_900638615.1
1142	GCF_900638615.1	NZ_LR134527.1||0_partial	0.927	0	0.927	dsDNAphage	89181	6	31.4	19	GCF_900638615.1	True	969851	1059031	0.927	0.553	0	19	0	31.4	22.9	26.7	dsDNAphage	linear	NZ_LR134527.1||0_partial	vir	31.4	89181	GCF_900638615.1
1143	GCF_900638605.1	NZ_LR134526.1||1_partial	0.907	0	0.907	dsDNAphage	62836	2	22.1	27.9	GCF_900638605.1	True	1054063	1116898	0.907	0.413	0	27.9	0	22.1	17.6	32.4	dsDNAphage	linear	NZ_LR134526.1||1_partial	unaligned	32.4	62836	GCF_900638605.1
1144	GCF_900638605.1	NZ_LR134526.1||0_partial	0.9	0	0.9	dsDNAphage	121691	11	25.3	26.6	GCF_900638605.1	True	882679	1004369	0.9	0.413	0	26.6	0	25.3	17.1	31	dsDNAphage	linear	NZ_LR134526.1||0_partial	unaligned	31	121691	GCF_900638605.1
1145	GCF_900638595.1	NZ_LR134528.1||1_partial	0.913	0	0.913	dsDNAphage	69195	13	27.8	31.9	GCF_900638595.1	True	1275090	1344284	0.913	0.427	0	30.9	1	27.8	12.4	27.8	dsDNAphage	linear	NZ_LR134528.1||1_partial	bac	30.9	69195	GCF_900638595.1
1146	GCF_900638595.1	NZ_LR134528.1||0_partial	0.913	0	0.913	dsDNAphage	69774	11	22.3	22.3	GCF_900638595.1	True	708349	778122	0.913	0.427	0	22.3	0	22.3	23.3	32	dsDNAphage	linear	NZ_LR134528.1||0_partial	unaligned	32	69774	GCF_900638595.1
1147	GCF_900638585.1	NZ_LR134523.1||0_partial	0.907	0.007	0.907	dsDNAphage	22237	3	21.2	36.4	GCF_900638585.1	True	600146	622382	0.907	0.493	0	36.4	0	21.2	24.2	18.2	dsDNAphage	linear	NZ_LR134523.1||0_partial	bac	36.4	22237	GCF_900638585.1
1148	GCF_900638575.1	NZ_LR134522.1||1_partial	0.947	0	0.947	dsDNAphage	61346	10	22.2	22.2	GCF_900638575.1	True	680862	742207	0.947	0.427	0	22.2	0	22.2	21.2	34.3	dsDNAphage	linear	NZ_LR134522.1||1_partial	unaligned	34.3	61346	GCF_900638575.1
1149	GCF_900638575.1	NZ_LR134522.1||0_partial	0.907	0	0.907	dsDNAphage	75335	12	28.3	32.3	GCF_900638575.1	True	1237564	1312898	0.907	0.427	0	31.3	1	28.3	12.1	27.3	dsDNAphage	linear	NZ_LR134522.1||0_partial	bac	31.3	75335	GCF_900638575.1
1150	GCF_900638555.1	NZ_LR134525.1||2_partial	0.86	0.007	0.86	dsDNAphage	15782	2	8.8	29.4	GCF_900638555.1	True	1824655	1840436	0.86	0.42	0	29.4	0	8.8	26.5	35.3	dsDNAphage	linear	NZ_LR134525.1||2_partial	unaligned	35.3	15782	GCF_900638555.1
1151	GCF_900638555.1	NZ_LR134525.1||1_partial	0.94	0	0.94	dsDNAphage	77077	11	26.7	24.8	GCF_900638555.1	True	326141	403217	0.94	0.42	0	23.8	1	26.7	17.1	31.4	dsDNAphage	linear	NZ_LR134525.1||1_partial	unaligned	31.4	77077	GCF_900638555.1
1152	GCF_900638555.1	NZ_LR134525.1||0_partial	0.913	0	0.913	dsDNAphage	113062	10	27.3	24.7	GCF_900638555.1	True	882566	995627	0.913	0.42	0	24.7	0	27.3	16	32	dsDNAphage	linear	NZ_LR134525.1||0_partial	unaligned	32	113062	GCF_900638555.1
1153	GCF_900638495.1	NZ_LR134520.1||1_partial	0.94	0	0.94	dsDNAphage	21161	1	38.1	26.2	GCF_900638495.1	True	72395	93555	0.94	0.44	0	26.2	0	38.1	14.3	21.4	dsDNAphage	linear	NZ_LR134520.1||1_partial	vir	38.1	21161	GCF_900638495.1
1154	GCF_900638495.1	NZ_LR134520.1||0_partial	0.893	0	0.893	dsDNAphage	101566	8	32.1	34.9	GCF_900638495.1	True	1478593	1580158	0.893	0.44	0	34.9	0	32.1	21.7	11.3	dsDNAphage	linear	NZ_LR134520.1||0_partial	bac	34.9	101566	GCF_900638495.1
1155	GCF_900638485.1	NZ_LR134518.1||0_partial	0.92	0	0.92	dsDNAphage	3634	1	5.9	23.5	GCF_900638485.1	True	186165	189798	0.92	0.28	0	23.5	0	5.9	47.1	23.5	dsDNAphage	linear	NZ_LR134518.1||0_partial	mix	47.1	3634	GCF_900638485.1
1156	GCF_900638445.1	NZ_LR134515.1||1_partial	0.907	0	0.907	dsDNAphage	68510	10	32.9	39.7	GCF_900638445.1	True	504747	573256	0.907	0.453	0	39.7	0	32.9	21.9	5.5	dsDNAphage	linear	NZ_LR134515.1||1_partial	bac	39.7	68510	GCF_900638445.1
1157	GCF_900638445.1	NZ_LR134515.1||0_partial	0.9	0	0.9	dsDNAphage	101722	11	32.2	29.8	GCF_900638445.1	True	1176125	1277846	0.9	0.453	0	29.8	0	32.2	25.6	12.4	dsDNAphage	linear	NZ_LR134515.1||0_partial	vir	32.2	101722	GCF_900638445.1
1158	GCF_900638435.1	NZ_LR134513.1||0_partial	0.927	0	0.927	dsDNAphage	24446	2	18.2	27.3	GCF_900638435.1	True	1362637	1387082	0.927	0.287	0	27.3	0	18.2	12.1	42.4	dsDNAphage	linear	NZ_LR134513.1||0_partial	unaligned	42.4	24446	GCF_900638435.1
1159	GCF_900638415.1	NZ_LR134512.1||0_partial	0.9	0	0.9	dsDNAphage	108360	8	31	25.7	GCF_900638415.1	True	582909	691268	0.9	0.42	0	25.7	0	31	21.2	22.1	dsDNAphage	linear	NZ_LR134512.1||0_partial	vir	31	108360	GCF_900638415.1
1160	GCF_900638385.1	NZ_LR134510.1||0_partial	0.92	0	0.92	dsDNAphage	72478	11	42.5	31	GCF_900638385.1	True	1254159	1326636	0.92	0.387	0	31	0	42.5	13.8	12.6	dsDNAphage	linear	NZ_LR134510.1||0_partial	vir	42.5	72478	GCF_900638385.1
1161	GCF_900638355.1	NZ_LR134509.1||0_partial	0.9	0	0.9	dsDNAphage	86145	8	36.9	18.4	GCF_900638355.1	True	883635	969779	0.9	0.36	0	18.4	0	36.9	11.7	33	dsDNAphage	linear	NZ_LR134509.1||0_partial	vir	36.9	86145	GCF_900638355.1
1162	GCF_900638315.1	NZ_LR134514.1||1_partial	0.927	0	0.927	dsDNAphage	29455	6	29.3	31.7	GCF_900638315.1	True	691395	720849	0.927	0.393	0	29.3	2.4	29.3	14.6	24.4	dsDNAphage	linear	NZ_LR134514.1||1_partial	bac	29.3	29455	GCF_900638315.1
1163	GCF_900638315.1	NZ_LR134514.1||0_partial	0.9	0	0.9	dsDNAphage	103102	5	31	27.8	GCF_900638315.1	True	2086569	2189670	0.9	0.393	0	27.8	0	31	19.8	21.4	dsDNAphage	linear	NZ_LR134514.1||0_partial	vir	31	103102	GCF_900638315.1
1164	GCF_900638305.1	NZ_LR134506.1||0_partial	0.9	0	0.9	dsDNAphage	93153	7	31.2	21.1	GCF_900638305.1	True	555188	648340	0.9	0.42	0	21.1	0	31.2	29.4	18.3	dsDNAphage	linear	NZ_LR134506.1||0_partial	vir	31.2	93153	GCF_900638305.1
1165	GCF_900638255.1	NZ_LR134504.1||0_partial	0.9	0	0.9	dsDNAphage	34704	2	19.6	10.9	GCF_900638255.1	True	2706263	2740966	0.9	0.26	0	10.9	0	19.6	28.3	41.3	dsDNAphage	linear	NZ_LR134504.1||0_partial	unaligned	41.3	34704	GCF_900638255.1
1166	GCF_900638245.1	NZ_LR134503.1||0_partial	0.9	0.007	0.9	dsDNAphage	33207	1	14.3	19	GCF_900638245.1	True	2250598	2283804	0.9	0.3	0	19	0	14.3	7.9	58.7	dsDNAphage	linear	NZ_LR134503.1||0_partial	unaligned	58.7	33207	GCF_900638245.1
1167	GCF_900638205.1	NZ_LR134499.1||0_partial	0.873	0	0.873	dsDNAphage	83538	12	32.5	32.5	GCF_900638205.1	True	809663	893200	0.873	0.387	0	32.5	0	32.5	10.5	24.6	dsDNAphage	linear	NZ_LR134499.1||0_partial	bac	32.5	83538	GCF_900638205.1
1168	GCF_900638195.1	NZ_LR134500.1||0_partial	0.913	0	0.913	dsDNAphage	44830	4	21.4	21.4	GCF_900638195.1	True	880635	925464	0.913	0.393	0	21.4	0	21.4	17.9	39.3	dsDNAphage	linear	NZ_LR134500.1||0_partial	unaligned	39.3	44830	GCF_900638195.1
1169	GCF_900638185.1	NZ_LR134498.1||3_partial	0.987	0.027	0.987	dsDNAphage	10195	2	45	10	GCF_900638185.1	True	1812639	1822833	0.987	0.427	0	10	0	45	0	45	dsDNAphage	linear	NZ_LR134498.1||3_partial	vir	45	10195	GCF_900638185.1
1170	GCF_900638185.1	NZ_LR134498.1||2_partial	0.913	0	0.913	dsDNAphage	75167	4	18.4	15.5	GCF_900638185.1	True	215178	290344	0.913	0.427	0	15.5	0	18.4	28.2	37.9	dsDNAphage	linear	NZ_LR134498.1||2_partial	unaligned	37.9	75167	GCF_900638185.1
1171	GCF_900638185.1	NZ_LR134498.1||1_partial	0.92	0	0.92	dsDNAphage	68671	14	31.4	21.9	GCF_900638185.1	True	838966	907636	0.92	0.427	0	21.9	0	31.4	26.7	20	dsDNAphage	linear	NZ_LR134498.1||1_partial	vir	31.4	68671	GCF_900638185.1
1172	GCF_900638185.1	NZ_LR134498.1||0_partial	0.887	0	0.887	dsDNAphage	96961	18	32.1	25.7	GCF_900638185.1	True	300	97260	0.887	0.427	0	25.7	0	32.1	19.3	22.9	dsDNAphage	linear	NZ_LR134498.1||0_partial	vir	32.1	96961	GCF_900638185.1
1173	GCF_900638175.1	NZ_LR134496.1||0_partial	0.893	0	0.893	dsDNAphage	58351	13	27.1	27.1	GCF_900638175.1	True	673666	732016	0.893	0.387	0	27.1	0	27.1	10.6	35.3	dsDNAphage	linear	NZ_LR134496.1||0_partial	unaligned	35.3	58351	GCF_900638175.1
1174	GCF_900638165.1	NZ_LR134497.1||0_partial	0.84	0	0.84	dsDNAphage	121342	13	26.6	33.5	GCF_900638165.1	True	1115835	1237176	0.84	0.4	0	33.5	0	26.6	20.9	19	dsDNAphage	linear	NZ_LR134497.1||0_partial	bac	33.5	121342	GCF_900638165.1
1175	GCF_900638155.1	NZ_LR134495.1||0_partial	0.96	0	0.96	dsDNAphage	68009	12	30.8	26.2	GCF_900638155.1	True	225848	293856	0.96	0.433	0	26.2	0	30.8	22.4	20.6	dsDNAphage	linear	NZ_LR134495.1||0_partial	vir	30.8	68009	GCF_900638155.1
1176	GCF_900638145.1	NZ_LR134492.1||2_partial	0.887	0	0.887	dsDNAphage	11145	1	15.4	42.3	GCF_900638145.1	True	1480279	1491423	0.887	0.32	0	42.3	0	15.4	19.2	23.1	dsDNAphage	linear	NZ_LR134492.1||2_partial	bac	42.3	11145	GCF_900638145.1
1177	GCF_900638145.1	NZ_LR134492.1||1_partial	0.933	0	0.933	dsDNAphage	37856	9	30.2	32.1	GCF_900638145.1	True	4422326	4460181	0.933	0.32	0	32.1	0	30.2	20.8	17	dsDNAphage	linear	NZ_LR134492.1||1_partial	bac	32.1	37856	GCF_900638145.1
1179	GCF_900638135.1	NZ_LR134494.1||4_partial	0.913	0	0.913	dsDNAphage	36071	2	26.4	28.3	GCF_900638135.1	True	2200581	2236651	0.913	0.407	0	28.3	0	26.4	26.4	18.9	dsDNAphage	linear	NZ_LR134494.1||4_partial	bac	28.3	36071	GCF_900638135.1
1180	GCF_900638135.1	NZ_LR134494.1||3_partial	0.9	0	0.9	dsDNAphage	61062	14	32.4	31	GCF_900638135.1	True	869135	930196	0.9	0.407	0	31	0	32.4	28.2	8.5	dsDNAphage	linear	NZ_LR134494.1||3_partial	vir	32.4	61062	GCF_900638135.1
1181	GCF_900638135.1	NZ_LR134494.1||2_partial	0.92	0	0.92	dsDNAphage	56557	5	29.6	43.7	GCF_900638135.1	True	2993602	3050158	0.92	0.407	0	42.3	1.4	29.6	19.7	7	dsDNAphage	linear	NZ_LR134494.1||2_partial	bac	42.3	56557	GCF_900638135.1
1182	GCF_900638135.1	NZ_LR134494.1||1_partial	0.9	0	0.9	dsDNAphage	74601	18	33.3	29.2	GCF_900638135.1	True	1995869	2070469	0.9	0.407	0	29.2	0	33.3	18.8	18.8	dsDNAphage	linear	NZ_LR134494.1||1_partial	vir	33.3	74601	GCF_900638135.1
1183	GCF_900638135.1	NZ_LR134494.1||0_partial	0.9	0.007	0.9	dsDNAphage	99184	20	32.1	35.7	GCF_900638135.1	True	2078197	2177380	0.9	0.407	0	35.7	0	32.1	20.5	11.6	dsDNAphage	linear	NZ_LR134494.1||0_partial	bac	35.7	99184	GCF_900638135.1
1184	GCF_900638125.1	NZ_LR134489.1||1_partial	0.9	0	0.9	dsDNAphage	106971	6	32.3	20.2	GCF_900638125.1	True	1256250	1363220	0.9	0.333	0	20.2	0	32.3	13.7	33.9	dsDNAphage	linear	NZ_LR134489.1||1_partial	unaligned	33.9	106971	GCF_900638125.1
1185	GCF_900638125.1	NZ_LR134489.1||0_partial	0.9	0	0.9	dsDNAphage	109951	6	28.7	15.9	GCF_900638125.1	True	236151	346101	0.9	0.333	0	15.9	0	28.7	12.7	42.7	dsDNAphage	linear	NZ_LR134489.1||0_partial	unaligned	42.7	109951	GCF_900638125.1
1186	GCF_900638105.1	NZ_LR134490.1||3_partial	0.88	0	0.88	dsDNAphage	16491	2	31.6	23.7	GCF_900638105.1	True	1464790	1481280	0.88	0.547	0	23.7	0	31.6	26.3	18.4	dsDNAphage	linear	NZ_LR134490.1||3_partial	vir	31.6	16491	GCF_900638105.1
1187	GCF_900638105.1	NZ_LR134490.1||2_partial	0.9	0	0.9	dsDNAphage	98880	11	31.8	23.4	GCF_900638105.1	True	949505	1048384	0.9	0.547	0	23.4	0	31.8	27.1	17.8	dsDNAphage	linear	NZ_LR134490.1||2_partial	vir	31.8	98880	GCF_900638105.1
1188	GCF_900638105.1	NZ_LR134490.1||1_partial	0.867	0	0.867	dsDNAphage	117001	19	28.1	33.1	GCF_900638105.1	True	1312184	1429184	0.867	0.547	0	33.1	0	28.1	23.7	15.1	dsDNAphage	linear	NZ_LR134490.1||1_partial	bac	33.1	117001	GCF_900638105.1
1189	GCF_900638105.1	NZ_LR134490.1||0_partial	0.913	0	0.913	dsDNAphage	150931	15	32.1	31.5	GCF_900638105.1	True	1588041	1738971	0.913	0.547	0	31.5	0	32.1	21.2	15.2	dsDNAphage	linear	NZ_LR134490.1||0_partial	vir	32.1	150931	GCF_900638105.1
1190	GCF_900638095.1	NZ_LR134488.1||1_partial	0.853	0	0.853	dsDNAphage	69603	6	21.7	28.9	GCF_900638095.1	True	2305195	2374797	0.853	0.393	0	28.9	0	21.7	31.3	18.1	dsDNAphage	linear	NZ_LR134488.1||1_partial	mix	31.3	69603	GCF_900638095.1
1191	GCF_900638095.1	NZ_LR134488.1||0_partial	0.9	0	0.9	dsDNAphage	101331	16	37.2	26.5	GCF_900638095.1	True	764708	866038	0.9	0.393	0	26.5	0	37.2	17.7	18.6	dsDNAphage	linear	NZ_LR134488.1||0_partial	vir	37.2	101331	GCF_900638095.1
1192	GCF_900638065.1	NZ_LR134485.1||4_partial	0.9	0	0.9	dsDNAphage	98225	11	35.4	31.5	GCF_900638065.1	True	2172419	2270643	0.9	0.493	0	31.5	0	35.4	15.4	17.7	dsDNAphage	linear	NZ_LR134485.1||4_partial	vir	35.4	98225	GCF_900638065.1
1193	GCF_900638065.1	NZ_LR134485.1||3_partial	0.9	0	0.9	dsDNAphage	118684	14	25.7	40.7	GCF_900638065.1	True	3583980	3702663	0.9	0.493	0	40	0.7	25.7	22.1	11.4	dsDNAphage	linear	NZ_LR134485.1||3_partial	bac	40	118684	GCF_900638065.1
1194	GCF_900638065.1	NZ_LR134485.1||2_partial	0.913	0	0.913	dsDNAphage	105472	16	30.3	47.6	GCF_900638065.1	True	1791452	1896923	0.913	0.493	0	47.6	0	30.3	11	11	dsDNAphage	linear	NZ_LR134485.1||2_partial	bac	47.6	105472	GCF_900638065.1
1195	GCF_900638065.1	NZ_LR134485.1||1_partial	0.9	0	0.9	dsDNAphage	149532	21	26.2	36.3	GCF_900638065.1	True	2980903	3130434	0.9	0.493	0	36.3	0	26.2	18.5	19	dsDNAphage	linear	NZ_LR134485.1||1_partial	bac	36.3	149532	GCF_900638065.1
1196	GCF_900638065.1	NZ_LR134485.1||0_partial	0.92	0	0.92	dsDNAphage	126982	13	24.6	43.9	GCF_900638065.1	True	1922390	2049371	0.92	0.493	0	43.9	0	24.6	13.5	18.1	dsDNAphage	linear	NZ_LR134485.1||0_partial	bac	43.9	126982	GCF_900638065.1
1197	GCF_900638035.1	NZ_LR134482.1||0_partial	0.92	0	0.92	dsDNAphage	71080	6	26.4	20.9	GCF_900638035.1	True	2611658	2682737	0.92	0.207	0	20.9	0	26.4	17.6	35.2	dsDNAphage	linear	NZ_LR134482.1||0_partial	unaligned	35.2	71080	GCF_900638035.1
1198	GCF_900638025.1	NZ_LR134481.1||1_partial	0.893	0	0.893	dsDNAphage	80568	10	29	32	GCF_900638025.1	True	1580592	1661159	0.893	0.387	0	32	0	29	15	24	dsDNAphage	linear	NZ_LR134481.1||1_partial	bac	32	80568	GCF_900638025.1
1199	GCF_900638025.1	NZ_LR134481.1||0_partial	0.92	0	0.92	dsDNAphage	76785	14	31.2	37.5	GCF_900638025.1	True	848414	925198	0.92	0.387	0	37.5	0	31.2	20.5	10.7	dsDNAphage	linear	NZ_LR134481.1||0_partial	bac	37.5	76785	GCF_900638025.1
1200	GCF_900638005.1	NZ_LR134493.1||2_partial	0.933	0	0.933	dsDNAphage	7741	1	8.7	34.8	GCF_900638005.1	True	3775039	3782779	0.933	0.233	0	34.8	0	8.7	26.1	30.4	dsDNAphage	linear	NZ_LR134493.1||2_partial	bac	34.8	7741	GCF_900638005.1
1201	GCF_900638005.1	NZ_LR134493.1||1_partial	0.933	0	0.933	dsDNAphage	34028	16	41.2	33.3	GCF_900638005.1	True	678104	712131	0.933	0.233	0	33.3	0	41.2	19.6	5.9	dsDNAphage	linear	NZ_LR134493.1||1_partial	vir	41.2	34028	GCF_900638005.1
1202	GCF_900638005.1	NZ_LR134493.1||0_partial	0.913	0	0.913	dsDNAphage	97332	6	30.1	25.7	GCF_900638005.1	True	564841	662172	0.913	0.233	0	25.7	0	30.1	25.7	18.6	dsDNAphage	linear	NZ_LR134493.1||0_partial	vir	30.1	97332	GCF_900638005.1
1203	GCF_900637995.1	NZ_LR134480.1||0_partial	0.907	0	0.907	dsDNAphage	93211	17	32.8	27	GCF_900637995.1	True	886146	979356	0.907	0.2	0	27	0	32.8	23.8	16.4	dsDNAphage	linear	NZ_LR134480.1||0_partial	vir	32.8	93211	GCF_900637995.1
1204	GCF_900637975.1	NZ_LR134477.1||0_partial	0.947	0	0.947	dsDNAphage	19351	1	20	20	GCF_900637975.1	True	3180763	3200113	0.947	0.22	0	20	0	20	5.7	54.3	dsDNAphage	linear	NZ_LR134477.1||0_partial	unaligned	54.3	19351	GCF_900637975.1
1205	GCF_900637955.1	NZ_LR134476.1||1_partial	0.94	0	0.94	dsDNAphage	74269	9	31.2	14	GCF_900637955.1	True	1693628	1767896	0.94	0.407	0	14	0	31.2	23.7	31.2	dsDNAphage	linear	NZ_LR134476.1||1_partial	vir	31.2	74269	GCF_900637955.1
1206	GCF_900637955.1	NZ_LR134476.1||0_partial	0.92	0	0.92	dsDNAphage	103643	5	27	18.3	GCF_900637955.1	True	973389	1077031	0.92	0.407	0	18.3	0	27	10.3	44.4	dsDNAphage	linear	NZ_LR134476.1||0_partial	unaligned	44.4	103643	GCF_900637955.1
1207	GCF_900637945.1	NZ_LR134475.1||1_partial	0.893	0	0.893	dsDNAphage	123513	18	31.4	30.7	GCF_900637945.1	True	3490808	3614320	0.893	0.36	0	30.7	0	31.4	28.5	9.5	dsDNAphage	linear	NZ_LR134475.1||1_partial	vir	31.4	123513	GCF_900637945.1
1208	GCF_900637945.1	NZ_LR134475.1||0_partial	0.913	0	0.913	dsDNAphage	140877	11	31.7	27.3	GCF_900637945.1	True	1693108	1833984	0.913	0.36	0	27.3	0	31.7	18	23	dsDNAphage	linear	NZ_LR134475.1||0_partial	vir	31.7	140877	GCF_900637945.1
1209	GCF_900637935.1	NZ_LR134474.1||1_partial	0.867	0	0.867	dsDNAphage	28248	2	23.3	27.9	GCF_900637935.1	True	1469920	1498167	0.867	0.407	0	27.9	0	23.3	20.9	27.9	dsDNAphage	linear	NZ_LR134474.1||1_partial	bac	27.9	28248	GCF_900637935.1
1210	GCF_900637935.1	NZ_LR134474.1||0_partial	0.887	0	0.887	dsDNAphage	33509	2	20.4	18.5	GCF_900637935.1	True	1865906	1899414	0.887	0.407	0	18.5	0	20.4	14.8	46.3	dsDNAphage	linear	NZ_LR134474.1||0_partial	unaligned	46.3	33509	GCF_900637935.1
1211	GCF_900637925.1	NZ_LR134473.1||1_partial	0.88	0.007	0.88	dsDNAphage	18255	2	30.6	19.4	GCF_900637925.1	True	1916050	1934304	0.88	0.32	0	19.4	0	30.6	22.2	27.8	dsDNAphage	linear	NZ_LR134473.1||1_partial	vir	30.6	18255	GCF_900637925.1
1212	GCF_900637925.1	NZ_LR134473.1||0_partial	0.953	0	0.953	dsDNAphage	75582	8	29.1	12.7	GCF_900637925.1	True	2589894	2665475	0.953	0.32	0	12.7	0	29.1	16.4	41.8	dsDNAphage	linear	NZ_LR134473.1||0_partial	unaligned	41.8	75582	GCF_900637925.1
1213	GCF_900637905.1	NZ_LR134472.1||0_partial	0.907	0.007	0.907	dsDNAphage	104584	10	32.9	22.4	GCF_900637905.1	True	896334	1000917	0.907	0.513	0	22.4	0	32.9	14.7	30.1	dsDNAphage	linear	NZ_LR134472.1||0_partial	vir	32.9	104584	GCF_900637905.1
1214	GCF_900637885.1	NZ_LR134471.1||0_partial	0.913	0	0.913	dsDNAphage	65108	6	26.4	20.9	GCF_900637885.1	True	769573	834680	0.913	0.393	0	20.9	0	26.4	15.4	37.4	dsDNAphage	linear	NZ_LR134471.1||0_partial	unaligned	37.4	65108	GCF_900637885.1
1215	GCF_900637875.1	NZ_LR134455.1||0_partial	0.907	0	0.907	dsDNAphage	52863	2	11.2	4.5	GCF_900637875.1	True	131079	183941	0.907	0.213	0	4.5	0	11.2	6.7	77.5	dsDNAphage	linear	NZ_LR134455.1||0_partial	unaligned	77.5	52863	GCF_900637875.1
1216	GCF_900637875.1	NZ_LR134450.1||0_partial	0.887	0	0.887	dsDNAphage	177181	1	7.8	6.3	GCF_900637875.1	True	123617	300797	0.887	0.567	0	6	0.3	7.8	3.4	82.4	dsDNAphage	linear	NZ_LR134450.1||0_partial	unaligned	82.4	177181	GCF_900637875.1
1217	GCF_900637875.1	NZ_LR134447.1||0_partial	0.913	0	0.913	dsDNAphage	30619	2	18	12	GCF_900637875.1	True	135834	166452	0.913	0.247	0	12	0	18	14	56	dsDNAphage	linear	NZ_LR134447.1||0_partial	unaligned	56	30619	GCF_900637875.1
1218	GCF_900637875.1	NZ_LR134446.1||0_partial	0.967	0	0.967	dsDNAphage	18836	1	18.9	13.5	GCF_900637875.1	True	37021	55856	0.967	0.173	0	13.5	0	18.9	21.6	45.9	dsDNAphage	linear	NZ_LR134446.1||0_partial	unaligned	45.9	18836	GCF_900637875.1
1219	GCF_900637855.1	NZ_LR134440.1||0_partial	0.887	0	0.887	dsDNAphage	74493	7	22.1	23.3	GCF_900637855.1	True	233267	307759	0.887	0.327	0	23.3	0	22.1	34.9	19.8	dsDNAphage	linear	NZ_LR134440.1||0_partial	mix	34.9	74493	GCF_900637855.1
1220	GCF_900637835.1	NZ_LR134409.1||0_partial	0.94	0	0.94	dsDNAphage	18524	1	18.9	18.9	GCF_900637835.1	True	1812783	1831306	0.94	0.173	0	18.9	0	18.9	8.1	54.1	dsDNAphage	linear	NZ_LR134409.1||0_partial	unaligned	54.1	18524	GCF_900637835.1
1221	GCF_900637815.1	NZ_LR134407.1||1_partial	0.893	0	0.893	dsDNAphage	21241	1	24.4	17.1	GCF_900637815.1	True	2202039	2223279	0.893	0.313	0	17.1	0	24.4	12.2	46.3	dsDNAphage	linear	NZ_LR134407.1||1_partial	unaligned	46.3	21241	GCF_900637815.1
1222	GCF_900637815.1	NZ_LR134407.1||0_partial	0.9	0	0.9	dsDNAphage	53158	6	25	20.6	GCF_900637815.1	True	229497	282654	0.9	0.313	0	20.6	0	25	25	29.4	dsDNAphage	linear	NZ_LR134407.1||0_partial	unaligned	29.4	53158	GCF_900637815.1
1223	GCF_900637795.1	NZ_LR134404.1||1_partial	0.907	0	0.907	dsDNAphage	75513	4	29.6	18.4	GCF_900637795.1	True	558302	633814	0.907	0.387	0	18.4	0	29.6	14.3	37.8	dsDNAphage	linear	NZ_LR134404.1||1_partial	unaligned	37.8	75513	GCF_900637795.1
1224	GCF_900637795.1	NZ_LR134404.1||0_partial	0.907	0.007	0.907	dsDNAphage	90314	5	30.4	19.6	GCF_900637795.1	True	695631	785944	0.907	0.387	0	19.6	0	30.4	8.9	41.1	dsDNAphage	linear	NZ_LR134404.1||0_partial	unaligned	41.1	90314	GCF_900637795.1
1225	GCF_900637785.1	NZ_LR134397.1||1_partial	0.873	0	0.873	dsDNAphage	40592	5	27.1	40.7	GCF_900637785.1	True	106494	147085	0.873	0.36	0	40.7	0	27.1	11.9	20.3	dsDNAphage	linear	NZ_LR134397.1||1_partial	bac	40.7	40592	GCF_900637785.1
1226	GCF_900637785.1	NZ_LR134397.1||0_partial	0.9	0.007	0.9	dsDNAphage	121575	11	40.1	24.1	GCF_900637785.1	True	1222481	1344055	0.9	0.36	0	24.1	0	40.1	20.4	15.4	dsDNAphage	linear	NZ_LR134397.1||0_partial	vir	40.1	121575	GCF_900637785.1
1227	GCF_900637775.1	NZ_LR134403.1||0_partial	0.907	0.007	0.907	dsDNAphage	120762	11	40.1	24.1	GCF_900637775.1	True	187208	307969	0.907	0.68	0	24.1	0	40.1	20.4	15.4	dsDNAphage	linear	NZ_LR134403.1||0_partial	vir	40.1	120762	GCF_900637775.1
1228	GCF_900637775.1	NZ_LR134402.1||0_partial	0.88	0	0.88	dsDNAphage	30808	5	32.7	36.7	GCF_900637775.1	True	59501	90308	0.88	0.34	0	36.7	0	32.7	8.2	22.4	dsDNAphage	linear	NZ_LR134402.1||0_partial	bac	36.7	30808	GCF_900637775.1
1229	GCF_900637765.1	NZ_LR134395.1||3_partial	0.907	0	0.907	dsDNAphage	69974	4	29	34.4	GCF_900637765.1	True	1073591	1143564	0.907	0.7	0	34.4	0	29	12.9	23.7	dsDNAphage	linear	NZ_LR134395.1||3_partial	bac	34.4	69974	GCF_900637765.1
1230	GCF_900637765.1	NZ_LR134395.1||2_partial	0.9	0	0.9	dsDNAphage	125350	18	37.6	28.5	GCF_900637765.1	True	1346053	1471402	0.9	0.7	0	28.5	0	37.6	16.4	17.6	dsDNAphage	linear	NZ_LR134395.1||2_partial	vir	37.6	125350	GCF_900637765.1
1231	GCF_900637765.1	NZ_LR134395.1||1_partial	0.9	0	0.9	dsDNAphage	149712	16	34	39.3	GCF_900637765.1	True	717071	866782	0.9	0.7	0	39.3	0	34	18.8	7.9	dsDNAphage	linear	NZ_LR134395.1||1_partial	bac	39.3	149712	GCF_900637765.1
1232	GCF_900637765.1	NZ_LR134395.1||0_partial	0.9	0	0.9	dsDNAphage	192448	33	34.4	25.8	GCF_900637765.1	True	225176	417623	0.9	0.7	0	25.8	0	34.4	20.4	19.5	dsDNAphage	linear	NZ_LR134395.1||0_partial	vir	34.4	192448	GCF_900637765.1
1233	GCF_900637755.1	NZ_LR134396.1||1_partial	0.913	0	0.913	dsDNAphage	55113	16	32.9	35.7	GCF_900637755.1	True	1887777	1942889	0.913	0.393	0	35.7	0	32.9	14.3	17.1	dsDNAphage	linear	NZ_LR134396.1||1_partial	bac	35.7	55113	GCF_900637755.1
1234	GCF_900637755.1	NZ_LR134396.1||0_partial	0.907	0	0.907	dsDNAphage	149249	11	24.2	30.6	GCF_900637755.1	True	1493211	1642459	0.907	0.393	0	30.6	0	24.2	18.3	26.9	dsDNAphage	linear	NZ_LR134396.1||0_partial	bac	30.6	149249	GCF_900637755.1
1235	GCF_900637745.1	NZ_LR134394.1||1_partial	0.853	0	0.853	dsDNAphage	22407	5	25.7	34.3	GCF_900637745.1	True	810090	832496	0.853	0.347	0	34.3	0	25.7	17.1	22.9	dsDNAphage	linear	NZ_LR134394.1||1_partial	bac	34.3	22407	GCF_900637745.1
1236	GCF_900637745.1	NZ_LR134394.1||0_partial	0.9	0	0.9	dsDNAphage	92160	11	31	22.4	GCF_900637745.1	True	1274789	1366948	0.9	0.347	0	22.4	0	31	19	27.6	dsDNAphage	linear	NZ_LR134394.1||0_partial	vir	31	92160	GCF_900637745.1
1237	GCF_900637735.1	NZ_LR134393.1||0_partial	0.873	0	0.873	dsDNAphage	81276	15	28.8	26	GCF_900637735.1	True	3203287	3284562	0.873	0.2	0	26	0	28.8	22.1	23.1	dsDNAphage	linear	NZ_LR134393.1||0_partial	vir	28.8	81276	GCF_900637735.1
1238	GCF_900637705.1	NZ_LR134390.1||1_partial	0.913	0	0.913	dsDNAphage	69768	5	20.5	18.2	GCF_900637705.1	True	1694652	1764419	0.913	0.393	0	18.2	0	20.5	6.8	54.5	dsDNAphage	linear	NZ_LR134390.1||1_partial	unaligned	54.5	69768	GCF_900637705.1
1239	GCF_900637705.1	NZ_LR134390.1||0_partial	0.9	0	0.9	dsDNAphage	116319	10	31.2	25.6	GCF_900637705.1	True	39750	156068	0.9	0.393	0	25.6	0	31.2	15	28.1	dsDNAphage	linear	NZ_LR134390.1||0_partial	vir	31.2	116319	GCF_900637705.1
1240	GCF_900637665.1	NZ_LR134386.1||2_partial	0.907	0	0.907	dsDNAphage	69290	4	23.9	19.6	GCF_900637665.1	True	4879839	4949128	0.907	0.3	0	18.5	1.1	23.9	12	44.6	dsDNAphage	linear	NZ_LR134386.1||2_partial	unaligned	44.6	69290	GCF_900637665.1
1241	GCF_900637665.1	NZ_LR134386.1||1_partial	0.907	0	0.907	dsDNAphage	81179	2	30.6	19.4	GCF_900637665.1	True	1801610	1882788	0.907	0.3	0	19.4	0	30.6	11.2	38.8	dsDNAphage	linear	NZ_LR134386.1||1_partial	unaligned	38.8	81179	GCF_900637665.1
1242	GCF_900637665.1	NZ_LR134386.1||0_partial	0.92	0	0.92	dsDNAphage	103384	7	31	17.2	GCF_900637665.1	True	5110083	5213466	0.92	0.3	0	17.2	0	31	14.5	37.2	dsDNAphage	linear	NZ_LR134386.1||0_partial	unaligned	37.2	103384	GCF_900637665.1
1243	GCF_900637655.1	NZ_LR134384.1||2_partial	0.94	0.02	0.94	dsDNAphage	80320	6	43.2	20.5	GCF_900637655.1	True	113000	193319	0.94	0.447	0	20.5	0	43.2	17	19.3	dsDNAphage	linear	NZ_LR134384.1||2_partial	vir	43.2	80320	GCF_900637655.1
1244	GCF_900637655.1	NZ_LR134384.1||1_partial	0.9	0	0.9	dsDNAphage	90476	5	32	29	GCF_900637655.1	True	76	90551	0.9	0.447	0	29	0	32	18	21	dsDNAphage	linear	NZ_LR134384.1||1_partial	vir	32	90476	GCF_900637655.1
1245	GCF_900637655.1	NZ_LR134384.1||0_partial	0.9	0	0.9	dsDNAphage	92583	6	35.5	21.8	GCF_900637655.1	True	3045335	3137917	0.9	0.447	0	21.8	0	35.5	15.5	27.3	dsDNAphage	linear	NZ_LR134384.1||0_partial	vir	35.5	92583	GCF_900637655.1
1246	GCF_900637615.1	NZ_LR134382.1||4_partial	0.907	0.007	0.907	dsDNAphage	15470	1	20.6	32.4	GCF_900637615.1	True	427601	443070	0.907	0.34	0	32.4	0	20.6	14.7	32.4	dsDNAphage	linear	NZ_LR134382.1||4_partial	bac	32.4	15470	GCF_900637615.1
1247	GCF_900637615.1	NZ_LR134382.1||3_partial	0.913	0	0.913	dsDNAphage	19914	2	19	23.8	GCF_900637615.1	True	2816861	2836774	0.913	0.34	0	23.8	0	19	16.7	40.5	dsDNAphage	linear	NZ_LR134382.1||3_partial	unaligned	40.5	19914	GCF_900637615.1
1248	GCF_900637615.1	NZ_LR134382.1||2_partial	0.853	0.007	0.853	dsDNAphage	36748	8	34.7	24.5	GCF_900637615.1	True	2056860	2093607	0.853	0.34	0	24.5	0	34.7	28.6	12.2	dsDNAphage	linear	NZ_LR134382.1||2_partial	vir	34.7	36748	GCF_900637615.1
1249	GCF_900637615.1	NZ_LR134382.1||1_partial	0.913	0.007	0.913	dsDNAphage	63119	13	28.6	40.8	GCF_900637615.1	True	2238564	2301682	0.913	0.34	0	40.8	0	28.6	10.2	20.4	dsDNAphage	linear	NZ_LR134382.1||1_partial	bac	40.8	63119	GCF_900637615.1
1250	GCF_900637615.1	NZ_LR134382.1||0_partial	0.927	0.007	0.927	dsDNAphage	73870	16	41.5	21.7	GCF_900637615.1	True	1	73870	0.927	0.34	0	21.7	0	41.5	15.1	21.7	dsDNAphage	linear	NZ_LR134382.1||0_partial	vir	41.5	73870	GCF_900637615.1
1251	GCF_900637605.1	NZ_LR134381.1||0_partial	0.94	0	0.94	dsDNAphage	52136	4	26.5	23.5	GCF_900637605.1	True	349662	401797	0.94	0.307	0	23.5	0	26.5	26.5	23.5	dsDNAphage	linear	NZ_LR134381.1||0_partial	vir	26.5	52136	GCF_900637605.1
1252	GCF_900637575.1	NZ_LR134379.1||2_partial	0.84	0	0.84	dsDNAphage	24151	4	25.7	25.7	GCF_900637575.1	True	826210	850360	0.84	0.353	0	25.7	0	25.7	20	28.6	dsDNAphage	linear	NZ_LR134379.1||2_partial	unaligned	28.6	24151	GCF_900637575.1
1253	GCF_900637575.1	NZ_LR134379.1||1_partial	0.887	0	0.887	dsDNAphage	33103	3	22	29.3	GCF_900637575.1	True	1476820	1509922	0.887	0.353	0	29.3	0	22	17.1	31.7	dsDNAphage	linear	NZ_LR134379.1||1_partial	unaligned	31.7	33103	GCF_900637575.1
1254	GCF_900637575.1	NZ_LR134379.1||0_partial	0.927	0	0.927	dsDNAphage	71477	9	28.4	14.7	GCF_900637575.1	True	1644264	1715740	0.927	0.353	0	14.7	0	28.4	26.5	30.4	dsDNAphage	linear	NZ_LR134379.1||0_partial	unaligned	30.4	71477	GCF_900637575.1
1255	GCF_900637565.1	NZ_LR134377.1||1_partial	0.893	0	0.893	dsDNAphage	21241	1	24.4	17.1	GCF_900637565.1	True	1154334	1175574	0.893	0.32	0	17.1	0	24.4	12.2	46.3	dsDNAphage	linear	NZ_LR134377.1||1_partial	unaligned	46.3	21241	GCF_900637565.1
1256	GCF_900637565.1	NZ_LR134377.1||0_partial	0.9	0	0.9	dsDNAphage	59386	5	22.9	21.4	GCF_900637565.1	True	1564330	1623715	0.9	0.32	0	21.4	0	22.9	28.6	27.1	dsDNAphage	linear	NZ_LR134377.1||0_partial	mix	28.6	59386	GCF_900637565.1
1257	GCF_900637545.1	NZ_LR134376.1||0_partial	0.927	0	0.927	dsDNAphage	139778	34	42	25.3	GCF_900637545.1	True	2827215	2966992	0.927	0.273	0	25.3	0	42	13.2	19.5	dsDNAphage	linear	NZ_LR134376.1||0_partial	vir	42	139778	GCF_900637545.1
1258	GCF_900637515.1	NZ_LR134375.1||1_partial	0.9	0	0.9	dsDNAphage	109129	11	30.2	23.3	GCF_900637515.1	True	951112	1060240	0.9	0.373	0	23.3	0	30.2	18.1	28.4	dsDNAphage	linear	NZ_LR134375.1||1_partial	vir	30.2	109129	GCF_900637515.1
1259	GCF_900637515.1	NZ_LR134375.1||0_partial	0.9	0	0.9	dsDNAphage	106969	11	34.4	28.1	GCF_900637515.1	True	589662	696630	0.9	0.373	0	28.1	0	34.4	22.7	14.8	dsDNAphage	linear	NZ_LR134375.1||0_partial	vir	34.4	106969	GCF_900637515.1
1260	GCF_900637475.1	NZ_LR134373.1||2_partial	0.86	0	0.86	dsDNAphage	74894	7	24.4	48.7	GCF_900637475.1	True	2987775	3062668	0.86	0.447	0	48.7	0	24.4	16.7	10.3	dsDNAphage	linear	NZ_LR134373.1||2_partial	bac	48.7	74894	GCF_900637475.1
1261	GCF_900637475.1	NZ_LR134373.1||1_partial	0.9	0	0.9	dsDNAphage	95884	11	30.1	43.7	GCF_900637475.1	True	3538700	3634583	0.9	0.447	0	43.7	0	30.1	21.4	4.9	dsDNAphage	linear	NZ_LR134373.1||1_partial	bac	43.7	95884	GCF_900637475.1
1262	GCF_900637475.1	NZ_LR134373.1||0_partial	0.907	0	0.907	dsDNAphage	144330	22	28.7	39.3	GCF_900637475.1	True	2422387	2566716	0.907	0.447	0	39.3	0	28.7	12.4	19.7	dsDNAphage	linear	NZ_LR134373.1||0_partial	bac	39.3	144330	GCF_900637475.1
1263	GCF_900637395.1	NZ_LR134372.1||0_partial	0.953	0	0.953	dsDNAphage	70952	6	21.3	16	GCF_900637395.1	True	359488	430439	0.953	0.393	0	16	0	21.3	22.7	40	dsDNAphage	linear	NZ_LR134372.1||0_partial	unaligned	40	70952	GCF_900637395.1
1264	GCF_900637335.1	NZ_LR134369.1||0_partial	0.9	0	0.9	dsDNAphage	39372	1	22.6	7.5	GCF_900637335.1	True	1188924	1228295	0.9	0.347	0	7.5	0	22.6	3.8	66	dsDNAphage	linear	NZ_LR134369.1||0_partial	unaligned	66	39372	GCF_900637335.1
1265	GCF_900637315.1	NZ_LR134364.1||1_partial	0.933	0	0.933	dsDNAphage	61509	12	29.3	33.3	GCF_900637315.1	True	462800	524308	0.933	0.46	0	33.3	0	29.3	24.2	13.1	dsDNAphage	linear	NZ_LR134364.1||1_partial	bac	33.3	61509	GCF_900637315.1
1266	GCF_900637315.1	NZ_LR134364.1||0_partial	0.907	0	0.907	dsDNAphage	95950	14	32.5	35.8	GCF_900637315.1	True	621798	717747	0.907	0.46	0	35.8	0	32.5	16.3	15.4	dsDNAphage	linear	NZ_LR134364.1||0_partial	bac	35.8	95950	GCF_900637315.1
1267	GCF_900637305.1	NZ_LR134365.1||2_partial	0.9	0	0.9	dsDNAphage	65396	9	26.7	24.4	GCF_900637305.1	True	2175806	2241201	0.9	0.38	0	24.4	0	26.7	22.1	26.7	dsDNAphage	linear	NZ_LR134365.1||2_partial	vir	26.7	65396	GCF_900637305.1
1268	GCF_900637305.1	NZ_LR134365.1||1_partial	0.9	0	0.9	dsDNAphage	85548	14	30.2	28.1	GCF_900637305.1	True	1682778	1768325	0.9	0.38	0	28.1	0	30.2	18.8	22.9	dsDNAphage	linear	NZ_LR134365.1||1_partial	vir	30.2	85548	GCF_900637305.1
1269	GCF_900637305.1	NZ_LR134365.1||0_partial	0.9	0	0.9	dsDNAphage	88377	16	29.1	37.3	GCF_900637305.1	True	1035116	1123492	0.9	0.38	0	37.3	0	29.1	6.4	27.3	dsDNAphage	linear	NZ_LR134365.1||0_partial	bac	37.3	88377	GCF_900637305.1
1270	GCF_900637265.1	NZ_LR134361.1||1_partial	0.927	0.007	0.927	dsDNAphage	13618	1	15.6	18.8	GCF_900637265.1	True	2492141	2505758	0.927	0.227	0	18.8	0	15.6	18.8	46.9	dsDNAphage	linear	NZ_LR134361.1||1_partial	unaligned	46.9	13618	GCF_900637265.1
1271	GCF_900637265.1	NZ_LR134361.1||0_partial	0.927	0	0.927	dsDNAphage	69128	18	39.3	29.8	GCF_900637265.1	True	5719450	5788577	0.927	0.227	0	29.8	0	39.3	13.1	17.9	dsDNAphage	linear	NZ_LR134361.1||0_partial	vir	39.3	69128	GCF_900637265.1
1272	GCF_900637245.1	NZ_LR134358.1||1_partial	0.913	0	0.913	dsDNAphage	46367	3	25	23.5	GCF_900637245.1	True	436339	482705	0.913	0.44	0	23.5	0	25	10.3	41.2	dsDNAphage	linear	NZ_LR134358.1||1_partial	unaligned	41.2	46367	GCF_900637245.1
1273	GCF_900637245.1	NZ_LR134358.1||0_partial	0.913	0.007	0.913	dsDNAphage	78406	7	31.1	21.7	GCF_900637245.1	True	1002813	1081218	0.913	0.44	0	21.7	0	31.1	17.9	29.2	dsDNAphage	linear	NZ_LR134358.1||0_partial	vir	31.1	78406	GCF_900637245.1
1274	GCF_900637235.1	NZ_LR134360.1||1_partial	0.913	0	0.913	dsDNAphage	74851	22	38.5	21.1	GCF_900637235.1	True	1952301	2027151	0.913	0.42	0	21.1	0	38.5	27.5	12.8	dsDNAphage	linear	NZ_LR134360.1||1_partial	vir	38.5	74851	GCF_900637235.1
1275	GCF_900637235.1	NZ_LR134360.1||0_partial	0.9	0	0.9	dsDNAphage	145944	14	32.1	28.8	GCF_900637235.1	True	1797633	1943576	0.9	0.42	0	28.3	0.5	32.1	23	16	dsDNAphage	linear	NZ_LR134360.1||0_partial	vir	32.1	145944	GCF_900637235.1
1276	GCF_900637225.1	NZ_LR134357.1||1_partial	0.94	0.007	0.94	dsDNAphage	25296	1	26.7	24.4	GCF_900637225.1	True	1827660	1852955	0.94	0.38	0	24.4	0	26.7	13.3	35.6	dsDNAphage	linear	NZ_LR134357.1||1_partial	unaligned	35.6	25296	GCF_900637225.1
1277	GCF_900637225.1	NZ_LR134357.1||0_partial	0.9	0	0.9	dsDNAphage	89970	7	34.9	16.5	GCF_900637225.1	True	508288	598257	0.9	0.38	0	16.5	0	34.9	11.9	36.7	dsDNAphage	linear	NZ_LR134357.1||0_partial	unaligned	36.7	89970	GCF_900637225.1
1278	GCF_900637215.1	NZ_LR134354.1||2_partial	0.927	0	0.927	dsDNAphage	74501	5	25.3	14.7	GCF_900637215.1	True	1276738	1351238	0.927	0.46	0	14.7	0	25.3	20	40	dsDNAphage	linear	NZ_LR134354.1||2_partial	unaligned	40	74501	GCF_900637215.1
1279	GCF_900637215.1	NZ_LR134354.1||1_partial	0.9	0	0.9	dsDNAphage	93614	6	22.3	19.8	GCF_900637215.1	True	1955346	2048959	0.9	0.46	0	19.8	0	22.3	21.5	36.4	dsDNAphage	linear	NZ_LR134354.1||1_partial	unaligned	36.4	93614	GCF_900637215.1
1280	GCF_900637215.1	NZ_LR134354.1||0_partial	0.913	0	0.913	dsDNAphage	120766	7	22.7	19.6	GCF_900637215.1	True	1659469	1780234	0.913	0.46	0	19.6	0	22.7	16	41.7	dsDNAphage	linear	NZ_LR134354.1||0_partial	unaligned	41.7	120766	GCF_900637215.1
1281	GCF_900637205.1	NZ_LR134355.1||0_partial	0.887	0	0.887	dsDNAphage	17223	2	13.9	22.2	GCF_900637205.1	True	2958428	2975650	0.887	0.16	0	22.2	0	13.9	16.7	47.2	dsDNAphage	linear	NZ_LR134355.1||0_partial	unaligned	47.2	17223	GCF_900637205.1
1282	GCF_900637185.1	NZ_LR134352.1||0_partial	0.973	0	0.973	dsDNAphage	38502	10	28.6	19.6	GCF_900637185.1	True	454072	492573	0.973	0.167	0	19.6	0	28.6	14.3	37.5	dsDNAphage	linear	NZ_LR134352.1||0_partial	unaligned	37.5	38502	GCF_900637185.1
1283	GCF_900637175.1	NZ_LR134349.1||1_partial	0.907	0	0.907	dsDNAphage	37121	5	22.8	22.8	GCF_900637175.1	True	681742	718862	0.907	0.387	0	22.8	0	22.8	17.5	36.8	dsDNAphage	linear	NZ_LR134349.1||1_partial	unaligned	36.8	37121	GCF_900637175.1
1284	GCF_900637175.1	NZ_LR134349.1||0_partial	0.907	0	0.907	dsDNAphage	73218	6	34.1	28	GCF_900637175.1	True	1625614	1698831	0.907	0.387	0	28	0	34.1	17.1	20.7	dsDNAphage	linear	NZ_LR134349.1||0_partial	vir	34.1	73218	GCF_900637175.1
1285	GCF_900637165.1	NZ_LR134350.1||1_partial	0.907	0.033	0.907	dsDNAphage	9158	1	14.3	0	GCF_900637165.1	True	1852040	1861197	0.907	0.307	0	0	0	14.3	9.5	76.2	dsDNAphage	linear	NZ_LR134350.1||1_partial	unaligned	76.2	9158	GCF_900637165.1
1286	GCF_900637165.1	NZ_LR134350.1||0_partial	0.9	0	0.9	dsDNAphage	77225	6	24.8	15.6	GCF_900637165.1	True	1516873	1594097	0.9	0.307	0	15.6	0	24.8	17.4	42.2	dsDNAphage	linear	NZ_LR134350.1||0_partial	unaligned	42.2	77225	GCF_900637165.1
1287	GCF_900637155.1	NZ_LR134351.1||4_partial	0.827	0	0.827	dsDNAphage	19886	1	18.6	16.3	GCF_900637155.1	True	1036859	1056744	0.827	0.647	0	16.3	0	18.6	25.6	39.5	dsDNAphage	linear	NZ_LR134351.1||4_partial	unaligned	39.5	19886	GCF_900637155.1
1288	GCF_900637155.1	NZ_LR134351.1||3_partial	0.913	0	0.913	dsDNAphage	29434	7	32.6	32.6	GCF_900637155.1	True	2	29435	0.913	0.647	0	32.6	0	32.6	21.7	13	dsDNAphage	linear	NZ_LR134351.1||3_partial	bac	32.6	29434	GCF_900637155.1
1289	GCF_900637155.1	NZ_LR134351.1||2_partial	0.873	0	0.873	dsDNAphage	26440	1	28	20	GCF_900637155.1	True	59859	86298	0.873	0.647	0	20	0	28	18	34	dsDNAphage	linear	NZ_LR134351.1||2_partial	unaligned	34	26440	GCF_900637155.1
1290	GCF_900637155.1	NZ_LR134351.1||1_partial	0.9	0	0.9	dsDNAphage	110561	12	43.8	21.2	GCF_900637155.1	True	1258743	1369303	0.9	0.647	0	21.2	0	43.8	26	8.9	dsDNAphage	linear	NZ_LR134351.1||1_partial	vir	43.8	110561	GCF_900637155.1
1292	GCF_900637145.1	NZ_LR134348.1||0_partial	0.9	0	0.9	dsDNAphage	75266	8	20.4	16.5	GCF_900637145.1	True	1472088	1547353	0.9	0.327	0	16.5	0	20.4	19.4	43.7	dsDNAphage	linear	NZ_LR134348.1||0_partial	unaligned	43.7	75266	GCF_900637145.1
1293	GCF_900637095.1	NZ_LR134344.1||0_partial	0.9	0	0.9	dsDNAphage	95261	6	29.5	15.6	GCF_900637095.1	True	1556457	1651717	0.9	0.34	0	15.6	0	29.5	17.2	37.7	dsDNAphage	linear	NZ_LR134344.1||0_partial	unaligned	37.7	95261	GCF_900637095.1
1294	GCF_900637055.1	NZ_LR134338.1||9_partial	0.86	0	0.86	dsDNAphage	55549	5	27.3	25.5	GCF_900637055.1	True	5534202	5589750	0.86	0.507	0	25.5	0	27.3	16.4	30.9	dsDNAphage	linear	NZ_LR134338.1||9_partial	unaligned	30.9	55549	GCF_900637055.1
1295	GCF_900637055.1	NZ_LR134338.1||8_partial	0.907	0	0.907	dsDNAphage	43664	3	27	17.5	GCF_900637055.1	True	648542	692205	0.907	0.507	0	17.5	0	27	17.5	38.1	dsDNAphage	linear	NZ_LR134338.1||8_partial	unaligned	38.1	43664	GCF_900637055.1
1296	GCF_900637055.1	NZ_LR134338.1||7_partial	0.913	0	0.913	dsDNAphage	49004	6	14.7	17.3	GCF_900637055.1	True	5056511	5105514	0.913	0.507	0	17.3	0	14.7	14.7	53.3	dsDNAphage	linear	NZ_LR134338.1||7_partial	unaligned	53.3	49004	GCF_900637055.1
1297	GCF_900637055.1	NZ_LR134338.1||6_partial	0.92	0	0.92	dsDNAphage	94842	9	34	24.5	GCF_900637055.1	True	5994875	6089716	0.92	0.507	0	24.5	0	34	17	24.5	dsDNAphage	linear	NZ_LR134338.1||6_partial	vir	34	94842	GCF_900637055.1
1298	GCF_900637055.1	NZ_LR134338.1||5_partial	0.947	0	0.947	dsDNAphage	71914	10	29.6	22.4	GCF_900637055.1	True	6652733	6724646	0.947	0.507	0	22.4	0	29.6	9.2	38.8	dsDNAphage	linear	NZ_LR134338.1||5_partial	unaligned	38.8	71914	GCF_900637055.1
1299	GCF_900637055.1	NZ_LR134338.1||4_partial	0.893	0	0.893	dsDNAphage	85156	4	25.2	27.1	GCF_900637055.1	True	441634	526789	0.893	0.507	0	27.1	0	25.2	17.8	29.9	dsDNAphage	linear	NZ_LR134338.1||4_partial	unaligned	29.9	85156	GCF_900637055.1
1300	GCF_900637055.1	NZ_LR134338.1||3_partial	0.913	0	0.913	dsDNAphage	100476	10	35.2	28.1	GCF_900637055.1	True	4051689	4152164	0.913	0.507	0	28.1	0	35.2	19.5	17.2	dsDNAphage	linear	NZ_LR134338.1||3_partial	vir	35.2	100476	GCF_900637055.1
1301	GCF_900637055.1	NZ_LR134338.1||2_partial	0.913	0	0.913	dsDNAphage	110391	10	31.2	22.9	GCF_900637055.1	True	924054	1034444	0.913	0.507	0	22.9	0	31.2	20.1	25.7	dsDNAphage	linear	NZ_LR134338.1||2_partial	vir	31.2	110391	GCF_900637055.1
1302	GCF_900637055.1	NZ_LR134338.1||1_partial	0.927	0	0.927	dsDNAphage	122836	10	31.9	26.9	GCF_900637055.1	True	1241364	1364199	0.927	0.507	0	26.9	0	31.9	18.1	23.1	dsDNAphage	linear	NZ_LR134338.1||1_partial	vir	31.9	122836	GCF_900637055.1
1303	GCF_900637055.1	NZ_LR134338.1||11_partial	0.967	0	0.967	dsDNAphage	10339	1	25	25	GCF_900637055.1	True	4870385	4880723	0.967	0.507	0	25	0	25	10.7	39.3	dsDNAphage	linear	NZ_LR134338.1||11_partial	unaligned	39.3	10339	GCF_900637055.1
1304	GCF_900637055.1	NZ_LR134338.1||10_partial	0.853	0	0.853	dsDNAphage	33635	5	27	27	GCF_900637055.1	True	1741086	1774720	0.853	0.507	0	27	0	27	29.7	16.2	dsDNAphage	linear	NZ_LR134338.1||10_partial	mix	29.7	33635	GCF_900637055.1
1305	GCF_900637055.1	NZ_LR134338.1||0_partial	0.907	0	0.907	dsDNAphage	128066	11	29.2	26.7	GCF_900637055.1	True	277396	405461	0.907	0.507	0	26.7	0	29.2	21.7	22.4	dsDNAphage	linear	NZ_LR134338.1||0_partial	vir	29.2	128066	GCF_900637055.1
1306	GCF_900637045.1	NZ_LR134342.1||2_partial	0.9	0	0.9	dsDNAphage	22432	5	42.1	21.1	GCF_900637045.1	True	6340964	6363395	0.9	0.233	0	21.1	0	42.1	15.8	21.1	dsDNAphage	linear	NZ_LR134342.1||2_partial	vir	42.1	22432	GCF_900637045.1
1307	GCF_900637045.1	NZ_LR134342.1||1_partial	0.833	0	0.833	dsDNAphage	30187	6	25.5	36.2	GCF_900637045.1	True	3640076	3670262	0.833	0.233	0	36.2	0	25.5	27.7	10.6	dsDNAphage	linear	NZ_LR134342.1||1_partial	bac	36.2	30187	GCF_900637045.1
1309	GCF_900637025.1	NZ_LR134336.1||1_partial	1	0.913	1	dsDNAphage	2711	1	46.7	6.7	GCF_900637025.1	True	308329	311039	0.913	0	0	6.7	0	46.7	26.7	20	ssDNA	linear	NZ_LR134336.1||1_partial	vir	46.7	2711	GCF_900637025.1
1310	GCF_900637025.1	NZ_LR134336.1||0_partial	0.78	0.993	0.993	ssDNA	3527	1	25	37.5	GCF_900637025.1	False	316677	320203	0.993	0	0	37.5	0	25	6.2	31.2	ssDNA	linear	NZ_LR134336.1||0_partial	bac	37.5	3527	GCF_900637025.1
1311	GCF_900637015.1	NZ_LR134340.1||2_partial	0.893	0	0.893	dsDNAphage	126894	13	25.2	43.9	GCF_900637015.1	True	2284182	2411075	0.893	0.46	0	43.9	0	25.2	20.1	10.8	dsDNAphage	linear	NZ_LR134340.1||2_partial	bac	43.9	126894	GCF_900637015.1
1312	GCF_900637015.1	NZ_LR134340.1||1_partial	0.9	0	0.9	dsDNAphage	131316	18	32.1	44.2	GCF_900637015.1	True	1829278	1960593	0.9	0.46	0	44.2	0	32.1	17	6.7	dsDNAphage	linear	NZ_LR134340.1||1_partial	bac	44.2	131316	GCF_900637015.1
1313	GCF_900637015.1	NZ_LR134340.1||0_partial	0.9	0	0.9	dsDNAphage	192606	6	27.8	43.9	GCF_900637015.1	True	2996472	3189077	0.9	0.46	0	43.9	0	27.8	23.4	4.9	dsDNAphage	linear	NZ_LR134340.1||0_partial	bac	43.9	192606	GCF_900637015.1
1314	GCF_900637005.1	NZ_LR134335.1||4_partial	0.92	0	0.92	dsDNAphage	18743	9	50	18.2	GCF_900637005.1	True	4541342	4560084	0.92	0.44	0	18.2	0	50	13.6	18.2	dsDNAphage	linear	NZ_LR134335.1||4_partial	vir	50	18743	GCF_900637005.1
1315	GCF_900637005.1	NZ_LR134335.1||3_partial	0.827	0	0.827	dsDNAphage	24392	3	17.9	41	GCF_900637005.1	True	636917	661308	0.827	0.44	0	41	0	17.9	28.2	12.8	dsDNAphage	linear	NZ_LR134335.1||3_partial	bac	41	24392	GCF_900637005.1
1316	GCF_900637005.1	NZ_LR134335.1||2_partial	0.913	0	0.913	dsDNAphage	41496	9	30.9	34.5	GCF_900637005.1	True	2464110	2505605	0.913	0.44	0	34.5	0	30.9	23.6	10.9	dsDNAphage	linear	NZ_LR134335.1||2_partial	bac	34.5	41496	GCF_900637005.1
1317	GCF_900637005.1	NZ_LR134335.1||1_partial	0.9	0	0.9	dsDNAphage	97539	20	31.8	39.1	GCF_900637005.1	True	1880649	1978187	0.9	0.44	0	39.1	0	31.8	16.4	12.7	dsDNAphage	linear	NZ_LR134335.1||1_partial	bac	39.1	97539	GCF_900637005.1
1318	GCF_900637005.1	NZ_LR134335.1||0_partial	0.913	0	0.913	dsDNAphage	122390	17	26.9	41	GCF_900637005.1	True	359	122748	0.913	0.44	0	41	0	26.9	17.3	14.7	dsDNAphage	linear	NZ_LR134335.1||0_partial	bac	41	122390	GCF_900637005.1
1319	GCF_900636995.1	NZ_LR134334.1||3_partial	0.873	0	0.873	dsDNAphage	25408	4	17.6	41.2	GCF_900636995.1	True	1149100	1174507	0.873	0.193	0	41.2	0	17.6	14.7	26.5	dsDNAphage	linear	NZ_LR134334.1||3_partial	bac	41.2	25408	GCF_900636995.1
1320	GCF_900636995.1	NZ_LR134334.1||2_partial	0.92	0	0.92	dsDNAphage	69487	14	29.1	34.9	GCF_900636995.1	True	5761489	5830975	0.92	0.193	0	34.9	0	29.1	14	22.1	dsDNAphage	linear	NZ_LR134334.1||2_partial	bac	34.9	69487	GCF_900636995.1
1321	GCF_900636995.1	NZ_LR134334.1||1_partial	0.9	0	0.9	dsDNAphage	67818	14	26.1	26.1	GCF_900636995.1	True	7062287	7130104	0.9	0.193	0	26.1	0	26.1	18.2	29.5	dsDNAphage	linear	NZ_LR134334.1||1_partial	unaligned	29.5	67818	GCF_900636995.1
1322	GCF_900636995.1	NZ_LR134334.1||0_partial	0.9	0	0.9	dsDNAphage	74439	23	36.8	27.4	GCF_900636995.1	True	5514505	5588943	0.9	0.193	0	27.4	0	36.8	18.9	16.8	dsDNAphage	linear	NZ_LR134334.1||0_partial	vir	36.8	74439	GCF_900636995.1
1323	GCF_900636985.1	NZ_LR134333.1||0_partial	0.9	0.007	0.9	dsDNAphage	130390	14	31	37.9	GCF_900636985.1	True	2689760	2820149	0.9	0.307	0	37.9	0	31	17.9	13.1	dsDNAphage	circular	NZ_LR134333.1||0_partial	bac	37.9	130390	GCF_900636985.1
1324	GCF_900636975.1	NZ_LR134330.1||3_partial	0.853	0	0.853	dsDNAphage	24218	1	23.5	20.6	GCF_900636975.1	True	4388051	4412268	0.853	0.32	0	20.6	0	23.5	8.8	47.1	dsDNAphage	linear	NZ_LR134330.1||3_partial	unaligned	47.1	24218	GCF_900636975.1
1325	GCF_900636975.1	NZ_LR134330.1||2_partial	0.913	0	0.913	dsDNAphage	46354	14	34.8	30.4	GCF_900636975.1	True	2532894	2579247	0.913	0.32	0	30.4	0	34.8	27.5	7.2	dsDNAphage	linear	NZ_LR134330.1||2_partial	vir	34.8	46354	GCF_900636975.1
1326	GCF_900636975.1	NZ_LR134330.1||1_partial	0.913	0	0.913	dsDNAphage	59131	7	25.9	29.6	GCF_900636975.1	True	143596	202726	0.913	0.32	0	29.6	0	25.9	8.6	35.8	dsDNAphage	linear	NZ_LR134330.1||1_partial	unaligned	35.8	59131	GCF_900636975.1
1328	GCF_900636965.1	NZ_LR134331.1||1_partial	0.94	0	0.94	dsDNAphage	38533	4	25.4	25.4	GCF_900636965.1	True	1048243	1086775	0.94	0.46	0	25.4	0	25.4	20.3	28.8	dsDNAphage	linear	NZ_LR134331.1||1_partial	unaligned	28.8	38533	GCF_900636965.1
1329	GCF_900636965.1	NZ_LR134331.1||0_partial	0.9	0	0.9	dsDNAphage	138361	13	34	25.5	GCF_900636965.1	True	835694	974054	0.9	0.46	0	25.5	0	34	24.8	15.7	dsDNAphage	linear	NZ_LR134331.1||0_partial	vir	34	138361	GCF_900636965.1
1330	GCF_900636915.1	NZ_LR134327.1||3_partial	1	0.047	1	dsDNAphage	14861	5	55.6	0	GCF_900636915.1	True	2322293	2337153	1	0.473	0	0	0	55.6	11.1	33.3	dsDNAphage	linear	NZ_LR134327.1||3_partial	vir	55.6	14861	GCF_900636915.1
1331	GCF_900636915.1	NZ_LR134327.1||2_partial	0.907	0	0.907	dsDNAphage	41916	2	24	42	GCF_900636915.1	True	1065136	1107051	0.907	0.473	0	42	0	24	30	4	dsDNAphage	linear	NZ_LR134327.1||2_partial	bac	42	41916	GCF_900636915.1
1332	GCF_900636915.1	NZ_LR134327.1||1_partial	0.913	0	0.913	dsDNAphage	54494	3	18.5	28.4	GCF_900636915.1	True	3	54496	0.913	0.473	0	28.4	0	18.5	24.7	28.4	dsDNAphage	linear	NZ_LR134327.1||1_partial	bac	28.4	54494	GCF_900636915.1
1333	GCF_900636915.1	NZ_LR134327.1||0_partial	0.9	0	0.9	dsDNAphage	109278	10	26.3	38.3	GCF_900636915.1	True	297581	406858	0.9	0.473	0	38.3	0	26.3	16.5	18.8	dsDNAphage	linear	NZ_LR134327.1||0_partial	bac	38.3	109278	GCF_900636915.1
1334	GCF_900636905.1	NZ_LR134324.1||1_partial	0.833	0	0.833	dsDNAphage	51154	14	33.8	24.6	GCF_900636905.1	True	2056429	2107582	0.833	0.227	0	24.6	0	33.8	24.6	16.9	dsDNAphage	linear	NZ_LR134324.1||1_partial	vir	33.8	51154	GCF_900636905.1
1335	GCF_900636905.1	NZ_LR134324.1||0_partial	0.9	0.007	0.9	dsDNAphage	95168	6	30.7	23.7	GCF_900636905.1	True	2755777	2850944	0.9	0.227	0	23.7	0	30.7	11.4	34.2	dsDNAphage	linear	NZ_LR134324.1||0_partial	unaligned	34.2	95168	GCF_900636905.1
1336	GCF_900636895.1	NZ_LR134325.1||1_partial	0.907	0	0.907	dsDNAphage	87711	6	35.3	28.2	GCF_900636895.1	True	1495399	1583109	0.907	0.527	0	28.2	0	35.3	23.5	12.9	dsDNAphage	linear	NZ_LR134325.1||1_partial	vir	35.3	87711	GCF_900636895.1
1337	GCF_900636895.1	NZ_LR134325.1||0_partial	0.9	0	0.9	dsDNAphage	124434	14	30.1	28.9	GCF_900636895.1	True	652876	777309	0.9	0.527	0	28.9	0	30.1	21.7	19.3	dsDNAphage	linear	NZ_LR134325.1||0_partial	vir	30.1	124434	GCF_900636895.1
1338	GCF_900636885.1	NZ_LR134323.1||2_partial	0.9	0	0.9	dsDNAphage	96265	8	31.4	30.5	GCF_900636885.1	True	1429065	1525329	0.9	0.627	0	30.5	0	31.4	21	17.1	dsDNAphage	linear	NZ_LR134323.1||2_partial	vir	31.4	96265	GCF_900636885.1
1339	GCF_900636885.1	NZ_LR134323.1||1_partial	0.907	0.007	0.907	dsDNAphage	121724	13	35.9	16.3	GCF_900636885.1	True	1925499	2047222	0.907	0.627	0	16.3	0	35.9	26.1	21.6	dsDNAphage	linear	NZ_LR134323.1||1_partial	vir	35.9	121724	GCF_900636885.1
1341	GCF_900636875.1	NZ_LR134322.1||1_partial	0.94	0	0.94	dsDNAphage	38533	4	25.4	25.4	GCF_900636875.1	True	1046948	1085480	0.94	0.46	0	25.4	0	25.4	20.3	28.8	dsDNAphage	linear	NZ_LR134322.1||1_partial	unaligned	28.8	38533	GCF_900636875.1
1342	GCF_900636875.1	NZ_LR134322.1||0_partial	0.9	0	0.9	dsDNAphage	138258	13	34	25.5	GCF_900636875.1	True	834502	972759	0.9	0.46	0	25.5	0	34	24.8	15.7	dsDNAphage	linear	NZ_LR134322.1||0_partial	vir	34	138258	GCF_900636875.1
1343	GCF_900636825.1	NZ_LR134318.1||1_partial	0.987	0.007	0.987	dsDNAphage	31714	13	37.3	21.6	GCF_900636825.1	True	1321673	1353386	0.987	0.207	0	21.6	0	37.3	17.6	23.5	dsDNAphage	linear	NZ_LR134318.1||1_partial	vir	37.3	31714	GCF_900636825.1
1344	GCF_900636825.1	NZ_LR134318.1||0_partial	0.92	0	0.92	dsDNAphage	90735	14	31.9	24.4	GCF_900636825.1	True	849032	939766	0.92	0.207	0	24.4	0	31.9	19.3	24.4	dsDNAphage	linear	NZ_LR134318.1||0_partial	vir	31.9	90735	GCF_900636825.1
1345	GCF_900636815.1	NZ_LR134316.1||1_partial	0.9	0	0.9	dsDNAphage	118957	14	35.9	28.9	GCF_900636815.1	True	758385	877341	0.9	0.547	0	28.9	0	35.9	19	16.2	dsDNAphage	linear	NZ_LR134316.1||1_partial	vir	35.9	118957	GCF_900636815.1
1346	GCF_900636815.1	NZ_LR134316.1||0_partial	0.9	0	0.9	dsDNAphage	181254	14	32.3	25.9	GCF_900636815.1	True	137290	318543	0.9	0.547	0	25.9	0	32.3	15.9	25.9	dsDNAphage	linear	NZ_LR134316.1||0_partial	vir	32.3	181254	GCF_900636815.1
1347	GCF_900636805.1	NZ_LR134317.1||1_partial	0.9	0	0.9	dsDNAphage	108486	8	31.4	33.9	GCF_900636805.1	True	353164	461649	0.9	0.533	0	33.9	0	31.4	12.4	22.3	dsDNAphage	linear	NZ_LR134317.1||1_partial	bac	33.9	108486	GCF_900636805.1
1348	GCF_900636805.1	NZ_LR134317.1||0_partial	0.907	0	0.907	dsDNAphage	132141	11	32.2	24.3	GCF_900636805.1	True	894220	1026360	0.907	0.533	0	24.3	0	32.2	24.3	19.1	dsDNAphage	linear	NZ_LR134317.1||0_partial	vir	32.2	132141	GCF_900636805.1
1349	GCF_900636795.1	NZ_LR134315.1||2_partial	0.9	0	0.9	dsDNAphage	18778	2	27	48.6	GCF_900636795.1	True	2204753	2223530	0.9	0.42	0	48.6	0	27	10.8	13.5	dsDNAphage	linear	NZ_LR134315.1||2_partial	bac	48.6	18778	GCF_900636795.1
1350	GCF_900636795.1	NZ_LR134315.1||1_partial	0.913	0	0.913	dsDNAphage	95741	13	27.9	40.5	GCF_900636795.1	True	2388573	2484313	0.913	0.42	0	40.5	0	27.9	26.1	5.4	dsDNAphage	linear	NZ_LR134315.1||1_partial	bac	40.5	95741	GCF_900636795.1
1351	GCF_900636795.1	NZ_LR134315.1||0_partial	0.9	0	0.9	dsDNAphage	140089	20	29.9	33.8	GCF_900636795.1	True	2941656	3081744	0.9	0.42	0	33.8	0	29.9	29.3	7	dsDNAphage	linear	NZ_LR134315.1||0_partial	bac	33.8	140089	GCF_900636795.1
1352	GCF_900636785.1	NZ_LR134311.1||1_partial	0.9	0	0.9	dsDNAphage	145224	19	32.3	36.6	GCF_900636785.1	True	3395669	3540892	0.9	0.387	0	36.6	0	32.3	25.5	5.6	dsDNAphage	linear	NZ_LR134311.1||1_partial	bac	36.6	145224	GCF_900636785.1
1353	GCF_900636785.1	NZ_LR134311.1||0_partial	0.9	0	0.9	dsDNAphage	161846	18	26.3	38.3	GCF_900636785.1	True	3039775	3201620	0.9	0.387	0	38.3	0	26.3	30.3	5.1	dsDNAphage	linear	NZ_LR134311.1||0_partial	bac	38.3	161846	GCF_900636785.1
1354	GCF_900636775.1	NZ_LR134312.1||0_partial	0.927	0	0.927	dsDNAphage	38883	6	32.7	28.8	GCF_900636775.1	True	1072471	1111353	0.927	0.34	0	28.8	0	32.7	23.1	15.4	dsDNAphage	linear	NZ_LR134312.1||0_partial	vir	32.7	38883	GCF_900636775.1
1355	GCF_900636765.1	NZ_LR134313.1||0_partial	0.907	0	0.907	dsDNAphage	30693	2	12.2	14.3	GCF_900636765.1	True	1859250	1889942	0.907	0.32	0	14.3	0	12.2	12.2	61.2	dsDNAphage	linear	NZ_LR134313.1||0_partial	unaligned	61.2	30693	GCF_900636765.1
1356	GCF_900636755.1	NZ_LR134309.1||4_partial	0.9	0	0.9	dsDNAphage	33506	10	30.9	30.9	GCF_900636755.1	True	679580	713085	0.9	0.373	0	30.9	0	30.9	30.9	7.3	dsDNAphage	linear	NZ_LR134309.1||4_partial	bac	30.9	33506	GCF_900636755.1
1357	GCF_900636755.1	NZ_LR134309.1||3_partial	0.913	0	0.913	dsDNAphage	95193	11	35.5	29.9	GCF_900636755.1	True	795593	890785	0.913	0.373	0	29.9	0	35.5	20.6	14	dsDNAphage	linear	NZ_LR134309.1||3_partial	vir	35.5	95193	GCF_900636755.1
1358	GCF_900636755.1	NZ_LR134309.1||2_partial	0.933	0	0.933	dsDNAphage	95497	20	31	33.6	GCF_900636755.1	True	5094185	5189681	0.933	0.373	0	33.6	0	31	7.8	27.6	dsDNAphage	linear	NZ_LR134309.1||2_partial	bac	33.6	95497	GCF_900636755.1
1359	GCF_900636755.1	NZ_LR134309.1||1_partial	0.9	0	0.9	dsDNAphage	112045	7	29.4	30.8	GCF_900636755.1	True	1333866	1445910	0.9	0.373	0	30.8	0	29.4	19.6	20.3	dsDNAphage	linear	NZ_LR134309.1||1_partial	bac	30.8	112045	GCF_900636755.1
1360	GCF_900636755.1	NZ_LR134309.1||0_partial	0.9	0	0.9	dsDNAphage	162510	11	32.3	29.3	GCF_900636755.1	True	2507818	2670327	0.9	0.373	0	29.3	0	32.3	17.1	21.3	dsDNAphage	linear	NZ_LR134309.1||0_partial	vir	32.3	162510	GCF_900636755.1
1361	GCF_900636745.1	NZ_LR134310.1||0_partial	0.9	0	0.9	dsDNAphage	131923	16	30.4	30.4	GCF_900636745.1	True	2236334	2368256	0.9	0.387	0	30.4	0	30.4	21.1	18	dsDNAphage	linear	NZ_LR134310.1||0_partial	bac	30.4	131923	GCF_900636745.1
1362	GCF_900636735.1	NZ_LR134308.1||5_partial	0.9	0	0.9	dsDNAphage	31686	8	32	38	GCF_900636735.1	True	4792927	4824612	0.9	0.393	0	38	0	32	24	6	dsDNAphage	linear	NZ_LR134308.1||5_partial	bac	38	31686	GCF_900636735.1
1363	GCF_900636735.1	NZ_LR134308.1||4_partial	0.913	0.013	0.913	dsDNAphage	56420	7	30	28.8	GCF_900636735.1	True	4856890	4913309	0.913	0.393	0	28.8	0	30	8.8	32.5	dsDNAphage	linear	NZ_LR134308.1||4_partial	unaligned	32.5	56420	GCF_900636735.1
1364	GCF_900636735.1	NZ_LR134308.1||3_partial	0.9	0	0.9	dsDNAphage	76092	8	29	23	GCF_900636735.1	True	511467	587558	0.9	0.393	0	22	1	29	17	31	dsDNAphage	linear	NZ_LR134308.1||3_partial	unaligned	31	76092	GCF_900636735.1
1365	GCF_900636735.1	NZ_LR134308.1||2_partial	0.927	0	0.927	dsDNAphage	107993	7	32.1	29.2	GCF_900636735.1	True	4030194	4138186	0.927	0.393	0	29.2	0	32.1	16.8	21.9	dsDNAphage	linear	NZ_LR134308.1||2_partial	vir	32.1	107993	GCF_900636735.1
1366	GCF_900636735.1	NZ_LR134308.1||1_partial	0.9	0	0.9	dsDNAphage	161975	9	35.2	29.7	GCF_900636735.1	True	2830975	2992949	0.9	0.393	0	29.7	0	35.2	18.7	16.5	dsDNAphage	linear	NZ_LR134308.1||1_partial	vir	35.2	161975	GCF_900636735.1
1368	GCF_900636725.1	NZ_LR134314.1||2_partial	0.907	0	0.907	dsDNAphage	98518	9	35.8	28.3	GCF_900636725.1	True	566379	664896	0.907	0.667	0	27.6	0.7	35.8	22.4	13.4	dsDNAphage	linear	NZ_LR134314.1||2_partial	vir	35.8	98518	GCF_900636725.1
1369	GCF_900636725.1	NZ_LR134314.1||1_partial	0.9	0	0.9	dsDNAphage	137224	13	33.5	29.7	GCF_900636725.1	True	928945	1066168	0.9	0.667	0	29.7	0	33.5	21.5	15.2	dsDNAphage	linear	NZ_LR134314.1||1_partial	vir	33.5	137224	GCF_900636725.1
1370	GCF_900636725.1	NZ_LR134314.1||0_partial	0.907	0	0.907	dsDNAphage	145604	15	35.7	29.8	GCF_900636725.1	True	695773	841376	0.907	0.667	0	29.8	0	35.7	22	12.5	dsDNAphage	linear	NZ_LR134314.1||0_partial	vir	35.7	145604	GCF_900636725.1
1371	GCF_900636705.1	NZ_LR134306.1||5_partial	0.9	0.007	0.9	dsDNAphage	26285	1	22.2	44.4	GCF_900636705.1	True	4682509	4708793	0.9	0.573	0	44.4	0	22.2	7.4	25.9	dsDNAphage	linear	NZ_LR134306.1||5_partial	bac	44.4	26285	GCF_900636705.1
1372	GCF_900636705.1	NZ_LR134306.1||4_partial	0.9	0	0.9	dsDNAphage	61314	6	28.8	40.9	GCF_900636705.1	True	3276885	3338198	0.9	0.573	0	40.9	0	28.8	19.7	10.6	dsDNAphage	linear	NZ_LR134306.1||4_partial	bac	40.9	61314	GCF_900636705.1
1373	GCF_900636705.1	NZ_LR134306.1||3_partial	0.9	0	0.9	dsDNAphage	59042	9	29.3	36	GCF_900636705.1	True	3723600	3782641	0.9	0.573	0	34.7	1.3	29.3	25.3	9.3	dsDNAphage	linear	NZ_LR134306.1||3_partial	bac	34.7	59042	GCF_900636705.1
1374	GCF_900636705.1	NZ_LR134306.1||2_partial	0.933	0	0.933	dsDNAphage	82188	21	37.3	32.4	GCF_900636705.1	True	811376	893563	0.933	0.573	0	32.4	0	37.3	11.8	18.6	dsDNAphage	linear	NZ_LR134306.1||2_partial	vir	37.3	82188	GCF_900636705.1
1375	GCF_900636705.1	NZ_LR134306.1||1_partial	0.933	0.007	0.933	dsDNAphage	100612	28	35.9	32.8	GCF_900636705.1	True	2709340	2809951	0.933	0.573	0	32.8	0	35.9	10.9	20.3	dsDNAphage	linear	NZ_LR134306.1||1_partial	vir	35.9	100612	GCF_900636705.1
1377	GCF_900636695.1	NZ_LR134305.1||1_partial	0.9	0	0.9	dsDNAphage	156037	13	39.3	25	GCF_900636695.1	True	1628958	1784994	0.9	0.54	0	25	0	39.3	23	12.8	dsDNAphage	linear	NZ_LR134305.1||1_partial	vir	39.3	156037	GCF_900636695.1
1379	GCF_900636685.1	NZ_LR134304.1||1_partial	0.907	0	0.907	dsDNAphage	118797	11	40.6	24.4	GCF_900636685.1	True	814209	933005	0.907	0.52	0	24.4	0	40.6	26.2	8.8	dsDNAphage	linear	NZ_LR134304.1||1_partial	vir	40.6	118797	GCF_900636685.1
1380	GCF_900636685.1	NZ_LR134304.1||0_partial	0.9	0	0.9	dsDNAphage	141566	16	37.7	28.4	GCF_900636685.1	True	1313870	1455435	0.9	0.52	0	28.4	0	37.7	19.1	14.8	dsDNAphage	linear	NZ_LR134304.1||0_partial	vir	37.7	141566	GCF_900636685.1
1381	GCF_900636675.1	NZ_LR134302.1||0_partial	0.9	0	0.9	dsDNAphage	109235	17	39.7	15.4	GCF_900636675.1	True	4809557	4918791	0.9	0.287	0	15.4	0	39.7	13.2	31.6	dsDNAphage	linear	NZ_LR134302.1||0_partial	vir	39.7	109235	GCF_900636675.1
1382	GCF_900636665.1	NZ_LR134303.1||0_partial	0.853	0.007	0.853	dsDNAphage	14253	1	19.2	19.2	GCF_900636665.1	True	3752445	3766697	0.853	0.22	0	19.2	0	19.2	30.8	30.8	dsDNAphage	circular	NZ_LR134303.1||0_partial	mix	30.8	14253	GCF_900636665.1
1383	GCF_900636655.1	NZ_LR134301.1||1_partial	0.953	0	0.953	dsDNAphage	39694	11	29	37.1	GCF_900636655.1	True	2513800	2553493	0.953	0.247	0	37.1	0	29	9.7	24.2	dsDNAphage	linear	NZ_LR134301.1||1_partial	bac	37.1	39694	GCF_900636655.1
1384	GCF_900636655.1	NZ_LR134301.1||0_partial	0.9	0	0.9	dsDNAphage	156853	12	26.7	22.8	GCF_900636655.1	True	1831612	1988464	0.9	0.247	0	22.3	0.5	26.7	10.4	40.1	dsDNAphage	linear	NZ_LR134301.1||0_partial	unaligned	40.1	156853	GCF_900636655.1
1385	GCF_900636645.1	NZ_LR134299.1||2_partial	0.907	0.007	0.907	dsDNAphage	68945	6	34.1	24.7	GCF_900636645.1	True	3979672	4048616	0.907	0.267	0	24.7	0	34.1	14.1	27.1	dsDNAphage	linear	NZ_LR134299.1||2_partial	vir	34.1	68945	GCF_900636645.1
1386	GCF_900636645.1	NZ_LR134299.1||1_partial	0.933	0	0.933	dsDNAphage	62260	10	35.4	21.9	GCF_900636645.1	True	4828206	4890465	0.933	0.267	0	21.9	0	35.4	17.7	25	dsDNAphage	linear	NZ_LR134299.1||1_partial	vir	35.4	62260	GCF_900636645.1
1387	GCF_900636645.1	NZ_LR134299.1||0_partial	0.88	0	0.88	dsDNAphage	81647	13	23.2	32	GCF_900636645.1	True	3152949	3234595	0.88	0.267	0	32	0	23.2	14.4	30.4	dsDNAphage	linear	NZ_LR134299.1||0_partial	bac	32	81647	GCF_900636645.1
1388	GCF_900636635.1	NZ_LR134300.1||2_partial	0.96	0	0.96	dsDNAphage	26192	10	35.4	31.2	GCF_900636635.1	True	6323114	6349305	0.96	0.333	0	31.2	0	35.4	25	8.3	dsDNAphage	linear	NZ_LR134300.1||2_partial	vir	35.4	26192	GCF_900636635.1
1389	GCF_900636635.1	NZ_LR134300.1||1_partial	0.907	0	0.907	dsDNAphage	85046	15	40	22.6	GCF_900636635.1	True	1612210	1697255	0.907	0.333	0	22.6	0	40	13	24.3	dsDNAphage	linear	NZ_LR134300.1||1_partial	vir	40	85046	GCF_900636635.1
1390	GCF_900636635.1	NZ_LR134300.1||0_partial	0.9	0.007	0.9	dsDNAphage	102345	12	32.9	22.8	GCF_900636635.1	True	1296895	1399239	0.9	0.333	0	22.8	0	32.9	15.4	28.9	dsDNAphage	linear	NZ_LR134300.1||0_partial	vir	32.9	102345	GCF_900636635.1
1391	GCF_900636625.1	NZ_LR134298.1||3_partial	0.92	0	0.92	dsDNAphage	24973	7	30.8	43.6	GCF_900636625.1	True	1	24973	0.92	0.427	0	43.6	0	30.8	17.9	7.7	dsDNAphage	linear	NZ_LR134298.1||3_partial	bac	43.6	24973	GCF_900636625.1
1392	GCF_900636625.1	NZ_LR134298.1||2_partial	0.947	0.007	0.947	dsDNAphage	20757	8	57.1	20	GCF_900636625.1	True	2304594	2325350	0.947	0.427	0	20	0	57.1	0	22.9	dsDNAphage	linear	NZ_LR134298.1||2_partial	vir	57.1	20757	GCF_900636625.1
1393	GCF_900636625.1	NZ_LR134298.1||1_partial	0.927	0	0.927	dsDNAphage	36938	4	29	26.1	GCF_900636625.1	True	1606003	1642940	0.927	0.427	0	26.1	0	29	26.1	18.8	dsDNAphage	linear	NZ_LR134298.1||1_partial	vir	29	36938	GCF_900636625.1
1394	GCF_900636625.1	NZ_LR134298.1||0_partial	0.913	0	0.913	dsDNAphage	79833	14	34.7	37.9	GCF_900636625.1	True	221597	301429	0.913	0.427	0	37.9	0	34.7	9.5	17.9	dsDNAphage	linear	NZ_LR134298.1||0_partial	bac	37.9	79833	GCF_900636625.1
1395	GCF_900636615.1	NZ_LR134297.1||2_partial	0.9	0	0.9	dsDNAphage	32894	3	39	36.6	GCF_900636615.1	True	2376153	2409046	0.9	0.413	0	36.6	0	39	17.1	7.3	dsDNAphage	circular	NZ_LR134297.1||2_partial	vir	39	32894	GCF_900636615.1
1396	GCF_900636615.1	NZ_LR134297.1||1_partial	0.92	0	0.92	dsDNAphage	50141	3	28.9	17.1	GCF_900636615.1	True	1012460	1062600	0.92	0.413	0	15.8	1.3	28.9	17.1	36.8	dsDNAphage	circular	NZ_LR134297.1||1_partial	unaligned	36.8	50141	GCF_900636615.1
1397	GCF_900636615.1	NZ_LR134297.1||0_partial	0.913	0	0.913	dsDNAphage	123208	12	31.6	25.7	GCF_900636615.1	True	1779054	1902261	0.913	0.413	0	25.7	0	31.6	19.1	23.7	dsDNAphage	circular	NZ_LR134297.1||0_partial	vir	31.6	123208	GCF_900636615.1
1398	GCF_900636605.1	NZ_LR134296.1||5_partial	0.867	0.007	0.867	dsDNAphage	15842	2	18.2	51.5	GCF_900636605.1	True	2251858	2267699	0.867	0.473	0	51.5	0	18.2	15.2	15.2	dsDNAphage	linear	NZ_LR134296.1||5_partial	bac	51.5	15842	GCF_900636605.1
1399	GCF_900636605.1	NZ_LR134296.1||4_partial	0.967	0	0.967	dsDNAphage	38738	11	36.5	32.7	GCF_900636605.1	True	2907205	2945942	0.967	0.473	0	32.7	0	36.5	25	5.8	dsDNAphage	linear	NZ_LR134296.1||4_partial	vir	36.5	38738	GCF_900636605.1
1400	GCF_900636605.1	NZ_LR134296.1||3_partial	0.887	0.007	0.887	dsDNAphage	56287	5	30.9	35.3	GCF_900636605.1	True	2991408	3047694	0.887	0.473	0	35.3	0	30.9	25	8.8	dsDNAphage	linear	NZ_LR134296.1||3_partial	bac	35.3	56287	GCF_900636605.1
1401	GCF_900636605.1	NZ_LR134296.1||2_partial	0.88	0	0.88	dsDNAphage	61005	5	23	41.9	GCF_900636605.1	True	2434426	2495430	0.88	0.473	0	41.9	0	23	24.3	10.8	dsDNAphage	linear	NZ_LR134296.1||2_partial	bac	41.9	61005	GCF_900636605.1
1402	GCF_900636605.1	NZ_LR134296.1||1_partial	0.88	0	0.88	dsDNAphage	69782	3	23.5	40	GCF_900636605.1	True	3086971	3156752	0.88	0.473	0	40	0	23.5	28.2	8.2	dsDNAphage	linear	NZ_LR134296.1||1_partial	bac	40	69782	GCF_900636605.1
1403	GCF_900636605.1	NZ_LR134296.1||0_partial	0.9	0	0.9	dsDNAphage	68775	2	31.3	47.5	GCF_900636605.1	True	3603315	3672089	0.9	0.473	0	47.5	0	31.3	9.1	12.1	dsDNAphage	linear	NZ_LR134296.1||0_partial	bac	47.5	68775	GCF_900636605.1
1404	GCF_900636595.1	NZ_LR134295.1||1_partial	0.893	0	0.893	dsDNAphage	117889	13	26.3	41.4	GCF_900636595.1	True	2470228	2588116	0.893	0.4	0	41.4	0	26.3	23.3	9	dsDNAphage	linear	NZ_LR134295.1||1_partial	bac	41.4	117889	GCF_900636595.1
1405	GCF_900636595.1	NZ_LR134295.1||0_partial	0.913	0	0.913	dsDNAphage	197624	19	24.9	40.5	GCF_900636595.1	True	3105893	3303516	0.913	0.4	0	40.5	0	24.9	26.3	8.3	dsDNAphage	linear	NZ_LR134295.1||0_partial	bac	40.5	197624	GCF_900636595.1
1406	GCF_900636585.1	NZ_LR134294.1||0_partial	0.9	0	0.9	dsDNAphage	125974	7	30	25.3	GCF_900636585.1	True	1645758	1771731	0.9	0.447	0	25.3	0	30	17.3	27.3	dsDNAphage	linear	NZ_LR134294.1||0_partial	vir	30	125974	GCF_900636585.1
1407	GCF_900636575.1	NZ_LR134293.1||2_partial	0.94	0	0.94	dsDNAphage	25398	1	34.1	22.7	GCF_900636575.1	True	439320	464717	0.94	0.54	0	22.7	0	34.1	18.2	25	dsDNAphage	linear	NZ_LR134293.1||2_partial	vir	34.1	25398	GCF_900636575.1
1408	GCF_900636575.1	NZ_LR134293.1||1_partial	0.96	0	0.96	dsDNAphage	55926	9	53.4	19	GCF_900636575.1	True	2028817	2084742	0.96	0.54	0	19	0	53.4	5.2	22.4	dsDNAphage	linear	NZ_LR134293.1||1_partial	vir	53.4	55926	GCF_900636575.1
1409	GCF_900636575.1	NZ_LR134293.1||0_partial	0.907	0	0.907	dsDNAphage	109135	9	39.4	25.7	GCF_900636575.1	True	884056	993190	0.907	0.54	0	24.2	1.5	39.4	22	12.9	dsDNAphage	linear	NZ_LR134293.1||0_partial	vir	39.4	109135	GCF_900636575.1
1410	GCF_900636565.1	NZ_LR134292.1||1_partial	0.96	0	0.96	dsDNAphage	14503	1	28.1	31.2	GCF_900636565.1	True	351122	365624	0.96	0.387	0	31.2	0	28.1	12.5	28.1	dsDNAphage	linear	NZ_LR134292.1||1_partial	bac	31.2	14503	GCF_900636565.1
1411	GCF_900636565.1	NZ_LR134292.1||0_partial	0.92	0	0.92	dsDNAphage	16117	1	28.1	21.9	GCF_900636565.1	True	1272648	1288764	0.92	0.387	0	21.9	0	28.1	25	25	dsDNAphage	linear	NZ_LR134292.1||0_partial	vir	28.1	16117	GCF_900636565.1
1412	GCF_900636545.1	NZ_LR134290.1||1_partial	0.933	0	0.933	dsDNAphage	17733	2	18.4	26.3	GCF_900636545.1	True	1215770	1233502	0.933	0.18	0	26.3	0	18.4	15.8	39.5	dsDNAphage	linear	NZ_LR134290.1||1_partial	unaligned	39.5	17733	GCF_900636545.1
1413	GCF_900636545.1	NZ_LR134290.1||0_partial	0.9	0	0.9	dsDNAphage	96728	4	28.8	32.4	GCF_900636545.1	True	4503472	4600199	0.9	0.18	0	32.4	0	28.8	17.1	21.6	dsDNAphage	linear	NZ_LR134290.1||0_partial	bac	32.4	96728	GCF_900636545.1
1414	GCF_900636535.1	NZ_LR134289.1||2_partial	0.84	0	0.84	dsDNAphage	36293	1	20.8	18.9	GCF_900636535.1	True	2332881	2369173	0.84	0.293	0	18.9	0	20.8	7.5	52.8	dsDNAphage	linear	NZ_LR134289.1||2_partial	unaligned	52.8	36293	GCF_900636535.1
1415	GCF_900636535.1	NZ_LR134289.1||1_partial	0.88	0	0.88	dsDNAphage	61262	2	23.2	21.7	GCF_900636535.1	True	1603421	1664682	0.88	0.293	0	21.7	0	23.2	17.4	37.7	dsDNAphage	linear	NZ_LR134289.1||1_partial	unaligned	37.7	61262	GCF_900636535.1
1416	GCF_900636535.1	NZ_LR134289.1||0_partial	0.92	0	0.92	dsDNAphage	95009	7	24.3	14.2	GCF_900636535.1	True	4535443	4630451	0.92	0.293	0	14.2	0	24.3	13.5	48	dsDNAphage	linear	NZ_LR134289.1||0_partial	unaligned	48	95009	GCF_900636535.1
1417	GCF_900636515.1	NZ_LR134287.1||2_partial	0.947	0	0.947	dsDNAphage	79505	12	29.1	24.4	GCF_900636515.1	True	1070352	1149856	0.947	0.473	0	24.4	0	29.1	19.8	26.7	dsDNAphage	linear	NZ_LR134287.1||2_partial	vir	29.1	79505	GCF_900636515.1
1418	GCF_900636515.1	NZ_LR134287.1||1_partial	0.9	0	0.9	dsDNAphage	78110	8	25	28.4	GCF_900636515.1	True	1222526	1300635	0.9	0.473	0	28.4	0	25	27.3	19.3	dsDNAphage	linear	NZ_LR134287.1||1_partial	bac	28.4	78110	GCF_900636515.1
1419	GCF_900636515.1	NZ_LR134287.1||0_partial	0.953	0	0.953	dsDNAphage	76362	15	35.4	31.9	GCF_900636515.1	True	1892649	1969010	0.953	0.473	0	31.9	0	35.4	13.3	19.5	dsDNAphage	linear	NZ_LR134287.1||0_partial	vir	35.4	76362	GCF_900636515.1
1420	GCF_900636485.1	NZ_LR134284.1||3_partial	0.9	0	0.9	dsDNAphage	125215	16	33.8	28.8	GCF_900636485.1	True	428762	553976	0.9	0.707	0	28.8	0	33.8	22.5	15	dsDNAphage	linear	NZ_LR134284.1||3_partial	vir	33.8	125215	GCF_900636485.1
1421	GCF_900636485.1	NZ_LR134284.1||2_partial	0.9	0	0.9	dsDNAphage	196562	14	32.9	30.3	GCF_900636485.1	True	794130	990691	0.9	0.707	0	30.3	0	32.9	26.5	10.3	dsDNAphage	linear	NZ_LR134284.1||2_partial	vir	32.9	196562	GCF_900636485.1
1424	GCF_900636475.1	NZ_LR134283.1||1_partial	0.787	0.94	0.94	ssDNA	5227	1	31.6	10.5	GCF_900636475.1	False	1559742	1564968	0.94	0	0	10.5	0	31.6	0	57.9	ssDNA	linear	NZ_LR134283.1||1_partial	unaligned	57.9	5227	GCF_900636475.1
1425	GCF_900636475.1	NZ_LR134283.1||0_partial	0.96	0.007	0.96	dsDNAphage	32778	1	20.5	20.5	GCF_900636475.1	True	60907	93684	0.96	0.42	0	20.5	0	20.5	9.1	50	dsDNAphage	linear	NZ_LR134283.1||0_partial	unaligned	50	32778	GCF_900636475.1
1426	GCF_900636455.1	NZ_LR134281.1||full	1	0.373	1	dsDNAphage	21574	11	67.7	0	GCF_900636455.1	True	25	21598	1	1	0	0	0	67.7	0	32.3	dsDNAphage	linear	NZ_LR134281.1||full	vir	67.7	21574	GCF_900636455.1
1427	GCF_900636455.1	NZ_LR134280.1||1_partial	1	0.067	1	dsDNAphage	44138	10	66.2	3.1	GCF_900636455.1	True	5254601	5298738	1	0.373	0	3.1	0	66.2	1.5	29.2	dsDNAphage	linear	NZ_LR134280.1||1_partial	vir	66.2	44138	GCF_900636455.1
1428	GCF_900636455.1	NZ_LR134280.1||0_partial	0.913	0	0.913	dsDNAphage	140896	8	31.3	31.3	GCF_900636455.1	True	1633035	1773930	0.913	0.373	0	31.3	0	31.3	14.7	22.7	dsDNAphage	linear	NZ_LR134280.1||0_partial	bac	31.3	140896	GCF_900636455.1
1429	GCF_900636455.1	NZ_LR134279.1||full	1	0.013	1	dsDNAphage	20181	1	61.5	3.8	GCF_900636455.1	True	226	20406	1	1	0	3.8	0	61.5	0	34.6	dsDNAphage	linear	NZ_LR134279.1||full	vir	61.5	20181	GCF_900636455.1
1430	GCF_900636455.1	NZ_LR134278.1||full	0.993	0	0.993	dsDNAphage	24098	2	41.9	12.9	GCF_900636455.1	True	208	24305	0.993	0.993	0	12.9	0	41.9	6.5	38.7	dsDNAphage	linear	NZ_LR134278.1||full	vir	41.9	24098	GCF_900636455.1
1431	GCF_900636455.1	NZ_LR134277.1||full	0.993	0.02	0.993	dsDNAphage	13125	1	70.6	5.9	GCF_900636455.1	True	2	13126	0.993	0.993	0	5.9	0	70.6	0	23.5	dsDNAphage	linear	NZ_LR134277.1||full	vir	70.6	13125	GCF_900636455.1
1432	GCF_900636455.1	NZ_LR134276.1||full	0.867	0	0.867	dsDNAphage	18043	1	45.5	13.6	GCF_900636455.1	True	126	18168	0.867	0.867	0	13.6	0	45.5	18.2	22.7	dsDNAphage	linear	NZ_LR134276.1||full	vir	45.5	18043	GCF_900636455.1
1433	GCF_900636435.1	NZ_LR134274.1||0_partial	0.9	0	0.9	dsDNAphage	115068	12	31.8	27.2	GCF_900636435.1	True	668549	783616	0.9	0.453	0	27.2	0	31.8	23.2	17.9	dsDNAphage	linear	NZ_LR134274.1||0_partial	vir	31.8	115068	GCF_900636435.1
1434	GCF_900636405.1	NZ_LR134270.1||5_partial	0.893	0	0.893	dsDNAphage	96577	16	29.8	41.3	GCF_900636405.1	True	1755703	1852279	0.893	0.54	0	41.3	0	29.8	17.3	11.5	dsDNAphage	linear	NZ_LR134270.1||5_partial	bac	41.3	96577	GCF_900636405.1
1435	GCF_900636405.1	NZ_LR134270.1||4_partial	0.907	0	0.907	dsDNAphage	116462	13	31.1	39.4	GCF_900636405.1	True	2539528	2655989	0.907	0.54	0	39.4	0	31.1	18.2	11.4	dsDNAphage	linear	NZ_LR134270.1||4_partial	bac	39.4	116462	GCF_900636405.1
1436	GCF_900636405.1	NZ_LR134270.1||3_partial	0.907	0	0.907	dsDNAphage	110293	14	24.1	47.4	GCF_900636405.1	True	1905235	2015527	0.907	0.54	0	47.4	0	24.1	18	10.5	dsDNAphage	linear	NZ_LR134270.1||3_partial	bac	47.4	110293	GCF_900636405.1
1437	GCF_900636405.1	NZ_LR134270.1||2_partial	0.92	0	0.92	dsDNAphage	136171	18	31.4	45.6	GCF_900636405.1	True	2075596	2211766	0.92	0.54	0	45.6	0	31.4	17.2	5.9	dsDNAphage	linear	NZ_LR134270.1||2_partial	bac	45.6	136171	GCF_900636405.1
1438	GCF_900636405.1	NZ_LR134270.1||1_partial	0.887	0	0.887	dsDNAphage	187828	9	29.1	42.4	GCF_900636405.1	True	3275475	3463302	0.887	0.54	0	42.4	0	29.1	24.6	3.9	dsDNAphage	linear	NZ_LR134270.1||1_partial	bac	42.4	187828	GCF_900636405.1
1439	GCF_900636405.1	NZ_LR134270.1||0_partial	0.907	0	0.907	dsDNAphage	197052	16	29.9	37.6	GCF_900636405.1	True	306415	503466	0.907	0.54	0	37.6	0	29.9	11.8	20.8	dsDNAphage	linear	NZ_LR134270.1||0_partial	bac	37.6	197052	GCF_900636405.1
1440	GCF_900636385.1	NZ_LR134269.1||0_partial	0.907	0	0.907	dsDNAphage	131031	11	37.7	28	GCF_900636385.1	True	1626972	1758002	0.907	0.38	0	27.4	0.6	37.7	22.3	12	dsDNAphage	linear	NZ_LR134269.1||0_partial	vir	37.7	131031	GCF_900636385.1
1441	GCF_900636375.1	NZ_LR134265.1||1_partial	0.913	0	0.913	dsDNAphage	81416	9	31.6	32.6	GCF_900636375.1	True	1307261	1388676	0.913	0.533	0	32.6	0	31.6	23.2	12.6	dsDNAphage	linear	NZ_LR134265.1||1_partial	bac	32.6	81416	GCF_900636375.1
1442	GCF_900636375.1	NZ_LR134265.1||0_partial	0.9	0.007	0.9	dsDNAphage	114358	11	34.3	28	GCF_900636375.1	True	1873282	1987639	0.9	0.533	0	28	0	34.3	22.4	15.4	dsDNAphage	linear	NZ_LR134265.1||0_partial	vir	34.3	114358	GCF_900636375.1
1443	GCF_900636355.2	NZ_LR134267.1||1_partial	0.887	0	0.887	dsDNAphage	33297	5	19.6	21.6	GCF_900636355.2	True	1515194	1548490	0.887	0.387	0	21.6	0	19.6	33.3	25.5	dsDNAphage	linear	NZ_LR134267.1||1_partial	mix	33.3	33297	GCF_900636355.2
1444	GCF_900636355.2	NZ_LR134267.1||0_partial	0.9	0	0.9	dsDNAphage	101826	19	35.9	18.3	GCF_900636355.2	True	1004961	1106786	0.9	0.387	0	18.3	0	35.9	24.4	21.4	dsDNAphage	linear	NZ_LR134267.1||0_partial	vir	35.9	101826	GCF_900636355.2
1446	GCF_900636335.1	NZ_LR134271.1||3_partial	0.847	0	0.847	dsDNAphage	25179	2	29.3	29.3	GCF_900636335.1	True	2118225	2143403	0.847	0.533	0	29.3	0	29.3	26.8	14.6	dsDNAphage	linear	NZ_LR134271.1||3_partial	bac	29.3	25179	GCF_900636335.1
1447	GCF_900636335.1	NZ_LR134271.1||2_partial	0.907	0	0.907	dsDNAphage	116035	20	45.3	27.7	GCF_900636335.1	True	1112581	1228615	0.907	0.533	0	27.7	0	45.3	18.9	8.1	dsDNAphage	linear	NZ_LR134271.1||2_partial	vir	45.3	116035	GCF_900636335.1
1448	GCF_900636335.1	NZ_LR134271.1||1_partial	0.913	0	0.913	dsDNAphage	122210	11	40.9	25.8	GCF_900636335.1	True	1984981	2107190	0.913	0.533	0	25.8	0	40.9	20.1	13.2	dsDNAphage	linear	NZ_LR134271.1||1_partial	vir	40.9	122210	GCF_900636335.1
1449	GCF_900636335.1	NZ_LR134271.1||0_partial	0.9	0	0.9	dsDNAphage	198806	15	35.8	29.7	GCF_900636335.1	True	318709	517514	0.9	0.533	0	29.7	0	35.8	20.3	14.2	dsDNAphage	linear	NZ_LR134271.1||0_partial	vir	35.8	198806	GCF_900636335.1
1450	GCF_900636325.1	NZ_LR134263.1||1_partial	0.907	0	0.907	dsDNAphage	21616	4	32.5	27.5	GCF_900636325.1	True	1285503	1307118	0.907	0.46	0	27.5	0	32.5	30	10	dsDNAphage	linear	NZ_LR134263.1||1_partial	vir	32.5	21616	GCF_900636325.1
1452	GCF_900636315.1	NZ_LR134258.1||full	0.993	0.013	0.993	dsDNAphage	30170	11	58.3	19.4	GCF_900636315.1	True	30	30199	0.993	0.993	0	19.4	0	58.3	5.6	16.7	dsDNAphage	linear	NZ_LR134258.1||full	vir	58.3	30170	GCF_900636315.1
1453	GCF_900636315.1	NZ_LR134256.1||full	0.96	0.02	0.96	dsDNAphage	20964	1	39.5	15.8	GCF_900636315.1	True	3	20966	0.96	0.96	0	15.8	0	39.5	7.9	36.8	dsDNAphage	linear	NZ_LR134256.1||full	vir	39.5	20964	GCF_900636315.1
1454	GCF_900636315.1	NZ_LR134254.1||4_partial	0.887	0	0.887	dsDNAphage	115283	11	29.5	38.6	GCF_900636315.1	True	2962561	3077843	0.887	0.453	0	38.6	0	29.5	10.6	21.2	dsDNAphage	linear	NZ_LR134254.1||4_partial	bac	38.6	115283	GCF_900636315.1
1455	GCF_900636315.1	NZ_LR134254.1||3_partial	0.9	0	0.9	dsDNAphage	137848	13	30.2	40.9	GCF_900636315.1	True	3230634	3368481	0.9	0.453	0	40.9	0	30.2	20.1	8.7	dsDNAphage	linear	NZ_LR134254.1||3_partial	bac	40.9	137848	GCF_900636315.1
1456	GCF_900636315.1	NZ_LR134254.1||2_partial	0.9	0	0.9	dsDNAphage	134263	11	32.7	40	GCF_900636315.1	True	2028604	2162866	0.9	0.453	0	40	0	32.7	14	13.3	dsDNAphage	linear	NZ_LR134254.1||2_partial	bac	40	134263	GCF_900636315.1
1457	GCF_900636315.1	NZ_LR134254.1||1_partial	0.9	0.007	0.9	dsDNAphage	126017	9	31.5	24.7	GCF_900636315.1	True	1449038	1575054	0.9	0.453	0	24.7	0	31.5	28.4	15.4	dsDNAphage	linear	NZ_LR134254.1||1_partial	vir	31.5	126017	GCF_900636315.1
1458	GCF_900636315.1	NZ_LR134254.1||0_partial	0.9	0	0.9	dsDNAphage	140755	10	31.4	29.6	GCF_900636315.1	True	3396359	3537113	0.9	0.453	0	29.6	0	31.4	25.4	13.6	dsDNAphage	linear	NZ_LR134254.1||0_partial	vir	31.4	140755	GCF_900636315.1
1459	GCF_900636305.1	NZ_LR134248.1||4_partial	0.9	0	0.9	dsDNAphage	27171	1	25	29.5	GCF_900636305.1	True	2387281	2414451	0.9	0.413	0	29.5	0	25	25	20.5	dsDNAphage	linear	NZ_LR134248.1||4_partial	bac	29.5	27171	GCF_900636305.1
1460	GCF_900636305.1	NZ_LR134248.1||3_partial	0.893	0	0.893	dsDNAphage	34968	4	20	44	GCF_900636305.1	True	3019138	3054105	0.893	0.413	0	44	0	20	26	10	dsDNAphage	linear	NZ_LR134248.1||3_partial	bac	44	34968	GCF_900636305.1
1461	GCF_900636305.1	NZ_LR134248.1||2_partial	0.86	0	0.86	dsDNAphage	32808	3	21.4	46.4	GCF_900636305.1	True	2202788	2235595	0.86	0.413	0	46.4	0	21.4	17.9	14.3	dsDNAphage	linear	NZ_LR134248.1||2_partial	bac	46.4	32808	GCF_900636305.1
1462	GCF_900636305.1	NZ_LR134248.1||1_partial	0.867	0	0.867	dsDNAphage	83779	3	25.8	38.1	GCF_900636305.1	True	3249735	3333513	0.867	0.413	0	38.1	0	25.8	32	4.1	dsDNAphage	linear	NZ_LR134248.1||1_partial	bac	38.1	83779	GCF_900636305.1
1463	GCF_900636305.1	NZ_LR134248.1||0_partial	0.893	0	0.893	dsDNAphage	112242	16	30.8	30	GCF_900636305.1	True	2906838	3019079	0.893	0.413	0	30	0	30.8	29.2	10	dsDNAphage	linear	NZ_LR134248.1||0_partial	vir	30.8	112242	GCF_900636305.1
1464	GCF_900636295.1	NZ_LR134247.1||3_partial	0.867	0	0.867	dsDNAphage	37504	5	23.3	51.7	GCF_900636295.1	True	2595179	2632682	0.867	0.487	0	51.7	0	23.3	11.7	13.3	dsDNAphage	linear	NZ_LR134247.1||3_partial	bac	51.7	37504	GCF_900636295.1
1465	GCF_900636295.1	NZ_LR134247.1||2_partial	0.887	0	0.887	dsDNAphage	55792	3	25.3	46.7	GCF_900636295.1	True	3362097	3417888	0.887	0.487	0	46.7	0	25.3	21.3	6.7	dsDNAphage	linear	NZ_LR134247.1||2_partial	bac	46.7	55792	GCF_900636295.1
1466	GCF_900636295.1	NZ_LR134247.1||1_partial	0.907	0	0.907	dsDNAphage	135323	22	28.1	35.3	GCF_900636295.1	True	4724651	4859973	0.907	0.487	0	35.3	0	28.1	29.4	7.2	dsDNAphage	linear	NZ_LR134247.1||1_partial	bac	35.3	135323	GCF_900636295.1
1468	GCF_900636265.1	NZ_LR134244.1||1_partial	0.92	0	0.92	dsDNAphage	30180	1	28.6	18.4	GCF_900636265.1	True	2364975	2395154	0.92	0.38	0	18.4	0	28.6	26.5	26.5	dsDNAphage	linear	NZ_LR134244.1||1_partial	vir	28.6	30180	GCF_900636265.1
1469	GCF_900636265.1	NZ_LR134244.1||0_partial	0.9	0	0.9	dsDNAphage	101537	10	41	28.4	GCF_900636265.1	True	1646002	1747538	0.9	0.38	0	28.4	0	41	18.7	11.9	dsDNAphage	linear	NZ_LR134244.1||0_partial	vir	41	101537	GCF_900636265.1
1470	GCF_900636255.1	NZ_LR134242.1||1_partial	0.94	0	0.94	dsDNAphage	18767	1	23.3	23.3	GCF_900636255.1	True	897487	916253	0.94	0.353	0	23.3	0	23.3	16.7	36.7	dsDNAphage	linear	NZ_LR134242.1||1_partial	unaligned	36.7	18767	GCF_900636255.1
1471	GCF_900636255.1	NZ_LR134242.1||0_partial	0.873	0	0.873	dsDNAphage	29307	1	19.6	17.6	GCF_900636255.1	True	2337784	2367090	0.873	0.353	0	17.6	0	19.6	29.4	33.3	dsDNAphage	linear	NZ_LR134242.1||0_partial	unaligned	33.3	29307	GCF_900636255.1
1472	GCF_900636245.1	NZ_LR134240.1||2_partial	0.873	0	0.873	dsDNAphage	53012	18	32.9	45.2	GCF_900636245.1	True	2276561	2329572	0.873	0.467	0	45.2	0	32.9	15.1	6.8	dsDNAphage	linear	NZ_LR134240.1||2_partial	bac	45.2	53012	GCF_900636245.1
1473	GCF_900636245.1	NZ_LR134240.1||1_partial	0.907	0	0.907	dsDNAphage	97114	9	42.4	32	GCF_900636245.1	True	2614373	2711486	0.907	0.467	0	32	0	42.4	11.2	14.4	dsDNAphage	linear	NZ_LR134240.1||1_partial	vir	42.4	97114	GCF_900636245.1
1474	GCF_900636245.1	NZ_LR134240.1||0_partial	0.907	0	0.907	dsDNAphage	168916	21	31	37.4	GCF_900636245.1	True	3149496	3318411	0.907	0.467	0	37.4	0	31	24.1	7.5	dsDNAphage	linear	NZ_LR134240.1||0_partial	bac	37.4	168916	GCF_900636245.1
1475	GCF_900636235.1	NZ_LR134239.1||4_partial	0.847	0	0.847	dsDNAphage	15587	2	18.2	51.5	GCF_900636235.1	True	2228271	2243857	0.847	0.4	0	51.5	0	18.2	15.2	15.2	dsDNAphage	linear	NZ_LR134239.1||4_partial	bac	51.5	15587	GCF_900636235.1
1476	GCF_900636235.1	NZ_LR134239.1||3_partial	0.88	0	0.88	dsDNAphage	36288	5	31.1	35.6	GCF_900636235.1	True	2823495	2859782	0.88	0.4	0	35.6	0	31.1	26.7	6.7	dsDNAphage	linear	NZ_LR134239.1||3_partial	bac	35.6	36288	GCF_900636235.1
1477	GCF_900636235.1	NZ_LR134239.1||2_partial	0.84	0	0.84	dsDNAphage	48383	5	22.6	45.3	GCF_900636235.1	True	1686281	1734663	0.84	0.4	0	45.3	0	22.6	22.6	9.4	dsDNAphage	linear	NZ_LR134239.1||2_partial	bac	45.3	48383	GCF_900636235.1
1478	GCF_900636235.1	NZ_LR134239.1||1_partial	0.9	0.007	0.9	dsDNAphage	47839	4	29	42	GCF_900636235.1	True	2987898	3035736	0.9	0.4	0	42	0	29	21.7	7.2	dsDNAphage	linear	NZ_LR134239.1||1_partial	bac	42	47839	GCF_900636235.1
1479	GCF_900636235.1	NZ_LR134239.1||0_partial	0.853	0	0.853	dsDNAphage	61023	4	25.3	41.3	GCF_900636235.1	True	2562675	2623697	0.853	0.4	0	41.3	0	25.3	22.7	10.7	dsDNAphage	linear	NZ_LR134239.1||0_partial	bac	41.3	61023	GCF_900636235.1
1480	GCF_900636215.1	NZ_LR134237.1||4_partial	0.92	0	0.92	dsDNAphage	45466	14	39.1	37.5	GCF_900636215.1	True	2568800	2614265	0.92	0.493	0	37.5	0	39.1	10.9	12.5	dsDNAphage	linear	NZ_LR134237.1||4_partial	vir	39.1	45466	GCF_900636215.1
1481	GCF_900636215.1	NZ_LR134237.1||3_partial	0.927	0	0.927	dsDNAphage	61601	17	30.2	34.9	GCF_900636215.1	True	2380336	2441936	0.927	0.493	0	34.9	0	30.2	20.9	14	dsDNAphage	linear	NZ_LR134237.1||3_partial	bac	34.9	61601	GCF_900636215.1
1482	GCF_900636215.1	NZ_LR134237.1||2_partial	0.907	0	0.907	dsDNAphage	97007	13	39.6	24.3	GCF_900636215.1	True	1361932	1458938	0.907	0.493	0	24.3	0	39.6	22.5	13.5	dsDNAphage	linear	NZ_LR134237.1||2_partial	vir	39.6	97007	GCF_900636215.1
1483	GCF_900636215.1	NZ_LR134237.1||1_partial	0.92	0	0.92	dsDNAphage	88499	13	32	34.4	GCF_900636215.1	True	1205196	1293694	0.92	0.493	0	34.4	0	32	20	13.6	dsDNAphage	linear	NZ_LR134237.1||1_partial	bac	34.4	88499	GCF_900636215.1
1484	GCF_900636215.1	NZ_LR134237.1||0_partial	0.913	0	0.913	dsDNAphage	179687	18	28.7	45.7	GCF_900636215.1	True	2959255	3138941	0.913	0.493	0	45.7	0	28.7	16.1	9.4	dsDNAphage	linear	NZ_LR134237.1||0_partial	bac	45.7	179687	GCF_900636215.1
1485	GCF_900636195.1	NZ_LR134236.1||1_partial	0.913	0	0.913	dsDNAphage	123483	22	35.4	29.9	GCF_900636195.1	True	1737785	1861267	0.913	0.467	0	29.9	0	35.4	26.8	7.9	dsDNAphage	linear	NZ_LR134236.1||1_partial	vir	35.4	123483	GCF_900636195.1
1487	GCF_900636185.1	NZ_LR134235.1||1_partial	0.907	0	0.907	dsDNAphage	104103	8	37.7	25.4	GCF_900636185.1	True	283008	387110	0.907	0.387	0	25.4	0	37.7	16.9	20	dsDNAphage	linear	NZ_LR134235.1||1_partial	vir	37.7	104103	GCF_900636185.1
1488	GCF_900636185.1	NZ_LR134235.1||0_partial	0.907	0	0.907	dsDNAphage	125142	10	36.3	33.3	GCF_900636185.1	True	4836486	4961627	0.907	0.387	0	33.3	0	36.3	9.6	20.7	dsDNAphage	linear	NZ_LR134235.1||0_partial	vir	36.3	125142	GCF_900636185.1
1489	GCF_900636175.1	NZ_LR134234.1||5_partial	0.993	0.013	0.993	dsDNAphage	35046	22	73.5	10.2	GCF_900636175.1	True	4908355	4943400	0.993	0.56	0	10.2	0	73.5	4.1	12.2	dsDNAphage	linear	NZ_LR134234.1||5_partial	vir	73.5	35046	GCF_900636175.1
1490	GCF_900636175.1	NZ_LR134234.1||4_partial	0.92	0.007	0.92	dsDNAphage	60401	18	37.1	42.7	GCF_900636175.1	True	730421	790821	0.92	0.56	0	42.7	0	37.1	9	11.2	dsDNAphage	linear	NZ_LR134234.1||4_partial	bac	42.7	60401	GCF_900636175.1
1491	GCF_900636175.1	NZ_LR134234.1||3_partial	0.9	0	0.9	dsDNAphage	76743	25	41.5	36.2	GCF_900636175.1	True	237	76979	0.9	0.56	0	36.2	0	41.5	19.1	3.2	dsDNAphage	linear	NZ_LR134234.1||3_partial	vir	41.5	76743	GCF_900636175.1
1492	GCF_900636175.1	NZ_LR134234.1||2_partial	0.9	0	0.9	dsDNAphage	109697	19	38.5	41	GCF_900636175.1	True	4537921	4647617	0.9	0.56	0	41	0	38.5	11.5	9	dsDNAphage	linear	NZ_LR134234.1||2_partial	bac	41	109697	GCF_900636175.1
1493	GCF_900636175.1	NZ_LR134234.1||1_partial	0.9	0	0.9	dsDNAphage	181253	21	25	38.6	GCF_900636175.1	True	3408133	3589385	0.9	0.56	0	38.6	0	25	27.8	8.5	dsDNAphage	linear	NZ_LR134234.1||1_partial	bac	38.6	181253	GCF_900636175.1
1494	GCF_900636175.1	NZ_LR134234.1||0_partial	0.907	0	0.907	dsDNAphage	178356	7	29.8	40.9	GCF_900636175.1	True	1604842	1783197	0.907	0.56	0	40.9	0	29.8	24.2	5.1	dsDNAphage	linear	NZ_LR134234.1||0_partial	bac	40.9	178356	GCF_900636175.1
1495	GCF_900636145.1	NZ_LR134231.1||2_partial	0.82	0.007	0.82	dsDNAphage	17529	2	20	51.4	GCF_900636145.1	True	2216474	2234002	0.82	0.387	0	51.4	0	20	14.3	14.3	dsDNAphage	linear	NZ_LR134231.1||2_partial	bac	51.4	17529	GCF_900636145.1
1496	GCF_900636145.1	NZ_LR134231.1||1_partial	0.92	0	0.92	dsDNAphage	43391	3	27.3	42.4	GCF_900636145.1	True	2411782	2455172	0.92	0.387	0	42.4	0	27.3	19.7	10.6	dsDNAphage	linear	NZ_LR134231.1||1_partial	bac	42.4	43391	GCF_900636145.1
1497	GCF_900636145.1	NZ_LR134231.1||0_partial	0.927	0	0.927	dsDNAphage	57026	4	26	40.3	GCF_900636145.1	True	3045442	3102467	0.927	0.387	0	40.3	0	26	27.3	6.5	dsDNAphage	linear	NZ_LR134231.1||0_partial	bac	40.3	57026	GCF_900636145.1
1498	GCF_900636125.1	NZ_LR134228.1||6_partial	0.907	0	0.907	dsDNAphage	38082	8	30.2	41.5	GCF_900636125.1	True	4584158	4622239	0.907	0.5	0	41.5	0	30.2	18.9	9.4	dsDNAphage	linear	NZ_LR134228.1||6_partial	bac	41.5	38082	GCF_900636125.1
1499	GCF_900636125.1	NZ_LR134228.1||5_partial	0.9	0	0.9	dsDNAphage	44305	3	25.9	40.7	GCF_900636125.1	True	690331	734635	0.9	0.5	0	40.7	0	25.9	14.8	18.5	dsDNAphage	linear	NZ_LR134228.1||5_partial	bac	40.7	44305	GCF_900636125.1
1500	GCF_900636125.1	NZ_LR134228.1||4_partial	0.9	0.007	0.9	dsDNAphage	43345	15	40	36.7	GCF_900636125.1	True	2371783	2415127	0.9	0.5	0	36.7	0	40	11.7	11.7	dsDNAphage	linear	NZ_LR134228.1||4_partial	vir	40	43345	GCF_900636125.1
1501	GCF_900636125.1	NZ_LR134228.1||3_partial	0.907	0	0.907	dsDNAphage	87517	14	38	38.9	GCF_900636125.1	True	2875373	2962889	0.907	0.5	0	38.9	0	38	17.6	5.6	dsDNAphage	linear	NZ_LR134228.1||3_partial	bac	38.9	87517	GCF_900636125.1
1502	GCF_900636125.1	NZ_LR134228.1||2_partial	0.9	0	0.9	dsDNAphage	130570	22	33.1	36.6	GCF_900636125.1	True	1799315	1929884	0.9	0.5	0	36.6	0	33.1	18.3	12	dsDNAphage	linear	NZ_LR134228.1||2_partial	bac	36.6	130570	GCF_900636125.1
1503	GCF_900636125.1	NZ_LR134228.1||1_partial	0.9	0	0.9	dsDNAphage	125388	16	27.3	39.2	GCF_900636125.1	True	2604828	2730215	0.9	0.5	0	39.2	0	27.3	23.1	10.5	dsDNAphage	linear	NZ_LR134228.1||1_partial	bac	39.2	125388	GCF_900636125.1
1504	GCF_900636125.1	NZ_LR134228.1||0_partial	0.907	0	0.907	dsDNAphage	166924	19	31.5	37.7	GCF_900636125.1	True	3522091	3689014	0.907	0.5	0	37.1	0.6	31.5	26.4	4.5	dsDNAphage	linear	NZ_LR134228.1||0_partial	bac	37.1	166924	GCF_900636125.1
1505	GCF_900636115.1	NZ_LR134227.1||3_partial	0.913	0.007	0.913	dsDNAphage	15740	2	41.2	32.4	GCF_900636115.1	True	1161391	1177130	0.913	0.4	0	32.4	0	41.2	11.8	14.7	dsDNAphage	linear	NZ_LR134227.1||3_partial	vir	41.2	15740	GCF_900636115.1
1506	GCF_900636115.1	NZ_LR134227.1||2_partial	0.853	0.007	0.853	dsDNAphage	20415	5	25.6	51.3	GCF_900636115.1	True	2230668	2251082	0.853	0.4	0	51.3	0	25.6	12.8	10.3	dsDNAphage	linear	NZ_LR134227.1||2_partial	bac	51.3	20415	GCF_900636115.1
1507	GCF_900636115.1	NZ_LR134227.1||1_partial	0.893	0	0.893	dsDNAphage	38856	3	29.8	42.1	GCF_900636115.1	True	2928598	2967453	0.893	0.4	0	42.1	0	29.8	21.1	7	dsDNAphage	linear	NZ_LR134227.1||1_partial	bac	42.1	38856	GCF_900636115.1
1508	GCF_900636115.1	NZ_LR134227.1||0_partial	0.907	0	0.907	dsDNAphage	63912	3	30.2	37.2	GCF_900636115.1	True	3026480	3090391	0.907	0.4	0	37.2	0	30.2	25.6	7	dsDNAphage	linear	NZ_LR134227.1||0_partial	bac	37.2	63912	GCF_900636115.1
1509	GCF_900636105.1	NZ_LR134226.1||2_partial	0.953	0	0.953	dsDNAphage	43770	15	36.1	42.6	GCF_900636105.1	True	2235983	2279752	0.953	0.467	0	42.6	0	36.1	13.1	8.2	dsDNAphage	linear	NZ_LR134226.1||2_partial	bac	42.6	43770	GCF_900636105.1
1510	GCF_900636105.1	NZ_LR134226.1||1_partial	0.9	0	0.9	dsDNAphage	138798	18	34	38.2	GCF_900636105.1	True	3327883	3466680	0.9	0.467	0	38.2	0	34	25.7	2.1	dsDNAphage	linear	NZ_LR134226.1||1_partial	bac	38.2	138798	GCF_900636105.1
1511	GCF_900636105.1	NZ_LR134226.1||0_partial	0.913	0	0.913	dsDNAphage	191250	22	28.3	36.9	GCF_900636105.1	True	2914220	3105469	0.913	0.467	0	36.9	0	28.3	31.3	3.5	dsDNAphage	linear	NZ_LR134226.1||0_partial	bac	36.9	191250	GCF_900636105.1
1512	GCF_900636075.1	NZ_LR134222.1||6_partial	0.873	0	0.873	dsDNAphage	16624	1	33.3	57.6	GCF_900636075.1	True	4714028	4730651	0.873	0.493	0	57.6	0	33.3	3	6.1	dsDNAphage	linear	NZ_LR134222.1||6_partial	bac	57.6	16624	GCF_900636075.1
1513	GCF_900636075.1	NZ_LR134222.1||5_partial	0.9	0.007	0.9	dsDNAphage	24554	1	37.5	45	GCF_900636075.1	True	4603510	4628063	0.9	0.493	0	45	0	37.5	5	12.5	dsDNAphage	linear	NZ_LR134222.1||5_partial	bac	45	24554	GCF_900636075.1
1514	GCF_900636075.1	NZ_LR134222.1||4_partial	0.887	0	0.887	dsDNAphage	46678	18	36.9	44.6	GCF_900636075.1	True	2283611	2330288	0.887	0.493	0	44.6	0	36.9	12.3	6.2	dsDNAphage	linear	NZ_LR134222.1||4_partial	bac	44.6	46678	GCF_900636075.1
1515	GCF_900636075.1	NZ_LR134222.1||3_partial	0.9	0	0.9	dsDNAphage	105995	13	29.5	38.5	GCF_900636075.1	True	2513870	2619864	0.9	0.493	0	38.5	0	29.5	23	9	dsDNAphage	linear	NZ_LR134222.1||3_partial	bac	38.5	105995	GCF_900636075.1
1516	GCF_900636075.1	NZ_LR134222.1||2_partial	0.927	0	0.927	dsDNAphage	125218	22	35.4	31.5	GCF_900636075.1	True	1690740	1815957	0.927	0.493	0	31.5	0	35.4	26.8	6.3	dsDNAphage	linear	NZ_LR134222.1||2_partial	vir	35.4	125218	GCF_900636075.1
1518	GCF_900636075.1	NZ_LR134222.1||0_partial	0.9	0	0.9	dsDNAphage	188917	16	30.2	42.6	GCF_900636075.1	True	3653642	3842558	0.9	0.493	0	42.6	0	30.2	19.3	7.9	dsDNAphage	linear	NZ_LR134222.1||0_partial	bac	42.6	188917	GCF_900636075.1
1519	GCF_900636055.1	NZ_LR134220.1||2_partial	0.913	0	0.913	dsDNAphage	34243	7	21.8	32.7	GCF_900636055.1	True	2144884	2179126	0.913	0.473	0	32.7	0	21.8	27.3	18.2	dsDNAphage	linear	NZ_LR134220.1||2_partial	bac	32.7	34243	GCF_900636055.1
1520	GCF_900636055.1	NZ_LR134220.1||1_partial	0.9	0	0.9	dsDNAphage	142977	9	35.3	31.8	GCF_900636055.1	True	1443834	1586810	0.9	0.473	0	31.2	0.6	35.3	26.5	6.5	dsDNAphage	linear	NZ_LR134220.1||1_partial	vir	35.3	142977	GCF_900636055.1
1522	GCF_900636045.1	NZ_LR134216.1||2_partial	0.913	0	0.913	dsDNAphage	14645	1	12.9	19.4	GCF_900636045.1	True	815435	830079	0.913	0.373	0	19.4	0	12.9	29	38.7	dsDNAphage	linear	NZ_LR134216.1||2_partial	unaligned	38.7	14645	GCF_900636045.1
1523	GCF_900636045.1	NZ_LR134216.1||1_partial	0.88	0	0.88	dsDNAphage	21792	3	17.9	56.4	GCF_900636045.1	True	2268895	2290686	0.88	0.373	0	56.4	0	17.9	17.9	7.7	dsDNAphage	linear	NZ_LR134216.1||1_partial	bac	56.4	21792	GCF_900636045.1
1524	GCF_900636045.1	NZ_LR134216.1||0_partial	0.9	0	0.9	dsDNAphage	185117	21	28.9	37.1	GCF_900636045.1	True	2909032	3094148	0.9	0.373	0	37.1	0	28.9	32	2.1	dsDNAphage	linear	NZ_LR134216.1||0_partial	bac	37.1	185117	GCF_900636045.1
1525	GCF_900636035.1	NZ_LR134215.1||3_partial	0.9	0	0.9	dsDNAphage	20397	2	11.4	34.3	GCF_900636035.1	True	1195832	1216228	0.9	0.453	0	34.3	0	11.4	2.9	51.4	dsDNAphage	linear	NZ_LR134215.1||3_partial	unaligned	51.4	20397	GCF_900636035.1
1526	GCF_900636035.1	NZ_LR134215.1||2_partial	0.92	0	0.92	dsDNAphage	74041	11	30.6	43.9	GCF_900636035.1	True	3052329	3126369	0.92	0.453	0	43.9	0	30.6	11.2	14.3	dsDNAphage	linear	NZ_LR134215.1||2_partial	bac	43.9	74041	GCF_900636035.1
1527	GCF_900636035.1	NZ_LR134215.1||1_partial	0.9	0	0.9	dsDNAphage	95757	15	35.5	37.3	GCF_900636035.1	True	2109177	2204933	0.9	0.453	0	37.3	0	35.5	13.6	13.6	dsDNAphage	linear	NZ_LR134215.1||1_partial	bac	37.3	95757	GCF_900636035.1
1528	GCF_900636035.1	NZ_LR134215.1||0_partial	0.913	0	0.913	dsDNAphage	91672	8	30.3	31.1	GCF_900636035.1	True	2221708	2313379	0.913	0.453	0	31.1	0	30.3	26.1	12.6	dsDNAphage	linear	NZ_LR134215.1||0_partial	bac	31.1	91672	GCF_900636035.1
1529	GCF_900636015.1	NZ_LR134214.1||3_partial	0.907	0	0.907	dsDNAphage	92322	20	34.5	30.9	GCF_900636015.1	True	645232	737553	0.907	0.453	0	30.9	0	34.5	23.6	10.9	dsDNAphage	linear	NZ_LR134214.1||3_partial	vir	34.5	92322	GCF_900636015.1
1530	GCF_900636015.1	NZ_LR134214.1||2_partial	0.907	0	0.907	dsDNAphage	83186	15	31	48.7	GCF_900636015.1	True	1795371	1878556	0.907	0.453	0	48.7	0	31	9.7	10.6	dsDNAphage	linear	NZ_LR134214.1||2_partial	bac	48.7	83186	GCF_900636015.1
1531	GCF_900636015.1	NZ_LR134214.1||1_partial	0.907	0.007	0.907	dsDNAphage	129398	14	32.4	41.9	GCF_900636015.1	True	1951921	2081318	0.907	0.453	0	41.9	0	32.4	15.5	10.1	dsDNAphage	linear	NZ_LR134214.1||1_partial	bac	41.9	129398	GCF_900636015.1
1532	GCF_900636015.1	NZ_LR134214.1||0_partial	0.9	0	0.9	dsDNAphage	143190	15	27.5	39.6	GCF_900636015.1	True	2975120	3118309	0.9	0.453	0	39.6	0	27.5	18.8	14.1	dsDNAphage	linear	NZ_LR134214.1||0_partial	bac	39.6	143190	GCF_900636015.1
1533	GCF_900636005.1	NZ_LR134209.1||2_partial	0.9	0	0.9	dsDNAphage	80642	14	27.5	48.4	GCF_900636005.1	True	2337096	2417737	0.9	0.393	0	48.4	0	27.5	16.5	7.7	dsDNAphage	linear	NZ_LR134209.1||2_partial	bac	48.4	80642	GCF_900636005.1
1534	GCF_900636005.1	NZ_LR134209.1||1_partial	0.947	0	0.947	dsDNAphage	100365	14	30.3	36.9	GCF_900636005.1	True	2585738	2686102	0.947	0.393	0	36.9	0	30.3	23.8	9	dsDNAphage	linear	NZ_LR134209.1||1_partial	bac	36.9	100365	GCF_900636005.1
1535	GCF_900636005.1	NZ_LR134209.1||0_partial	0.907	0	0.907	dsDNAphage	150480	22	31.9	35.6	GCF_900636005.1	True	1691939	1842418	0.907	0.393	0	35.6	0	31.9	22.5	10	dsDNAphage	linear	NZ_LR134209.1||0_partial	bac	35.6	150480	GCF_900636005.1
1536	GCF_900635995.1	NZ_LR134213.1||2_partial	0.893	0	0.893	dsDNAphage	109921	18	32	30.4	GCF_900635995.1	True	3422247	3532167	0.893	0.407	0	30.4	0	32	26.4	11.2	dsDNAphage	linear	NZ_LR134213.1||2_partial	vir	32	109921	GCF_900635995.1
1537	GCF_900635995.1	NZ_LR134213.1||1_partial	0.9	0.007	0.9	dsDNAphage	114833	10	31.7	28.8	GCF_900635995.1	True	1445874	1560706	0.9	0.407	0	28.8	0	31.7	30.9	8.6	dsDNAphage	linear	NZ_LR134213.1||1_partial	vir	31.7	114833	GCF_900635995.1
1538	GCF_900635995.1	NZ_LR134213.1||0_partial	0.9	0	0.9	dsDNAphage	146882	9	32.6	28.2	GCF_900635995.1	True	3907415	4054296	0.9	0.407	0	27.7	0.5	32.6	21.2	17.9	dsDNAphage	linear	NZ_LR134213.1||0_partial	vir	32.6	146882	GCF_900635995.1
1539	GCF_900635995.1	NZ_LR134212.1||full	0.993	0.067	0.993	dsDNAphage	25086	6	66.7	7.1	GCF_900635995.1	True	3	25088	0.993	0.993	0	7.1	0	66.7	0	26.2	dsDNAphage	linear	NZ_LR134212.1||full	vir	66.7	25086	GCF_900635995.1
1540	GCF_900635995.1	NZ_LR134210.1||full	0.84	0.04	0.84	dsDNAphage	23194	0	57.1	7.1	GCF_900635995.1	True	3	23196	0.84	0.84	0	7.1	0	57.1	4.8	31	dsDNAphage	linear	NZ_LR134210.1||full	vir	57.1	23194	GCF_900635995.1
1541	GCF_900635965.1	NZ_LR134205.1||1_partial	0.893	0	0.893	dsDNAphage	38851	7	40.8	28.6	GCF_900635965.1	True	2349513	2388363	0.893	0.467	0	28.6	0	40.8	22.4	8.2	dsDNAphage	linear	NZ_LR134205.1||1_partial	vir	40.8	38851	GCF_900635965.1
1542	GCF_900635965.1	NZ_LR134205.1||0_partial	0.907	0.007	0.907	dsDNAphage	78602	10	31.9	28.4	GCF_900635965.1	True	1508407	1587008	0.907	0.467	0	28.4	0	31.9	12.1	27.6	dsDNAphage	linear	NZ_LR134205.1||0_partial	vir	31.9	78602	GCF_900635965.1
1543	GCF_900635955.1	NZ_LR134201.1||3_partial	0.947	0	0.947	dsDNAphage	19983	1	13.2	28.9	GCF_900635955.1	True	4569678	4589660	0.947	0.433	0	28.9	0	13.2	18.4	39.5	dsDNAphage	linear	NZ_LR134201.1||3_partial	unaligned	39.5	19983	GCF_900635955.1
1544	GCF_900635955.1	NZ_LR134201.1||2_partial	0.9	0	0.9	dsDNAphage	50200	4	39.7	31.7	GCF_900635955.1	True	913432	963631	0.9	0.433	0	31.7	0	39.7	23.8	4.8	dsDNAphage	linear	NZ_LR134201.1||2_partial	vir	39.7	50200	GCF_900635955.1
1545	GCF_900635955.1	NZ_LR134201.1||1_partial	0.9	0	0.9	dsDNAphage	166686	11	34.5	29.4	GCF_900635955.1	True	2076798	2243483	0.9	0.433	0	28.9	0.5	34.5	14.9	21.1	dsDNAphage	linear	NZ_LR134201.1||1_partial	vir	34.5	166686	GCF_900635955.1
1547	GCF_900635935.1	NZ_LR134203.1||0_partial	0.9	0	0.9	dsDNAphage	123550	12	36.2	19.4	GCF_900635935.1	True	987962	1111511	0.9	0.467	0	19.4	0	36.2	20.6	23.8	dsDNAphage	linear	NZ_LR134203.1||0_partial	vir	36.2	123550	GCF_900635935.1
1548	GCF_900635925.1	NZ_LR134196.1||2_partial	0.907	0	0.907	dsDNAphage	16188	1	12.5	31.2	GCF_900635925.1	True	778076	794263	0.907	0.34	0	31.2	0	12.5	12.5	43.8	dsDNAphage	linear	NZ_LR134196.1||2_partial	unaligned	43.8	16188	GCF_900635925.1
1549	GCF_900635925.1	NZ_LR134196.1||1_partial	0.907	0	0.907	dsDNAphage	33869	1	23.5	29.4	GCF_900635925.1	True	4511195	4545063	0.907	0.34	0	29.4	0	23.5	19.6	27.5	dsDNAphage	linear	NZ_LR134196.1||1_partial	bac	29.4	33869	GCF_900635925.1
1551	GCF_900635915.1	NZ_LR134195.1||1_partial	0.887	0	0.887	dsDNAphage	24982	2	17.5	35	GCF_900635915.1	True	2595126	2620107	0.887	0.273	0	32.5	2.5	17.5	7.5	40	dsDNAphage	linear	NZ_LR134195.1||1_partial	unaligned	40	24982	GCF_900635915.1
1552	GCF_900635915.1	NZ_LR134195.1||0_partial	0.9	0	0.9	dsDNAphage	69584	14	31.2	35.5	GCF_900635915.1	True	3240379	3309962	0.9	0.273	0	35.5	0	31.2	11.8	21.5	dsDNAphage	linear	NZ_LR134195.1||0_partial	bac	35.5	69584	GCF_900635915.1
1553	GCF_900635905.1	NZ_LR134193.1||2_partial	0.853	0.007	0.853	dsDNAphage	24192	1	21.3	21.3	GCF_900635905.1	True	1273493	1297684	0.853	0.527	0	21.3	0	21.3	27.7	29.8	dsDNAphage	linear	NZ_LR134193.1||2_partial	unaligned	29.8	24192	GCF_900635905.1
1554	GCF_900635905.1	NZ_LR134193.1||1_partial	0.913	0	0.913	dsDNAphage	120642	12	43.3	24.2	GCF_900635905.1	True	1517347	1637988	0.913	0.527	0	24.2	0	43.3	24.2	8.3	dsDNAphage	linear	NZ_LR134193.1||1_partial	vir	43.3	120642	GCF_900635905.1
1555	GCF_900635905.1	NZ_LR134193.1||0_partial	0.9	0	0.9	dsDNAphage	155378	13	39.4	25.5	GCF_900635905.1	True	2042283	2197660	0.9	0.527	0	25.5	0	39.4	27.7	7.4	dsDNAphage	linear	NZ_LR134193.1||0_partial	vir	39.4	155378	GCF_900635905.1
1556	GCF_900635875.1	NZ_LR134189.1||3_partial	0.94	0	0.94	dsDNAphage	32206	2	20	26.2	GCF_900635875.1	True	1417657	1449862	0.94	0.473	0	26.2	0	20	13.8	40	dsDNAphage	linear	NZ_LR134189.1||3_partial	unaligned	40	32206	GCF_900635875.1
1557	GCF_900635875.1	NZ_LR134189.1||2_partial	0.9	0	0.9	dsDNAphage	103890	19	33.1	33.9	GCF_900635875.1	True	2437939	2541828	0.9	0.473	0	33.9	0	33.1	24.8	8.3	dsDNAphage	linear	NZ_LR134189.1||2_partial	bac	33.9	103890	GCF_900635875.1
1558	GCF_900635875.1	NZ_LR134189.1||1_partial	0.9	0	0.9	dsDNAphage	122312	11	29.1	23.4	GCF_900635875.1	True	2817679	2939990	0.9	0.473	0	22.8	0.6	29.1	24.1	23.4	dsDNAphage	linear	NZ_LR134189.1||1_partial	vir	29.1	122312	GCF_900635875.1
1559	GCF_900635875.1	NZ_LR134189.1||0_partial	0.9	0	0.9	dsDNAphage	129658	20	32.6	26.7	GCF_900635875.1	True	2571736	2701393	0.9	0.473	0	26.7	0	32.6	18	22.7	dsDNAphage	linear	NZ_LR134189.1||0_partial	vir	32.6	129658	GCF_900635875.1
1560	GCF_900635805.1	NZ_LR134171.1||0_partial	0.887	0	0.887	dsDNAphage	34743	2	22.1	35.3	GCF_900635805.1	True	1094851	1129593	0.887	0.38	0	35.3	0	22.1	23.5	19.1	dsDNAphage	linear	NZ_LR134171.1||0_partial	bac	35.3	34743	GCF_900635805.1
1561	GCF_900635795.1	NZ_LR134168.1||3_partial	0.92	0.007	0.92	dsDNAphage	5417	1	15	40	GCF_900635795.1	True	1510951	1516367	0.92	0.427	0	40	0	15	35	10	dsDNAphage	linear	NZ_LR134168.1||3_partial	bac	40	5417	GCF_900635795.1
1562	GCF_900635795.1	NZ_LR134168.1||2_partial	0.933	0	0.933	dsDNAphage	40464	5	20.3	35.6	GCF_900635795.1	True	581139	621602	0.933	0.427	0	35.6	0	20.3	15.3	28.8	dsDNAphage	linear	NZ_LR134168.1||2_partial	bac	35.6	40464	GCF_900635795.1
1563	GCF_900635795.1	NZ_LR134168.1||1_partial	0.907	0	0.907	dsDNAphage	90259	14	36.8	31.1	GCF_900635795.1	True	1366626	1456884	0.907	0.427	0	31.1	0	36.8	22.6	9.4	dsDNAphage	linear	NZ_LR134168.1||1_partial	vir	36.8	90259	GCF_900635795.1
1564	GCF_900635795.1	NZ_LR134168.1||0_partial	0.9	0	0.9	dsDNAphage	79922	9	30.8	29	GCF_900635795.1	True	1251382	1331303	0.9	0.427	0	29	0	30.8	22.4	17.8	dsDNAphage	linear	NZ_LR134168.1||0_partial	vir	30.8	79922	GCF_900635795.1
1565	GCF_900635785.1	NZ_LR134169.1||2_partial	0.913	0	0.913	dsDNAphage	91601	12	35.1	30.6	GCF_900635785.1	True	471562	563162	0.913	0.493	0	30.6	0	35.1	18	16.2	dsDNAphage	linear	NZ_LR134169.1||2_partial	vir	35.1	91601	GCF_900635785.1
1566	GCF_900635785.1	NZ_LR134169.1||1_partial	0.9	0	0.9	dsDNAphage	128119	15	28.6	32.9	GCF_900635785.1	True	853790	981908	0.9	0.493	0	32.9	0	28.6	17.4	21.1	dsDNAphage	linear	NZ_LR134169.1||1_partial	bac	32.9	128119	GCF_900635785.1
1567	GCF_900635785.1	NZ_LR134169.1||0_partial	0.913	0	0.913	dsDNAphage	134339	27	31.2	31.2	GCF_900635785.1	True	610707	745045	0.913	0.493	0	31.2	0	31.2	20	17.6	dsDNAphage	linear	NZ_LR134169.1||0_partial	bac	31.2	134339	GCF_900635785.1
1568	GCF_900635765.1	NZ_LR134165.1||1_partial	0.887	0	0.887	dsDNAphage	52857	8	31.1	40.5	GCF_900635765.1	True	1419557	1472413	0.887	0.34	0	40.5	0	31.1	20.3	8.1	dsDNAphage	linear	NZ_LR134165.1||1_partial	bac	40.5	52857	GCF_900635765.1
1569	GCF_900635765.1	NZ_LR134165.1||0_partial	0.9	0	0.9	dsDNAphage	110844	10	32.1	28.5	GCF_900635765.1	True	977081	1087924	0.9	0.34	0	28.5	0	32.1	15.3	24.1	dsDNAphage	linear	NZ_LR134165.1||0_partial	vir	32.1	110844	GCF_900635765.1
1570	GCF_900635755.1	NZ_LR134163.1||2_partial	0.867	0	0.867	dsDNAphage	59411	7	22.9	45.7	GCF_900635755.1	True	3942176	4001586	0.867	0.46	0	45.7	0	22.9	18.6	12.9	dsDNAphage	linear	NZ_LR134163.1||2_partial	bac	45.7	59411	GCF_900635755.1
1571	GCF_900635755.1	NZ_LR134163.1||1_partial	0.907	0	0.907	dsDNAphage	112538	6	29.8	23.7	GCF_900635755.1	True	3428003	3540540	0.907	0.46	0	22.9	0.8	29.8	25.2	21.4	dsDNAphage	linear	NZ_LR134163.1||1_partial	vir	29.8	112538	GCF_900635755.1
1572	GCF_900635755.1	NZ_LR134163.1||0_partial	0.907	0	0.907	dsDNAphage	133612	22	30.3	31.6	GCF_900635755.1	True	4515997	4649608	0.907	0.46	0	31.6	0	30.3	18.7	19.4	dsDNAphage	linear	NZ_LR134163.1||0_partial	bac	31.6	133612	GCF_900635755.1
1573	GCF_900635745.1	NZ_LR134161.1||3_partial	0.82	0	0.82	dsDNAphage	27031	3	17.9	38.5	GCF_900635745.1	True	2834774	2861804	0.82	0.413	0	38.5	0	17.9	30.8	12.8	dsDNAphage	linear	NZ_LR134161.1||3_partial	bac	38.5	27031	GCF_900635745.1
1574	GCF_900635745.1	NZ_LR134161.1||2_partial	0.893	0	0.893	dsDNAphage	48526	9	29.3	36.2	GCF_900635745.1	True	124058	172583	0.893	0.413	0	36.2	0	29.3	24.1	10.3	dsDNAphage	linear	NZ_LR134161.1||2_partial	bac	36.2	48526	GCF_900635745.1
1575	GCF_900635745.1	NZ_LR134161.1||1_partial	0.9	0	0.9	dsDNAphage	58208	10	23	41.4	GCF_900635745.1	True	2225078	2283285	0.9	0.413	0	41.4	0	23	21.8	13.8	dsDNAphage	linear	NZ_LR134161.1||1_partial	bac	41.4	58208	GCF_900635745.1
1576	GCF_900635745.1	NZ_LR134161.1||0_partial	0.927	0	0.927	dsDNAphage	90201	20	35	40	GCF_900635745.1	True	4082862	4173062	0.927	0.413	0	40	0	35	15	10	dsDNAphage	linear	NZ_LR134161.1||0_partial	bac	40	90201	GCF_900635745.1
1577	GCF_900635715.1	NZ_LR134160.1||2_partial	0.867	0	0.867	dsDNAphage	58491	7	22.9	45.7	GCF_900635715.1	True	1296638	1355128	0.867	0.46	0	45.7	0	22.9	18.6	12.9	dsDNAphage	linear	NZ_LR134160.1||2_partial	bac	45.7	58491	GCF_900635715.1
1578	GCF_900635715.1	NZ_LR134160.1||1_partial	0.9	0	0.9	dsDNAphage	78474	11	32.3	36.6	GCF_900635715.1	True	3716455	3794928	0.9	0.46	0	36.6	0	32.3	7.5	23.7	dsDNAphage	linear	NZ_LR134160.1||1_partial	bac	36.6	78474	GCF_900635715.1
1579	GCF_900635715.1	NZ_LR134160.1||0_partial	0.9	0	0.9	dsDNAphage	131000	23	31	31.6	GCF_900635715.1	True	1872223	2003222	0.9	0.46	0	31.6	0	31	18.1	19.4	dsDNAphage	linear	NZ_LR134160.1||0_partial	bac	31.6	131000	GCF_900635715.1
1580	GCF_900635635.1	NZ_LR134152.1||4_partial	0.867	0.007	0.867	dsDNAphage	15842	2	18.2	54.5	GCF_900635635.1	True	2281302	2297143	0.867	0.467	0	54.5	0	18.2	15.2	12.1	dsDNAphage	linear	NZ_LR134152.1||4_partial	bac	54.5	15842	GCF_900635635.1
1581	GCF_900635635.1	NZ_LR134152.1||3_partial	0.88	0	0.88	dsDNAphage	49610	6	31	41.4	GCF_900635635.1	True	2320231	2369840	0.88	0.467	0	41.4	0	31	15.5	12.1	dsDNAphage	linear	NZ_LR134152.1||3_partial	bac	41.4	49610	GCF_900635635.1
1582	GCF_900635635.1	NZ_LR134152.1||2_partial	0.893	0	0.893	dsDNAphage	66838	4	24.1	40.2	GCF_900635635.1	True	3103303	3170140	0.893	0.467	0	40.2	0	24.1	27.6	8	dsDNAphage	linear	NZ_LR134152.1||2_partial	bac	40.2	66838	GCF_900635635.1
1583	GCF_900635635.1	NZ_LR134152.1||1_partial	0.893	0	0.893	dsDNAphage	79551	8	30	42.2	GCF_900635635.1	True	2942411	3021961	0.893	0.467	0	42.2	0	30	22.2	5.6	dsDNAphage	linear	NZ_LR134152.1||1_partial	bac	42.2	79551	GCF_900635635.1
1584	GCF_900635635.1	NZ_LR134152.1||0_partial	0.907	0	0.907	dsDNAphage	123285	5	32.1	45.3	GCF_900635635.1	True	1797548	1920832	0.907	0.467	0	45.3	0	32.1	13.8	8.8	dsDNAphage	linear	NZ_LR134152.1||0_partial	bac	45.3	123285	GCF_900635635.1
1585	GCF_900635625.1	NZ_LR134151.1||0_partial	0.907	0	0.907	dsDNAphage	37776	6	26.3	28.1	GCF_900635625.1	True	5056850	5094625	0.907	0.293	0	28.1	0	26.3	17.5	28.1	dsDNAphage	linear	NZ_LR134151.1||0_partial	bac	28.1	37776	GCF_900635625.1
1586	GCF_900635505.1	NZ_LR134139.1||2_partial	0.893	0	0.893	dsDNAphage	25574	2	25	31.8	GCF_900635505.1	True	842710	868283	0.893	0.48	0	31.8	0	25	27.3	15.9	dsDNAphage	linear	NZ_LR134139.1||2_partial	bac	31.8	25574	GCF_900635505.1
1587	GCF_900635505.1	NZ_LR134139.1||1_partial	0.9	0	0.9	dsDNAphage	61535	4	32.2	29.9	GCF_900635505.1	True	1281408	1342942	0.9	0.48	0	29.9	0	32.2	16.1	21.8	dsDNAphage	linear	NZ_LR134139.1||1_partial	vir	32.2	61535	GCF_900635505.1
1588	GCF_900635505.1	NZ_LR134139.1||0_partial	0.9	0	0.9	dsDNAphage	149806	10	37.4	27.5	GCF_900635505.1	True	1981248	2131053	0.9	0.48	0	27.5	0	37.4	26.3	8.8	dsDNAphage	linear	NZ_LR134139.1||0_partial	vir	37.4	149806	GCF_900635505.1
1589	GCF_900635475.1	NZ_LR134138.1||2_partial	0.913	0	0.913	dsDNAphage	27251	1	17.4	17.4	GCF_900635475.1	True	4424641	4451891	0.913	0.5	0	17.4	0	17.4	8.7	56.5	dsDNAphage	linear	NZ_LR134138.1||2_partial	unaligned	56.5	27251	GCF_900635475.1
1590	GCF_900635475.1	NZ_LR134138.1||1_partial	0.913	0.007	0.913	dsDNAphage	150904	15	31.8	26.5	GCF_900635475.1	True	2204333	2355236	0.913	0.5	0	26	0.5	31.8	25.5	16.1	dsDNAphage	linear	NZ_LR134138.1||1_partial	vir	31.8	150904	GCF_900635475.1
1592	GCF_900635455.1	NZ_LR134116.1||0_partial	0.92	0	0.92	dsDNAphage	127215	12	29.5	30.2	GCF_900635455.1	True	3316167	3443381	0.92	0.36	0	30.2	0	29.5	22.3	18	dsDNAphage	linear	NZ_LR134116.1||0_partial	bac	30.2	127215	GCF_900635455.1
1593	GCF_900635445.1	NZ_LR134117.1||6_partial	0.98	0.027	0.98	dsDNAphage	12640	3	9.1	21.2	GCF_900635445.1	True	3	12642	0.98	0.48	0	21.2	0	9.1	12.1	57.6	dsDNAphage	linear	NZ_LR134117.1||6_partial	unaligned	57.6	12640	GCF_900635445.1
1594	GCF_900635445.1	NZ_LR134117.1||5_partial	0.867	0	0.867	dsDNAphage	35915	4	29.5	25	GCF_900635445.1	True	5236500	5272414	0.867	0.48	0	25	0	29.5	6.8	38.6	dsDNAphage	linear	NZ_LR134117.1||5_partial	unaligned	38.6	35915	GCF_900635445.1
1595	GCF_900635445.1	NZ_LR134117.1||4_partial	0.913	0	0.913	dsDNAphage	71401	20	38.6	27.7	GCF_900635445.1	True	1392690	1464090	0.913	0.48	0	27.7	0	38.6	21.8	11.9	dsDNAphage	linear	NZ_LR134117.1||4_partial	vir	38.6	71401	GCF_900635445.1
1596	GCF_900635445.1	NZ_LR134117.1||3_partial	0.907	0	0.907	dsDNAphage	105139	15	27.5	33.6	GCF_900635445.1	True	4701798	4806936	0.907	0.48	0	33.6	0	27.5	17.6	21.4	dsDNAphage	linear	NZ_LR134117.1||3_partial	bac	33.6	105139	GCF_900635445.1
1597	GCF_900635445.1	NZ_LR134117.1||2_partial	0.9	0	0.9	dsDNAphage	116090	18	28.2	35.9	GCF_900635445.1	True	1970944	2087033	0.9	0.48	0	35.9	0	28.2	20.5	15.4	dsDNAphage	linear	NZ_LR134117.1||2_partial	bac	35.9	116090	GCF_900635445.1
1598	GCF_900635445.1	NZ_LR134117.1||1_partial	0.9	0	0.9	dsDNAphage	129257	18	31.5	33.9	GCF_900635445.1	True	4392473	4521729	0.9	0.48	0	33.9	0	31.5	21.4	13.1	dsDNAphage	linear	NZ_LR134117.1||1_partial	bac	33.9	129257	GCF_900635445.1
1599	GCF_900635445.1	NZ_LR134117.1||0_partial	0.913	0	0.913	dsDNAphage	146719	13	25.7	31.1	GCF_900635445.1	True	178424	325142	0.913	0.48	0	31.1	0	25.7	20.2	23	dsDNAphage	linear	NZ_LR134117.1||0_partial	bac	31.1	146719	GCF_900635445.1
1600	GCF_900635415.1	NZ_LR134105.1||1_partial	0.9	0	0.9	dsDNAphage	108283	11	30.5	30.5	GCF_900635415.1	True	794452	902734	0.9	0.54	0	30.5	0	30.5	15.6	23.4	dsDNAphage	linear	NZ_LR134105.1||1_partial	bac	30.5	108283	GCF_900635415.1
1601	GCF_900635415.1	NZ_LR134105.1||0_partial	0.88	0	0.88	dsDNAphage	175460	13	28.3	25.9	GCF_900635415.1	True	1962942	2138401	0.88	0.54	0	25.9	0	28.3	17.9	27.8	dsDNAphage	linear	NZ_LR134105.1||0_partial	vir	28.3	175460	GCF_900635415.1
1602	GCF_900635365.1	NZ_LR134095.1||0_partial	0.92	0	0.92	dsDNAphage	99879	11	32.5	24.6	GCF_900635365.1	True	1368289	1468167	0.92	0.413	0	24.6	0	32.5	19.8	23	dsDNAphage	linear	NZ_LR134095.1||0_partial	vir	32.5	99879	GCF_900635365.1
1603	GCF_900635345.1	NZ_LR134094.1||3_partial	0.82	0	0.82	dsDNAphage	21432	1	31.6	36.8	GCF_900635345.1	True	2146714	2168145	0.82	0.653	0	36.8	0	31.6	13.2	18.4	dsDNAphage	linear	NZ_LR134094.1||3_partial	bac	36.8	21432	GCF_900635345.1
1604	GCF_900635345.1	NZ_LR134094.1||2_partial	0.907	0	0.907	dsDNAphage	36461	1	25.9	27.6	GCF_900635345.1	True	100236	136696	0.907	0.653	0	27.6	0	25.9	13.8	32.8	dsDNAphage	linear	NZ_LR134094.1||2_partial	unaligned	32.8	36461	GCF_900635345.1
1605	GCF_900635345.1	NZ_LR134094.1||1_partial	0.907	0	0.907	dsDNAphage	127872	12	31.6	28.7	GCF_900635345.1	True	1855144	1983015	0.907	0.653	0	28.7	0	31.6	19.3	20.5	dsDNAphage	linear	NZ_LR134094.1||1_partial	vir	31.6	127872	GCF_900635345.1
1606	GCF_900635345.1	NZ_LR134094.1||0_partial	0.9	0	0.9	dsDNAphage	195565	15	32.8	23.4	GCF_900635345.1	True	467879	663443	0.9	0.653	0	23.4	0	32.8	16.4	27.5	dsDNAphage	linear	NZ_LR134094.1||0_partial	vir	32.8	195565	GCF_900635345.1
1607	GCF_900635335.1	NZ_LR134093.1||3_partial	0.88	0	0.88	dsDNAphage	14957	1	36.7	16.7	GCF_900635335.1	True	841228	856184	0.88	0.48	0	16.7	0	36.7	10	36.7	dsDNAphage	linear	NZ_LR134093.1||3_partial	vir	36.7	14957	GCF_900635335.1
1608	GCF_900635335.1	NZ_LR134093.1||2_partial	0.907	0	0.907	dsDNAphage	22266	1	25	18.2	GCF_900635335.1	True	360771	383036	0.907	0.48	0	18.2	0	25	18.2	38.6	dsDNAphage	linear	NZ_LR134093.1||2_partial	unaligned	38.6	22266	GCF_900635335.1
1609	GCF_900635335.1	NZ_LR134093.1||1_partial	0.853	0	0.853	dsDNAphage	25956	1	26	16	GCF_900635335.1	True	1336017	1361972	0.853	0.48	0	16	0	26	22	36	dsDNAphage	linear	NZ_LR134093.1||1_partial	unaligned	36	25956	GCF_900635335.1
1610	GCF_900635335.1	NZ_LR134093.1||0_partial	0.9	0	0.9	dsDNAphage	167177	12	38.7	25.6	GCF_900635335.1	True	2039004	2206180	0.9	0.48	0	25.6	0	38.7	23.6	12.1	dsDNAphage	linear	NZ_LR134093.1||0_partial	vir	38.7	167177	GCF_900635335.1
1611	GCF_900635325.1	NZ_LR134092.1||5_partial	0.827	0	0.827	dsDNAphage	25044	1	22	43.9	GCF_900635325.1	True	2868553	2893596	0.827	0.493	0	43.9	0	22	4.9	29.3	dsDNAphage	linear	NZ_LR134092.1||5_partial	bac	43.9	25044	GCF_900635325.1
1612	GCF_900635325.1	NZ_LR134092.1||4_partial	0.88	0	0.88	dsDNAphage	34776	3	21.7	50	GCF_900635325.1	True	1743053	1777828	0.88	0.493	0	50	0	21.7	17.4	10.9	dsDNAphage	linear	NZ_LR134092.1||4_partial	bac	50	34776	GCF_900635325.1
1613	GCF_900635325.1	NZ_LR134092.1||3_partial	0.9	0	0.9	dsDNAphage	82111	14	25.3	47.3	GCF_900635325.1	True	2493090	2575200	0.9	0.493	0	47.3	0	25.3	20.9	6.6	dsDNAphage	linear	NZ_LR134092.1||3_partial	bac	47.3	82111	GCF_900635325.1
1614	GCF_900635325.1	NZ_LR134092.1||2_partial	0.907	0	0.907	dsDNAphage	78150	16	36.4	49.1	GCF_900635325.1	True	2047228	2125377	0.907	0.493	0	49.1	0	36.4	10	4.5	dsDNAphage	linear	NZ_LR134092.1||2_partial	bac	49.1	78150	GCF_900635325.1
1615	GCF_900635325.1	NZ_LR134092.1||1_partial	0.9	0	0.9	dsDNAphage	115881	13	26.5	40.9	GCF_900635325.1	True	2709484	2825364	0.9	0.493	0	40.9	0	26.5	23.5	9.1	dsDNAphage	linear	NZ_LR134092.1||1_partial	bac	40.9	115881	GCF_900635325.1
1616	GCF_900635325.1	NZ_LR134092.1||0_partial	0.9	0	0.9	dsDNAphage	182300	19	32.2	37.4	GCF_900635325.1	True	3747945	3930244	0.9	0.493	0	36.8	0.6	32.2	25.3	5.2	dsDNAphage	linear	NZ_LR134092.1||0_partial	bac	36.8	182300	GCF_900635325.1
1617	GCF_900635315.1	NZ_LR134090.1||1_partial	0.9	0	0.9	dsDNAphage	194287	15	36.6	29.3	GCF_900635315.1	True	315322	509608	0.9	0.533	0	29.3	0	36.6	18.5	15.5	dsDNAphage	linear	NZ_LR134090.1||1_partial	vir	36.6	194287	GCF_900635315.1
1619	GCF_900635305.1	NZ_LR134091.1||1_partial	0.9	0	0.9	dsDNAphage	61655	4	31.5	31.5	GCF_900635305.1	True	1267466	1329120	0.9	0.48	0	31.5	0	31.5	15.7	21.3	dsDNAphage	linear	NZ_LR134091.1||1_partial	bac	31.5	61655	GCF_900635305.1
1620	GCF_900635305.1	NZ_LR134091.1||0_partial	0.9	0	0.9	dsDNAphage	152852	10	36.4	27.8	GCF_900635305.1	True	1972262	2125113	0.9	0.48	0	27.8	0	36.4	27.3	8.5	dsDNAphage	linear	NZ_LR134091.1||0_partial	vir	36.4	152852	GCF_900635305.1
1621	GCF_900635285.1	NZ_LR134087.1||1_partial	0.907	0	0.907	dsDNAphage	60171	4	32.6	29.1	GCF_900635285.1	True	1337457	1397627	0.907	0.48	0	29.1	0	32.6	16.3	22.1	dsDNAphage	linear	NZ_LR134087.1||1_partial	vir	32.6	60171	GCF_900635285.1
1622	GCF_900635285.1	NZ_LR134087.1||0_partial	0.9	0	0.9	dsDNAphage	174100	11	34.3	27.5	GCF_900635285.1	True	2040436	2214535	0.9	0.48	0	27.5	0	34.3	25.5	12.7	dsDNAphage	linear	NZ_LR134087.1||0_partial	vir	34.3	174100	GCF_900635285.1
1623	GCF_900635265.1	NZ_LR134085.1||2_partial	0.887	0	0.887	dsDNAphage	29158	1	21.3	23.4	GCF_900635265.1	True	868421	897578	0.887	0.52	0	23.4	0	21.3	12.8	42.6	dsDNAphage	linear	NZ_LR134085.1||2_partial	unaligned	42.6	29158	GCF_900635265.1
1624	GCF_900635265.1	NZ_LR134085.1||1_partial	0.907	0	0.907	dsDNAphage	120249	12	44.2	23.9	GCF_900635265.1	True	2054469	2174717	0.907	0.52	0	23.9	0	44.2	23.2	8.7	dsDNAphage	linear	NZ_LR134085.1||1_partial	vir	44.2	120249	GCF_900635265.1
1625	GCF_900635265.1	NZ_LR134085.1||0_partial	0.913	0	0.913	dsDNAphage	128122	12	40.2	29.3	GCF_900635265.1	True	335300	463421	0.913	0.52	0	29.3	0	40.2	18.3	12.2	dsDNAphage	linear	NZ_LR134085.1||0_partial	vir	40.2	128122	GCF_900635265.1
1626	GCF_900635245.1	NZ_LR134086.1||2_partial	0.893	0	0.893	dsDNAphage	19325	1	25	38.9	GCF_900635245.1	True	407708	427032	0.893	0.513	0	38.9	0	25	8.3	27.8	dsDNAphage	linear	NZ_LR134086.1||2_partial	bac	38.9	19325	GCF_900635245.1
1627	GCF_900635245.1	NZ_LR134086.1||1_partial	0.9	0	0.9	dsDNAphage	125344	14	42.4	23.6	GCF_900635245.1	True	1532445	1657788	0.9	0.513	0	23.6	0	42.4	26.7	7.3	dsDNAphage	linear	NZ_LR134086.1||1_partial	vir	42.4	125344	GCF_900635245.1
1628	GCF_900635245.1	NZ_LR134086.1||0_partial	0.9	0	0.9	dsDNAphage	154080	12	39.9	25.7	GCF_900635245.1	True	2050431	2204510	0.9	0.513	0	25.7	0	39.9	26.8	7.7	dsDNAphage	linear	NZ_LR134086.1||0_partial	vir	39.9	154080	GCF_900635245.1
1629	GCF_900635215.1	NZ_LR134082.1||3_partial	0.867	0.007	0.867	dsDNAphage	18216	2	25	50	GCF_900635215.1	True	2242947	2261162	0.867	0.46	0	50	0	25	10	15	dsDNAphage	linear	NZ_LR134082.1||3_partial	bac	50	18216	GCF_900635215.1
1630	GCF_900635215.1	NZ_LR134082.1||2_partial	0.927	0	0.927	dsDNAphage	53894	6	26.9	43.3	GCF_900635215.1	True	2674621	2728514	0.927	0.46	0	43.3	0	26.9	20.9	9	dsDNAphage	linear	NZ_LR134082.1||2_partial	bac	43.3	53894	GCF_900635215.1
1631	GCF_900635215.1	NZ_LR134082.1||1_partial	0.913	0	0.913	dsDNAphage	79465	9	33.7	36.5	GCF_900635215.1	True	1117129	1196593	0.913	0.46	0	36.5	0	33.7	22.1	7.7	dsDNAphage	linear	NZ_LR134082.1||1_partial	bac	36.5	79465	GCF_900635215.1
1632	GCF_900635215.1	NZ_LR134082.1||0_partial	0.88	0	0.88	dsDNAphage	122993	18	31.1	38.6	GCF_900635215.1	True	3298459	3421451	0.88	0.46	0	38.6	0	31.1	25	5.3	dsDNAphage	linear	NZ_LR134082.1||0_partial	bac	38.6	122993	GCF_900635215.1
1633	GCF_900635205.1	NZ_LR134080.1||2_partial	0.867	0	0.867	dsDNAphage	100122	18	25.2	48.7	GCF_900635205.1	True	2343142	2443263	0.867	0.493	0	48.7	0	25.2	16	10.1	dsDNAphage	linear	NZ_LR134080.1||2_partial	bac	48.7	100122	GCF_900635205.1
1634	GCF_900635205.1	NZ_LR134080.1||1_partial	0.9	0	0.9	dsDNAphage	110983	15	28.9	37	GCF_900635205.1	True	2581983	2692965	0.9	0.493	0	37	0	28.9	23.7	10.4	dsDNAphage	linear	NZ_LR134080.1||1_partial	bac	37	110983	GCF_900635205.1
1635	GCF_900635205.1	NZ_LR134080.1||0_partial	0.9	0	0.9	dsDNAphage	131500	19	33.1	39.7	GCF_900635205.1	True	2725644	2857143	0.9	0.493	0	39.7	0	33.1	14.6	12.6	dsDNAphage	linear	NZ_LR134080.1||0_partial	bac	39.7	131500	GCF_900635205.1
1636	GCF_900635185.1	NZ_LR134079.1||9_partial	0.913	0	0.913	dsDNAphage	24398	2	22	41.5	GCF_900635185.1	True	3126092	3150489	0.913	0.647	0	41.5	0	22	17.1	19.5	dsDNAphage	linear	NZ_LR134079.1||9_partial	bac	41.5	24398	GCF_900635185.1
1637	GCF_900635185.1	NZ_LR134079.1||8_partial	0.907	0	0.907	dsDNAphage	37549	2	22.9	41.7	GCF_900635185.1	True	3481807	3519355	0.907	0.647	0	41.7	0	22.9	20.8	14.6	dsDNAphage	linear	NZ_LR134079.1||8_partial	bac	41.7	37549	GCF_900635185.1
1638	GCF_900635185.1	NZ_LR134079.1||7_partial	0.907	0	0.907	dsDNAphage	78189	19	36.2	37.1	GCF_900635185.1	True	2787251	2865439	0.907	0.647	0	37.1	0	36.2	13.3	13.3	dsDNAphage	linear	NZ_LR134079.1||7_partial	bac	37.1	78189	GCF_900635185.1
1639	GCF_900635185.1	NZ_LR134079.1||6_partial	0.913	0	0.913	dsDNAphage	99258	15	38.6	41.2	GCF_900635185.1	True	2957338	3056595	0.913	0.647	0	41.2	0	38.6	9.6	10.5	dsDNAphage	linear	NZ_LR134079.1||6_partial	bac	41.2	99258	GCF_900635185.1
1640	GCF_900635185.1	NZ_LR134079.1||5_partial	0.9	0	0.9	dsDNAphage	125889	17	29.6	43	GCF_900635185.1	True	3327032	3452920	0.9	0.647	0	43	0	29.6	21.1	6.3	dsDNAphage	linear	NZ_LR134079.1||5_partial	bac	43	125889	GCF_900635185.1
1641	GCF_900635185.1	NZ_LR134079.1||4_partial	0.9	0.007	0.9	dsDNAphage	157267	18	34.7	42.2	GCF_900635185.1	True	4557811	4715077	0.9	0.647	0	42.2	0	34.7	10.4	12.7	dsDNAphage	linear	NZ_LR134079.1||4_partial	bac	42.2	157267	GCF_900635185.1
1642	GCF_900635185.1	NZ_LR134079.1||3_partial	0.907	0	0.907	dsDNAphage	198066	20	30.5	35.8	GCF_900635185.1	True	3846809	4044874	0.907	0.647	0	35.3	0.5	30.5	27.4	6.3	dsDNAphage	linear	NZ_LR134079.1||3_partial	bac	35.3	198066	GCF_900635185.1
1645	GCF_900635185.1	NZ_LR134079.1||10_partial	0.9	0	0.9	dsDNAphage	24157	3	26.3	50	GCF_900635185.1	True	1785611	1809767	0.9	0.647	0	50	0	26.3	7.9	15.8	dsDNAphage	linear	NZ_LR134079.1||10_partial	bac	50	24157	GCF_900635185.1
1647	GCF_900635175.1	NZ_LR134075.1||4_partial	0.867	0.007	0.867	dsDNAphage	15844	2	18.2	51.5	GCF_900635175.1	True	2233204	2249047	0.867	0.407	0	51.5	0	18.2	15.2	15.2	dsDNAphage	linear	NZ_LR134075.1||4_partial	bac	51.5	15844	GCF_900635175.1
1648	GCF_900635175.1	NZ_LR134075.1||3_partial	0.847	0	0.847	dsDNAphage	33015	1	27.3	40	GCF_900635175.1	True	2925224	2958238	0.847	0.407	0	40	0	27.3	21.8	10.9	dsDNAphage	linear	NZ_LR134075.1||3_partial	bac	40	33015	GCF_900635175.1
1649	GCF_900635175.1	NZ_LR134075.1||2_partial	0.913	0	0.913	dsDNAphage	45292	6	29.9	43.3	GCF_900635175.1	True	3530465	3575756	0.913	0.407	0	43.3	0	29.9	13.4	13.4	dsDNAphage	linear	NZ_LR134075.1||2_partial	bac	43.3	45292	GCF_900635175.1
1650	GCF_900635175.1	NZ_LR134075.1||1_partial	0.893	0	0.893	dsDNAphage	53079	3	27.8	43.1	GCF_900635175.1	True	3026103	3079181	0.893	0.407	0	43.1	0	27.8	22.2	6.9	dsDNAphage	linear	NZ_LR134075.1||1_partial	bac	43.1	53079	GCF_900635175.1
1651	GCF_900635175.1	NZ_LR134075.1||0_partial	0.88	0	0.88	dsDNAphage	89172	4	24.4	36.7	GCF_900635175.1	True	1669705	1758876	0.88	0.407	0	36.7	0	24.4	34.4	4.4	dsDNAphage	linear	NZ_LR134075.1||0_partial	bac	36.7	89172	GCF_900635175.1
1652	GCF_900635165.1	NZ_LR134031.1||6_partial	0.947	0	0.947	dsDNAphage	94334	18	38.2	40	GCF_900635165.1	True	2734752	2829085	0.947	0.58	0	40	0	38.2	12.7	9.1	dsDNAphage	linear	NZ_LR134031.1||6_partial	bac	40	94334	GCF_900635165.1
1653	GCF_900635165.1	NZ_LR134031.1||5_partial	0.9	0	0.9	dsDNAphage	84450	13	30.2	47.4	GCF_900635165.1	True	2083137	2167586	0.9	0.58	0	47.4	0	30.2	13.8	8.6	dsDNAphage	linear	NZ_LR134031.1||5_partial	bac	47.4	84450	GCF_900635165.1
1654	GCF_900635165.1	NZ_LR134031.1||4_partial	0.9	0	0.9	dsDNAphage	97849	14	37.8	43.7	GCF_900635165.1	True	4096666	4194514	0.9	0.58	0	43.7	0	37.8	9.2	9.2	dsDNAphage	linear	NZ_LR134031.1||4_partial	bac	43.7	97849	GCF_900635165.1
1655	GCF_900635165.1	NZ_LR134031.1||3_partial	0.907	0.007	0.907	dsDNAphage	107339	9	38.8	30.9	GCF_900635165.1	True	1530827	1638165	0.907	0.58	0	30.9	0	38.8	23	7.2	dsDNAphage	linear	NZ_LR134031.1||3_partial	vir	38.8	107339	GCF_900635165.1
1656	GCF_900635165.1	NZ_LR134031.1||2_partial	0.9	0	0.9	dsDNAphage	125854	17	31.1	45	GCF_900635165.1	True	2887814	3013667	0.9	0.58	0	45	0	31.1	18.5	5.3	dsDNAphage	linear	NZ_LR134031.1||2_partial	bac	45	125854	GCF_900635165.1
1657	GCF_900635165.1	NZ_LR134031.1||1_partial	0.9	0	0.9	dsDNAphage	129933	18	40.6	29.7	GCF_900635165.1	True	1229826	1359758	0.9	0.58	0	29.7	0	40.6	19.4	10.3	dsDNAphage	linear	NZ_LR134031.1||1_partial	vir	40.6	129933	GCF_900635165.1
1658	GCF_900635165.1	NZ_LR134031.1||0_partial	0.9	0	0.9	dsDNAphage	168455	22	30.6	41	GCF_900635165.1	True	1865295	2033749	0.9	0.58	0	41	0	30.6	19.7	8.7	dsDNAphage	linear	NZ_LR134031.1||0_partial	bac	41	168455	GCF_900635165.1
1659	GCF_900635145.1	NZ_LR134000.1||1_partial	0.96	0	0.96	dsDNAphage	39771	2	32.8	43.8	GCF_900635145.1	True	3560828	3600598	0.96	0.447	0	43.8	0	32.8	9.4	14.1	dsDNAphage	linear	NZ_LR134000.1||1_partial	bac	43.8	39771	GCF_900635145.1
1660	GCF_900635145.1	NZ_LR134000.1||0_partial	0.907	0	0.907	dsDNAphage	148760	18	32.2	48.6	GCF_900635145.1	True	1776675	1925434	0.907	0.447	0	48.6	0	32.2	13	6.2	dsDNAphage	linear	NZ_LR134000.1||0_partial	bac	48.6	148760	GCF_900635145.1
1661	GCF_900635135.1	NZ_LR133996.1||3_partial	0.873	0	0.873	dsDNAphage	24754	2	10.3	30.8	GCF_900635135.1	True	1193536	1218289	0.873	0.46	0	30.8	0	10.3	2.6	56.4	dsDNAphage	linear	NZ_LR133996.1||3_partial	unaligned	56.4	24754	GCF_900635135.1
1662	GCF_900635135.1	NZ_LR133996.1||2_partial	0.913	0	0.913	dsDNAphage	81455	11	27.5	45.9	GCF_900635135.1	True	3052705	3134159	0.913	0.46	0	45.9	0	27.5	11.9	14.7	dsDNAphage	linear	NZ_LR133996.1||2_partial	bac	45.9	81455	GCF_900635135.1
1663	GCF_900635135.1	NZ_LR133996.1||1_partial	0.9	0	0.9	dsDNAphage	91254	15	35.1	35.1	GCF_900635135.1	True	2106241	2197494	0.9	0.46	0	35.1	0	35.1	13.2	16.7	dsDNAphage	linear	NZ_LR133996.1||1_partial	bac	35.1	91254	GCF_900635135.1
1664	GCF_900635135.1	NZ_LR133996.1||0_partial	0.927	0	0.927	dsDNAphage	100593	8	28.1	31.2	GCF_900635135.1	True	2222104	2322696	0.927	0.46	0	31.2	0	28.1	28.1	12.5	dsDNAphage	linear	NZ_LR133996.1||0_partial	bac	31.2	100593	GCF_900635135.1
1665	GCF_900635125.1	NZ_LR133964.1||0_partial	0.9	0	0.9	dsDNAphage	91155	9	38.7	28.8	GCF_900635125.1	True	2879040	2970194	0.9	0.273	0	28.8	0	38.7	17.1	15.3	dsDNAphage	linear	NZ_LR133964.1||0_partial	vir	38.7	91155	GCF_900635125.1
1666	GCF_900635105.1	NZ_LR133932.1||3_partial	0.9	0	0.9	dsDNAphage	26558	1	25	12.5	GCF_900635105.1	True	798246	824803	0.9	0.413	0	12.5	0	25	5	57.5	dsDNAphage	linear	NZ_LR133932.1||3_partial	unaligned	57.5	26558	GCF_900635105.1
1667	GCF_900635105.1	NZ_LR133932.1||2_partial	0.907	0	0.907	dsDNAphage	60400	14	31.2	27.5	GCF_900635105.1	True	2614153	2674552	0.907	0.413	0	27.5	0	31.2	23.8	17.5	dsDNAphage	linear	NZ_LR133932.1||2_partial	vir	31.2	60400	GCF_900635105.1
1668	GCF_900635105.1	NZ_LR133932.1||1_partial	0.913	0	0.913	dsDNAphage	121553	11	31.2	31.9	GCF_900635105.1	True	2850844	2972396	0.913	0.413	0	31.9	0	31.2	21.5	15.3	dsDNAphage	linear	NZ_LR133932.1||1_partial	bac	31.9	121553	GCF_900635105.1
1669	GCF_900635105.1	NZ_LR133932.1||0_partial	0.9	0	0.9	dsDNAphage	125743	21	34.2	35.6	GCF_900635105.1	True	2169104	2294846	0.9	0.413	0	35.6	0	34.2	16.4	13.7	dsDNAphage	linear	NZ_LR133932.1||0_partial	bac	35.6	125743	GCF_900635105.1
1670	GCF_900635095.1	NZ_LR133917.1||1_partial	0.913	0	0.913	dsDNAphage	29792	2	28.1	17.5	GCF_900635095.1	True	361488	391279	0.913	0.433	0	17.5	0	28.1	15.8	38.6	dsDNAphage	linear	NZ_LR133917.1||1_partial	unaligned	38.6	29792	GCF_900635095.1
1671	GCF_900635095.1	NZ_LR133917.1||0_partial	0.9	0	0.9	dsDNAphage	102724	10	43.4	21.7	GCF_900635095.1	True	1975027	2077750	0.9	0.433	0	21.7	0	43.4	28.7	6.2	dsDNAphage	linear	NZ_LR133917.1||0_partial	vir	43.4	102724	GCF_900635095.1
1672	GCF_900634805.1	NZ_LR132067.1||0_partial	0.847	0	0.847	dsDNAphage	46340	3	26.2	29.2	GCF_900634805.1	True	885592	931931	0.847	0.413	0	29.2	0	26.2	18.5	26.2	dsDNAphage	linear	NZ_LR132067.1||0_partial	bac	29.2	46340	GCF_900634805.1
1673	GCF_900631615.1	NZ_LR131273.1||2_partial	0.927	0	0.927	dsDNAphage	14581	2	13.3	13.3	GCF_900631615.1	True	130616	145196	0.927	0.16	0	13.3	0	13.3	36.7	36.7	dsDNAphage	linear	NZ_LR131273.1||2_partial	mix	36.7	14581	GCF_900631615.1
1674	GCF_900631615.1	NZ_LR131273.1||1_partial	0.967	0.013	0.967	dsDNAphage	22164	4	21.4	31	GCF_900631615.1	True	3297360	3319523	0.967	0.16	0	31	0	21.4	4.8	42.9	dsDNAphage	linear	NZ_LR131273.1||1_partial	unaligned	42.9	22164	GCF_900631615.1
1675	GCF_900631615.1	NZ_LR131273.1||0_partial	0.92	0	0.92	dsDNAphage	67722	9	29.5	14.3	GCF_900631615.1	True	38819	106540	0.92	0.16	0	14.3	0	29.5	12.4	43.8	dsDNAphage	linear	NZ_LR131273.1||0_partial	unaligned	43.8	67722	GCF_900631615.1
1676	GCF_900631605.1	NZ_LR131272.1||0_partial	0.907	0	0.907	dsDNAphage	73788	6	26.5	10.2	GCF_900631605.1	True	1964875	2038662	0.907	0.153	0	10.2	0	26.5	22.4	40.8	dsDNAphage	linear	NZ_LR131272.1||0_partial	unaligned	40.8	73788	GCF_900631605.1
1677	GCF_900626055.1	NZ_LR130780.1||full	0.933	0.847	0.933	dsDNAphage	2253	0	25	0	GCF_900626055.1	True	525	2777	0.933	0.933	0	0	0	25	0	75	dsDNAphage	linear	NZ_LR130780.1||full	unaligned	75	2253	GCF_900626055.1
1678	GCF_900626055.1	NZ_LR130779.1||0_partial	0.92	0	0.92	dsDNAphage	99299	7	39	21.1	GCF_900626055.1	True	1111319	1210617	0.92	0.287	0	20.3	0.8	39	13.8	26	dsDNAphage	linear	NZ_LR130779.1||0_partial	vir	39	99299	GCF_900626055.1
1679	GCF_900622695.1	NZ_LR130562.1||3_partial	0.913	0	0.913	dsDNAphage	42785	14	38.3	40	GCF_900622695.1	True	2467959	2510743	0.913	0.487	0	40	0	38.3	11.7	10	dsDNAphage	linear	NZ_LR130562.1||3_partial	bac	40	42785	GCF_900622695.1
1680	GCF_900622695.1	NZ_LR130562.1||2_partial	0.9	0	0.9	dsDNAphage	121128	18	25.4	40.3	GCF_900622695.1	True	2708881	2830008	0.9	0.487	0	40.3	0	25.4	23.9	10.4	dsDNAphage	linear	NZ_LR130562.1||2_partial	bac	40.3	121128	GCF_900622695.1
1681	GCF_900622695.1	NZ_LR130562.1||1_partial	0.953	0	0.953	dsDNAphage	123490	6	35.6	31.8	GCF_900622695.1	True	1499598	1623087	0.953	0.487	0	31.2	0.6	35.6	27.5	5	dsDNAphage	linear	NZ_LR130562.1||1_partial	vir	35.6	123490	GCF_900622695.1
1682	GCF_900622695.1	NZ_LR130562.1||0_partial	0.9	0	0.9	dsDNAphage	136220	21	25	34.9	GCF_900622695.1	True	4801484	4937703	0.9	0.487	0	34.9	0	25	28.9	11.2	dsDNAphage	linear	NZ_LR130562.1||0_partial	bac	34.9	136220	GCF_900622695.1
1683	GCF_900622685.1	NZ_LR130564.1||3_partial	0.907	0	0.907	dsDNAphage	80978	14	23.7	46.2	GCF_900622685.1	True	2449945	2530922	0.907	0.513	0	46.2	0	23.7	22.6	7.5	dsDNAphage	linear	NZ_LR130564.1||3_partial	bac	46.2	80978	GCF_900622685.1
1684	GCF_900622685.1	NZ_LR130564.1||2_partial	0.907	0	0.907	dsDNAphage	191011	19	31.9	35.1	GCF_900622685.1	True	3596015	3787025	0.907	0.513	0	34.6	0.5	31.9	25.8	7.1	dsDNAphage	linear	NZ_LR130564.1||2_partial	bac	34.6	191011	GCF_900622685.1
1685	GCF_900622685.1	NZ_LR130564.1||1_partial	0.9	0	0.9	dsDNAphage	195024	16	25.4	40.2	GCF_900622685.1	True	3335638	3530661	0.9	0.513	0	40.2	0	25.4	25.4	9.1	dsDNAphage	linear	NZ_LR130564.1||1_partial	bac	40.2	195024	GCF_900622685.1
1687	GCF_900622665.1	NZ_LR130553.1||full	0.827	0	0.827	dsDNAphage	122292	2	27.3	37.8	GCF_900622665.1	True	1	122292	0.827	0.827	0	37.8	0	27.3	9.8	25.2	dsDNAphage	linear	NZ_LR130553.1||full	bac	37.8	122292	GCF_900622665.1
1688	GCF_900622665.1	NZ_LR130552.1||1_partial	0.873	0	0.873	dsDNAphage	31880	6	26.9	50	GCF_900622665.1	True	4452776	4484655	0.873	0.42	0	50	0	26.9	19.2	3.8	dsDNAphage	linear	NZ_LR130552.1||1_partial	bac	50	31880	GCF_900622665.1
1690	GCF_900622655.1	NZ_LR130559.1||full	0.98	0.027	0.98	dsDNAphage	46822	12	60.9	10.1	GCF_900622655.1	True	1	46822	0.98	0.98	0	10.1	0	60.9	1.4	27.5	dsDNAphage	linear	NZ_LR130559.1||full	vir	60.9	46822	GCF_900622655.1
1691	GCF_900622655.1	NZ_LR130557.1||full	0.973	0	0.973	dsDNAphage	111954	7	50.8	8.2	GCF_900622655.1	True	1	111954	0.973	0.973	0	8.2	0	50.8	4.1	36.9	dsDNAphage	linear	NZ_LR130557.1||full	vir	50.8	111954	GCF_900622655.1
1692	GCF_900622655.1	NZ_LR130555.1||4_partial	0.907	0	0.907	dsDNAphage	98341	14	25.4	43.9	GCF_900622655.1	True	2529696	2628036	0.907	0.533	0	43.9	0	25.4	17.5	13.2	dsDNAphage	linear	NZ_LR130555.1||4_partial	bac	43.9	98341	GCF_900622655.1
1693	GCF_900622655.1	NZ_LR130555.1||3_partial	0.9	0	0.9	dsDNAphage	152467	19	31.6	36.3	GCF_900622655.1	True	3645719	3798185	0.9	0.533	0	35.7	0.6	31.6	25.1	7	dsDNAphage	linear	NZ_LR130555.1||3_partial	bac	35.7	152467	GCF_900622655.1
1694	GCF_900622655.1	NZ_LR130555.1||2_partial	0.907	0	0.907	dsDNAphage	162577	19	26.4	39.1	GCF_900622655.1	True	3282960	3445536	0.907	0.533	0	39.1	0	26.4	29.3	5.2	dsDNAphage	linear	NZ_LR130555.1||2_partial	bac	39.1	162577	GCF_900622655.1
1695	GCF_900622655.1	NZ_LR130555.1||1_partial	0.907	0	0.907	dsDNAphage	188201	7	32.3	37.9	GCF_900622655.1	True	1954835	2143035	0.907	0.533	0	37.9	0	32.3	15.9	13.8	dsDNAphage	linear	NZ_LR130555.1||1_partial	bac	37.9	188201	GCF_900622655.1
1697	GCF_900622645.1	NZ_LR130548.1||4_partial	0.907	0	0.907	dsDNAphage	31675	5	21.2	38.5	GCF_900622645.1	True	464075	495749	0.907	0.46	0	38.5	0	21.2	15.4	25	dsDNAphage	linear	NZ_LR130548.1||4_partial	bac	38.5	31675	GCF_900622645.1
1698	GCF_900622645.1	NZ_LR130548.1||3_partial	0.9	0	0.9	dsDNAphage	73897	18	38	25	GCF_900622645.1	True	3544992	3618888	0.9	0.46	0	25	0	38	20.7	16.3	dsDNAphage	linear	NZ_LR130548.1||3_partial	vir	38	73897	GCF_900622645.1
1699	GCF_900622645.1	NZ_LR130548.1||2_partial	0.9	0	0.9	dsDNAphage	108644	11	35.4	35.4	GCF_900622645.1	True	1350574	1459217	0.9	0.46	0	35.4	0	35.4	17.7	11.5	dsDNAphage	linear	NZ_LR130548.1||2_partial	bac	35.4	108644	GCF_900622645.1
1700	GCF_900622645.1	NZ_LR130548.1||1_partial	0.9	0	0.9	dsDNAphage	107702	10	30.9	29.4	GCF_900622645.1	True	3035501	3143202	0.9	0.46	0	29.4	0	30.9	22.1	17.6	dsDNAphage	linear	NZ_LR130548.1||1_partial	vir	30.9	107702	GCF_900622645.1
1701	GCF_900622645.1	NZ_LR130548.1||0_partial	0.9	0	0.9	dsDNAphage	148458	10	32.8	30.5	GCF_900622645.1	True	4024697	4173154	0.9	0.46	0	29.9	0.6	32.8	24.7	12.1	dsDNAphage	linear	NZ_LR130548.1||0_partial	vir	32.8	148458	GCF_900622645.1
1702	GCF_900622635.1	NZ_LR130545.1||5_partial	0.9	0	0.9	dsDNAphage	100962	16	36.2	33.6	GCF_900622635.1	True	2146512	2247473	0.9	0.547	0	33.6	0	36.2	17.2	12.9	dsDNAphage	linear	NZ_LR130545.1||5_partial	vir	36.2	100962	GCF_900622635.1
1703	GCF_900622635.1	NZ_LR130545.1||4_partial	0.907	0.007	0.907	dsDNAphage	100080	19	38.7	33.9	GCF_900622635.1	True	1959994	2060073	0.907	0.547	0	33.9	0	38.7	12.9	14.5	dsDNAphage	linear	NZ_LR130545.1||4_partial	vir	38.7	100080	GCF_900622635.1
1704	GCF_900622635.1	NZ_LR130545.1||3_partial	0.907	0	0.907	dsDNAphage	112320	13	30.7	37	GCF_900622635.1	True	1699691	1812010	0.907	0.547	0	37	0	30.7	22	10.2	dsDNAphage	linear	NZ_LR130545.1||3_partial	bac	37	112320	GCF_900622635.1
1705	GCF_900622635.1	NZ_LR130545.1||2_partial	0.907	0	0.907	dsDNAphage	103334	23	37.3	38.7	GCF_900622635.1	True	2741778	2845111	0.907	0.547	0	38.7	0	37.3	9.9	14.1	dsDNAphage	linear	NZ_LR130545.1||2_partial	bac	38.7	103334	GCF_900622635.1
1706	GCF_900622635.1	NZ_LR130545.1||1_partial	0.9	0.007	0.9	dsDNAphage	143172	14	31.7	37.2	GCF_900622635.1	True	2845111	2988282	0.9	0.547	0	37.2	0	31.7	16.6	14.5	dsDNAphage	linear	NZ_LR130545.1||1_partial	bac	37.2	143172	GCF_900622635.1
1707	GCF_900622635.1	NZ_LR130545.1||0_partial	0.9	0	0.9	dsDNAphage	188757	30	35.7	33.8	GCF_900622635.1	True	3238999	3427755	0.9	0.547	0	33.8	0	35.7	18.3	12.2	dsDNAphage	linear	NZ_LR130545.1||0_partial	vir	35.7	188757	GCF_900622635.1
1708	GCF_900622625.1	NZ_LR130544.1||1_partial	0.9	0.007	0.9	dsDNAphage	101086	9	37.4	28.5	GCF_900622625.1	True	3108128	3209213	0.9	0.333	0	28.5	0	37.4	18.7	15.4	dsDNAphage	linear	NZ_LR130544.1||1_partial	vir	37.4	101086	GCF_900622625.1
1709	GCF_900622625.1	NZ_LR130544.1||0_partial	0.9	0	0.9	dsDNAphage	112784	20	30.5	32.1	GCF_900622625.1	True	636865	749648	0.9	0.333	0	32.1	0	30.5	24.4	13	dsDNAphage	linear	NZ_LR130544.1||0_partial	bac	32.1	112784	GCF_900622625.1
1712	GCF_900622605.1	NZ_LR130541.1||2_partial	0.9	0.007	0.9	dsDNAphage	94321	10	36.8	34.2	GCF_900622605.1	True	1899789	1994109	0.9	0.447	0	34.2	0	36.8	22.8	6.1	dsDNAphage	linear	NZ_LR130541.1||2_partial	vir	36.8	94321	GCF_900622605.1
1713	GCF_900622605.1	NZ_LR130541.1||1_partial	0.9	0	0.9	dsDNAphage	113263	10	37.6	23.3	GCF_900622605.1	True	3066016	3179278	0.9	0.447	0	23.3	0	37.6	18.8	20.3	dsDNAphage	linear	NZ_LR130541.1||1_partial	vir	37.6	113263	GCF_900622605.1
1714	GCF_900622605.1	NZ_LR130541.1||0_partial	0.9	0	0.9	dsDNAphage	164058	11	32.3	29.6	GCF_900622605.1	True	1233811	1397868	0.9	0.447	0	29.6	0	32.3	21	17.2	dsDNAphage	linear	NZ_LR130541.1||0_partial	vir	32.3	164058	GCF_900622605.1
1715	GCF_900622595.1	NZ_LR130538.1||1_partial	0.9	0	0.9	dsDNAphage	138750	14	30.2	39.6	GCF_900622595.1	True	3254981	3393730	0.9	0.347	0	39.6	0	30.2	20.8	9.4	dsDNAphage	linear	NZ_LR130538.1||1_partial	bac	39.6	138750	GCF_900622595.1
1716	GCF_900622595.1	NZ_LR130538.1||0_partial	0.9	0	0.9	dsDNAphage	150171	9	30.9	36.4	GCF_900622595.1	True	2896013	3046183	0.9	0.347	0	36.4	0	30.9	14.5	18.2	dsDNAphage	linear	NZ_LR130538.1||0_partial	bac	36.4	150171	GCF_900622595.1
1717	GCF_900622585.1	NZ_LR130539.1||2_partial	0.9	0	0.9	dsDNAphage	48139	2	23	19.7	GCF_900622585.1	True	4133940	4182078	0.9	0.36	0	19.7	0	23	27.9	29.5	dsDNAphage	linear	NZ_LR130539.1||2_partial	unaligned	29.5	48139	GCF_900622585.1
1718	GCF_900622585.1	NZ_LR130539.1||1_partial	0.9	0	0.9	dsDNAphage	142044	13	30.2	40.9	GCF_900622585.1	True	3325961	3468004	0.9	0.36	0	40.9	0	30.2	21.5	7.4	dsDNAphage	linear	NZ_LR130539.1||1_partial	bac	40.9	142044	GCF_900622585.1
1719	GCF_900622585.1	NZ_LR130539.1||0_partial	0.92	0	0.92	dsDNAphage	173391	10	30.7	33.7	GCF_900622585.1	True	2970667	3144057	0.92	0.36	0	33.7	0	30.7	16.1	19.6	dsDNAphage	linear	NZ_LR130539.1||0_partial	bac	33.7	173391	GCF_900622585.1
1720	GCF_900622505.2	NZ_LR595848.1||0_partial	0.9	0	0.9	dsDNAphage	197380	8	28.6	30.3	GCF_900622505.2	True	20732	218111	0.9	0.48	0	30.3	0	28.6	17.9	23.1	dsDNAphage	linear	NZ_LR595848.1||0_partial	bac	30.3	197380	GCF_900622505.2
1721	GCF_900620255.1	NZ_LR130518.1||3_partial	0.853	0	0.853	dsDNAphage	19948	1	22	19.5	GCF_900620255.1	True	1352254	1372201	0.853	0.54	0	19.5	0	22	29.3	29.3	dsDNAphage	linear	NZ_LR130518.1||3_partial	mix	29.3	19948	GCF_900620255.1
1722	GCF_900620255.1	NZ_LR130518.1||2_partial	0.913	0	0.913	dsDNAphage	118765	12	43.9	23.2	GCF_900620255.1	True	1575077	1693841	0.913	0.54	0	23.2	0	43.9	25.2	7.7	dsDNAphage	linear	NZ_LR130518.1||2_partial	vir	43.9	118765	GCF_900620255.1
1723	GCF_900620255.1	NZ_LR130518.1||1_partial	0.907	0	0.907	dsDNAphage	154718	12	37.2	26.7	GCF_900620255.1	True	2098415	2253132	0.907	0.54	0	26.7	0	37.2	28.9	7.2	dsDNAphage	linear	NZ_LR130518.1||1_partial	vir	37.2	154718	GCF_900620255.1
1724	GCF_900620255.1	NZ_LR130518.1||0_partial	0.92	0	0.92	dsDNAphage	167900	23	39.2	26.3	GCF_900620255.1	True	864421	1032320	0.92	0.54	0	26.3	0	39.2	25.4	9.1	dsDNAphage	linear	NZ_LR130518.1||0_partial	vir	39.2	167900	GCF_900620255.1
1725	GCF_900620245.1	NZ_LR130515.1||2_partial	0.853	0	0.853	dsDNAphage	26934	1	21.3	29.8	GCF_900620245.1	True	956193	983126	0.853	0.573	0	29.8	0	21.3	27.7	21.3	dsDNAphage	linear	NZ_LR130515.1||2_partial	bac	29.8	26934	GCF_900620245.1
1726	GCF_900620245.1	NZ_LR130515.1||1_partial	0.913	0	0.913	dsDNAphage	120431	21	40.9	25.8	GCF_900620245.1	True	372146	492576	0.913	0.573	0	25.8	0	40.9	18.9	14.5	dsDNAphage	linear	NZ_LR130515.1||1_partial	vir	40.9	120431	GCF_900620245.1
1728	GCF_900620235.1	NZ_LR130513.1||2_partial	0.84	0.007	0.84	dsDNAphage	12545	1	24.1	27.6	GCF_900620235.1	True	1271786	1284330	0.84	0.52	0	27.6	0	24.1	24.1	24.1	dsDNAphage	linear	NZ_LR130513.1||2_partial	bac	27.6	12545	GCF_900620235.1
1729	GCF_900620235.1	NZ_LR130513.1||1_partial	0.9	0	0.9	dsDNAphage	128534	12	41.8	24.2	GCF_900620235.1	True	1509300	1637833	0.9	0.52	0	24.2	0	41.8	27.3	6.7	dsDNAphage	linear	NZ_LR130513.1||1_partial	vir	41.8	128534	GCF_900620235.1
1730	GCF_900620235.1	NZ_LR130513.1||0_partial	0.9	0	0.9	dsDNAphage	148466	12	40.7	23.7	GCF_900620235.1	True	2032496	2180961	0.9	0.52	0	23.7	0	40.7	27.7	7.9	dsDNAphage	linear	NZ_LR130513.1||0_partial	vir	40.7	148466	GCF_900620235.1
1731	GCF_900620225.1	NZ_LR130511.1||1_partial	0.953	0	0.953	dsDNAphage	20687	1	22.7	15.9	GCF_900620225.1	True	789294	809980	0.953	0.42	0	15.9	0	22.7	11.4	50	dsDNAphage	linear	NZ_LR130511.1||1_partial	unaligned	50	20687	GCF_900620225.1
1732	GCF_900620225.1	NZ_LR130511.1||0_partial	0.9	0	0.9	dsDNAphage	139152	11	39	25.8	GCF_900620225.1	True	1948740	2087891	0.9	0.42	0	25.8	0	39	25.8	9.4	dsDNAphage	linear	NZ_LR130511.1||0_partial	vir	39	139152	GCF_900620225.1
1733	GCF_900620215.1	NZ_LR130509.1||0_partial	0.873	0	0.873	dsDNAphage	16948	1	15	22.5	GCF_900620215.1	True	371508	388455	0.873	0.407	0	22.5	0	15	12.5	50	dsDNAphage	linear	NZ_LR130509.1||0_partial	unaligned	50	16948	GCF_900620215.1
1734	GCF_900619625.1	NZ_LR130240.1||1_partial	0.9	0	0.9	dsDNAphage	40398	1	27.7	26.2	GCF_900619625.1	True	1799676	1840073	0.9	0.54	0	26.2	0	27.7	10.8	35.4	dsDNAphage	linear	NZ_LR130240.1||1_partial	unaligned	35.4	40398	GCF_900619625.1
1735	GCF_900619625.1	NZ_LR130240.1||0_partial	0.9	0	0.9	dsDNAphage	152887	12	31.9	27.1	GCF_900619625.1	True	800064	952950	0.9	0.54	0	27.1	0	31.9	22.3	18.6	dsDNAphage	linear	NZ_LR130240.1||0_partial	vir	31.9	152887	GCF_900619625.1
1736	GCF_900619615.1	NZ_LR130239.1||1_partial	0.907	0	0.907	dsDNAphage	121435	11	37.4	29.3	GCF_900619615.1	True	748915	870349	0.907	0.52	0	29.3	0	37.4	22.4	10.9	dsDNAphage	linear	NZ_LR130239.1||1_partial	vir	37.4	121435	GCF_900619615.1
1737	GCF_900619615.1	NZ_LR130239.1||0_partial	0.913	0	0.913	dsDNAphage	147246	15	32	29.8	GCF_900619615.1	True	1525101	1672346	0.913	0.52	0	29.8	0	32	20.8	17.4	dsDNAphage	linear	NZ_LR130239.1||0_partial	vir	32	147246	GCF_900619615.1
1738	GCF_900619605.1	NZ_LR130238.1||3_partial	0.92	0	0.92	dsDNAphage	87869	13	42	21	GCF_900619605.1	True	1463341	1551209	0.92	0.673	0	21	0	42	23.5	13.4	dsDNAphage	linear	NZ_LR130238.1||3_partial	vir	42	87869	GCF_900619605.1
1739	GCF_900619605.1	NZ_LR130238.1||2_partial	0.9	0	0.9	dsDNAphage	95776	9	35.7	34.9	GCF_900619605.1	True	1224630	1320405	0.9	0.673	0	34.1	0.8	35.7	20.9	8.5	dsDNAphage	linear	NZ_LR130238.1||2_partial	vir	35.7	95776	GCF_900619605.1
1740	GCF_900619605.1	NZ_LR130238.1||1_partial	0.9	0	0.9	dsDNAphage	101448	16	37.7	23.2	GCF_900619605.1	True	1592515	1693962	0.9	0.673	0	23.2	0	37.7	21	18.1	dsDNAphage	linear	NZ_LR130238.1||1_partial	vir	37.7	101448	GCF_900619605.1
1741	GCF_900619605.1	NZ_LR130238.1||0_partial	0.913	0	0.913	dsDNAphage	136750	10	36.5	30.1	GCF_900619605.1	True	1000587	1137336	0.913	0.673	0	30.1	0	36.5	12.2	21.2	dsDNAphage	linear	NZ_LR130238.1||0_partial	vir	36.5	136750	GCF_900619605.1
1742	GCF_900619595.1	NZ_LR130237.1||2_partial	0.853	0	0.853	dsDNAphage	46328	4	28.6	39.3	GCF_900619595.1	True	533309	579636	0.853	0.507	0	39.3	0	28.6	23.2	8.9	dsDNAphage	linear	NZ_LR130237.1||2_partial	bac	39.3	46328	GCF_900619595.1
1743	GCF_900619595.1	NZ_LR130237.1||1_partial	0.9	0	0.9	dsDNAphage	61789	9	34.7	30.7	GCF_900619595.1	True	770723	832511	0.9	0.507	0	30.7	0	34.7	21.3	13.3	dsDNAphage	linear	NZ_LR130237.1||1_partial	vir	34.7	61789	GCF_900619595.1
1744	GCF_900619595.1	NZ_LR130237.1||0_partial	0.92	0	0.92	dsDNAphage	69683	9	38.9	31.1	GCF_900619595.1	True	1161621	1231303	0.92	0.507	0	30	1.1	38.9	21.1	8.9	dsDNAphage	linear	NZ_LR130237.1||0_partial	vir	38.9	69683	GCF_900619595.1
1745	GCF_900619585.1	NZ_LR130236.1||2_partial	0.92	0	0.92	dsDNAphage	87869	13	42	21	GCF_900619585.1	True	1396291	1484159	0.92	0.647	0	21	0	42	23.5	13.4	dsDNAphage	linear	NZ_LR130236.1||2_partial	vir	42	87869	GCF_900619585.1
1746	GCF_900619585.1	NZ_LR130236.1||1_partial	0.9	0	0.9	dsDNAphage	97382	9	34.8	34.1	GCF_900619585.1	True	1155974	1253355	0.9	0.647	0	33.3	0.8	34.8	21.2	9.8	dsDNAphage	linear	NZ_LR130236.1||1_partial	vir	34.8	97382	GCF_900619585.1
1747	GCF_900619585.1	NZ_LR130236.1||0_partial	0.913	0	0.913	dsDNAphage	111944	10	38.2	27.9	GCF_900619585.1	True	994538	1106481	0.913	0.647	0	27.9	0	38.2	16.2	17.6	dsDNAphage	linear	NZ_LR130236.1||0_partial	vir	38.2	111944	GCF_900619585.1
1748	GCF_900618585.1	NZ_LR129844.1||0_partial	0.907	0	0.907	dsDNAphage	177613	10	25	30	GCF_900618585.1	True	21067	198679	0.907	0.473	0	30	0	25	16.4	28.6	dsDNAphage	linear	NZ_LR129844.1||0_partial	bac	30	177613	GCF_900618585.1
1749	GCF_900618575.1	NZ_LR129843.1||0_partial	0.907	0	0.907	dsDNAphage	177613	10	25	30	GCF_900618575.1	True	21067	198679	0.907	0.46	0	30	0	25	16.4	28.6	dsDNAphage	linear	NZ_LR129843.1||0_partial	bac	30	177613	GCF_900618575.1
1750	GCF_900618545.1	NZ_LR129840.1||0_partial	0.9	0	0.9	dsDNAphage	183951	10	25.8	31	GCF_900618545.1	True	21647	205597	0.9	0.487	0	31	0	25.8	17	26.2	dsDNAphage	linear	NZ_LR129840.1||0_partial	bac	31	183951	GCF_900618545.1
1751	GCF_900618335.1	NZ_LR130537.1||0_partial	0.887	0	0.887	dsDNAphage	29353	6	29.2	35.4	GCF_900618335.1	True	666884	696236	0.887	0.207	0	35.4	0	29.2	27.1	8.3	dsDNAphage	linear	NZ_LR130537.1||0_partial	bac	35.4	29353	GCF_900618335.1
1752	GCF_900618325.1	NZ_LR130535.1||0_partial	0.887	0	0.887	dsDNAphage	29353	6	29.2	35.4	GCF_900618325.1	True	666913	696265	0.887	0.207	0	35.4	0	29.2	27.1	8.3	dsDNAphage	linear	NZ_LR130535.1||0_partial	bac	35.4	29353	GCF_900618325.1
1753	GCF_900618315.1	NZ_LR130536.1||0_partial	0.887	0	0.887	dsDNAphage	29353	6	29.2	35.4	GCF_900618315.1	True	666897	696249	0.887	0.207	0	35.4	0	29.2	27.1	8.3	dsDNAphage	linear	NZ_LR130536.1||0_partial	bac	35.4	29353	GCF_900618315.1
1754	GCF_900618305.1	NZ_LR130533.1||4_partial	0.953	0	0.953	dsDNAphage	30955	10	34.6	34.6	GCF_900618305.1	True	4054169	4085123	0.953	0.307	0	34.6	0	34.6	23.1	7.7	dsDNAphage	linear	NZ_LR130533.1||4_partial	bac	34.6	30955	GCF_900618305.1
1755	GCF_900618305.1	NZ_LR130533.1||3_partial	0.853	0	0.853	dsDNAphage	31768	2	20	29.1	GCF_900618305.1	True	6754198	6785965	0.853	0.307	0	29.1	0	20	23.6	27.3	dsDNAphage	linear	NZ_LR130533.1||3_partial	bac	29.1	31768	GCF_900618305.1
1756	GCF_900618305.1	NZ_LR130533.1||2_partial	0.94	0	0.94	dsDNAphage	64097	7	26.2	16.7	GCF_900618305.1	True	5870677	5934773	0.94	0.307	0	16.7	0	26.2	11.9	45.2	dsDNAphage	linear	NZ_LR130533.1||2_partial	unaligned	45.2	64097	GCF_900618305.1
1757	GCF_900618305.1	NZ_LR130533.1||1_partial	0.953	0.013	0.953	dsDNAphage	86794	7	30.5	22.9	GCF_900618305.1	True	1581857	1668650	0.953	0.307	0	22.9	0	30.5	16.9	29.7	dsDNAphage	linear	NZ_LR130533.1||1_partial	vir	30.5	86794	GCF_900618305.1
1758	GCF_900618305.1	NZ_LR130533.1||0_partial	0.907	0.007	0.907	dsDNAphage	113974	7	31.7	31	GCF_900618305.1	True	4783324	4897297	0.907	0.307	0	31	0	31.7	20.4	16.9	dsDNAphage	linear	NZ_LR130533.1||0_partial	vir	31.7	113974	GCF_900618305.1
1759	GCF_900618295.1	NZ_LR130532.1||3_partial	0.907	0	0.907	dsDNAphage	16153	1	16.1	29	GCF_900618295.1	True	2255424	2271576	0.907	0.467	0	29	0	16.1	25.8	29	dsDNAphage	linear	NZ_LR130532.1||3_partial	bac	29	16153	GCF_900618295.1
1760	GCF_900618295.1	NZ_LR130532.1||2_partial	0.913	0	0.913	dsDNAphage	109749	14	27.7	44.5	GCF_900618295.1	True	2474889	2584637	0.913	0.467	0	44.5	0	27.7	21	6.7	dsDNAphage	linear	NZ_LR130532.1||2_partial	bac	44.5	109749	GCF_900618295.1
1761	GCF_900618295.1	NZ_LR130532.1||1_partial	0.9	0	0.9	dsDNAphage	129570	20	32.1	31.4	GCF_900618295.1	True	2118462	2248031	0.9	0.467	0	31.4	0	32.1	23.3	13.2	dsDNAphage	linear	NZ_LR130532.1||1_partial	vir	32.1	129570	GCF_900618295.1
1763	GCF_900618285.1	NZ_LR130534.1||4_partial	0.967	0	0.967	dsDNAphage	24759	10	37	32.6	GCF_900618285.1	True	741356	766114	0.967	0.313	0	32.6	0	37	21.7	8.7	dsDNAphage	linear	NZ_LR130534.1||4_partial	vir	37	24759	GCF_900618285.1
1764	GCF_900618285.1	NZ_LR130534.1||3_partial	0.88	0	0.88	dsDNAphage	31129	2	21.4	28.6	GCF_900618285.1	True	3438845	3469973	0.88	0.313	0	28.6	0	21.4	23.2	26.8	dsDNAphage	linear	NZ_LR130534.1||3_partial	bac	28.6	31129	GCF_900618285.1
1765	GCF_900618285.1	NZ_LR130534.1||2_partial	0.94	0	0.94	dsDNAphage	63612	7	27.2	16	GCF_900618285.1	True	2554766	2618377	0.94	0.313	0	16	0	27.2	12.3	44.4	dsDNAphage	linear	NZ_LR130534.1||2_partial	unaligned	44.4	63612	GCF_900618285.1
1766	GCF_900618285.1	NZ_LR130534.1||1_partial	0.947	0	0.947	dsDNAphage	90691	7	29.8	24	GCF_900618285.1	True	5189623	5280313	0.947	0.313	0	24	0	29.8	18.2	28.1	dsDNAphage	linear	NZ_LR130534.1||1_partial	vir	29.8	90691	GCF_900618285.1
1767	GCF_900618285.1	NZ_LR130534.1||0_partial	0.907	0.007	0.907	dsDNAphage	117266	7	31	31.7	GCF_900618285.1	True	1466755	1584020	0.907	0.313	0	31.7	0	31	20.7	16.6	dsDNAphage	linear	NZ_LR130534.1||0_partial	bac	31.7	117266	GCF_900618285.1
1768	GCF_900618275.1	NZ_LR130530.1||0_partial	0.887	0	0.887	dsDNAphage	29353	6	29.2	35.4	GCF_900618275.1	True	666866	696218	0.887	0.207	0	35.4	0	29.2	27.1	8.3	dsDNAphage	linear	NZ_LR130530.1||0_partial	bac	35.4	29353	GCF_900618275.1
1769	GCF_900618265.1	NZ_LR130531.1||0_partial	0.887	0	0.887	dsDNAphage	29353	6	29.2	35.4	GCF_900618265.1	True	4418500	4447852	0.887	0.207	0	35.4	0	29.2	27.1	8.3	dsDNAphage	linear	NZ_LR130531.1||0_partial	bac	35.4	29353	GCF_900618265.1
1770	GCF_900618255.1	NZ_LR130527.1||0_partial	0.86	0	0.86	dsDNAphage	32516	6	30	34	GCF_900618255.1	True	3780230	3812745	0.86	0.207	0	34	0	30	28	8	dsDNAphage	linear	NZ_LR130527.1||0_partial	bac	34	32516	GCF_900618255.1
1771	GCF_900618245.1	NZ_LR130528.1||1_partial	0.927	0.007	0.927	dsDNAphage	26513	6	31.2	29.2	GCF_900618245.1	True	667238	693750	0.927	0.213	0	29.2	0	31.2	25	14.6	dsDNAphage	linear	NZ_LR130528.1||1_partial	vir	31.2	26513	GCF_900618245.1
1772	GCF_900618245.1	NZ_LR130528.1||0_partial	0.9	0	0.9	dsDNAphage	100007	20	31.3	27	GCF_900618245.1	True	950357	1050363	0.9	0.213	0	27	0	31.3	21.7	20	dsDNAphage	linear	NZ_LR130528.1||0_partial	vir	31.3	100007	GCF_900618245.1
1773	GCF_900608505.1	NZ_LR031521.1||3_partial	0.907	0	0.907	dsDNAphage	96742	12	40.7	25.7	GCF_900608505.1	True	528184	624925	0.907	0.667	0	25.7	0	40.7	19.5	14.2	dsDNAphage	linear	NZ_LR031521.1||3_partial	vir	40.7	96742	GCF_900608505.1
1774	GCF_900608505.1	NZ_LR031521.1||2_partial	0.92	0	0.92	dsDNAphage	87869	13	42	21	GCF_900608505.1	True	1419419	1507287	0.92	0.667	0	21	0	42	23.5	13.4	dsDNAphage	linear	NZ_LR031521.1||2_partial	vir	42	87869	GCF_900608505.1
1775	GCF_900608505.1	NZ_LR031521.1||1_partial	0.9	0	0.9	dsDNAphage	97382	9	34.8	34.1	GCF_900608505.1	True	1179102	1276483	0.9	0.667	0	33.3	0.8	34.8	21.2	9.8	dsDNAphage	linear	NZ_LR031521.1||1_partial	vir	34.8	97382	GCF_900608505.1
1776	GCF_900608505.1	NZ_LR031521.1||0_partial	0.913	0	0.913	dsDNAphage	111944	10	38.2	27.9	GCF_900608505.1	True	1017666	1129609	0.913	0.667	0	27.9	0	38.2	16.2	17.6	dsDNAphage	linear	NZ_LR031521.1||0_partial	vir	38.2	111944	GCF_900608505.1
1777	GCF_900607305.1	NZ_LR027874.1||1_partial	0.887	0	0.887	dsDNAphage	22546	1	22.7	29.5	GCF_900607305.1	True	916598	939143	0.887	0.5	0	29.5	0	22.7	22.7	25	dsDNAphage	linear	NZ_LR027874.1||1_partial	bac	29.5	22546	GCF_900607305.1
1779	GCF_900607295.1	NZ_LR027869.1||3_partial	0.913	0	0.913	dsDNAphage	16260	1	20	20	GCF_900607295.1	True	395605	411864	0.913	0.527	0	20	0	20	12.5	47.5	dsDNAphage	linear	NZ_LR027869.1||3_partial	unaligned	47.5	16260	GCF_900607295.1
1780	GCF_900607295.1	NZ_LR027869.1||2_partial	0.9	0	0.9	dsDNAphage	34314	1	27.3	23.6	GCF_900607295.1	True	867306	901619	0.9	0.527	0	23.6	0	27.3	14.5	34.5	dsDNAphage	linear	NZ_LR027869.1||2_partial	unaligned	34.5	34314	GCF_900607295.1
1781	GCF_900607295.1	NZ_LR027869.1||1_partial	0.907	0	0.907	dsDNAphage	115594	21	42.8	31.9	GCF_900607295.1	True	2641692	2757285	0.907	0.527	0	31.9	0	42.8	15.2	10.1	dsDNAphage	linear	NZ_LR027869.1||1_partial	vir	42.8	115594	GCF_900607295.1
1783	GCF_900607285.1	NZ_LR027877.1||2_partial	0.893	0	0.893	dsDNAphage	22543	1	22.7	29.5	GCF_900607285.1	True	905796	928338	0.893	0.52	0	29.5	0	22.7	22.7	25	dsDNAphage	linear	NZ_LR027877.1||2_partial	bac	29.5	22543	GCF_900607285.1
1784	GCF_900607285.1	NZ_LR027877.1||1_partial	0.907	0	0.907	dsDNAphage	31293	2	28.8	25	GCF_900607285.1	True	855618	886910	0.907	0.52	0	25	0	28.8	13.5	32.7	dsDNAphage	linear	NZ_LR027877.1||1_partial	unaligned	32.7	31293	GCF_900607285.1
1786	GCF_900607275.1	NZ_LR027873.1||1_partial	0.887	0	0.887	dsDNAphage	23925	1	22.2	31.1	GCF_900607275.1	True	934240	958164	0.887	0.46	0	31.1	0	22.2	22.2	24.4	dsDNAphage	linear	NZ_LR027873.1||1_partial	bac	31.1	23925	GCF_900607275.1
1787	GCF_900607275.1	NZ_LR027873.1||0_partial	0.913	0	0.913	dsDNAphage	150828	24	37.9	28.6	GCF_900607275.1	True	2030193	2181020	0.913	0.46	0	28.6	0	37.9	20.3	13.2	dsDNAphage	linear	NZ_LR027873.1||0_partial	vir	37.9	150828	GCF_900607275.1
1788	GCF_900607265.1	NZ_LR027878.1||2_partial	0.853	0	0.853	dsDNAphage	26934	1	21.3	29.8	GCF_900607265.1	True	954879	981812	0.853	0.56	0	29.8	0	21.3	27.7	21.3	dsDNAphage	linear	NZ_LR027878.1||2_partial	bac	29.8	26934	GCF_900607265.1
1789	GCF_900607265.1	NZ_LR027878.1||1_partial	0.913	0	0.913	dsDNAphage	120431	21	40.9	25.8	GCF_900607265.1	True	370762	491192	0.913	0.56	0	25.8	0	40.9	18.9	14.5	dsDNAphage	linear	NZ_LR027878.1||1_partial	vir	40.9	120431	GCF_900607265.1
1791	GCF_900607255.1	NZ_LR027870.1||2_partial	0.88	0	0.88	dsDNAphage	22546	1	22.7	29.5	GCF_900607255.1	True	907176	929721	0.88	0.453	0	29.5	0	22.7	22.7	25	dsDNAphage	linear	NZ_LR027870.1||2_partial	bac	29.5	22546	GCF_900607255.1
1792	GCF_900607255.1	NZ_LR027870.1||1_partial	0.927	0	0.927	dsDNAphage	32089	2	28.3	26.4	GCF_900607255.1	True	857022	889110	0.927	0.453	0	26.4	0	28.3	13.2	32.1	dsDNAphage	linear	NZ_LR027870.1||1_partial	unaligned	32.1	32089	GCF_900607255.1
1793	GCF_900607255.1	NZ_LR027870.1||0_partial	0.9	0	0.9	dsDNAphage	115293	11	43.7	24.4	GCF_900607255.1	True	2075451	2190743	0.9	0.453	0	24.4	0	43.7	23	8.9	dsDNAphage	linear	NZ_LR027870.1||0_partial	vir	43.7	115293	GCF_900607255.1
1794	GCF_900607245.1	NZ_LR027876.1||3_partial	0.913	0	0.913	dsDNAphage	16260	1	20	20	GCF_900607245.1	True	394263	410522	0.913	0.527	0	20	0	20	12.5	47.5	dsDNAphage	linear	NZ_LR027876.1||3_partial	unaligned	47.5	16260	GCF_900607245.1
1795	GCF_900607245.1	NZ_LR027876.1||2_partial	0.887	0	0.887	dsDNAphage	22547	1	22.7	29.5	GCF_900607245.1	True	904975	927521	0.887	0.527	0	29.5	0	22.7	22.7	25	dsDNAphage	linear	NZ_LR027876.1||2_partial	bac	29.5	22547	GCF_900607245.1
1796	GCF_900607245.1	NZ_LR027876.1||1_partial	0.9	0	0.9	dsDNAphage	147489	23	41.2	26.9	GCF_900607245.1	True	1969510	2116998	0.9	0.527	0	26.9	0	41.2	18.1	13.7	dsDNAphage	linear	NZ_LR027876.1||1_partial	vir	41.2	147489	GCF_900607245.1
1797	GCF_900607245.1	NZ_LR027876.1||0_partial	0.9	0	0.9	dsDNAphage	162208	12	34.2	26.7	GCF_900607245.1	True	2119953	2282160	0.9	0.527	0	26.7	0	34.2	28.9	10.2	dsDNAphage	linear	NZ_LR027876.1||0_partial	vir	34.2	162208	GCF_900607245.1
1798	GCF_900604845.1	NZ_LR027519.1||0_partial	0.9	0.007	0.9	dsDNAphage	35402	1	6.6	9.2	GCF_900604845.1	True	13581	48982	0.9	0.627	0	9.2	0	6.6	2.6	81.6	dsDNAphage	linear	NZ_LR027519.1||0_partial	unaligned	81.6	35402	GCF_900604845.1
1799	GCF_900604845.1	NZ_LR027517.1||2_partial	0.9	0	0.9	dsDNAphage	21095	3	25.6	17.9	GCF_900604845.1	True	571372	592466	0.9	0.367	0	17.9	0	25.6	23.1	33.3	dsDNAphage	linear	NZ_LR027517.1||2_partial	unaligned	33.3	21095	GCF_900604845.1
1800	GCF_900604845.1	NZ_LR027517.1||1_partial	0.867	0.007	0.867	dsDNAphage	20217	5	22	18	GCF_900604845.1	True	551156	571372	0.867	0.367	0	18	0	22	8	52	dsDNAphage	linear	NZ_LR027517.1||1_partial	unaligned	52	20217	GCF_900604845.1
1801	GCF_900604845.1	NZ_LR027517.1||0_partial	0.9	0	0.9	dsDNAphage	45842	2	42	16	GCF_900604845.1	True	1409525	1455366	0.9	0.367	0	16	0	42	17.3	24.7	dsDNAphage	linear	NZ_LR027517.1||0_partial	vir	42	45842	GCF_900604845.1
1802	GCF_900604385.1	NZ_LR027382.1||2_partial	0.867	0	0.867	dsDNAphage	20101	3	25	46.9	GCF_900604385.1	True	1083778	1103878	0.867	0.473	0	46.9	0	25	15.6	12.5	dsDNAphage	circular	NZ_LR027382.1||2_partial	bac	46.9	20101	GCF_900604385.1
1803	GCF_900604385.1	NZ_LR027382.1||1_partial	0.867	0	0.867	dsDNAphage	72479	1	35.3	24.7	GCF_900604385.1	True	2096519	2168997	0.867	0.473	0	24.7	0	35.3	9.4	30.6	dsDNAphage	circular	NZ_LR027382.1||1_partial	vir	35.3	72479	GCF_900604385.1
1804	GCF_900604385.1	NZ_LR027382.1||0_partial	0.9	0	0.9	dsDNAphage	81050	8	32	20.6	GCF_900604385.1	True	2971801	3052850	0.9	0.473	0	20.6	0	32	25.8	21.6	dsDNAphage	circular	NZ_LR027382.1||0_partial	vir	32	81050	GCF_900604385.1
1805	GCF_900604345.1	NZ_LR026983.1||1_partial	0.86	0	0.86	dsDNAphage	18824	2	19.4	25.8	GCF_900604345.1	True	980707	999530	0.86	0.427	0	25.8	0	19.4	16.1	38.7	dsDNAphage	circular	NZ_LR026983.1||1_partial	unaligned	38.7	18824	GCF_900604345.1
1806	GCF_900604345.1	NZ_LR026983.1||0_partial	0.927	0	0.927	dsDNAphage	50587	2	34.5	22.4	GCF_900604345.1	True	2208563	2259149	0.927	0.427	0	22.4	0	34.5	8.6	34.5	dsDNAphage	circular	NZ_LR026983.1||0_partial	vir	34.5	50587	GCF_900604345.1
1807	GCF_900603025.1	NZ_LR026975.1||0_partial	0.9	0	0.9	dsDNAphage	117739	15	49	19.3	GCF_900603025.1	True	1207162	1324900	0.9	0.167	0	19.3	0	49	21.4	10.3	dsDNAphage	linear	NZ_LR026975.1||0_partial	vir	49	117739	GCF_900603025.1
1808	GCF_900574125.1	NZ_LR027554.1||1_partial	0.9	0	0.9	dsDNAphage	67360	8	30.6	25.9	GCF_900574125.1	True	378548	445907	0.9	0.433	0	25.9	0	30.6	18.8	24.7	dsDNAphage	linear	NZ_LR027554.1||1_partial	vir	30.6	67360	GCF_900574125.1
1809	GCF_900574125.1	NZ_LR027554.1||0_partial	0.92	0	0.92	dsDNAphage	72240	8	26.5	24.5	GCF_900574125.1	True	695700	767939	0.92	0.433	0	24.5	0	26.5	19.4	29.6	dsDNAphage	linear	NZ_LR027554.1||0_partial	unaligned	29.6	72240	GCF_900574125.1
1810	GCF_900574125.1	NZ_LR027553.1||3_partial	0.96	0	0.96	dsDNAphage	16782	1	20	17.1	GCF_900574125.1	True	1925144	1941925	0.96	0.353	0	17.1	0	20	11.4	51.4	dsDNAphage	linear	NZ_LR027553.1||3_partial	unaligned	51.4	16782	GCF_900574125.1
1811	GCF_900574125.1	NZ_LR027553.1||2_partial	0.88	0	0.88	dsDNAphage	31044	8	26	46	GCF_900574125.1	True	1807723	1838766	0.88	0.353	0	46	0	26	20	8	dsDNAphage	linear	NZ_LR027553.1||2_partial	bac	46	31044	GCF_900574125.1
1812	GCF_900574125.1	NZ_LR027553.1||1_partial	0.94	0	0.94	dsDNAphage	40736	8	32.2	16.9	GCF_900574125.1	True	3109945	3150680	0.94	0.353	0	16.9	0	32.2	23.7	27.1	dsDNAphage	linear	NZ_LR027553.1||1_partial	vir	32.2	40736	GCF_900574125.1
1813	GCF_900574125.1	NZ_LR027553.1||0_partial	0.907	0	0.907	dsDNAphage	102455	9	31.5	20.8	GCF_900574125.1	True	1171083	1273537	0.907	0.353	0	20.8	0	31.5	16.2	31.5	dsDNAphage	linear	NZ_LR027553.1||0_partial	vir	31.5	102455	GCF_900574125.1
1814	GCF_900564155.1	NZ_LS999839.1||1_partial	0.907	0.007	0.907	dsDNAphage	24891	3	20.6	29.4	GCF_900564155.1	True	5999383	6024273	0.907	0.293	0	29.4	0	20.6	0	50	dsDNAphage	circular	NZ_LS999839.1||1_partial	unaligned	50	24891	GCF_900564155.1
[truncated: 49,879 more rows]
