# Supplementary material for: Systematic and quantitative view of the antiviral arsenal of prokaryotes
Source: Nat Commun. 2022 May 10;13:2561. doi: 10.1038/s41467-022-30269-9 (PMC9090908; doi:10.1038/s41467-022-30269-9)
Supplement: Supplementary file 15 — Source Data [file 41467_2022_30269_MOESM15_ESM.zip]

Archive with 2 entries (2 files):
- Source_data.xlsx
- Supp_Fig_9b.7z
