# Supplementary material for: Systematic and quantitative view of the antiviral arsenal of prokaryotes
Source: Nat Commun. 2022 May 10;13:2561. doi: 10.1038/s41467-022-30269-9 (PMC9090908; doi:10.1038/s41467-022-30269-9)
Supplement: Supplementary file 15 — Source Data [file 41467_2022_30269_MOESM15_ESM.zip › Source_data.xlsx]

## Sheet: Fig2a
Nb antiviral systems
4
7
8
9
3
4
0
7
6
2
3
6
8
13
1
5
4
1
8
3
6
7
0
4
16
3
2
2
10
9
2
0
5
6
3
1
3
9
0
1
2
6
6
0
1
5
7
5
9
0
6
1
0
4
4
0
6
1
1
10
7
3
0
4
5
2
2
5
8
0
0
1
5
6
2
3
6
2
2
1
5
3
2
11
3
5
0
1
3
5
4
6
3
18
4
8
6
0
3
6
4
3
0
0
2
19
8
6
6
6
3
2
2
2
4
6
8
6
11
6
3
4
2
2
9
6
20
3
3
2
2
1
3
6
9
6
4
4
3
4
2
0
2
3
5
0
18
11
9
4
8
6
4
4
7
6
10
0
6
2
3
9
15
3
4
1
4
6
10
0
4
7
3
4
6
2
4
3
0
6
5
2
6
9
1
4
7
6
29
8
6
4
7
4
6
3
5
8
8
8
8
8
8
8
8
3
1
7
7
7
2
5
2
4
0
4
6
6
2
4
2
7
4
2
8
5
2
2
0
3
3
7
4
2
9
7
3
4
3
1
22
0
3
4
4
6
6
8
7
1
5
0
2
2
2
2
2
1
14
0
3
7
6
0
3
3
5
5
3
0
6
2
5
3
7
0
5
0
3
5
0
16
6
0
2
7
8
4
6
7
3
4
16
9
8
9
6
7
3
5
12
4
3
4
10
11
0
0
0
5
5
18
5
6
5
5
11
4
9
10
2
9
3
3
3
4
2
1
10
9
10
4
5
8
7
6
12
4
4
8
10
10
2
2
3
2
8
3
6
9
5
4
3
4
5
9
7
5
0
4
0
3
4
5
3
8
1
5
4
7
0
2
5
8
10
6
5
14
5
6
6
1
9
7
7
6
4
8
4
10
5
4
2
8
4
5
0
21
2
2
10
1
5
3
11
8
5
9
4
12
5
6
0
1
6
18
6
20
19
5
1
1
1
0
1
10
6
4
2
4
2
7
9
8
7
7
3
0
7
4
4
5
3
4
5
9
11
8
2
2
9
2
1
11
2
4
4
3
3
8
4
13
0
16
21
8
1
7
18
4
4
3
3
2
4
4
5
6
3
5
10
3
4
4
5
2
2
3
4
6
2
7
3
5
4
18
1
12
6
5
0
3
4
3
11
5
2
4
7
2
5
6
9
3
2
20
18
4
1
4
4
5
3
10
2
5
1
3
5
3
2
5
0
0
1
5
7
4
5
3
2
3
19
10
3
1
1
4
1
9
6
7
12
3
5
2
2
11
10
4
6
3
18
0
2
3
4
5
4
6
5
9
6
11
11
7
4
10
5
4
6
4
8
3
4
5
10
2
5
5
14
9
7
6
9
9
3
5
11
3
0
5
0
6
6
5
5
2
1
1
4
6
6
5
6
10
16
5
1
5
16
4
2
3
2
3
4
22
7
4
0
6
3
11
10
6
8
9
13
5
2
8
18
0
7
4
18
3
3
7
2
6
4
1
5
9
5
3
3
7
2
6
5
4
10
0
0
5
21
5
7
4
4
4
5
5
4
0
4
1
2
3
5
7
0
4
4
5
8
2
10
5
1
5
18
5
17
16
9
11
10
3
10
17
9
9
4
5
15
4
9
8
4
4
8
18
10
5
5
0
4
10
6
2
5
5
5
4
5
6
6
0
2
8
15
0
2
9
4
7
3
9
1
3
0
4
4
5
8
6
4
6
0
9
3
10
2
2
5
3
9
8
2
3
4
3
5
3
8
7
7
10
4
5
5
13
9
11
4
6
6
8
4
8
3
2
1
4
16
1
2
7
7
10
5
8
3
9
13
10
18
3
3
4
3
0
22
10
13
4
7
8
5
1
2
8
10
2
10
4
4
0
2
11
2
9
6
10
17
5
10
20
3
5
10
21
5
12
4
5
4
4
7
4
5
5
2
2
8
3
4
0
3
6
6
8
5
3
1
1
7
1
3
2
2
3
6
6
13
5
6
6
0
2
3
2
9
3
7
6
8
4
1
1
2
5
2
3
4
12
9
18
0
0
4
1
6
4
4
5
3
8
8
2
5
5
6
3
5
7
3
6
7
3
7
1
6
4
7
7
0
0
10
9
4
8
8
5
7
3
7
6
12
0
1
7
0
1
4
6
4
8
0
0
2
4
1
3
7
4
6
3
8
6
3
0
4
3
15
7
21
5
0
0
5
1
5
10
5
4
8
5
4
9
8
2
4
7
3
0
5
0
6
10
2
17
7
8
6
7
9
8
8
5
5
7
4
2
10
7
6
1
9
2
5
7
5
3
8
9
4
8
7
7
3
0
7
7
4
2
10
8
4
0
0
0
0
0
3
1
0
1
12
4
1
10
6
9
7
8
0
3
0
4
4
0
18
15
3
8
3
8
8
8
4
5
7
6
9
7
4
13
3
6
3
4
3
2
4
3
8
7
7
14
9
4
3
7
3
7
12
7
13
11
5
11
6
17
3
5
4
7
1
8
23
3
5
6
7
3
4
6
5
5
5
4
4
9
4
5
4
1
1
5
2
18
18
18
20
1
5
2
4
7
4
3
6
2
0
4
5
17
6
6
6
3
4
4
8
5
1
15
7
2
4
11
3
5
2
2
0
11
7
7
5
8
4
4
7
5
9
3
6
5
3
9
6
6
8
10
8
2
7
1
10
5
1
7
6
4
4
5
10
6
4
8
1
4
14
7
6
5
6
2
4
5
2
2
1
10
7
7
3
4
3
6
8
3
3
10
12
5
4
7
9
4
4
4
3
4
9
6
6
10
8
7
2
5
3
11
10
5
10
10
20
6
3
6
2
1
2
5
12
3
4
8
6
7
1
5
11
0
0
7
5
9
6
9
1
1
8
3
10
5
8
5
3
11
4
2
4
8
21
19
17
18
4
4
2
5
0
3
11
7
9
8
1
0
6
6
2
4
1
8
4
1
4
2
8
7
6
4
5
2
4
6
3
4
8
4
4
7
6
17
7
10
8
2
5
4
10
8
9
9
8
9
7
3
2
0
8
2
7
4
6
2
4
2
8
2
5
3
5
1
14
9
5
0
0
8
0
16
3
10
6
6
4
0
5
18
11
2
8
7
3
6
6
4
3
4
2
0
0
7
3
7
10
0
4
12
2
3
5
0
7
12
3
6
0
6
6
4
16
1
4
9
9
15
4
4
5
4
14
5
8
10
5
9
5
3
6
6
4
2
3
5
20
2
3
4
4
2
10
3
11
1
10
8
6
1
6
3
5
1
2
1
7
5
15
9
17
0
0
5
0
6
6
10
3
5
12
4
3
6
6
9
7
12
5
2
4
1
7
6
9
10
0
2
10
8
4
5
2
6
3
3
3
3
3
3
3
10
4
3
3
3
5
4
5
4
5
2
4
6
31
5
0
1
3
10
7
8
9
5
1
2
3
14
4
6
3
2
3
2
10
8
7
6
14
3
5
3
8
4
5
5
5
9
8
3
3
8
5
8
4
9
3
0
15
1
5
4
7
5
2
5
2
4
4
4
2
7
21
1
2
0
15
0
3
0
6
8
5
4
12
11
2
8
5
4
0
4
2
0
5
4
12
5
5
3
3
3
8
2
5
0
4
6
8
11
2
8
3
4
1
8
9
3
6
3
7
9
2
6
19
22
18
5
8
3
6
2
4
10
0
0
4
10
8
4
1
20
4
4
0
5
4
4
4
2
2
7
2
10
13
9
17
6
1
6
4
13
5
5
3
5
4
1
2
4
1
5
2
7
5
8
3
0
6
4
18
3
5
6
6
10
6
3
5
4
5
4
10
8
6
4
9
2
1
0
4
2
5
8
2
5
8
5
4
14
4
4
2
3
3
4
0
6
1
2
1
9
3
10
5
0
1
4
10
4
0
3
1
1
1
10
3
3
4
6
4
4
5
6
3
8
11
7
10
1
10
7
6
6
11
0
3
3
6
11
3
8
9
2
7
7
6
12
3
0
19
5
7
2
3
3
21
1
5
6
3
3
6
7
0
8
11
7
1
4
0
0
3
10
3
5
4
2
9
10
26
2
3
3
6
4
9
11
6
11
7
10
8
11
10
9
9
2
8
9
4
19
6
5
5
6
6
4
4
2
1
5
1
2
2
17
19
24
3
9
2
4
5
6
8
10
10
5
5
3
1
0
4
2
2
8
1
0
2
6
2
8
11
2
6
7
6
7
3
8
15
3
5
21
6
1
12
5
5
6
14
2
2
8
8
18
23
21
16
2
7
5
4
3
6
8
9
2
6
8
5
0
0
0
0
2
6
3
5
2
6
5
6
8
4
4
4
4
4
5
4
4
3
1
8
0
0
2
0
0
0
0
0
0
0
3
3
20
20
15
16
13
5
4
2
2
6
9
3
4
6
12
8
5
5
1
5
5
5
3
2
4
10
8
5
4
4
1
2
8
4
1
2
0
0
0
8
0
0
0
1
0
9
6
0
0
9
6
2
0
0
0
2
6
1
5
1
1
3
6
2
7
5
2
0
7
5
4
7
6
4
2
17
10
2
6
1
1
1
[truncated: 19,739 more rows]

## Sheet: Figure 2b
Nb of antiviral systems	Nb families of systems	Size (Mbp)
4	3	5000000
7	5	5000000
8	3	2000000
9	4	3000000
3	2	<1e6
4	3	5000000
0	0	2000000
7	3	3000000
6	6	5000000
2	2	>6e6
3	2	2000000
6	2	3000000
8	5	3000000
13	2	3000000
1	1	3000000
5	1	3000000
4	2	5000000
1	1	5000000
8	5	5000000
3	3	>6e6
6	2	3000000
7	1	3000000
0	0	2000000
4	1	3000000
16	5	5000000
3	2	3000000
2	2	3000000
2	2	4000000
10	8	6000000
9	7	6000000
2	1	2000000
0	0	2000000
5	2	3000000
6	3	3000000
3	3	3000000
1	1	2000000
3	1	2000000
9	4	6000000
0	0	<1e6
1	1	5000000
2	2	2000000
6	4	6000000
6	4	3000000
0	0	<1e6
1	1	4000000
5	2	3000000
7	4	5000000
5	4	>6e6
9	3	3000000
0	0	2000000
6	4	3000000
1	1	3000000
0	0	3000000
4	3	5000000
4	3	5000000
0	0	<1e6
6	3	3000000
1	1	3000000
1	1	4000000
10	5	>6e6
7	5	6000000
3	2	6000000
0	0	5000000
4	3	5000000
5	2	2000000
2	2	2000000
2	1	2000000
5	4	4000000
8	3	6000000
0	0	2000000
0	0	2000000
1	1	2000000
5	3	5000000
6	2	3000000
2	2	4000000
3	2	6000000
6	4	3000000
2	1	<1e6
2	1	<1e6
1	1	<1e6
5	2	2000000
3	3	3000000
2	2	<1e6
11	4	4000000
3	3	3000000
5	3	<1e6
0	0	2000000
1	1	<1e6
3	2	5000000
5	4	6000000
4	3	3000000
6	4	4000000
3	2	6000000
18	1	2000000
4	2	2000000
8	3	4000000
6	4	5000000
0	0	2000000
3	2	2000000
6	2	2000000
4	1	3000000
3	1	2000000
0	0	2000000
0	0	2000000
2	1	5000000
19	1	2000000
8	3	3000000
6	4	6000000
6	3	3000000
6	3	3000000
3	2	2000000
2	2	3000000
2	2	2000000
2	2	5000000
4	3	5000000
6	2	2000000
8	2	3000000
6	4	6000000
11	5	3000000
6	4	6000000
3	1	4000000
4	3	5000000
2	2	>6e6
2	2	2000000
9	4	>6e6
6	5	>6e6
20	1	2000000
3	2	2000000
3	3	5000000
2	2	4000000
2	2	2000000
1	1	3000000
3	3	3000000
6	4	5000000
9	2	3000000
6	4	>6e6
4	3	5000000
4	3	5000000
3	1	2000000
4	2	5000000
2	2	3000000
0	0	<1e6
2	2	>6e6
3	3	3000000
5	4	3000000
0	0	4000000
18	6	>6e6
11	3	4000000
9	8	6000000
4	4	>6e6
8	4	4000000
6	3	>6e6
4	4	5000000
4	2	3000000
7	6	6000000
6	4	4000000
10	5	6000000
0	0	2000000
6	2	3000000
2	2	5000000
3	2	3000000
9	7	5000000
15	11	6000000
3	2	3000000
4	4	>6e6
1	1	3000000
4	3	3000000
6	3	>6e6
10	5	2000000
0	0	3000000
4	4	4000000
7	5	5000000
3	2	4000000
4	2	3000000
6	4	5000000
2	2	2000000
4	2	3000000
3	3	6000000
0	0	2000000
6	4	3000000
5	4	3000000
2	2	3000000
6	3	5000000
9	2	3000000
1	1	6000000
4	4	>6e6
7	3	3000000
6	5	>6e6
29	5	6000000
8	6	6000000
6	4	5000000
4	3	3000000
7	4	>6e6
4	3	6000000
6	5	6000000
3	2	2000000
5	3	>6e6
8	4	4000000
8	4	4000000
8	4	4000000
8	4	4000000
8	4	4000000
8	4	4000000
8	4	4000000
8	4	4000000
3	2	3000000
1	1	3000000
7	3	3000000
7	5	4000000
7	4	>6e6
2	2	5000000
5	2	2000000
2	2	2000000
4	2	5000000
0	0	2000000
4	2	2000000
6	2	3000000
6	2	2000000
2	1	4000000
4	3	3000000
2	2	2000000
7	3	4000000
4	2	4000000
2	1	3000000
8	7	>6e6
5	4	5000000
2	2	2000000
2	1	2000000
0	0	3000000
3	3	3000000
3	2	3000000
7	6	>6e6
4	2	3000000
2	2	2000000
9	8	6000000
7	6	6000000
3	2	5000000
4	2	2000000
3	2	3000000
1	1	6000000
22	2	2000000
0	0	<1e6
3	2	2000000
4	4	3000000
4	4	5000000
6	2	2000000
6	2	2000000
8	2	2000000
7	4	5000000
1	1	2000000
5	5	3000000
0	0	2000000
2	2	5000000
2	1	2000000
2	2	5000000
2	2	5000000
2	2	3000000
1	1	2000000
14	9	6000000
0	0	2000000
3	2	2000000
7	3	2000000
6	4	>6e6
0	0	<1e6
3	2	>6e6
3	3	>6e6
5	2	3000000
5	3	3000000
3	3	6000000
0	0	2000000
6	4	>6e6
2	1	2000000
5	3	4000000
3	3	5000000
7	5	>6e6
0	0	2000000
5	4	3000000
0	0	3000000
3	2	3000000
5	2	2000000
0	0	2000000
16	6	3000000
6	6	3000000
0	0	3000000
2	2	2000000
7	3	4000000
8	4	>6e6
4	4	3000000
6	4	4000000
7	3	3000000
3	3	2000000
4	3	>6e6
16	6	4000000
9	7	6000000
8	4	5000000
9	4	3000000
6	5	4000000
7	5	5000000
3	2	>6e6
5	2	3000000
12	9	>6e6
4	3	4000000
3	2	4000000
4	3	6000000
10	4	5000000
11	7	3000000
0	0	2000000
0	0	2000000
0	0	<1e6
5	2	3000000
5	3	4000000
18	1	2000000
5	3	6000000
6	2	4000000
5	2	5000000
5	4	5000000
11	5	6000000
4	3	6000000
9	6	6000000
10	6	4000000
2	2	3000000
9	3	4000000
3	2	3000000
3	2	2000000
3	2	2000000
4	3	2000000
2	1	5000000
1	1	5000000
10	4	5000000
9	7	5000000
10	8	>6e6
4	4	6000000
5	4	3000000
8	5	3000000
7	5	6000000
6	4	5000000
12	8	5000000
4	3	5000000
4	3	5000000
8	6	6000000
10	7	6000000
10	4	4000000
2	2	6000000
2	2	4000000
3	1	6000000
2	2	3000000
8	5	5000000
3	1	5000000
6	5	>6e6
9	2	3000000
5	3	3000000
4	2	5000000
3	2	4000000
4	3	3000000
5	5	6000000
9	6	5000000
7	2	>6e6
5	4	3000000
0	0	2000000
4	1	3000000
0	0	2000000
3	2	2000000
4	2	2000000
5	4	3000000
3	1	3000000
8	4	2000000
1	1	2000000
5	2	3000000
4	2	3000000
7	4	>6e6
0	0	3000000
2	2	2000000
5	5	>6e6
8	3	2000000
10	9	5000000
6	5	5000000
5	3	5000000
14	3	3000000
5	2	4000000
6	3	3000000
6	5	4000000
1	1	5000000
9	5	6000000
7	6	6000000
7	4	5000000
6	4	6000000
4	3	>6e6
8	5	6000000
4	2	2000000
10	5	5000000
5	2	6000000
4	3	>6e6
2	2	3000000
8	5	5000000
4	2	6000000
5	3	2000000
0	0	2000000
21	4	4000000
2	1	2000000
2	1	>6e6
10	8	5000000
1	1	2000000
5	1	2000000
3	3	5000000
11	3	6000000
8	5	5000000
5	3	>6e6
9	5	6000000
4	4	2000000
12	3	5000000
5	2	3000000
6	5	>6e6
0	0	2000000
1	1	6000000
6	5	4000000
18	10	6000000
6	2	2000000
20	10	5000000
19	8	6000000
5	4	3000000
1	1	6000000
1	1	6000000
1	1	2000000
0	0	2000000
1	1	2000000
10	7	5000000
6	2	4000000
4	2	2000000
2	1	4000000
4	1	3000000
2	1	3000000
7	4	6000000
9	2	4000000
8	5	3000000
7	5	>6e6
7	6	>6e6
3	2	2000000
0	0	2000000
7	3	5000000
4	3	6000000
4	3	5000000
5	4	2000000
3	2	2000000
4	2	2000000
5	4	5000000
9	4	4000000
11	7	5000000
8	8	5000000
2	2	>6e6
2	2	>6e6
9	5	6000000
2	2	5000000
1	1	3000000
11	6	6000000
2	1	3000000
4	2	6000000
4	3	5000000
3	2	5000000
3	2	2000000
8	2	3000000
4	3	6000000
13	8	5000000
0	0	2000000
16	13	>6e6
21	3	6000000
8	5	3000000
1	1	2000000
7	3	4000000
18	7	6000000
4	4	6000000
4	3	2000000
3	3	3000000
3	2	2000000
2	2	4000000
4	3	6000000
4	1	3000000
5	2	2000000
6	4	5000000
3	3	5000000
5	4	>6e6
10	6	5000000
3	2	3000000
4	3	4000000
4	3	4000000
5	4	5000000
2	1	3000000
2	1	3000000
3	3	3000000
4	4	>6e6
6	3	2000000
2	1	2000000
7	3	>6e6
3	2	2000000
5	3	3000000
4	3	5000000
18	11	6000000
1	1	5000000
12	7	6000000
6	5	6000000
5	3	5000000
0	0	2000000
3	2	2000000
4	3	6000000
3	2	2000000
11	7	4000000
5	2	2000000
2	2	4000000
4	2	3000000
7	5	5000000
2	2	4000000
5	3	>6e6
6	3	3000000
9	6	6000000
3	3	5000000
2	2	2000000
20	3	6000000
18	6	6000000
4	2	3000000
1	1	4000000
4	2	2000000
4	1	2000000
5	5	5000000
3	2	5000000
10	5	>6e6
2	2	6000000
5	5	5000000
1	1	2000000
3	2	6000000
5	2	>6e6
3	2	2000000
2	1	5000000
5	2	3000000
0	0	2000000
0	0	2000000
1	1	2000000
5	3	6000000
7	6	6000000
4	2	3000000
5	2	4000000
3	3	>6e6
2	1	2000000
3	2	5000000
19	4	4000000
10	6	3000000
3	3	4000000
1	1	2000000
1	1	2000000
4	4	>6e6
1	1	4000000
9	8	>6e6
6	3	3000000
7	4	5000000
12	7	>6e6
3	3	5000000
5	2	5000000
2	2	4000000
2	1	3000000
11	10	6000000
10	5	2000000
4	3	5000000
6	4	6000000
3	3	6000000
18	4	6000000
0	0	4000000
2	2	4000000
3	2	2000000
4	1	3000000
5	3	3000000
4	1	3000000
6	3	3000000
5	4	3000000
9	3	3000000
6	4	>6e6
11	7	6000000
11	5	4000000
7	6	6000000
4	1	2000000
10	6	5000000
5	4	3000000
4	1	3000000
6	3	3000000
4	3	5000000
8	3	3000000
3	2	<1e6
4	3	>6e6
5	4	5000000
10	4	3000000
2	2	5000000
5	5	6000000
5	3	5000000
14	5	4000000
9	7	>6e6
7	4	6000000
6	4	5000000
9	7	6000000
9	7	6000000
3	2	2000000
5	2	2000000
11	7	6000000
3	3	3000000
0	0	2000000
5	5	>6e6
0	0	2000000
6	3	3000000
6	4	5000000
5	1	2000000
5	2	3000000
2	1	5000000
1	1	3000000
1	1	3000000
4	4	4000000
6	5	>6e6
6	6	6000000
5	5	6000000
6	3	3000000
10	5	4000000
16	6	>6e6
5	3	>6e6
1	1	<1e6
5	4	5000000
16	3	3000000
4	4	>6e6
2	2	2000000
3	2	4000000
2	2	5000000
3	3	6000000
4	2	3000000
22	2	2000000
7	4	>6e6
4	4	4000000
0	0	2000000
6	2	2000000
3	3	5000000
11	5	6000000
10	3	4000000
6	5	3000000
8	4	3000000
9	6	6000000
13	7	3000000
5	2	3000000
2	2	3000000
8	2	4000000
18	5	3000000
0	0	2000000
7	5	5000000
4	3	3000000
18	6	4000000
3	2	5000000
3	3	4000000
7	3	5000000
2	1	5000000
6	4	5000000
4	3	3000000
1	1	2000000
5	4	6000000
9	4	3000000
5	5	4000000
3	2	5000000
3	2	2000000
7	5	5000000
2	2	2000000
6	3	2000000
5	3	5000000
4	4	4000000
10	5	6000000
0	0	<1e6
0	0	<1e6
5	4	6000000
21	1	2000000
5	5	3000000
7	4	6000000
4	2	6000000
4	4	5000000
4	3	<1e6
5	2	3000000
5	2	6000000
4	2	4000000
0	0	>6e6
4	4	4000000
1	1	5000000
2	1	2000000
3	3	2000000
5	4	6000000
7	4	3000000
0	0	2000000
4	1	2000000
4	3	2000000
5	5	4000000
8	8	5000000
2	1	2000000
10	5	6000000
5	4	3000000
1	1	2000000
5	3	5000000
18	11	5000000
5	3	6000000
17	5	5000000
16	5	>6e6
9	7	>6e6
11	5	4000000
10	3	3000000
3	3	>6e6
10	6	6000000
17	4	5000000
9	6	3000000
9	4	4000000
4	2	5000000
5	2	5000000
15	6	6000000
4	2	5000000
9	5	>6e6
8	3	4000000
4	4	3000000
4	3	6000000
8	5	5000000
18	4	6000000
10	3	4000000
5	4	6000000
5	3	5000000
0	0	2000000
4	3	4000000
10	6	3000000
6	5	5000000
2	2	3000000
5	1	3000000
5	1	3000000
5	1	3000000
4	1	3000000
5	1	3000000
6	2	3000000
6	4	6000000
0	0	<1e6
2	2	2000000
8	6	5000000
15	9	5000000
0	0	<1e6
2	2	4000000
9	5	>6e6
4	2	5000000
7	6	>6e6
3	3	2000000
9	1	3000000
1	1	4000000
3	2	5000000
0	0	2000000
4	3	5000000
4	3	5000000
5	4	6000000
8	2	4000000
6	3	3000000
4	2	3000000
6	5	3000000
0	0	2000000
9	7	6000000
3	2	3000000
10	6	4000000
2	2	4000000
2	1	5000000
5	4	>6e6
3	2	3000000
9	4	2000000
8	7	>6e6
2	2	3000000
3	3	4000000
4	4	>6e6
3	2	3000000
5	1	3000000
3	2	2000000
8	3	3000000
7	4	>6e6
7	5	5000000
10	4	4000000
4	1	4000000
5	2	6000000
5	3	5000000
13	8	6000000
9	6	5000000
11	8	5000000
4	4	>6e6
6	4	5000000
6	4	5000000
8	6	5000000
4	2	5000000
8	4	2000000
3	2	3000000
2	2	4000000
1	1	2000000
4	3	4000000
16	1	2000000
1	1	6000000
2	2	2000000
7	4	5000000
7	4	4000000
10	4	3000000
5	3	3000000
8	5	4000000
3	2	4000000
9	2	2000000
13	7	>6e6
10	7	>6e6
18	7	5000000
3	2	3000000
3	2	3000000
4	3	2000000
3	2	4000000
0	0	2000000
22	13	6000000
10	2	3000000
13	5	5000000
4	2	2000000
7	5	3000000
8	5	4000000
5	3	4000000
1	1	3000000
2	2	>6e6
8	5	>6e6
10	5	6000000
2	2	5000000
10	2	4000000
4	3	3000000
4	3	3000000
0	0	2000000
2	2	>6e6
11	4	2000000
2	2	3000000
9	3	3000000
6	2	2000000
10	6	6000000
17	7	4000000
5	4	>6e6
10	5	4000000
20	8	5000000
3	1	3000000
5	3	3000000
10	4	6000000
21	9	>6e6
5	5	6000000
12	4	4000000
4	2	>6e6
5	3	3000000
4	2	2000000
4	4	5000000
7	3	3000000
4	3	4000000
5	2	4000000
5	3	4000000
2	2	2000000
2	2	3000000
8	4	5000000
3	3	3000000
4	2	2000000
0	0	2000000
3	3	3000000
6	5	6000000
6	2	>6e6
8	4	2000000
5	3	2000000
3	3	2000000
1	1	>6e6
1	1	2000000
7	4	3000000
1	1	6000000
3	1	6000000
2	2	2000000
2	2	<1e6
3	3	5000000
6	2	2000000
6	4	6000000
13	6	4000000
5	2	3000000
6	3	2000000
6	5	3000000
0	0	6000000
2	2	2000000
3	2	2000000
2	2	5000000
9	6	3000000
3	2	2000000
7	4	5000000
6	3	4000000
8	4	4000000
4	3	6000000
1	1	3000000
1	1	6000000
2	2	6000000
5	2	<1e6
2	2	3000000
3	2	2000000
4	3	4000000
12	6	4000000
9	7	4000000
18	11	5000000
0	0	2000000
0	0	2000000
4	2	3000000
1	1	2000000
6	6	4000000
4	3	6000000
4	4	>6e6
5	3	5000000
3	1	<1e6
8	5	5000000
8	7	6000000
2	2	5000000
5	4	6000000
5	2	6000000
6	3	2000000
3	3	>6e6
5	4	4000000
7	5	4000000
3	1	4000000
6	4	6000000
7	4	5000000
3	3	3000000
7	5	3000000
1	1	>6e6
6	3	3000000
4	3	3000000
7	4	3000000
7	4	3000000
0	0	2000000
0	0	2000000
10	3	3000000
9	6	5000000
4	4	4000000
8	7	6000000
8	7	6000000
5	2	3000000
7	4	3000000
3	3	3000000
7	3	4000000
6	5	5000000
12	7	5000000
0	0	<1e6
1	1	<1e6
7	6	6000000
0	0	2000000
1	1	2000000
4	4	4000000
6	4	5000000
4	4	4000000
8	7	4000000
0	0	2000000
0	0	2000000
2	2	4000000
4	4	4000000
1	1	2000000
3	2	2000000
7	3	>6e6
4	3	3000000
6	3	4000000
3	2	5000000
8	5	>6e6
6	2	4000000
3	2	4000000
0	0	3000000
4	4	4000000
3	1	<1e6
15	5	3000000
7	4	4000000
21	11	>6e6
5	3	6000000
0	0	2000000
0	0	2000000
5	2	3000000
1	1	4000000
5	5	5000000
10	4	3000000
5	5	5000000
4	4	4000000
8	5	6000000
5	4	5000000
4	4	>6e6
9	3	3000000
8	4	5000000
2	1	<1e6
4	3	4000000
7	3	2000000
3	3	4000000
0	0	<1e6
5	2	6000000
0	0	2000000
6	6	5000000
10	4	>6e6
2	2	5000000
17	1	2000000
7	4	2000000
8	6	5000000
6	2	3000000
7	3	4000000
9	5	3000000
8	2	2000000
8	4	3000000
5	4	5000000
5	2	3000000
7	3	2000000
4	4	6000000
2	2	>6e6
10	7	6000000
7	2	4000000
6	3	6000000
1	1	2000000
9	5	4000000
2	2	5000000
5	4	4000000
7	4	2000000
5	5	5000000
3	1	2000000
8	3	3000000
9	6	2000000
4	2	>6e6
8	4	3000000
7	2	4000000
7	3	4000000
3	2	2000000
0	0	2000000
7	3	3000000
7	6	4000000
4	3	5000000
2	2	2000000
10	2	4000000
8	6	4000000
4	3	5000000
0	0	2000000
0	0	2000000
0	0	2000000
0	0	2000000
0	0	2000000
3	3	2000000
1	1	3000000
0	0	2000000
1	1	4000000
12	3	4000000
4	3	5000000
1	1	>6e6
10	4	4000000
6	4	5000000
9	4	4000000
7	3	3000000
8	5	>6e6
0	0	2000000
3	2	4000000
0	0	<1e6
4	2	4000000
4	3	6000000
0	0	<1e6
18	1	2000000
15	6	4000000
3	2	4000000
8	3	2000000
3	3	3000000
8	6	6000000
8	6	6000000
8	5	5000000
4	2	3000000
5	3	3000000
7	3	3000000
6	4	2000000
9	6	6000000
7	3	4000000
4	3	5000000
13	5	4000000
3	3	4000000
6	4	5000000
3	2	3000000
4	2	3000000
3	3	3000000
2	1	2000000
4	2	3000000
3	3	3000000
8	4	5000000
7	3	3000000
7	5	>6e6
14	8	4000000
9	5	6000000
4	1	2000000
3	3	3000000
7	4	3000000
3	1	<1e6
7	4	>6e6
12	7	>6e6
7	6	>6e6
13	3	2000000
11	3	3000000
5	4	6000000
11	7	3000000
6	5	4000000
17	7	4000000
3	2	5000000
5	4	6000000
4	1	3000000
7	6	5000000
1	1	3000000
8	4	3000000
23	9	>6e6
3	1	3000000
5	5	3000000
6	3	3000000
7	6	6000000
3	2	>6e6
4	2	>6e6
6	4	>6e6
5	4	5000000
5	3	6000000
5	4	3000000
4	2	6000000
4	2	3000000
9	3	3000000
4	2	2000000
5	3	6000000
4	1	<1e6
1	1	5000000
1	1	>6e6
5	2	2000000
2	2	4000000
18	2	2000000
18	1	2000000
18	1	2000000
20	1	2000000
1	1	5000000
5	3	3000000
2	2	3000000
4	2	3000000
7	1	3000000
4	2	5000000
3	2	2000000
6	6	3000000
2	1	4000000
0	0	3000000
4	3	4000000
5	5	4000000
17	5	5000000
6	4	5000000
6	4	5000000
6	4	5000000
3	2	5000000
4	3	5000000
4	4	5000000
8	5	4000000
5	4	5000000
1	1	6000000
15	3	3000000
7	7	6000000
2	2	4000000
4	3	>6e6
11	6	3000000
3	3	2000000
5	3	3000000
2	2	3000000
2	2	3000000
0	0	3000000
11	6	3000000
7	4	3000000
7	5	3000000
5	2	2000000
8	5	3000000
4	3	>6e6
4	2	3000000
7	3	3000000
5	4	5000000
9	5	4000000
3	2	2000000
6	4	3000000
5	2	>6e6
3	2	3000000
9	6	>6e6
6	2	4000000
6	3	2000000
8	3	2000000
10	6	>6e6
8	5	4000000
2	2	>6e6
7	4	3000000
1	1	5000000
10	3	5000000
5	3	4000000
1	1	2000000
7	3	4000000
6	5	>6e6
4	4	5000000
4	3	3000000
5	3	3000000
10	6	3000000
6	2	5000000
4	3	3000000
8	8	5000000
1	1	2000000
4	1	2000000
14	7	3000000
7	4	3000000
6	3	6000000
5	4	5000000
6	3	3000000
2	2	3000000
4	4	3000000
5	4	4000000
2	2	3000000
2	2	2000000
1	1	3000000
10	3	4000000
7	5	5000000
7	2	2000000
3	3	3000000
4	2	5000000
3	2	>6e6
6	4	>6e6
8	5	>6e6
3	2	4000000
3	3	4000000
10	5	4000000
12	3	4000000
5	2	6000000
4	4	5000000
7	5	3000000
9	4	3000000
4	2	3000000
4	3	>6e6
4	3	>6e6
3	2	>6e6
4	4	6000000
9	4	6000000
6	3	4000000
6	3	>6e6
10	5	5000000
8	6	6000000
7	2	3000000
2	2	6000000
5	3	3000000
3	3	>6e6
11	5	4000000
10	4	4000000
5	5	3000000
10	6	5000000
10	7	6000000
20	1	2000000
6	5	>6e6
3	3	6000000
6	4	5000000
2	1	<1e6
1	1	3000000
2	2	4000000
5	2	2000000
12	3	5000000
3	2	6000000
4	1	3000000
8	3	4000000
6	3	3000000
7	3	2000000
1	1	3000000
5	4	4000000
11	4	3000000
0	0	<1e6
0	0	<1e6
7	5	5000000
5	4	2000000
9	3	2000000
6	3	3000000
9	2	5000000
1	1	6000000
1	1	2000000
8	5	3000000
3	3	3000000
10	8	5000000
5	3	6000000
8	2	2000000
5	4	5000000
3	2	3000000
11	4	6000000
4	3	5000000
2	1	3000000
4	4	>6e6
8	4	4000000
21	1	2000000
19	1	2000000
17	1	2000000
18	1	2000000
4	1	2000000
4	3	3000000
2	2	>6e6
5	2	4000000
0	0	<1e6
3	1	2000000
11	7	4000000
7	4	3000000
9	4	5000000
8	2	6000000
1	1	2000000
0	0	4000000
6	3	3000000
6	5	6000000
2	1	4000000
4	3	5000000
1	1	5000000
8	3	4000000
4	3	3000000
1	1	5000000
4	4	6000000
2	2	5000000
8	5	6000000
7	4	5000000
6	3	4000000
4	2	3000000
5	4	3000000
2	2	3000000
4	4	3000000
6	4	5000000
3	1	3000000
4	2	3000000
8	5	3000000
4	2	3000000
4	2	4000000
7	5	5000000
6	3	3000000
17	9	5000000
7	3	4000000
10	7	4000000
8	4	5000000
2	1	2000000
5	4	4000000
4	2	2000000
10	3	3000000
8	3	3000000
9	1	3000000
9	3	3000000
8	2	3000000
9	1	3000000
7	2	3000000
3	1	3000000
2	1	5000000
0	0	2000000
8	6	5000000
2	2	5000000
7	4	2000000
4	4	6000000
6	4	3000000
2	2	4000000
4	4	5000000
2	2	>6e6
8	7	5000000
2	2	4000000
5	4	5000000
3	2	3000000
5	5	>6e6
1	1	2000000
14	7	3000000
9	5	3000000
5	4	4000000
0	0	5000000
0	0	5000000
8	3	2000000
0	0	2000000
16	7	5000000
3	2	2000000
10	7	>6e6
6	4	4000000
6	4	4000000
4	4	>6e6
0	0	2000000
5	3	5000000
18	5	3000000
11	2	4000000
2	1	3000000
8	2	3000000
7	3	4000000
3	3	3000000
6	5	4000000
6	2	2000000
4	2	2000000
3	3	3000000
4	3	6000000
2	1	5000000
0	0	5000000
0	0	2000000
7	3	4000000
3	2	6000000
7	4	4000000
10	4	3000000
0	0	4000000
4	1	<1e6
12	4	5000000
2	1	2000000
3	3	2000000
5	4	5000000
0	0	3000000
7	5	6000000
12	10	>6e6
3	2	3000000
6	6	3000000
0	0	<1e6
6	4	6000000
6	3	>6e6
4	2	3000000
16	11	6000000
1	1	4000000
4	2	6000000
9	6	>6e6
9	2	4000000
15	4	3000000
4	3	3000000
4	2	4000000
5	3	4000000
4	4	6000000
14	1	3000000
5	4	3000000
8	5	6000000
10	7	5000000
5	3	6000000
9	5	3000000
5	2	3000000
3	2	3000000
6	3	3000000
6	5	6000000
4	1	3000000
2	1	>6e6
3	2	6000000
5	4	4000000
20	1	2000000
2	2	5000000
3	3	>6e6
4	4	2000000
4	4	5000000
2	1	4000000
10	3	4000000
3	2	4000000
11	3	2000000
1	1	4000000
10	2	4000000
8	3	3000000
6	1	2000000
1	1	2000000
6	4	4000000
3	3	5000000
5	4	3000000
1	1	<1e6
2	1	4000000
1	1	>6e6
7	6	6000000
5	4	>6e6
15	9	6000000
9	8	>6e6
17	7	>6e6
0	0	5000000
0	0	2000000
5	3	>6e6
0	0	2000000
6	5	5000000
6	6	6000000
10	5	4000000
3	2	4000000
5	2	3000000
12	8	6000000
4	4	3000000
3	1	2000000
6	4	2000000
6	3	3000000
9	6	3000000
7	6	4000000
12	5	3000000
5	5	3000000
2	2	5000000
4	3	4000000
1	1	3000000
7	4	5000000
6	2	5000000
9	5	5000000
10	6	6000000
0	0	2000000
2	2	4000000
10	5	6000000
8	5	6000000
4	2	2000000
5	4	3000000
2	2	4000000
6	3	3000000
3	1	3000000
3	1	3000000
3	1	3000000
3	1	3000000
3	1	3000000
3	1	3000000
3	1	3000000
10	5	5000000
4	2	<1e6
3	2	3000000
3	2	2000000
3	2	<1e6
5	4	4000000
4	3	4000000
5	4	3000000
4	2	2000000
5	3	4000000
2	1	5000000
4	3	5000000
6	5	6000000
31	12	>6e6
5	4	5000000
0	0	5000000
1	1	3000000
3	1	3000000
10	6	3000000
7	2	4000000
8	5	5000000
9	6	5000000
5	2	2000000
1	1	5000000
2	2	3000000
3	2	2000000
14	4	4000000
4	2	5000000
6	4	5000000
3	2	6000000
2	2	4000000
3	2	6000000
2	2	4000000
10	3	5000000
8	5	>6e6
7	2	2000000
6	4	3000000
14	8	6000000
3	2	3000000
5	1	3000000
3	2	6000000
8	4	2000000
4	1	3000000
5	2	2000000
5	2	4000000
5	3	4000000
9	5	6000000
8	3	3000000
3	2	3000000
3	2	3000000
8	3	5000000
5	4	6000000
8	6	6000000
4	2	2000000
9	3	2000000
3	3	3000000
0	0	2000000
15	9	5000000
1	1	5000000
5	3	3000000
4	1	3000000
7	4	4000000
5	4	3000000
2	2	>6e6
5	5	3000000
2	2	4000000
4	4	4000000
4	4	4000000
4	2	3000000
2	1	5000000
7	6	3000000
21	7	>6e6
1	1	>6e6
2	1	3000000
0	0	5000000
15	5	>6e6
0	0	<1e6
3	3	>6e6
0	0	2000000
6	2	<1e6
8	5	3000000
5	3	6000000
4	3	6000000
12	3	4000000
11	5	5000000
2	2	6000000
8	4	4000000
5	5	3000000
4	2	2000000
0	0	2000000
4	2	4000000
2	2	5000000
0	0	2000000
5	4	3000000
4	4	6000000
12	5	3000000
5	3	2000000
5	5	>6e6
3	3	2000000
3	3	>6e6
3	3	4000000
8	2	4000000
2	2	6000000
5	2	3000000
0	0	2000000
4	2	3000000
6	5	4000000
8	5	5000000
11	3	3000000
2	1	2000000
8	5	>6e6
3	1	2000000
4	3	5000000
1	1	4000000
8	2	4000000
9	5	4000000
3	1	2000000
6	5	5000000
3	3	4000000
7	3	4000000
9	2	4000000
2	1	<1e6
6	4	5000000
19	2	2000000
22	1	2000000
18	1	2000000
5	3	6000000
8	4	4000000
3	3	2000000
6	4	3000000
2	1	6000000
4	2	2000000
10	5	4000000
0	0	<1e6
0	0	<1e6
4	4	5000000
10	4	5000000
8	8	>6e6
4	3	>6e6
1	1	5000000
20	3	4000000
4	3	3000000
4	3	5000000
0	0	2000000
5	2	2000000
4	3	5000000
4	2	3000000
4	2	5000000
2	1	5000000
2	2	3000000
7	2	6000000
2	2	4000000
10	5	3000000
13	5	4000000
9	4	5000000
17	5	6000000
6	3	3000000
1	1	2000000
6	5	4000000
4	2	2000000
13	5	5000000
5	3	4000000
5	3	5000000
3	3	>6e6
5	3	4000000
4	4	4000000
1	1	>6e6
2	1	2000000
4	3	5000000
1	1	3000000
5	5	5000000
2	2	4000000
7	2	3000000
5	2	3000000
8	2	3000000
3	2	3000000
0	0	<1e6
6	2	3000000
4	3	5000000
18	7	5000000
3	2	3000000
5	3	2000000
6	4	6000000
6	4	6000000
10	7	4000000
6	4	5000000
3	3	3000000
5	2	3000000
4	2	3000000
5	2	3000000
4	3	5000000
10	3	3000000
8	4	>6e6
6	6	6000000
4	4	5000000
9	5	>6e6
2	2	>6e6
1	1	4000000
0	0	<1e6
4	1	3000000
2	2	3000000
5	2	3000000
8	5	4000000
2	2	4000000
5	4	4000000
8	3	5000000
5	5	3000000
4	3	>6e6
14	6	5000000
4	3	3000000
4	4	>6e6
2	1	3000000
3	3	3000000
3	2	>6e6
4	2	>6e6
0	0	2000000
6	2	4000000
1	1	2000000
2	2	4000000
1	1	4000000
9	5	4000000
3	3	5000000
10	6	5000000
5	3	5000000
0	0	2000000
1	1	<1e6
4	3	4000000
10	6	6000000
4	3	3000000
0	0	<1e6
3	3	5000000
1	1	3000000
1	1	3000000
1	1	3000000
10	6	4000000
3	2	5000000
3	2	>6e6
4	4	6000000
6	4	6000000
4	2	5000000
4	2	<1e6
5	4	6000000
6	3	4000000
3	2	3000000
8	4	3000000
11	4	3000000
7	4	3000000
10	4	3000000
1	1	4000000
10	7	4000000
7	4	>6e6
6	4	4000000
6	3	6000000
11	3	3000000
0	0	4000000
3	3	5000000
3	3	4000000
6	5	5000000
11	5	4000000
3	3	5000000
8	4	5000000
9	5	>6e6
2	2	3000000
7	5	6000000
7	4	5000000
6	5	3000000
12	10	>6e6
3	2	3000000
0	0	<1e6
19	10	5000000
5	3	6000000
7	4	3000000
2	2	3000000
3	2	2000000
3	2	2000000
21	6	5000000
1	1	>6e6
5	4	>6e6
6	6	5000000
3	2	2000000
3	2	2000000
6	3	3000000
7	2	3000000
0	0	2000000
8	3	5000000
11	4	3000000
7	5	5000000
1	1	3000000
4	4	5000000
0	0	2000000
0	0	4000000
3	1	2000000
10	3	2000000
3	3	3000000
5	2	2000000
4	3	5000000
2	2	4000000
9	2	3000000
10	5	6000000
26	7	4000000
2	2	5000000
3	3	3000000
3	2	3000000
6	4	5000000
4	4	5000000
9	5	2000000
11	6	5000000
6	3	3000000
11	4	3000000
7	4	3000000
10	3	3000000
8	4	3000000
11	4	3000000
10	3	3000000
9	3	3000000
9	8	>6e6
2	2	6000000
8	4	4000000
9	7	3000000
4	2	3000000
19	1	2000000
6	5	>6e6
5	3	6000000
5	3	6000000
6	3	3000000
6	3	5000000
4	2	3000000
4	2	4000000
2	1	2000000
1	1	>6e6
5	4	6000000
1	1	3000000
2	2	3000000
2	2	5000000
17	1	2000000
19	4	2000000
24	2	2000000
3	2	5000000
9	7	3000000
2	2	>6e6
4	4	2000000
5	4	6000000
6	5	3000000
8	5	4000000
10	5	3000000
10	7	6000000
5	3	>6e6
5	4	6000000
3	1	3000000
1	1	6000000
0	0	2000000
4	3	5000000
2	2	>6e6
2	2	5000000
8	3	2000000
1	1	>6e6
0	0	<1e6
2	2	5000000
6	2	2000000
2	2	3000000
8	6	6000000
11	8	>6e6
2	1	2000000
6	4	>6e6
7	5	5000000
6	3	3000000
7	4	3000000
3	1	4000000
8	4	4000000
15	5	5000000
3	2	6000000
5	3	3000000
21	6	5000000
6	3	2000000
1	1	3000000
12	6	5000000
5	3	>6e6
5	3	3000000
6	4	>6e6
14	7	5000000
2	2	2000000
2	2	2000000
8	4	3000000
8	4	>6e6
18	2	2000000
23	2	2000000
21	1	2000000
16	1	2000000
2	2	2000000
7	5	5000000
5	4	5000000
4	4	3000000
3	3	3000000
6	2	2000000
8	2	3000000
9	5	6000000
2	1	4000000
6	4	4000000
8	5	3000000
5	4	5000000
0	0	2000000
0	0	2000000
0	0	2000000
0	0	2000000
2	2	3000000
6	3	<1e6
3	2	4000000
5	4	>6e6
2	2	6000000
6	4	3000000
5	3	5000000
6	5	5000000
8	7	>6e6
4	4	>6e6
4	3	5000000
4	3	5000000
4	3	5000000
4	3	5000000
5	4	5000000
4	3	5000000
4	3	6000000
3	1	2000000
1	1	2000000
8	6	>6e6
0	0	6000000
0	0	6000000
2	2	6000000
0	0	2000000
0	0	2000000
0	0	2000000
0	0	2000000
0	0	2000000
0	0	2000000
0	0	2000000
3	3	2000000
3	3	2000000
20	1	2000000
20	1	2000000
15	1	2000000
16	1	2000000
13	6	4000000
5	4	5000000
4	2	3000000
2	2	5000000
2	1	<1e6
6	4	5000000
9	4	4000000
3	3	5000000
4	3	5000000
6	5	>6e6
12	7	>6e6
8	2	6000000
5	4	4000000
5	5	>6e6
1	1	<1e6
5	3	6000000
5	3	6000000
5	4	4000000
3	3	>6e6
2	2	5000000
4	3	>6e6
10	7	6000000
8	5	5000000
5	3	5000000
4	2	2000000
4	2	5000000
1	1	2000000
2	2	3000000
8	5	>6e6
4	2	6000000
1	1	5000000
2	1	<1e6
0	0	2000000
0	0	2000000
0	0	2000000
8	6	5000000
0	0	2000000
0	0	2000000
0	0	2000000
1	1	3000000
0	0	2000000
9	3	5000000
6	4	>6e6
0	0	2000000
0	0	2000000
9	5	4000000
6	4	4000000
2	1	4000000
0	0	2000000
0	0	2000000
0	0	2000000
2	1	4000000
6	5	6000000
1	1	>6e6
5	2	>6e6
1	1	3000000
1	1	2000000
3	3	3000000
6	6	>6e6
2	2	5000000
7	3	4000000
5	2	2000000
2	1	4000000
0	0	2000000
7	4	5000000
5	5	5000000
4	3	3000000
7	4	>6e6
6	3	3000000
4	3	5000000
2	1	4000000
17	2	3000000
10	6	6000000
2	2	5000000
6	6	4000000
1	1	<1e6
1	1	<1e6
1	1	<1e6
[truncated: 19,739 more rows]

## Sheet: Figure 2c
Nb of antiviral systems	Nb families of systems	num_prophages_cat
4	3	0
7	5	5
8	3	0
9	4	0
3	2	0
4	3	4
0	0	0
7	3	5
6	6	0
2	2	1
3	2	4
6	2	0
8	5	0
13	2	4
1	1	5
5	1	0
4	2	0
1	1	>6
8	5	3
3	3	0
6	2	0
7	1	0
0	0	0
4	1	0
16	5	0
3	2	0
2	2	1
2	2	1
10	8	1
9	7	2
2	1	0
0	0	0
5	2	0
6	3	3
3	3	2
1	1	6
3	1	0
9	4	0
0	0	0
1	1	6
2	2	2
6	4	2
6	4	0
0	0	0
1	1	1
5	2	1
7	4	5
5	4	5
9	3	0
0	0	0
6	4	3
1	1	0
0	0	2
4	3	3
4	3	2
0	0	0
6	3	1
1	1	0
1	1	4
10	5	6
7	5	3
3	2	4
0	0	0
4	3	3
5	2	0
2	2	0
2	1	3
5	4	0
8	3	1
0	0	2
0	0	0
1	1	2
5	3	5
6	2	0
2	2	1
3	2	4
6	4	1
2	1	0
2	1	0
1	1	0
5	2	0
3	3	1
2	2	0
11	4	2
3	3	1
5	3	0
0	0	0
1	1	0
3	2	3
5	4	4
4	3	0
6	4	0
3	2	0
18	1	0
4	2	0
8	3	1
6	4	1
0	0	0
3	2	0
6	2	0
4	1	0
3	1	0
0	0	0
0	0	0
2	1	3
19	1	0
8	3	1
6	4	>6
6	3	2
6	3	1
3	2	0
2	2	4
2	2	0
2	2	3
4	3	4
6	2	0
8	2	2
6	4	4
11	5	0
6	4	3
3	1	0
4	3	5
2	2	3
2	2	0
9	4	1
6	5	1
20	1	1
3	2	0
3	3	5
2	2	0
2	2	4
1	1	2
3	3	3
6	4	0
9	2	3
6	4	6
4	3	4
4	3	1
3	1	0
4	2	3
2	2	2
0	0	0
2	2	5
3	3	1
5	4	4
0	0	2
18	6	1
11	3	0
9	8	2
4	4	1
8	4	1
6	3	4
4	4	2
4	2	4
7	6	2
6	4	0
10	5	3
0	0	0
6	2	0
2	2	>6
3	2	3
9	7	1
15	11	3
3	2	1
4	4	2
1	1	0
4	3	1
6	3	5
10	5	0
0	0	0
4	4	2
7	5	5
3	2	>6
4	2	1
6	4	3
2	2	1
4	2	0
3	3	>6
0	0	0
6	4	0
5	4	3
2	2	3
6	3	2
9	2	0
1	1	3
4	4	3
7	3	1
6	5	1
29	5	0
8	6	2
6	4	0
4	3	2
7	4	5
4	3	>6
6	5	>6
3	2	2
5	3	2
8	4	2
8	4	2
8	4	2
8	4	2
8	4	2
8	4	2
8	4	2
8	4	2
3	2	0
1	1	0
7	3	0
7	5	3
7	4	0
2	2	0
5	2	0
2	2	0
4	2	1
0	0	0
4	2	0
6	2	0
6	2	0
2	1	0
4	3	3
2	2	1
7	3	1
4	2	0
2	1	0
8	7	0
5	4	0
2	2	0
2	1	0
0	0	0
3	3	4
3	2	2
7	6	3
4	2	0
2	2	0
9	8	2
7	6	2
3	2	3
4	2	>6
3	2	3
1	1	0
22	2	0
0	0	0
3	2	3
4	4	1
4	4	1
6	2	0
6	2	0
8	2	3
7	4	0
1	1	1
5	5	1
0	0	0
2	2	2
2	1	0
2	2	1
2	2	>6
2	2	2
1	1	0
14	9	0
0	0	0
3	2	3
7	3	3
6	4	>6
0	0	4
3	2	2
3	3	4
5	2	0
5	3	3
3	3	0
0	0	0
6	4	5
2	1	1
5	3	0
3	3	2
7	5	2
0	0	0
5	4	0
0	0	0
3	2	1
5	2	0
0	0	0
16	6	0
6	6	1
0	0	1
2	2	0
7	3	5
8	4	2
4	4	3
6	4	5
7	3	0
3	3	0
4	3	0
16	6	1
9	7	1
8	4	1
9	4	1
6	5	0
7	5	1
3	2	1
5	2	1
12	9	5
4	3	0
3	2	0
4	3	1
10	4	1
11	7	0
0	0	0
0	0	0
0	0	0
5	2	0
5	3	0
18	1	0
5	3	6
6	2	2
5	2	1
5	4	4
11	5	0
4	3	0
9	6	1
10	6	1
2	2	1
9	3	0
3	2	3
3	2	3
3	2	4
4	3	4
2	1	1
1	1	>6
10	4	2
9	7	3
10	8	2
4	4	0
5	4	1
8	5	0
7	5	3
6	4	3
12	8	0
4	3	4
4	3	4
8	6	3
10	7	>6
10	4	0
2	2	0
2	2	0
3	1	2
2	2	1
8	5	0
3	1	4
6	5	0
9	2	2
5	3	1
4	2	0
3	2	0
4	3	0
5	5	1
9	6	4
7	2	1
5	4	1
0	0	0
4	1	0
0	0	0
3	2	0
4	2	1
5	4	1
3	1	1
8	4	0
1	1	2
5	2	1
4	2	5
7	4	1
0	0	0
2	2	0
5	5	2
8	3	0
10	9	1
6	5	0
5	3	1
14	3	2
5	2	0
6	3	1
6	5	2
1	1	2
9	5	0
7	6	>6
7	4	6
6	4	1
4	3	1
8	5	0
4	2	0
10	5	3
5	2	2
4	3	0
2	2	0
8	5	1
4	2	2
5	3	1
0	0	0
21	4	1
2	1	0
2	1	2
10	8	2
1	1	0
5	1	0
3	3	0
11	3	1
8	5	0
5	3	1
9	5	5
4	4	1
12	3	2
5	2	1
6	5	2
0	0	3
1	1	0
6	5	5
18	10	2
6	2	0
20	10	0
19	8	0
5	4	0
1	1	0
1	1	0
1	1	0
0	0	0
1	1	0
10	7	2
6	2	2
4	2	0
2	1	0
4	1	0
2	1	0
7	4	4
9	2	3
8	5	1
7	5	1
7	6	0
3	2	0
0	0	0
7	3	4
4	3	6
4	3	0
5	4	0
3	2	0
4	2	0
5	4	0
9	4	3
11	7	3
8	8	4
2	2	4
2	2	6
9	5	2
2	2	>6
1	1	1
11	6	0
2	1	0
4	2	2
4	3	4
3	2	>6
3	2	0
8	2	1
4	3	1
13	8	0
0	0	1
16	13	2
21	3	0
8	5	0
1	1	0
7	3	0
18	7	1
4	4	2
4	3	0
3	3	5
3	2	3
2	2	1
4	3	3
4	1	2
5	2	1
6	4	0
3	3	3
5	4	6
10	6	>6
3	2	0
4	3	2
4	3	1
5	4	4
2	1	3
2	1	0
3	3	5
4	4	4
6	3	0
2	1	0
7	3	4
3	2	0
5	3	0
4	3	0
18	11	2
1	1	1
12	7	2
6	5	6
5	3	3
0	0	0
3	2	1
4	3	0
3	2	0
11	7	1
5	2	1
2	2	0
4	2	0
7	5	5
2	2	0
5	3	4
6	3	1
9	6	6
3	3	4
2	2	0
20	3	1
18	6	0
4	2	0
1	1	2
4	2	0
4	1	0
5	5	3
3	2	6
10	5	0
2	2	1
5	5	1
1	1	0
3	2	5
5	2	4
3	2	2
2	1	2
5	2	0
0	0	0
0	0	0
1	1	0
5	3	1
7	6	0
4	2	0
5	2	1
3	3	1
2	1	0
3	2	5
19	4	0
10	6	0
3	3	4
1	1	0
1	1	0
4	4	3
1	1	1
9	8	3
6	3	0
7	4	3
12	7	>6
3	3	3
5	2	2
2	2	1
2	1	0
11	10	3
10	5	1
4	3	5
6	4	6
3	3	3
18	4	0
0	0	0
2	2	1
3	2	0
4	1	1
5	3	1
4	1	0
6	3	0
5	4	1
9	3	2
6	4	3
11	7	1
11	5	3
7	6	1
4	1	1
10	6	1
5	4	1
4	1	0
6	3	0
4	3	3
8	3	5
3	2	0
4	3	1
5	4	2
10	4	5
2	2	6
5	5	4
5	3	6
14	5	0
9	7	2
7	4	0
6	4	3
9	7	3
9	7	1
3	2	0
5	2	0
11	7	3
3	3	0
0	0	0
5	5	2
0	0	0
6	3	4
6	4	2
5	1	0
5	2	0
2	1	1
1	1	0
1	1	0
4	4	1
6	5	0
6	6	4
5	5	1
6	3	0
10	5	1
16	6	2
5	3	4
1	1	0
5	4	4
16	3	5
4	4	1
2	2	1
3	2	6
2	2	>6
3	3	4
4	2	1
22	2	0
7	4	2
4	4	3
0	0	0
6	2	0
3	3	4
11	5	1
10	3	0
6	5	2
8	4	3
9	6	5
13	7	0
5	2	1
2	2	0
8	2	1
18	5	0
0	0	0
7	5	1
4	3	0
18	6	0
3	2	2
3	3	0
7	3	6
2	1	0
6	4	4
4	3	1
1	1	0
5	4	0
9	4	0
5	5	3
3	2	3
3	2	0
7	5	5
2	2	0
6	3	0
5	3	5
4	4	6
10	5	1
0	0	0
0	0	0
5	4	>6
21	1	0
5	5	3
7	4	2
4	2	5
4	4	5
4	3	0
5	2	0
5	2	5
4	2	4
0	0	4
4	4	4
1	1	3
2	1	0
3	3	1
5	4	4
7	4	2
0	0	0
4	1	0
4	3	1
5	5	0
8	8	3
2	1	0
10	5	2
5	4	0
1	1	0
5	3	1
18	11	0
5	3	3
17	5	0
16	5	0
9	7	2
11	5	>6
10	3	3
3	3	5
10	6	3
17	4	1
9	6	0
9	4	2
4	2	0
5	2	1
15	6	1
4	2	6
9	5	>6
8	3	0
4	4	2
4	3	1
8	5	>6
18	4	0
10	3	0
5	4	>6
5	3	0
0	0	4
4	3	1
10	6	1
6	5	5
2	2	0
5	1	0
5	1	0
5	1	0
4	1	0
5	1	0
6	2	0
6	4	4
0	0	0
2	2	0
8	6	1
15	9	3
0	0	0
2	2	1
9	5	>6
4	2	3
7	6	2
3	3	1
9	1	2
1	1	1
3	2	4
0	0	0
4	3	4
4	3	4
5	4	4
8	2	4
6	3	0
4	2	3
6	5	2
0	0	0
9	7	2
3	2	1
10	6	1
2	2	3
2	1	0
5	4	1
3	2	1
9	4	0
8	7	0
2	2	1
3	3	0
4	4	3
3	2	0
5	1	2
3	2	0
8	3	0
7	4	1
7	5	4
10	4	0
4	1	0
5	2	1
5	3	4
13	8	0
9	6	2
11	8	3
4	4	2
6	4	4
6	4	1
8	6	1
4	2	5
8	4	0
3	2	0
2	2	2
1	1	2
4	3	1
16	1	0
1	1	0
2	2	1
7	4	0
7	4	2
10	4	0
5	3	0
8	5	0
3	2	0
9	2	0
13	7	2
10	7	1
18	7	0
3	2	2
3	2	0
4	3	1
3	2	1
0	0	1
22	13	1
10	2	0
13	5	4
4	2	1
7	5	1
8	5	2
5	3	3
1	1	0
2	2	0
8	5	1
10	5	0
2	2	>6
10	2	4
4	3	2
4	3	2
0	0	0
2	2	1
11	4	1
2	2	2
9	3	0
6	2	0
10	6	1
17	7	0
5	4	1
10	5	2
20	8	1
3	1	0
5	3	0
10	4	0
21	9	4
5	5	2
12	4	0
4	2	0
5	3	0
4	2	0
4	4	0
7	3	0
4	3	2
5	2	1
5	3	0
2	2	1
2	2	2
8	4	4
3	3	2
4	2	0
0	0	0
3	3	3
6	5	>6
6	2	0
8	4	1
5	3	0
3	3	1
1	1	0
1	1	0
7	4	0
1	1	0
3	1	0
2	2	0
2	2	0
3	3	2
6	2	0
6	4	2
13	6	0
5	2	0
6	3	0
6	5	0
0	0	6
2	2	0
3	2	0
2	2	0
9	6	1
3	2	0
7	4	0
6	3	2
8	4	0
4	3	>6
1	1	0
1	1	0
2	2	0
5	2	0
2	2	0
3	2	1
4	3	0
12	6	1
9	7	2
18	11	2
0	0	0
0	0	0
4	2	0
1	1	0
6	6	1
4	3	1
4	4	1
5	3	2
3	1	0
8	5	5
8	7	6
2	2	2
5	4	6
5	2	6
6	3	1
3	3	0
5	4	2
7	5	3
3	1	3
6	4	4
7	4	0
3	3	4
7	5	0
1	1	6
6	3	0
4	3	1
7	4	0
7	4	0
0	0	0
0	0	0
10	3	2
9	6	>6
4	4	2
8	7	>6
8	7	5
5	2	1
7	4	1
3	3	1
7	3	1
6	5	6
12	7	3
0	0	0
1	1	0
7	6	2
0	0	0
1	1	4
4	4	1
6	4	2
4	4	0
8	7	0
0	0	0
0	0	0
2	2	1
4	4	1
1	1	1
3	2	0
7	3	2
4	3	1
6	3	1
3	2	1
8	5	0
6	2	0
3	2	0
0	0	1
4	4	3
3	1	0
15	5	1
7	4	3
21	11	0
5	3	2
0	0	0
0	0	0
5	2	0
1	1	1
5	5	6
10	4	1
5	5	4
4	4	3
8	5	0
5	4	4
4	4	0
9	3	2
8	4	2
2	1	0
4	3	1
7	3	0
3	3	1
0	0	0
5	2	>6
0	0	0
6	6	1
10	4	3
2	2	1
17	1	0
7	4	2
8	6	1
6	2	0
7	3	0
9	5	0
8	2	0
8	4	0
5	4	0
5	2	0
7	3	0
4	4	2
2	2	1
10	7	3
7	2	4
6	3	5
1	1	0
9	5	1
2	2	0
5	4	1
7	4	1
5	5	0
3	1	0
8	3	0
9	6	2
4	2	0
8	4	1
7	2	0
7	3	1
3	2	0
0	0	0
7	3	3
7	6	1
4	3	3
2	2	0
10	2	0
8	6	1
4	3	0
0	0	0
0	0	0
0	0	0
0	0	0
0	0	0
3	3	1
1	1	1
0	0	0
1	1	2
12	3	0
4	3	0
1	1	1
10	4	0
6	4	5
9	4	0
7	3	0
8	5	0
0	0	0
3	2	0
0	0	0
4	2	4
4	3	3
0	0	0
18	1	0
15	6	0
3	2	5
8	3	1
3	3	3
8	6	3
8	6	2
8	5	6
4	2	0
5	3	2
7	3	1
6	4	0
9	6	1
7	3	5
4	3	4
13	5	0
3	3	3
6	4	6
3	2	2
4	2	0
3	3	0
2	1	0
4	2	0
3	3	3
8	4	1
7	3	0
7	5	0
14	8	1
9	5	6
4	1	0
3	3	4
7	4	2
3	1	0
7	4	5
12	7	2
7	6	>6
13	3	0
11	3	1
5	4	3
11	7	1
6	5	1
17	7	0
3	2	2
5	4	3
4	1	1
7	6	5
1	1	0
8	4	2
23	9	5
3	1	0
5	5	0
6	3	0
7	6	0
3	2	3
4	2	5
6	4	2
5	4	1
5	3	>6
5	4	0
4	2	3
4	2	0
9	3	1
4	2	0
5	3	6
4	1	0
1	1	0
1	1	0
5	2	0
2	2	2
18	2	0
18	1	0
18	1	1
20	1	0
1	1	5
5	3	0
2	2	0
4	2	0
7	1	1
4	2	3
3	2	0
6	6	0
2	1	0
0	0	0
4	3	0
5	5	0
17	5	1
6	4	1
6	4	1
6	4	1
3	2	1
4	3	3
4	4	2
8	5	4
5	4	2
1	1	2
15	3	4
7	7	2
2	2	0
4	3	1
11	6	3
3	3	0
5	3	2
2	2	4
2	2	4
0	0	0
11	6	3
7	4	1
7	5	0
5	2	0
8	5	0
4	3	4
4	2	0
7	3	0
5	4	2
9	5	3
3	2	2
6	4	1
5	2	2
3	2	0
9	6	3
6	2	1
6	3	4
8	3	0
10	6	4
8	5	1
2	2	3
7	4	1
1	1	3
10	3	2
5	3	1
1	1	0
7	3	>6
6	5	2
4	4	4
4	3	0
5	3	1
10	6	2
6	2	0
4	3	0
8	8	1
1	1	0
4	1	0
14	7	2
7	4	1
6	3	>6
5	4	0
6	3	3
2	2	3
4	4	1
5	4	3
2	2	2
2	2	0
1	1	0
10	3	0
7	5	3
7	2	0
3	3	1
4	2	0
3	2	3
6	4	4
8	5	1
3	2	0
3	3	3
10	5	2
12	3	0
5	2	2
4	4	1
7	5	1
9	4	0
4	2	2
4	3	5
4	3	2
3	2	0
4	4	1
9	4	1
6	3	3
6	3	0
10	5	2
8	6	2
7	2	2
2	2	1
5	3	1
3	3	0
11	5	4
10	4	1
5	5	2
10	6	4
10	7	3
20	1	0
6	5	3
3	3	1
6	4	>6
2	1	0
1	1	1
2	2	2
5	2	0
12	3	4
3	2	1
4	1	2
8	3	3
6	3	2
7	3	0
1	1	0
5	4	0
11	4	1
0	0	0
0	0	0
7	5	3
5	4	0
9	3	0
6	3	0
9	2	1
1	1	2
1	1	3
8	5	0
3	3	1
10	8	0
5	3	>6
8	2	2
5	4	2
3	2	0
11	4	0
4	3	1
2	1	1
4	4	2
8	4	1
21	1	1
19	1	1
17	1	1
18	1	0
4	1	1
4	3	1
2	2	1
5	2	1
0	0	0
3	1	0
11	7	3
7	4	2
9	4	0
8	2	1
1	1	0
0	0	0
6	3	1
6	5	3
2	1	3
4	3	4
1	1	3
8	3	3
4	3	1
1	1	4
4	4	>6
2	2	4
8	5	5
7	4	2
6	3	0
4	2	2
5	4	2
2	2	0
4	4	0
6	4	1
3	1	0
4	2	0
8	5	0
4	2	0
4	2	1
7	5	2
6	3	1
17	9	3
7	3	0
10	7	>6
8	4	1
2	1	0
5	4	0
4	2	0
10	3	2
8	3	1
9	1	1
9	3	2
8	2	1
9	1	1
7	2	4
3	1	0
2	1	3
0	0	0
8	6	1
2	2	4
7	4	0
4	4	2
6	4	5
2	2	1
4	4	4
2	2	2
8	7	2
2	2	1
5	4	0
3	2	0
5	5	>6
1	1	0
14	7	0
9	5	1
5	4	4
0	0	2
0	0	2
8	3	0
0	0	0
16	7	0
3	2	0
10	7	4
6	4	2
6	4	1
4	4	2
0	0	0
5	3	0
18	5	1
11	2	0
2	1	0
8	2	0
7	3	2
3	3	2
6	5	5
6	2	0
4	2	1
3	3	1
4	3	4
2	1	0
0	0	2
0	0	0
7	3	>6
3	2	1
7	4	5
10	4	3
0	0	1
4	1	0
12	4	0
2	1	0
3	3	0
5	4	0
0	0	0
7	5	>6
12	10	1
3	2	2
6	6	0
0	0	0
6	4	1
6	3	0
4	2	0
16	11	4
1	1	0
4	2	0
9	6	4
9	2	2
15	4	1
4	3	0
4	2	0
5	3	1
4	4	3
14	1	>6
5	4	1
8	5	>6
10	7	2
5	3	0
9	5	2
5	2	1
3	2	2
6	3	0
6	5	5
4	1	0
2	1	3
3	2	0
5	4	4
20	1	0
2	2	3
3	3	0
4	4	2
4	4	3
2	1	0
10	3	0
3	2	2
11	3	3
1	1	5
10	2	0
8	3	5
6	1	2
1	1	1
6	4	0
3	3	1
5	4	0
1	1	0
2	1	2
1	1	1
7	6	>6
5	4	1
15	9	0
9	8	1
17	7	2
0	0	3
0	0	0
5	3	0
0	0	0
6	5	5
6	6	1
10	5	0
3	2	2
5	2	2
12	8	1
4	4	4
3	1	0
6	4	1
6	3	1
9	6	1
7	6	1
12	5	4
5	5	3
2	2	4
4	3	0
1	1	3
7	4	4
6	2	2
9	5	2
10	6	5
0	0	0
2	2	3
10	5	1
8	5	5
4	2	4
5	4	1
2	2	0
6	3	0
3	1	1
3	1	0
3	1	1
3	1	1
3	1	1
3	1	1
3	1	0
10	5	3
4	2	0
3	2	2
3	2	0
3	2	0
5	4	0
4	3	0
5	4	0
4	2	0
5	3	0
2	1	3
4	3	0
6	5	>6
31	12	1
5	4	1
0	0	2
1	1	0
3	1	0
10	6	2
7	2	3
8	5	6
9	6	1
5	2	0
1	1	1
2	2	0
3	2	1
14	4	0
4	2	0
6	4	0
3	2	5
2	2	0
3	2	5
2	2	4
10	3	2
8	5	4
7	2	0
6	4	0
14	8	2
3	2	0
5	1	0
3	2	5
8	4	0
4	1	0
5	2	0
5	2	5
5	3	0
9	5	3
8	3	0
3	2	1
3	2	4
8	3	0
5	4	3
8	6	3
4	2	0
9	3	0
3	3	1
0	0	0
15	9	0
1	1	0
5	3	0
4	1	0
7	4	0
5	4	0
2	2	>6
5	5	3
2	2	1
4	4	3
4	4	3
4	2	0
2	1	3
7	6	1
21	7	3
1	1	2
2	1	0
0	0	1
15	5	1
0	0	0
3	3	2
0	0	0
6	2	0
8	5	1
5	3	6
4	3	4
12	3	2
11	5	0
2	2	5
8	4	0
5	5	1
4	2	1
0	0	0
4	2	2
2	2	1
0	0	0
5	4	1
4	4	2
12	5	1
5	3	0
5	5	0
3	3	1
3	3	0
3	3	1
8	2	2
2	2	3
5	2	0
0	0	0
4	2	0
6	5	5
8	5	0
11	3	2
2	1	0
8	5	3
3	1	0
4	3	4
1	1	1
8	2	2
9	5	3
3	1	0
6	5	2
3	3	0
7	3	2
9	2	0
2	1	0
6	4	0
19	2	0
22	1	0
18	1	0
5	3	3
8	4	0
3	3	1
6	4	1
2	1	0
4	2	0
10	5	1
0	0	0
0	0	0
4	4	0
10	4	1
8	8	>6
4	3	3
1	1	6
20	3	0
4	3	3
4	3	0
0	0	0
5	2	1
4	3	0
4	2	0
4	2	2
2	1	1
2	2	1
7	2	>6
2	2	0
10	5	0
13	5	1
9	4	0
17	5	5
6	3	0
1	1	4
6	5	2
4	2	0
13	5	3
5	3	0
5	3	0
3	3	0
5	3	0
4	4	1
1	1	0
2	1	0
4	3	3
1	1	0
5	5	2
2	2	1
7	2	1
5	2	1
8	2	2
3	2	1
0	0	0
6	2	0
4	3	4
18	7	1
3	2	0
5	3	0
6	4	1
6	4	1
10	7	1
6	4	0
3	3	0
5	2	0
4	2	0
5	2	0
4	3	1
10	3	0
8	4	4
6	6	2
4	4	2
9	5	3
2	2	3
1	1	1
0	0	0
4	1	1
2	2	5
5	2	0
8	5	1
2	2	1
5	4	1
8	3	1
5	5	1
4	3	2
14	6	1
4	3	3
4	4	1
2	1	0
3	3	1
3	2	3
4	2	3
0	0	0
6	2	0
1	1	1
2	2	1
1	1	2
9	5	1
3	3	0
10	6	1
5	3	2
0	0	0
1	1	0
4	3	0
10	6	3
4	3	3
0	0	0
3	3	3
1	1	0
1	1	0
1	1	0
10	6	1
3	2	3
3	2	3
4	4	>6
6	4	3
4	2	4
4	2	0
5	4	2
6	3	6
3	2	0
8	4	2
11	4	1
7	4	0
10	4	1
1	1	2
10	7	2
7	4	2
6	4	1
6	3	1
11	3	0
0	0	3
3	3	1
3	3	1
6	5	0
11	5	0
3	3	5
8	4	>6
9	5	1
2	2	0
7	5	>6
7	4	5
6	5	1
12	10	1
3	2	0
0	0	0
19	10	3
5	3	1
7	4	2
2	2	1
3	2	0
3	2	0
21	6	0
1	1	3
5	4	0
6	6	2
3	2	2
3	2	1
6	3	1
7	2	0
0	0	0
8	3	3
11	4	1
7	5	5
1	1	0
4	4	3
0	0	1
0	0	0
3	1	0
10	3	0
3	3	1
5	2	0
4	3	4
2	2	2
9	2	4
10	5	2
26	7	0
2	2	>6
3	3	1
3	2	0
6	4	0
4	4	1
9	5	0
11	6	3
6	3	1
11	4	1
7	4	2
10	3	0
8	4	1
11	4	1
10	3	0
9	3	1
9	8	3
2	2	6
8	4	1
9	7	4
4	2	0
19	1	0
6	5	4
5	3	6
5	3	>6
6	3	0
6	3	4
4	2	0
4	2	1
2	1	0
1	1	2
5	4	4
1	1	1
2	2	2
2	2	4
17	1	0
19	4	1
24	2	1
3	2	1
9	7	2
2	2	4
4	4	0
5	4	4
6	5	1
8	5	0
10	5	3
10	7	2
5	3	0
5	4	5
3	1	0
1	1	0
0	0	0
4	3	4
2	2	3
2	2	4
8	3	0
1	1	1
0	0	0
2	2	3
6	2	0
2	2	1
8	6	3
11	8	2
2	1	0
6	4	5
7	5	6
6	3	2
7	4	0
3	1	5
8	4	0
15	5	0
3	2	1
5	3	3
21	6	0
6	3	0
1	1	1
12	6	0
5	3	1
5	3	0
6	4	1
14	7	1
2	2	1
2	2	1
8	4	3
8	4	0
18	2	1
23	2	0
21	1	0
16	1	0
2	2	2
7	5	5
5	4	3
4	4	0
3	3	0
6	2	2
8	2	0
9	5	0
2	1	0
6	4	0
8	5	3
5	4	0
0	0	0
0	0	0
0	0	0
0	0	0
2	2	1
6	3	0
3	2	1
5	4	3
2	2	3
6	4	0
5	3	6
6	5	6
8	7	5
4	4	1
4	3	5
4	3	6
4	3	5
4	3	>6
5	4	6
4	3	>6
4	3	6
3	1	0
1	1	0
8	6	4
0	0	0
0	0	0
2	2	0
0	0	0
0	0	0
0	0	0
0	0	0
0	0	0
0	0	0
0	0	0
3	3	1
3	3	1
20	1	0
20	1	0
15	1	1
16	1	0
13	6	0
5	4	0
4	2	1
2	2	0
2	1	0
6	4	1
9	4	0
3	3	0
4	3	4
6	5	6
12	7	1
8	2	1
5	4	5
5	5	1
1	1	0
5	3	>6
5	3	>6
5	4	0
3	3	0
2	2	0
4	3	0
10	7	1
8	5	1
5	3	5
4	2	0
4	2	5
1	1	0
2	2	2
8	5	4
4	2	4
1	1	4
2	1	0
0	0	0
0	0	0
0	0	0
8	6	4
0	0	0
0	0	0
0	0	0
1	1	1
0	0	0
9	3	0
6	4	0
0	0	1
0	0	0
9	5	>6
6	4	0
2	1	0
0	0	0
0	0	1
0	0	0
2	1	0
6	5	0
1	1	2
5	2	2
1	1	0
1	1	0
3	3	0
6	6	3
2	2	4
7	3	6
5	2	2
2	1	0
0	0	0
7	4	4
5	5	1
4	3	2
7	4	6
6	3	0
4	3	3
2	1	0
17	2	2
10	6	4
2	2	5
6	6	4
1	1	0
1	1	0
1	1	0
[truncated: 19,739 more rows]

## Sheet: Figure 3a
System	% of genomes encoding systems
RM	82.9883
Cas	39.1756
Gabija	15.2636
Abi2	14.6886
CBASS	14.3803
AbiEii	14.1733
Wadjet	11.174
Retron	10.8244
Septu	9.6651
BREX	6.93256
dGTPase	6.36673
Hachiman	5.61229
AbiH	5.53869
Druantia	5.50649
Rst_PARIS	5.08786
DRT	4.65544
Kiwa	4.54964
Shedu	4.47603
AVAST	4.45303
IetAS	4.34723
Zorya	4.31042
DarTG	4.23222
Thoeris	3.27537
PrrC	3.01316
Dsr	2.83835
Gao_Qat	2.43813
Lamassu	2.24952
dCTPdeaminase	2.23572
SspBCDE	2.13911
Rst_3HP	1.9643
Dnd	1.73429
Gao_Tmn	1.54568
DISARM	1.48128
Gao_Ppl	1.47208
Gao_Her	1.38007
Pif	1.26507
Nhi	1.14086
Gao_Hhe	1.09026
Lit	1.02125
BstA	0.998252
Rst_HelicaseDUF2290	0.95685
Rst_TIR-NLR	0.814242
Stk2	0.648634
Gao_TerY	0.616432
Gao_RL	0.496826
Gao_Mza	0.487625
Viperin	0.478425
RADAR	0.473825
RexAB	0.363419
Rst_DprA-PPRT	0.299016
Gao_Ape	0.243813
Gao_Upx	0.207011
Rst_DUF4238	0.18401
Rst_Hydrolase-3Tm	0.179409
Rst_RT-nitrilase-Tm	0.128807
Rst_gop_beta_cll	0.115006
GasderMIN	0.115006
Rst_Old_Tin	0.0460024
NixI	0.0276014
Rst_2TM_1TM_TIR	0.00920048

## Sheet: Figure 3b
Mechanism	% known systems	% system detected
Phage nucleic acids degradation	11.8644	61.4398
Abortive infection	25.4237	17.3678
Inhibition of DNA/RNA synthesis	6.77966	1.92235
Unknown	57.6271	19.2402

## Sheet: Figure 3c
System length (bp)	Replicon type
6352	Chromosome
719	Chromosome
2915	Chromosome
1937	Chromosome
2515	Chromosome
9734	Chromosome
2834	Chromosome
952	Chromosome
	Chromosome
5754	Chromosome
6404	Chromosome
8916	Chromosome
10132	Chromosome
30361	Chromosome
3979	Chromosome
9785	Chromosome
1271	Chromosome
4594	Chromosome
7493	Chromosome
1906	Chromosome
4549	Chromosome
9102	Chromosome
6254	Chromosome
6114	Chromosome
875	Chromosome
3565	Chromosome
8553	Chromosome
2808	Chromosome
3442	Chromosome
3376	Chromosome
4325	Chromosome
2836	Chromosome
13650	Chromosome
6855	Chromosome
6664	Chromosome
1990	Chromosome
2062	Chromosome
1589	Chromosome
7736	Chromosome
10219	Chromosome
1325	Chromosome
3200	Chromosome
2829	Chromosome
8287	Chromosome
8019	Chromosome
5783	Chromosome
1639	Chromosome
2093	Chromosome
1639	Chromosome
5973	Chromosome
1639	Chromosome
2093	Chromosome
4459	Chromosome
9004	Chromosome
929	Chromosome
950	Chromosome
10439	Chromosome
5033	Chromosome
1352	Chromosome
1778	Chromosome
1512	Chromosome
1996	Chromosome
1352	Chromosome
824	Chromosome
4048	Chromosome
5092	Chromosome
5034	Chromosome
2018	Chromosome
7611	Chromosome
1799	Chromosome
5794	Chromosome
3254	Chromosome
1931	Chromosome
1744	Chromosome
8075	Chromosome
8400	Chromosome
4227	Chromosome
7129	Chromosome
2957	Chromosome
5629	Chromosome
2146	Chromosome
8459	Chromosome
4940	Chromosome
1897	Chromosome
15162	Chromosome
1890	Chromosome
6662	Chromosome
914	Chromosome
10084	Chromosome
6052	Chromosome
2215	Chromosome
2585	Chromosome
6202	Chromosome
8369	Chromosome
6794	Chromosome
7362	Chromosome
13967	Chromosome
13948	Chromosome
15586	Chromosome
3421	Chromosome
7178	Chromosome
8331	Chromosome
6181	Chromosome
3254	Chromosome
1931	Chromosome
8075	Chromosome
5546	Chromosome
920	Chromosome
3497	Chromosome
14103	Chromosome
8937	Chromosome
6768	Chromosome
5408	Chromosome
8775	Chromosome
8265	Chromosome
9217	Chromosome
5141	Chromosome
1016	Chromosome
788	Chromosome
8850	Chromosome
6211	Chromosome
9162	Chromosome
7333	Chromosome
12380	Chromosome
10288	Chromosome
923	Chromosome
8445	Chromosome
958	Chromosome
6346	Chromosome
7423	Chromosome
4134	Chromosome
3828	Chromosome
7762	Chromosome
1677	Chromosome
920	Chromosome
1694	Chromosome
7295	Chromosome
7990	Chromosome
2711	Chromosome
1749	Chromosome
2500	Chromosome
6598	Chromosome
7780	Chromosome
6895	Chromosome
13379	Chromosome
14780	Chromosome
18141	Chromosome
3719	Chromosome
2215	Chromosome
9764	Chromosome
16703	Chromosome
2827	Chromosome
13604	Chromosome
6852	Chromosome
2898	Chromosome
4349	Chromosome
1432	Chromosome
5973	Chromosome
5771	Chromosome
6936	Chromosome
9310	Chromosome
7826	Chromosome
8345	Chromosome
11212	Chromosome
3466	Chromosome
3485	Chromosome
10442	Chromosome
911	Chromosome
5623	Chromosome
5759	Chromosome
2477	Chromosome
4559	Chromosome
5097	Chromosome
2093	Chromosome
5737	Chromosome
5896	Chromosome
1700	Chromosome
9279	Chromosome
878	Chromosome
2578	Chromosome
8245	Chromosome
6345	Chromosome
3958	Chromosome
10223	Chromosome
935	Chromosome
2285	Chromosome
7105	Chromosome
4939	Chromosome
8945	Chromosome
9636	Chromosome
6638	Chromosome
914	Chromosome
4946	Chromosome
6723	Chromosome
3106	Chromosome
3010	Chromosome
5660	Chromosome
4120	Chromosome
3008	Chromosome
3974	Chromosome
11504	Chromosome
8047	Chromosome
4077	Chromosome
3275	Chromosome
5833	Chromosome
12620	Chromosome
6254	Chromosome
2121	Chromosome
1079	Chromosome
2066	Chromosome
905	Chromosome
7438	Chromosome
905	Chromosome
6983	Chromosome
9312	Chromosome
7821	Chromosome
1499	Chromosome
8516	Chromosome
2012	Chromosome
1355	Chromosome
13672	Chromosome
8863	Chromosome
1413	Chromosome
7865	Chromosome
4926	Chromosome
1675	Chromosome
998	Chromosome
7156	Chromosome
2824	Chromosome
1994	Chromosome
4910	Chromosome
1562	Chromosome
7178	Chromosome
2522	Chromosome
392	Chromosome
3483	Chromosome
2141	Chromosome
6010	Chromosome
3549	Chromosome
7782	Chromosome
1820	Chromosome
3510	Chromosome
2531	Chromosome
2809	Chromosome
8553	Chromosome
3448	Chromosome
3376	Chromosome
1691	Chromosome
9693	Chromosome
3010	Chromosome
3444	Chromosome
1642	Chromosome
3063	Chromosome
2747	Chromosome
4502	Chromosome
1340	Chromosome
2465	Chromosome
10077	Chromosome
14422	Chromosome
10471	Chromosome
1538	Chromosome
1820	Chromosome
3515	Chromosome
3928	Chromosome
1988	Chromosome
4158	Chromosome
8162	Chromosome
3561	Chromosome
4991	Chromosome
959	Chromosome
2207	Chromosome
8449	Chromosome
6545	Chromosome
3320	Chromosome
958	Chromosome
7328	Chromosome
5237	Chromosome
6075	Chromosome
10385	Chromosome
958	Chromosome
6345	Chromosome
1820	Chromosome
3510	Chromosome
2531	Chromosome
821	Chromosome
9690	Chromosome
6037	Chromosome
8549	Chromosome
4083	Chromosome
3747	Chromosome
5564	Chromosome
2009	Chromosome
3753	Chromosome
5929	Chromosome
8335	Chromosome
2881	Chromosome
13618	Chromosome
1576	Chromosome
5881	Chromosome
1370	Chromosome
986	Chromosome
3413	Chromosome
1118	Chromosome
7212	Chromosome
2135	Chromosome
11863	Chromosome
6783	Chromosome
8381	Chromosome
2795	Chromosome
425	Chromosome
6364	Chromosome
7939	Chromosome
8329	Chromosome
8627	Chromosome
5570	Chromosome
2012	Chromosome
3907	Chromosome
1580	Chromosome
1708	Chromosome
3747	Chromosome
8019	Chromosome
5956	Chromosome
1090	Chromosome
1457	Chromosome
1820	Chromosome
3510	Chromosome
2531	Chromosome
2933	Chromosome
1280	Chromosome
6494	Chromosome
1322	Chromosome
941	Chromosome
1103	Chromosome
1355	Chromosome
3917	Chromosome
1325	Chromosome
953	Chromosome
1820	Chromosome
3512	Chromosome
3856	Chromosome
569	Chromosome
1684	Chromosome
1951	Chromosome
3602	Chromosome
2919	Chromosome
5501	Chromosome
2039	Chromosome
3839	Chromosome
4842	Chromosome
1442	Chromosome
1390	Chromosome
1577	Chromosome
5880	Chromosome
6851	Chromosome
7757	Chromosome
4812	Chromosome
1660	Chromosome
1737	Chromosome
7892	Chromosome
7049	Chromosome
8331	Chromosome
1591	Chromosome
3551	Chromosome
4237	Chromosome
4747	Chromosome
725	Chromosome
1301	Chromosome
2522	Chromosome
956	Chromosome
920	Chromosome
1501	Chromosome
4820	Chromosome
920	Chromosome
8942	Chromosome
1774	Chromosome
1767	Chromosome
7171	Chromosome
9703	Chromosome
1409	Chromosome
8700	Chromosome
9006	Chromosome
623	Chromosome
6496	Chromosome
1634	Chromosome
6048	Chromosome
10077	Chromosome
9085	Chromosome
1748	Chromosome
6192	Chromosome
3260	Chromosome
3833	Chromosome
3836	Chromosome
2747	Chromosome
2981	Chromosome
1510	Chromosome
1692	Chromosome
1951	Chromosome
3492	Chromosome
4402	Chromosome
2036	Chromosome
3761	Chromosome
4838	Chromosome
7364	Chromosome
1346	Chromosome
1445	Chromosome
569	Chromosome
7753	Chromosome
3484	Chromosome
2089	Chromosome
1384	Chromosome
5403	Chromosome
1661	Chromosome
1736	Chromosome
2018	Chromosome
4748	Chromosome
2193	Chromosome
4876	Chromosome
1643	Chromosome
3177	Chromosome
2268	Chromosome
9268	Chromosome
8558	Chromosome
3473	Chromosome
9673	Chromosome
4934	Chromosome
5722	Chromosome
6068	Chromosome
2273	Chromosome
9359	Chromosome
8588	Chromosome
2084	Chromosome
3958	Chromosome
7005	Chromosome
10197	Chromosome
938	Chromosome
2285	Chromosome
7105	Chromosome
1351	Chromosome
5653	Chromosome
5318	Chromosome
2870	Chromosome
938	Chromosome
8503	Chromosome
5573	Chromosome
3605	Chromosome
2639	Chromosome
2809	Chromosome
8552	Chromosome
3376	Chromosome
3442	Chromosome
3675	Chromosome
4265	Chromosome
9201	Chromosome
3732	Chromosome
3752	Chromosome
4019	Chromosome
2018	Chromosome
4643	Chromosome
2193	Chromosome
4916	Chromosome
2411	Chromosome
2715	Chromosome
4548	Chromosome
2355	Chromosome
1433	Chromosome
5199	Chromosome
4316	Chromosome
1685	Chromosome
1972	Chromosome
8228	Chromosome
12533	Chromosome
1710	Chromosome
1672	Chromosome
6518	Chromosome
728	Chromosome
6957	Chromosome
9414	Chromosome
3358	Chromosome
7681	Chromosome
859	Chromosome
1526	Chromosome
7686	Chromosome
2780	Chromosome
6486	Chromosome
8034	Chromosome
4055	Chromosome
2154	Chromosome
3584	Chromosome
3195	Chromosome
6501	Chromosome
2567	Chromosome
2490	Chromosome
1965	Chromosome
1832	Chromosome
6377	Chromosome
1352	Chromosome
3146	Chromosome
1545	Chromosome
1743	Chromosome
3384	Chromosome
7387	Chromosome
3501	Chromosome
7291	Chromosome
8778	Chromosome
7579	Chromosome
7088	Chromosome
3773	Chromosome
1933	Chromosome
1749	Chromosome
4947	Chromosome
4800	Chromosome
4450	Chromosome
2039	Chromosome
1557	Chromosome
2938	Chromosome
3355	Chromosome
1516	Chromosome
4529	Chromosome
1343	Chromosome
1519	Chromosome
1450	Chromosome
3644	Chromosome
581	Chromosome
4903	Chromosome
1813	Chromosome
3904	Chromosome
1351	Chromosome
5653	Chromosome
5318	Chromosome
3231	Chromosome
3655	Chromosome
1745	Chromosome
8018	Chromosome
5759	Chromosome
728	Chromosome
458	Chromosome
5912	Chromosome
1501	Chromosome
4820	Chromosome
920	Chromosome
8942	Chromosome
1774	Chromosome
1767	Chromosome
2016	Chromosome
4643	Chromosome
980	Chromosome
4998	Chromosome
2227	Chromosome
2715	Chromosome
4843	Chromosome
2121	Chromosome
2355	Chromosome
13828	Chromosome
5050	Chromosome
6719	Chromosome
8453	Chromosome
4940	Chromosome
9628	Chromosome
8453	Chromosome
4935	Chromosome
7566	Chromosome
4739	Chromosome
6401	Chromosome
3608	Chromosome
2425	Chromosome
7499	Chromosome
914	Chromosome
2048	Chromosome
3233	Chromosome
2218	Chromosome
2537	Chromosome
938	Chromosome
1508	Chromosome
2537	Chromosome
938	Chromosome
1508	Chromosome
16317	Chromosome
14052	Chromosome
1466	Chromosome
4578	Chromosome
2024	Chromosome
1209	Chromosome
6415	Chromosome
1919	Chromosome
8166	Chromosome
2395	Chromosome
1402	Chromosome
2013	Chromosome
8210	Chromosome
3106	Chromosome
2129	Chromosome
917	Chromosome
914	Chromosome
1388	Chromosome
10757	Chromosome
14586	Chromosome
9695	Chromosome
3967	Chromosome
1701	Chromosome
2192	Chromosome
3302	Chromosome
2192	Chromosome
9471	Chromosome
1331	Chromosome
3512	Chromosome
869	Chromosome
15794	Chromosome
5127	Chromosome
7245	Chromosome
3056	Chromosome
18806	Chromosome
14282	Chromosome
2060	Chromosome
8486	Chromosome
9484	Chromosome
3614	Chromosome
1679	Chromosome
5820	Chromosome
731	Chromosome
1519	Chromosome
7987	Chromosome
7400	Chromosome
8718	Chromosome
905	Chromosome
7130	Chromosome
8876	Chromosome
8192	Chromosome
8276	Chromosome
4636	Chromosome
1857	Chromosome
2816	Chromosome
5830	Chromosome
1820	Chromosome
3129	Chromosome
8293	Chromosome
1277	Chromosome
2294	Chromosome
13845	Chromosome
638	Chromosome
12112	Chromosome
5984	Chromosome
8268	Chromosome
1829	Chromosome
5674	Chromosome
8676	Chromosome
5048	Chromosome
5193	Chromosome
4901	Chromosome
7648	Chromosome
1484	Chromosome
3809	Chromosome
2491	Chromosome
1865	Chromosome
2486	Chromosome
3380	Chromosome
3740	Chromosome
17778	Chromosome
9511	Chromosome
2111	Chromosome
16409	Chromosome
3647	Chromosome
8094	Chromosome
1519	Chromosome
20177	Chromosome
1106	Chromosome
11658	Chromosome
4134	Chromosome
7012	Chromosome
7791	Chromosome
2528	Chromosome
2130	Chromosome
4377	Chromosome
9253	Chromosome
5376	Chromosome
2489	Chromosome
3366	Chromosome
8372	Chromosome
14022	Chromosome
1310	Chromosome
2663	Chromosome
6849	Chromosome
1058	Chromosome
2928	Chromosome
911	Chromosome
8201	Chromosome
1711	Chromosome
3686	Chromosome
12883	Chromosome
7116	Chromosome
5690	Chromosome
1261	Chromosome
4818	Chromosome
9316	Chromosome
10510	Chromosome
716	Chromosome
713	Chromosome
7112	Chromosome
632	Chromosome
3968	Chromosome
2210	Chromosome
497	Chromosome
8208	Chromosome
2698	Chromosome
1426	Chromosome
6222	Chromosome
8001	Chromosome
7760	Chromosome
2491	Chromosome
4772	Chromosome
8821	Chromosome
3802	Chromosome
8650	Chromosome
4441	Chromosome
10951	Chromosome
6693	Chromosome
3542	Chromosome
8854	Chromosome
920	Chromosome
8260	Chromosome
1031	Chromosome
3289	Chromosome
3338	Chromosome
8267	Chromosome
7518	Chromosome
1444	Chromosome
12718	Chromosome
6937	Chromosome
8243	Chromosome
6992	Chromosome
3698	Chromosome
3209	Chromosome
677	Chromosome
8561	Chromosome
14629	Chromosome
821	Chromosome
884	Chromosome
8311	Chromosome
9858	Chromosome
4020	Chromosome
1004	Chromosome
7032	Chromosome
2537	Chromosome
938	Chromosome
1508	Chromosome
4112	Chromosome
5966	Chromosome
1689	Chromosome
7192	Chromosome
4575	Chromosome
3354	Chromosome
4120	Chromosome
3909	Chromosome
3465	Chromosome
12546	Chromosome
7684	Chromosome
3974	Chromosome
7453	Chromosome
4401	Chromosome
917	Chromosome
4326	Chromosome
1971	Chromosome
5044	Chromosome
1097	Chromosome
485	Chromosome
3994	Chromosome
3368	Chromosome
905	Chromosome
4846	Chromosome
1622	Chromosome
950	Chromosome
3885	Chromosome
21606	Chromosome
3641	Chromosome
9709	Chromosome
1862	Chromosome
5759	Chromosome
2175	Chromosome
1720	Chromosome
3302	Chromosome
2775	Chromosome
2054	Chromosome
6189	Chromosome
15300	Chromosome
13463	Chromosome
3197	Chromosome
1655	Chromosome
1501	Chromosome
1890	Chromosome
4343	Chromosome
923	Chromosome
3644	Chromosome
2699	Chromosome
1795	Chromosome
5774	Chromosome
3980	Chromosome
2383	Chromosome
7529	Chromosome
3557	Chromosome
3546	Chromosome
3590	Chromosome
1281	Chromosome
2996	Chromosome
1884	Chromosome
7757	Chromosome
2400	Chromosome
6858	Chromosome
2755	Chromosome
2765	Chromosome
13605	Chromosome
8435	Chromosome
1501	Chromosome
4820	Chromosome
920	Chromosome
8942	Chromosome
1774	Chromosome
1767	Chromosome
2873	Chromosome
1540	Chromosome
1832	Chromosome
13747	Chromosome
2963	Chromosome
926	Chromosome
14951	Chromosome
1270	Chromosome
2853	Chromosome
8576	Chromosome
1708	Chromosome
8561	Chromosome
1683	Chromosome
13443	Chromosome
806	Chromosome
8127	Chromosome
7288	Chromosome
4226	Chromosome
5631	Chromosome
4754	Chromosome
3263	Chromosome
6990	Chromosome
899	Chromosome
4907	Chromosome
2269	Chromosome
8838	Chromosome
983	Chromosome
5117	Chromosome
6630	Chromosome
6721	Chromosome
2708	Chromosome
4892	Chromosome
2269	Chromosome
8838	Chromosome
983	Chromosome
5117	Chromosome
6630	Chromosome
6721	Chromosome
2708	Chromosome
2708	Chromosome
4907	Chromosome
2269	Chromosome
5117	Chromosome
6630	Chromosome
6721	Chromosome
8838	Chromosome
983	Chromosome
8838	Chromosome
983	Chromosome
4877	Chromosome
2269	Chromosome
5117	Chromosome
6630	Chromosome
6721	Chromosome
2708	Chromosome
8838	Chromosome
983	Chromosome
5117	Chromosome
6630	Chromosome
6721	Chromosome
4907	Chromosome
2269	Chromosome
2708	Chromosome
4022	Chromosome
2269	Chromosome
8838	Chromosome
983	Chromosome
2708	Chromosome
5117	Chromosome
6630	Chromosome
6721	Chromosome
8838	Chromosome
983	Chromosome
5117	Chromosome
6630	Chromosome
6721	Chromosome
4907	Chromosome
2269	Chromosome
2708	Chromosome
4022	Chromosome
2269	Chromosome
5117	Chromosome
6630	Chromosome
6721	Chromosome
2708	Chromosome
8838	Chromosome
983	Chromosome
9152	Chromosome
1331	Chromosome
6771	Chromosome
3554	Chromosome
10924	Chromosome
1157	Chromosome
965	Chromosome
1028	Chromosome
995	Chromosome
6275	Chromosome
3011	Chromosome
563	Chromosome
1586	Chromosome
2084	Chromosome
16385	Chromosome
6162	Chromosome
4911	Chromosome
3530	Chromosome
2279	Chromosome
3998	Chromosome
1889	Chromosome
9277	Chromosome
11978	Chromosome
3668	Chromosome
9247	Chromosome
4295	Chromosome
7983	Chromosome
14505	Chromosome
9021	Chromosome
1034	Chromosome
6072	Chromosome
2445	Chromosome
10234	Chromosome
6419	Chromosome
7864	Chromosome
5149	Chromosome
9675	Chromosome
4738	Chromosome
4378	Chromosome
4969	Chromosome
13682	Chromosome
5763	Chromosome
7536	Chromosome
5446	Chromosome
17196	Chromosome
17550	Chromosome
3467	Chromosome
3423	Chromosome
2489	Chromosome
890	Chromosome
6741	Chromosome
6140	Chromosome
6006	Chromosome
11324	Chromosome
4112	Chromosome
938	Chromosome
1106	Chromosome
5759	Chromosome
866	Chromosome
6545	Chromosome
6027	Chromosome
6914	Chromosome
4574	Chromosome
974	Chromosome
6432	Chromosome
4076	Chromosome
6562	Chromosome
4931	Chromosome
4598	Chromosome
5336	Chromosome
6381	Chromosome
6746	Chromosome
1530	Chromosome
6787	Chromosome
1052	Chromosome
2949	Chromosome
7187	Chromosome
12574	Chromosome
1528	Chromosome
4328	Chromosome
1641	Chromosome
632	Chromosome
1674	Chromosome
1965	Chromosome
1832	Chromosome
2489	Chromosome
2118	Chromosome
1508	Chromosome
2733	Chromosome
6132	Chromosome
938	Chromosome
1106	Chromosome
5085	Chromosome
3436	Chromosome
3411	Chromosome
1356	Chromosome
13655	Chromosome
1911	Chromosome
7225	Chromosome
3824	Chromosome
1450	Chromosome
1467	Chromosome
1444	Chromosome
1307	Chromosome
5611	Chromosome
3277	Chromosome
1574	Chromosome
5144	Chromosome
5047	Chromosome
5626	Chromosome
8490	Chromosome
3488	Chromosome
1898	Chromosome
1820	Chromosome
3512	Chromosome
17838	Chromosome
4202	Chromosome
1010	Chromosome
8019	Chromosome
5956	Chromosome
5792	Chromosome
893	Chromosome
6676	Chromosome
4832	Chromosome
5085	Chromosome
1657	Chromosome
1510	Chromosome
1654	Chromosome
4417	Chromosome
2039	Chromosome
1628	Chromosome
3872	Chromosome
6899	Chromosome
6654	Chromosome
2989	Chromosome
1346	Chromosome
1408	Chromosome
2800	Chromosome
575	Chromosome
5834	Chromosome
7758	Chromosome
2504	Chromosome
5871	Chromosome
5781	Chromosome
2089	Chromosome
4848	Chromosome
1758	Chromosome
8019	Chromosome
5783	Chromosome
5965	Chromosome
1970	Chromosome
3264	Chromosome
1352	Chromosome
1902	Chromosome
1346	Chromosome
9028	Chromosome
4412	Chromosome
5831	Chromosome
11066	Chromosome
7529	Chromosome
4713	Chromosome
9229	Chromosome
4370	Chromosome
5848	Chromosome
11065	Chromosome
7531	Chromosome
4728	Chromosome
5475	Chromosome
4031	Chromosome
3312	Chromosome
4265	Chromosome
8518	Chromosome
3239	Chromosome
3773	Chromosome
4569	Chromosome
3752	Chromosome
4940	Chromosome
2840	Chromosome
8944	Chromosome
1847	Chromosome
9632	Chromosome
6638	Chromosome
914	Chromosome
8513	Chromosome
6160	Chromosome
1820	Chromosome
1508	Chromosome
905	Chromosome
	Chromosome
2807	Chromosome
4505	Chromosome
2419	Chromosome
1818	Chromosome
7487	Chromosome
6190	Chromosome
4112	Chromosome
2699	Chromosome
1677	Chromosome
7765	Chromosome
3828	Chromosome
2774	Chromosome
4134	Chromosome
2616	Chromosome
7423	Chromosome
7683	Chromosome
920	Chromosome
7307	Chromosome
7990	Chromosome
2711	Chromosome
1694	Chromosome
5771	Chromosome
5965	Chromosome
4858	Chromosome
2375	Chromosome
1355	Chromosome
7136	Chromosome
8512	Chromosome
8052	Chromosome
8641	Chromosome
3379	Chromosome
2806	Chromosome
11744	Chromosome
11062	Chromosome
5926	Chromosome
1983	Chromosome
7327	Chromosome
7983	Chromosome
3056	Chromosome
1343	Chromosome
3169	Chromosome
8021	Chromosome
1373	Chromosome
2830	Chromosome
13823	Chromosome
6736	Chromosome
7491	Chromosome
5100	Chromosome
5873	Chromosome
1701	Chromosome
6875	Chromosome
18587	Chromosome
6485	Chromosome
3956	Chromosome
3680	Chromosome
7409	Chromosome
5020	Chromosome
3313	Chromosome
3547	Chromosome
899	Chromosome
3379	Chromosome
4956	Chromosome
7365	Chromosome
1555	Chromosome
5075	Chromosome
6649	Chromosome
1820	Chromosome
8201	Chromosome
911	Chromosome
2242	Chromosome
1808	Chromosome
8333	Chromosome
6479	Chromosome
9099	Chromosome
9116	Chromosome
8028	Chromosome
914	Chromosome
1941	Chromosome
8131	Chromosome
3179	Chromosome
1690	Chromosome
2801	Chromosome
1847	Chromosome
1576	Chromosome
6602	Chromosome
2671	Chromosome
6361	Chromosome
2738	Chromosome
6414	Chromosome
12404	Chromosome
1358	Chromosome
1154	Chromosome
6465	Chromosome
7354	Chromosome
923	Chromosome
4721	Chromosome
3090	Chromosome
9554	Chromosome
6828	Chromosome
6627	Chromosome
2947	Chromosome
8609	Chromosome
3711	Chromosome
4970	Chromosome
15079	Chromosome
3060	Chromosome
7660	Chromosome
8124	Chromosome
7536	Chromosome
1235	Chromosome
3611	Chromosome
5973	Chromosome
5683	Chromosome
7701	Chromosome
1612	Chromosome
5111	Chromosome
1451	Chromosome
2311	Chromosome
1723	Chromosome
2074	Chromosome
4351	Chromosome
10224	Chromosome
3149	Chromosome
4468	Chromosome
956	Chromosome
3478	Chromosome
1888	Chromosome
5085	Chromosome
1911	Chromosome
4438	Chromosome
1356	Chromosome
869	Chromosome
974	Chromosome
278	Chromosome
6553	Chromosome
4642	Chromosome
452	Chromosome
9091	Chromosome
905	Chromosome
3280	Chromosome
5869	Chromosome
5983	Chromosome
2326	Chromosome
3069	Chromosome
15981	Chromosome
7532	Chromosome
3957	Chromosome
1838	Chromosome
898	Chromosome
857	Chromosome
8509	Chromosome
6562	Chromosome
11717	Chromosome
8483	Chromosome
9308	Chromosome
7509	Chromosome
4994	Chromosome
4265	Chromosome
2935	Chromosome
2378	Chromosome
2430	Chromosome
2789	Chromosome
6341	Chromosome
8760	Chromosome
2923	Chromosome
13081	Chromosome
593	Chromosome
6872	Chromosome
3068	Chromosome
6610	Chromosome
3611	Chromosome
881	Chromosome
7998	Chromosome
10571	Chromosome
10604	Chromosome
1067	Chromosome
3194	Chromosome
1389	Chromosome
6659	Chromosome
4839	Chromosome
4261	Chromosome
3448	Chromosome
1944	Chromosome
5044	Chromosome
2711	Chromosome
2726	Chromosome
2009	Chromosome
10438	Chromosome
2485	Chromosome
1364	Chromosome
2122	Chromosome
7532	Chromosome
17524	Chromosome
7278	Chromosome
4244	Chromosome
7149	Chromosome
6355	Chromosome
5839	Chromosome
13218	Chromosome
2867	Chromosome
14505	Chromosome
1664	Chromosome
7962	Chromosome
3562	Chromosome
3146	Chromosome
1820	Chromosome
3512	Chromosome
6481	Chromosome
6466	Chromosome
10772	Chromosome
4475	Chromosome
11564	Chromosome
12766	Chromosome
3067	Chromosome
9000	Chromosome
4511	Chromosome
1426	Chromosome
3568	Chromosome
7746	Chromosome
5734	Chromosome
8679	Chromosome
13685	Chromosome
3267	Chromosome
4839	Chromosome
7017	Chromosome
8664	Chromosome
11100	Chromosome
3488	Chromosome
11160	Chromosome
4577	Chromosome
9493	Chromosome
19871	Chromosome
2024	Chromosome
4553	Chromosome
12420	Chromosome
17124	Chromosome
929	Chromosome
10986	Chromosome
1685	Chromosome
1946	Chromosome
3605	Chromosome
4249	Chromosome
4867	Chromosome
3758	Chromosome
3484	Chromosome
2039	Chromosome
1620	Chromosome
1451	Chromosome
1812	Chromosome
569	Chromosome
6007	Chromosome
6435	Chromosome
3600	Chromosome
2089	Chromosome
5920	Chromosome
1748	Chromosome
4011	Chromosome
10479	Chromosome
6667	Chromosome
8347	Chromosome
1997	Chromosome
7472	Chromosome
5228	Chromosome
1313	Chromosome
4413	Chromosome
2537	Chromosome
3193	Chromosome
4011	Chromosome
2093	Chromosome
5674	Chromosome
9410	Chromosome
3823	Chromosome
2729	Chromosome
3959	Chromosome
911	Chromosome
8783	Chromosome
3302	Chromosome
896	Chromosome
9678	Chromosome
6116	Chromosome
4322	Chromosome
3480	Chromosome
15619	Chromosome
7742	Chromosome
8768	Chromosome
3016	Chromosome
2901	Chromosome
7094	Chromosome
2267	Chromosome
5983	Chromosome
11825	Chromosome
1474	Chromosome
917	Chromosome
8086	Chromosome
1590	Chromosome
6610	Chromosome
5021	Chromosome
1701	Chromosome
8042	Chromosome
10841	Chromosome
3728	Chromosome
19944	Chromosome
18670	Chromosome
4112	Chromosome
938	Chromosome
14026	Chromosome
4317	Chromosome
8638	Chromosome
11468	Chromosome
1838	Chromosome
6368	Chromosome
12528	Chromosome
911	Chromosome
25560	Chromosome
4112	Chromosome
938	Chromosome
8019	Chromosome
5783	Chromosome
5726	Chromosome
7610	Chromosome
4970	Chromosome
8672	Chromosome
2726	Chromosome
5629	Chromosome
3512	Chromosome
4815	Chromosome
7883	Chromosome
5697	Chromosome
6811	Chromosome
8437	Chromosome
9441	Chromosome
10131	Chromosome
9950	Chromosome
7731	Chromosome
3387	Chromosome
1625	Chromosome
2233	Chromosome
2477	Chromosome
3349	Chromosome
7007	Chromosome
2198	Chromosome
6981	Chromosome
5960	Chromosome
2893	Chromosome
13664	Chromosome
2861	Chromosome
7770	Chromosome
6003	Chromosome
10953	Chromosome
1319	Chromosome
7647	Chromosome
7734	Chromosome
8974	Chromosome
12261	Chromosome
2190	Chromosome
5757	Chromosome
7366	Chromosome
500	Chromosome
8668	Chromosome
3560	Chromosome
1670	Chromosome
4284	Chromosome
6228	Chromosome
3228	Chromosome
4401	Chromosome
7097	Chromosome
1427	Chromosome
608	Chromosome
356	Chromosome
7295	Chromosome
7750	Chromosome
11046	Chromosome
9054	Chromosome
4907	Chromosome
7672	Chromosome
15664	Chromosome
998	Chromosome
2405	Chromosome
1154	Chromosome
8553	Chromosome
3376	Chromosome
3442	Chromosome
2809	Chromosome
8552	Chromosome
3442	Chromosome
3376	Chromosome
2809	Chromosome
1664	Chromosome
7179	Chromosome
863	Chromosome
1613	Chromosome
2885	Chromosome
21903	Chromosome
887	Chromosome
2765	Chromosome
3302	Chromosome
3552	Chromosome
9507	Chromosome
944	Chromosome
2936	Chromosome
2002	Chromosome
4198	Chromosome
8598	Chromosome
2099	Chromosome
10885	Chromosome
7916	Chromosome
3005	Chromosome
3321	Chromosome
10570	Chromosome
7480	Chromosome
5470	Chromosome
9330	Chromosome
2117	Chromosome
914	Chromosome
2089	Chromosome
6526	Chromosome
6293	Chromosome
2667	Chromosome
4942	Chromosome
1370	Chromosome
2991	Chromosome
6474	Chromosome
17959	Chromosome
1548	Chromosome
9178	Chromosome
2099	Chromosome
6142	Chromosome
1944	Chromosome
3794	Chromosome
2866	Chromosome
5044	Chromosome
1723	Chromosome
4721	Chromosome
2877	Chromosome
5936	Chromosome
2018	Chromosome
2193	Chromosome
4717	Chromosome
1940	Chromosome
4548	Chromosome
4052	Chromosome
2355	Chromosome
6513	Chromosome
8751	Chromosome
3575	Chromosome
2229	Chromosome
11334	Chromosome
899	Chromosome
8858	Chromosome
947	Chromosome
4207	Chromosome
10659	Chromosome
7467	Chromosome
14069	Chromosome
3121	Chromosome
8454	Chromosome
3009	Chromosome
1289	Chromosome
1340	Chromosome
1447	Chromosome
6147	Chromosome
1770	Chromosome
3116	Chromosome
3338	Chromosome
3705	Chromosome
5028	Chromosome
7149	Chromosome
2900	Chromosome
3029	Chromosome
8240	Chromosome
3368	Chromosome
2039	Chromosome
2844	Chromosome
8477	Chromosome
2816	Chromosome
8632	Chromosome
617	Chromosome
3254	Chromosome
1931	Chromosome
8075	Chromosome
5546	Chromosome
6414	Chromosome
3383	Chromosome
9353	Chromosome
959	Chromosome
8182	Chromosome
2069	Chromosome
3294	Chromosome
1007	Chromosome
1181	Chromosome
1145	Chromosome
1559	Chromosome
5996	Chromosome
5545	Chromosome
4442	Chromosome
4388	Chromosome
6025	Chromosome
980	Chromosome
5827	Chromosome
9409	Chromosome
1136	Chromosome
7529	Chromosome
8621	Chromosome
2878	Chromosome
563	Chromosome
2135	Chromosome
8669	Chromosome
9334	Chromosome
3741	Chromosome
4682	Chromosome
3584	Chromosome
4805	Chromosome
998	Chromosome
899	Chromosome
6996	Chromosome
1876	Chromosome
6901	Chromosome
5650	Chromosome
3991	Chromosome
6020	Chromosome
1965	Chromosome
1832	Chromosome
2780	Chromosome
1643	Chromosome
6682	Chromosome
8139	Chromosome
6870	Chromosome
5825	Chromosome
7516	Chromosome
5711	Chromosome
3392	Chromosome
8655	Chromosome
911	Chromosome
6848	Chromosome
4878	Chromosome
11236	Chromosome
1340	Chromosome
968	Chromosome
7176	Chromosome
1692	Chromosome
5714	Chromosome
1902	Chromosome
11329	Chromosome
1340	Chromosome
3597	Chromosome
4527	Chromosome
887	Chromosome
3846	Chromosome
1376	Chromosome
7969	Chromosome
929	Chromosome
7858	Chromosome
1145	Chromosome
2039	Chromosome
4087	Chromosome
4819	Chromosome
14331	Chromosome
8553	Chromosome
401	Chromosome
7098	Chromosome
14634	Chromosome
8694	Chromosome
10800	Chromosome
7509	Chromosome
8154	Chromosome
17488	Chromosome
1265	Chromosome
1160	Chromosome
6087	Chromosome
3459	Chromosome
2937	Chromosome
3194	Chromosome
4742	Chromosome
7554	Chromosome
2462	Chromosome
12904	Chromosome
7733	Chromosome
2831	Chromosome
7134	Chromosome
6619	Chromosome
8735	Chromosome
8430	Chromosome
3250	Chromosome
3095	Chromosome
6125	Chromosome
1684	Chromosome
1853	Chromosome
1614	Chromosome
4474	Chromosome
4559	Chromosome
10479	Chromosome
6667	Chromosome
8347	Chromosome
8965	Chromosome
7976	Chromosome
6394	Chromosome
1337	Chromosome
7820	Chromosome
2162	Chromosome
2163	Chromosome
5057	Chromosome
6556	Chromosome
2352	Chromosome
3771	Chromosome
2884	Chromosome
3558	Chromosome
5828	Chromosome
1354	Chromosome
4603	Chromosome
4817	Chromosome
4007	Chromosome
5332	Chromosome
14822	Chromosome
8532	Chromosome
17633	Chromosome
2585	Chromosome
4985	Chromosome
14194	Chromosome
1531	Chromosome
2482	Chromosome
908	Chromosome
2540	Chromosome
9543	Chromosome
3443	Chromosome
1680	Chromosome
2323	Chromosome
4738	Chromosome
6972	Chromosome
1459	Chromosome
5369	Chromosome
6547	Chromosome
2664	Chromosome
5531	Chromosome
977	Chromosome
14444	Chromosome
1673	Chromosome
1942	Chromosome
7877	Chromosome
15540	Chromosome
13032	Chromosome
4866	Chromosome
6814	Chromosome
1820	Chromosome
3512	Chromosome
2534	Chromosome
3989	Chromosome
3857	Chromosome
7163	Chromosome
8074	Chromosome
7170	Chromosome
1594	Chromosome
3848	Chromosome
8814	Chromosome
8650	Chromosome
7590	Chromosome
2533	Chromosome
1581	Chromosome
15390	Chromosome
2411	Chromosome
17223	Chromosome
2316	Chromosome
963	Chromosome
1851	Chromosome
1887	Chromosome
1549	Chromosome
4105	Chromosome
7435	Chromosome
5057	Chromosome
12040	Chromosome
12025	Chromosome
3994	Chromosome
1685	Chromosome
7924	Chromosome
1349	Chromosome
8760	Chromosome
1760	Chromosome
7651	Chromosome
959	Chromosome
1493	Chromosome
2865	Chromosome
2957	Chromosome
7772	Chromosome
13469	Chromosome
5781	Chromosome
8663	Chromosome
7887	Chromosome
1331	Chromosome
10090	Chromosome
8810	Chromosome
3909	Chromosome
3953	Chromosome
4010	Chromosome
4141	Chromosome
5798	Chromosome
914	Chromosome
4999	Chromosome
3284	Chromosome
4372	Chromosome
3870	Chromosome
1394	Chromosome
7176	Chromosome
7911	Chromosome
6205	Chromosome
7149	Chromosome
968	Chromosome
6529	Chromosome
5498	Chromosome
7154	Chromosome
1422	Chromosome
2637	Chromosome
932	Chromosome
6701	Chromosome
1714	Chromosome
8375	Chromosome
1752	Chromosome
4829	Chromosome
3904	Chromosome
3282	Chromosome
13607	Chromosome
7240	Chromosome
3455	Chromosome
4693	Chromosome
11144	Chromosome
5255	Chromosome
8392	Chromosome
7842	Chromosome
2255	Chromosome
8688	Chromosome
10017	Chromosome
6564	Chromosome
20062	Chromosome
7928	Chromosome
6187	Chromosome
8106	Chromosome
3605	Chromosome
4846	Chromosome
6568	Chromosome
6169	Chromosome
14059	Chromosome
2911	Chromosome
5492	Chromosome
5085	Chromosome
7555	Chromosome
1283	Chromosome
7508	Chromosome
7091	Chromosome
2441	Chromosome
8609	Chromosome
18954	Chromosome
1666	Chromosome
4261	Chromosome
1506	Chromosome
18353	Chromosome
7444	Chromosome
8386	Chromosome
1184	Chromosome
3464	Chromosome
3382	Chromosome
1881	Chromosome
1865	Chromosome
1676	Chromosome
3231	Chromosome
2175	Chromosome
9201	Chromosome
3734	Chromosome
3752	Chromosome
7805	Chromosome
1819	Chromosome
3200	Chromosome
2534	Chromosome
1671	Chromosome
12142	Chromosome
17256	Chromosome
1955	Chromosome
2528	Chromosome
3448	Chromosome
2786	Chromosome
7291	Chromosome
2867	Chromosome
9089	Chromosome
7739	Chromosome
4596	Chromosome
1279	Chromosome
8737	Chromosome
1498	Chromosome
5861	Chromosome
20942	Chromosome
2549	Chromosome
1937	Chromosome
4487	Chromosome
4328	Chromosome
8644	Chromosome
7142	Chromosome
2786	Chromosome
6905	Chromosome
2789	Chromosome
9201	Chromosome
6721	Chromosome
1883	Chromosome
9020	Chromosome
3848	Chromosome
853	Chromosome
1572	Chromosome
8682	Chromosome
947	Chromosome
3045	Chromosome
14147	Chromosome
3590	Chromosome
5085	Chromosome
5085	Chromosome
9482	Chromosome
1698	Chromosome
9474	Chromosome
16567	Chromosome
4258	Chromosome
2111	Chromosome
1671	Chromosome
1568	Chromosome
662	Chromosome
4847	Chromosome
16543	Chromosome
1052	Chromosome
6460	Chromosome
2087	Chromosome
2109	Chromosome
6253	Chromosome
4278	Chromosome
5148	Chromosome
6193	Chromosome
8207	Chromosome
5920	Chromosome
1166	Chromosome
10193	Chromosome
18464	Chromosome
3602	Chromosome
6106	Chromosome
5542	Chromosome
3110	Chromosome
1349	Chromosome
1349	Chromosome
4976	Chromosome
8260	Chromosome
11086	Chromosome
4015	Chromosome
5758	Chromosome
2877	Chromosome
2618	Chromosome
10066	Chromosome
8126	Chromosome
1965	Chromosome
6584	Chromosome
20963	Chromosome
4824	Chromosome
2558	Chromosome
7894	Chromosome
2741	Chromosome
9883	Chromosome
7394	Chromosome
1325	Chromosome
6853	Chromosome
4599	Chromosome
1538	Chromosome
1305	Chromosome
515	Chromosome
3274	Chromosome
5085	Chromosome
1911	Chromosome
1911	Chromosome
19552	Chromosome
5085	Chromosome
1356	Chromosome
7058	Chromosome
15481	Chromosome
11797	Chromosome
6040	Chromosome
6323	Chromosome
2998	Chromosome
3301	Chromosome
2996	Chromosome
5621	Chromosome
8944	Chromosome
4940	Chromosome
3570	Chromosome
5684	Chromosome
2806	Chromosome
4750	Chromosome
1631	Chromosome
1325	Chromosome
7291	Chromosome
1678	Chromosome
1432	Chromosome
15001	Chromosome
3765	Chromosome
5323	Chromosome
5656	Chromosome
2794	Chromosome
5461	Chromosome
5976	Chromosome
6163	Chromosome
8634	Chromosome
1501	Chromosome
920	Chromosome
8933	Chromosome
1774	Chromosome
1767	Chromosome
7568	Chromosome
14024	Chromosome
[truncated: 112,193 more rows]

## Sheet: Figure 3d
System	% in prophage
AVAST	6.7623
Abi2	17.8151
AbiEii	2.90209
AbiH	11.0063
BREX	4.06654
BstA	71.1712
CBASS	8.62445
Cas	3.30754
DISARM	4.95627
DRT	6.42994
DarTG	4.2328
Dnd	1.31234
Druantia	2.55776
Dsr	8.72274
Gabija	6.38867
Gao_Ape	13.2075
Gao_Her	10.4918
Gao_Hhe	8.40336
Gao_Mza	4.71698
Gao_Ppl	13.7195
Gao_Qat	6.73953
Gao_RL	2.58621
Gao_TerY	2.22222
Gao_Tmn	18.5507
Gao_Upx	6.38298
GasderMIN	0
Hachiman	5.03145
IetAS	15.2371
Kiwa	21.5898
Lamassu	7.01403
Lit	53.2751
Nhi	10.8949
NixI	88.8889
Pif	12.2378
PrrC	3.54505
RADAR	0.961538
RM	5.72255
Retron	12.747
RexAB	76.1364
Rst_2TM_1TM_TIR	100
Rst_3HP	70.5607
Rst_DUF4238	20.4545
Rst_DprA-PPRT	28.7879
Rst_HelicaseDUF2290	7.98122
Rst_Hydrolase-3Tm	2.5
Rst_Old_Tin	100
Rst_PARIS	10.8729
Rst_RT-nitrilase-Tm	0
Rst_TIR-NLR	1.67598
Rst_gop_beta_cll	16
Septu	8.57366
Shedu	9.12621
SspBCDE	3.14465
Stk2	16.4384
Thoeris	8.75513
Viperin	2.65487
Wadjet	2.99207
Zorya	2.75132
dCTPdeaminase	12.2807
dGTPase	7.63463

## Sheet: Figure 3e
Phylum	System	Frequency of each system in a given phylum	Number of systems per prokaryotic phylum
Proteobacteria	AVAST	0.047493	592
Proteobacteria	Abi2	0.0890493	1110
Proteobacteria	AbiEii	0.17858	2226
Proteobacteria	AbiH	0.0365824	456
Proteobacteria	BREX	0.076775	957
Proteobacteria	BstA	0.0174087	217
Proteobacteria	CBASS	0.180586	2251
Proteobacteria	Cas	0.39655	4943
Proteobacteria	DISARM	0.0126755	158
Proteobacteria	DRT	0.0541516	675
Proteobacteria	DarTG	0.0392298	489
Proteobacteria	dCTPdeaminase	0.0361011	450
Proteobacteria	dGTPase	0.109908	1370
Proteobacteria	Dnd	0.0213398	266
Proteobacteria	Druantia	0.0886482	1105
Proteobacteria	Dsr	0.0268753	335
Proteobacteria	Gabija	0.181227	2259
Proteobacteria	Gao_Ape	0.00401123	50
Proteobacteria	Gao_Her	0.019655	245
Proteobacteria	Gao_Hhe	0.0190132	237
Proteobacteria	Gao_Mza	0.00850381	106
Proteobacteria	Gao_Ppl	0.0186923	233
Proteobacteria	Gao_Qat	0.0395507	493
Proteobacteria	Gao_RL	0.0055355	69
Proteobacteria	Gao_TerY	0.00802246	100
Proteobacteria	Gao_Tmn	0.0207782	259
Proteobacteria	Gao_Upx	0.00352988	44
Proteobacteria	GasderMIN	0.000641797	8
Proteobacteria	Hachiman	0.0774168	965
Proteobacteria	IetAS	0.0458885	572
Proteobacteria	Kiwa	0.0643402	802
Proteobacteria	Lamassu	0.0271159	338
Proteobacteria	Lit	0.0163658	204
Proteobacteria	Nhi	0.00304854	38
Proteobacteria	NixI	0.000481348	6
Proteobacteria	Pif	0.0220618	275
Proteobacteria	PrrC	0.0399519	498
Proteobacteria	RADAR	0.00826314	103
Proteobacteria	RM	0.843	10508
Proteobacteria	Retron	0.153791	1917
Proteobacteria	RexAB	0.00625752	78
Proteobacteria	Rst_2TM_1TM_TIR	0.000160449	2
Proteobacteria	Rst_3HP	0.0340955	425
Proteobacteria	Rst_DUF4238	0.00312876	39
Proteobacteria	Rst_DprA-PPRT	0.00473325	59
Proteobacteria	Rst_HelicaseDUF2290	0.013558	169
Proteobacteria	Rst_Hydrolase-3Tm	0.00256719	32
Proteobacteria	Rst_Old_Tin	0.000802246	10
Proteobacteria	Rst_PARIS	0.0631368	787
Proteobacteria	Rst_RT-nitrilase-Tm	0.00224629	28
Proteobacteria	Rst_TIR-NLR	0.0125953	157
Proteobacteria	Rst_gop_beta_cll	0.00200562	25
Proteobacteria	Septu	0.125311	1562
Proteobacteria	Shedu	0.0552748	689
Proteobacteria	SspBCDE	0.0265544	331
Proteobacteria	Stk2	0	0
Proteobacteria	Thoeris	0.0361813	451
Proteobacteria	Viperin	0.00641797	80
Proteobacteria	Wadjet	0.0876053	1092
Proteobacteria	Zorya	0.0711592	887
Firmicutes	AVAST	0.0539615	252
Firmicutes	Abi2	0.286938	1340
Firmicutes	AbiEii	0.0396146	185
Firmicutes	AbiH	0.120557	563
Firmicutes	BREX	0.0539615	252
Firmicutes	BstA	0	0
Firmicutes	CBASS	0.0809422	378
Firmicutes	Cas	0.363812	1699
Firmicutes	DISARM	0.00728051	34
Firmicutes	DRT	0.0421842	197
Firmicutes	DarTG	0.0124197	58
Firmicutes	dCTPdeaminase	0.00107066	5
Firmicutes	dGTPase	0.00214133	10
Firmicutes	Dnd	0.00985011	46
Firmicutes	Druantia	0.00513919	24
Firmicutes	Dsr	0.0567452	265
Firmicutes	Gabija	0.14454	675
Firmicutes	Gao_Ape	0	0
Firmicutes	Gao_Her	0.00642398	30
Firmicutes	Gao_Hhe	0	0
Firmicutes	Gao_Mza	0	0
Firmicutes	Gao_Ppl	0.0149893	70
Firmicutes	Gao_Qat	0.00471092	22
Firmicutes	Gao_RL	0.00578158	27
Firmicutes	Gao_TerY	0.000428266	2
Firmicutes	Gao_Tmn	0.012848	60
Firmicutes	Gao_Upx	0.000214133	1
Firmicutes	GasderMIN	0	0
Firmicutes	Hachiman	0.0297645	139
Firmicutes	IetAS	0.0319058	149
Firmicutes	Kiwa	0.0252677	118
Firmicutes	Lamassu	0.0265525	124
Firmicutes	Lit	0.000856531	4
Firmicutes	Nhi	0.043469	203
Firmicutes	NixI	0	0
Firmicutes	Pif	0	0
Firmicutes	PrrC	0.00813705	38
Firmicutes	RADAR	0	0
Firmicutes	RM	0.85546	3995
Firmicutes	Retron	0.0648822	303
Firmicutes	RexAB	0.000214133	1
Firmicutes	Rst_2TM_1TM_TIR	0	0
Firmicutes	Rst_3HP	0	0
Firmicutes	Rst_DUF4238	0.000214133	1
Firmicutes	Rst_DprA-PPRT	0.000642398	3
Firmicutes	Rst_HelicaseDUF2290	0.00385439	18
Firmicutes	Rst_Hydrolase-3Tm	0	0
Firmicutes	Rst_Old_Tin	0	0
Firmicutes	Rst_PARIS	0.0169165	79
Firmicutes	Rst_RT-nitrilase-Tm	0	0
Firmicutes	Rst_TIR-NLR	0.0019272	9
Firmicutes	Rst_gop_beta_cll	0	0
Firmicutes	Septu	0.0329764	154
Firmicutes	Shedu	0.0171306	80
Firmicutes	SspBCDE	0.00770878	36
Firmicutes	Stk2	0.0293362	137
Firmicutes	Thoeris	0.0383298	179
Firmicutes	Viperin	0	0
Firmicutes	Wadjet	0.0830835	388
Firmicutes	Zorya	0.00471092	22
Actinobacteria	AVAST	0.0124081	27
Actinobacteria	Abi2	0.217371	473
Actinobacteria	AbiEii	0.227482	495
Actinobacteria	AbiH	0.0284926	62
Actinobacteria	BREX	0.0827206	180
Actinobacteria	BstA	0	0
Actinobacteria	CBASS	0.121324	264
Actinobacteria	Cas	0.443015	964
Actinobacteria	DISARM	0.0404412	88
Actinobacteria	DRT	0.00919118	20
Actinobacteria	DarTG	0.142004	309
Actinobacteria	dCTPdeaminase	0.00551471	12
Actinobacteria	dGTPase	0	0
Actinobacteria	Dnd	0.0183824	40
Actinobacteria	Druantia	0.0193015	42
Actinobacteria	Dsr	0.00367647	8
Actinobacteria	Gabija	0.0859375	187
Actinobacteria	Gao_Ape	0	0
Actinobacteria	Gao_Her	0.00413603	9
Actinobacteria	Gao_Hhe	0	0
Actinobacteria	Gao_Mza	0	0
Actinobacteria	Gao_Ppl	0.00367647	8
Actinobacteria	Gao_Qat	0.00275735	6
Actinobacteria	Gao_RL	0	0
Actinobacteria	Gao_TerY	0.0078125	17
Actinobacteria	Gao_Tmn	0	0
Actinobacteria	Gao_Upx	0	0
Actinobacteria	GasderMIN	0.000919118	2
Actinobacteria	Hachiman	0.0183824	40
Actinobacteria	IetAS	0.0147059	32
Actinobacteria	Kiwa	0.00597427	13
Actinobacteria	Lamassu	0.000919118	2
Actinobacteria	Lit	0.000459559	1
Actinobacteria	Nhi	0	0
Actinobacteria	NixI	0	0
Actinobacteria	Pif	0	0
Actinobacteria	PrrC	0.00275735	6
Actinobacteria	RADAR	0	0
Actinobacteria	RM	0.880515	1916
Actinobacteria	Retron	0.00597427	13
Actinobacteria	RexAB	0	0
Actinobacteria	Rst_2TM_1TM_TIR	0	0
Actinobacteria	Rst_3HP	0	0
Actinobacteria	Rst_DUF4238	0	0
Actinobacteria	Rst_DprA-PPRT	0.00137868	3
Actinobacteria	Rst_HelicaseDUF2290	0.00229779	5
Actinobacteria	Rst_Hydrolase-3Tm	0.00321691	7
Actinobacteria	Rst_Old_Tin	0	0
Actinobacteria	Rst_PARIS	0.0101103	22
Actinobacteria	Rst_RT-nitrilase-Tm	0	0
Actinobacteria	Rst_TIR-NLR	0.000459559	1
Actinobacteria	Rst_gop_beta_cll	0	0
Actinobacteria	Septu	0.0454963	99
Actinobacteria	Shedu	0.0643382	140
Actinobacteria	SspBCDE	0.0183824	40
Actinobacteria	Stk2	0.000459559	1
Actinobacteria	Thoeris	0.00689338	15
Actinobacteria	Viperin	0.000459559	1
Actinobacteria	Wadjet	0.407169	886
Actinobacteria	Zorya	0.00137868	3
Bacteroidetes	AVAST	0.0979866	73
Bacteroidetes	Abi2	0.17047	127
Bacteroidetes	AbiEii	0.13557	101
Bacteroidetes	AbiH	0.143624	107
Bacteroidetes	BREX	0.0442953	33
Bacteroidetes	BstA	0	0
Bacteroidetes	CBASS	0.218792	163
Bacteroidetes	Cas	0.424161	316
Bacteroidetes	DISARM	0	0
Bacteroidetes	DRT	0.127517	95
Bacteroidetes	DarTG	0.0456376	34
Bacteroidetes	dCTPdeaminase	0.0228188	17
Bacteroidetes	dGTPase	0.00134228	1
Bacteroidetes	Dnd	0.00536913	4
Bacteroidetes	Druantia	0.0295302	22
Bacteroidetes	Dsr	0.00134228	1
Bacteroidetes	Gabija	0.208054	155
Bacteroidetes	Gao_Ape	0.00268456	2
Bacteroidetes	Gao_Her	0.0187919	14
Bacteroidetes	Gao_Hhe	0	0
Bacteroidetes	Gao_Mza	0	0
Bacteroidetes	Gao_Ppl	0.00536913	4
Bacteroidetes	Gao_Qat	0.0120805	9
Bacteroidetes	Gao_RL	0.00268456	2
Bacteroidetes	Gao_TerY	0.0174497	13
Bacteroidetes	Gao_Tmn	0.0187919	14
Bacteroidetes	Gao_Upx	0	0
Bacteroidetes	GasderMIN	0.0147651	11
Bacteroidetes	Hachiman	0.0765101	57
Bacteroidetes	IetAS	0.0805369	60
Bacteroidetes	Kiwa	0.0402685	30
Bacteroidetes	Lamassu	0.0214765	16
Bacteroidetes	Lit	0.0174497	13
Bacteroidetes	Nhi	0.00805369	6
Bacteroidetes	NixI	0	0
Bacteroidetes	Pif	0	0
Bacteroidetes	PrrC	0.0684564	51
Bacteroidetes	RADAR	0	0
Bacteroidetes	RM	0.868456	647
Bacteroidetes	Retron	0.115436	86
Bacteroidetes	RexAB	0	0
Bacteroidetes	Rst_2TM_1TM_TIR	0	0
Bacteroidetes	Rst_3HP	0	0
Bacteroidetes	Rst_DUF4238	0	0
Bacteroidetes	Rst_DprA-PPRT	0	0
Bacteroidetes	Rst_HelicaseDUF2290	0.00939597	7
Bacteroidetes	Rst_Hydrolase-3Tm	0	0
Bacteroidetes	Rst_Old_Tin	0	0
Bacteroidetes	Rst_PARIS	0.222819	166
Bacteroidetes	Rst_RT-nitrilase-Tm	0	0
Bacteroidetes	Rst_TIR-NLR	0.0107383	8
Bacteroidetes	Rst_gop_beta_cll	0	0
Bacteroidetes	Septu	0.280537	209
Bacteroidetes	Shedu	0.0510067	38
Bacteroidetes	SspBCDE	0.042953	32
Bacteroidetes	Stk2	0	0
Bacteroidetes	Thoeris	0.0281879	21
Bacteroidetes	Viperin	0.0107383	8
Bacteroidetes	Wadjet	0.0469799	35
Bacteroidetes	Zorya	0.0134228	10
Tenericutes	AVAST	0	0
Tenericutes	Abi2	0.175	70
Tenericutes	AbiEii	0.0925	37
Tenericutes	AbiH	0.0175	7
Tenericutes	BREX	0	0
Tenericutes	BstA	0	0
Tenericutes	CBASS	0.025	10
Tenericutes	Cas	0.1625	65
Tenericutes	DISARM	0	0
Tenericutes	DRT	0	0
Tenericutes	DarTG	0	0
Tenericutes	dCTPdeaminase	0	0
Tenericutes	dGTPase	0	0
Tenericutes	Dnd	0	0
Tenericutes	Druantia	0	0
Tenericutes	Dsr	0	0
Tenericutes	Gabija	0.0125	5
Tenericutes	Gao_Ape	0	0
Tenericutes	Gao_Her	0	0
Tenericutes	Gao_Hhe	0	0
Tenericutes	Gao_Mza	0	0
Tenericutes	Gao_Ppl	0	0
Tenericutes	Gao_Qat	0	0
Tenericutes	Gao_RL	0	0
Tenericutes	Gao_TerY	0	0
Tenericutes	Gao_Tmn	0	0
Tenericutes	Gao_Upx	0	0
Tenericutes	GasderMIN	0	0
Tenericutes	Hachiman	0.005	2
Tenericutes	IetAS	0.2475	99
Tenericutes	Kiwa	0	0
Tenericutes	Lamassu	0.01	4
Tenericutes	Lit	0	0
Tenericutes	Nhi	0.0025	1
Tenericutes	NixI	0	0
Tenericutes	Pif	0	0
Tenericutes	PrrC	0	0
Tenericutes	RADAR	0	0
Tenericutes	RM	0.8675	347
Tenericutes	Retron	0.005	2
Tenericutes	RexAB	0	0
Tenericutes	Rst_2TM_1TM_TIR	0	0
Tenericutes	Rst_3HP	0	0
Tenericutes	Rst_DUF4238	0	0
Tenericutes	Rst_DprA-PPRT	0	0
Tenericutes	Rst_HelicaseDUF2290	0	0
Tenericutes	Rst_Hydrolase-3Tm	0	0
Tenericutes	Rst_Old_Tin	0	0
Tenericutes	Rst_PARIS	0.0025	1
Tenericutes	Rst_RT-nitrilase-Tm	0	0
Tenericutes	Rst_TIR-NLR	0	0
Tenericutes	Rst_gop_beta_cll	0	0
Tenericutes	Septu	0	0
Tenericutes	Shedu	0.0025	1
Tenericutes	SspBCDE	0	0
Tenericutes	Stk2	0.0025	1
Tenericutes	Thoeris	0.0675	27
Tenericutes	Viperin	0.005	2
Tenericutes	Wadjet	0.0125	5
Tenericutes	Zorya	0	0
Euryarchaeota	AVAST	0.053719	13
Euryarchaeota	Abi2	0	0
Euryarchaeota	AbiEii	0.053719	13
Euryarchaeota	AbiH	0	0
Euryarchaeota	BREX	0.177686	43
Euryarchaeota	BstA	0	0
Euryarchaeota	CBASS	0.0826446	20
Euryarchaeota	Cas	0.710744	172
Euryarchaeota	DISARM	0.0702479	17
Euryarchaeota	DRT	0.00413223	1
Euryarchaeota	DarTG	0	0
Euryarchaeota	dCTPdeaminase	0	0
Euryarchaeota	dGTPase	0	0
Euryarchaeota	Dnd	0.00826446	2
Euryarchaeota	Druantia	0.00826446	2
Euryarchaeota	Dsr	0.00826446	2
Euryarchaeota	Gabija	0.0661157	16
Euryarchaeota	Gao_Ape	0	0
Euryarchaeota	Gao_Her	0	0
Euryarchaeota	Gao_Hhe	0	0
Euryarchaeota	Gao_Mza	0	0
Euryarchaeota	Gao_Ppl	0.00413223	1
Euryarchaeota	Gao_Qat	0	0
Euryarchaeota	Gao_RL	0.00826446	2
Euryarchaeota	Gao_TerY	0	0
Euryarchaeota	Gao_Tmn	0	0
Euryarchaeota	Gao_Upx	0	0
Euryarchaeota	GasderMIN	0	0
Euryarchaeota	Hachiman	0.0371901	9
Euryarchaeota	IetAS	0.00413223	1
Euryarchaeota	Kiwa	0.0743802	18
Euryarchaeota	Lamassu	0	0
Euryarchaeota	Lit	0	0
Euryarchaeota	Nhi	0	0
Euryarchaeota	NixI	0	0
Euryarchaeota	Pif	0	0
Euryarchaeota	PrrC	0	0
Euryarchaeota	RADAR	0	0
Euryarchaeota	RM	0.909091	220
Euryarchaeota	Retron	0	0
Euryarchaeota	RexAB	0	0
Euryarchaeota	Rst_2TM_1TM_TIR	0	0
Euryarchaeota	Rst_3HP	0	0
Euryarchaeota	Rst_DUF4238	0	0
Euryarchaeota	Rst_DprA-PPRT	0	0
Euryarchaeota	Rst_HelicaseDUF2290	0	0
Euryarchaeota	Rst_Hydrolase-3Tm	0	0
Euryarchaeota	Rst_Old_Tin	0	0
Euryarchaeota	Rst_PARIS	0.0330579	8
Euryarchaeota	Rst_RT-nitrilase-Tm	0	0
Euryarchaeota	Rst_TIR-NLR	0	0
Euryarchaeota	Rst_gop_beta_cll	0	0
Euryarchaeota	Septu	0	0
Euryarchaeota	Shedu	0.0289256	7
Euryarchaeota	SspBCDE	0	0
Euryarchaeota	Stk2	0	0
Euryarchaeota	Thoeris	0.00413223	1
Euryarchaeota	Viperin	0.0165289	4
Euryarchaeota	Wadjet	0.0123967	3
Euryarchaeota	Zorya	0	0
Cyanobacteria	AVAST	0.010989	2
Cyanobacteria	Abi2	0.043956	8
Cyanobacteria	AbiEii	0.0549451	10
Cyanobacteria	AbiH	0.00549451	1
Cyanobacteria	BREX	0.10989	20
Cyanobacteria	BstA	0	0
Cyanobacteria	CBASS	0.120879	22
Cyanobacteria	Cas	0.565934	103
Cyanobacteria	DISARM	0.137363	25
Cyanobacteria	DRT	0.0714286	13
Cyanobacteria	DarTG	0.115385	21
Cyanobacteria	dCTPdeaminase	0.010989	2
Cyanobacteria	dGTPase	0.00549451	1
Cyanobacteria	Dnd	0.104396	19
Cyanobacteria	Druantia	0.00549451	1
Cyanobacteria	Dsr	0.00549451	1
Cyanobacteria	Gabija	0.0164835	3
Cyanobacteria	Gao_Ape	0	0
Cyanobacteria	Gao_Her	0	0
Cyanobacteria	Gao_Hhe	0	0
Cyanobacteria	Gao_Mza	0	0
Cyanobacteria	Gao_Ppl	0.00549451	1
Cyanobacteria	Gao_Qat	0	0
Cyanobacteria	Gao_RL	0.010989	2
Cyanobacteria	Gao_TerY	0.00549451	1
Cyanobacteria	Gao_Tmn	0	0
Cyanobacteria	Gao_Upx	0	0
Cyanobacteria	GasderMIN	0.021978	4
Cyanobacteria	Hachiman	0.00549451	1
Cyanobacteria	IetAS	0.0989011	18
Cyanobacteria	Kiwa	0	0
Cyanobacteria	Lamassu	0	0
Cyanobacteria	Lit	0	0
Cyanobacteria	Nhi	0	0
Cyanobacteria	NixI	0	0
Cyanobacteria	Pif	0	0
Cyanobacteria	PrrC	0	0
Cyanobacteria	RADAR	0	0
Cyanobacteria	RM	0.802198	146
Cyanobacteria	Retron	0.0989011	18
Cyanobacteria	RexAB	0	0
Cyanobacteria	Rst_2TM_1TM_TIR	0	0
Cyanobacteria	Rst_3HP	0	0
Cyanobacteria	Rst_DUF4238	0	0
Cyanobacteria	Rst_DprA-PPRT	0	0
Cyanobacteria	Rst_HelicaseDUF2290	0.043956	8
Cyanobacteria	Rst_Hydrolase-3Tm	0	0
Cyanobacteria	Rst_Old_Tin	0	0
Cyanobacteria	Rst_PARIS	0.186813	34
Cyanobacteria	Rst_RT-nitrilase-Tm	0	0
Cyanobacteria	Rst_TIR-NLR	0	0
Cyanobacteria	Rst_gop_beta_cll	0	0
Cyanobacteria	Septu	0.214286	39
Cyanobacteria	Shedu	0.0659341	12
Cyanobacteria	SspBCDE	0.0934066	17
Cyanobacteria	Stk2	0	0
Cyanobacteria	Thoeris	0.00549451	1
Cyanobacteria	Viperin	0.010989	2
Cyanobacteria	Wadjet	0.010989	2
Cyanobacteria	Zorya	0	0
Chlamydiae	AVAST	0	0
Chlamydiae	Abi2	0	0
Chlamydiae	AbiEii	0.0235294	4
Chlamydiae	AbiH	0	0
Chlamydiae	BREX	0	0
Chlamydiae	BstA	0	0
Chlamydiae	CBASS	0	0
Chlamydiae	Cas	0.00588235	1
Chlamydiae	DISARM	0	0
Chlamydiae	DRT	0	0
Chlamydiae	DarTG	0	0
Chlamydiae	dCTPdeaminase	0	0
Chlamydiae	dGTPase	0	0
Chlamydiae	Dnd	0	0
Chlamydiae	Druantia	0	0
Chlamydiae	Dsr	0	0
Chlamydiae	Gabija	0	0
Chlamydiae	Gao_Ape	0	0
Chlamydiae	Gao_Her	0	0
Chlamydiae	Gao_Hhe	0	0
Chlamydiae	Gao_Mza	0	0
Chlamydiae	Gao_Ppl	0	0
Chlamydiae	Gao_Qat	0	0
Chlamydiae	Gao_RL	0	0
Chlamydiae	Gao_TerY	0	0
Chlamydiae	Gao_Tmn	0	0
Chlamydiae	Gao_Upx	0	0
Chlamydiae	GasderMIN	0	0
Chlamydiae	Hachiman	0	0
Chlamydiae	IetAS	0	0
Chlamydiae	Kiwa	0	0
Chlamydiae	Lamassu	0	0
Chlamydiae	Lit	0	0
Chlamydiae	Nhi	0	0
Chlamydiae	NixI	0	0
Chlamydiae	Pif	0	0
Chlamydiae	PrrC	0	0
Chlamydiae	RADAR	0	0
Chlamydiae	RM	0.00588235	1
Chlamydiae	Retron	0	0
Chlamydiae	RexAB	0	0
Chlamydiae	Rst_2TM_1TM_TIR	0	0
Chlamydiae	Rst_3HP	0	0
Chlamydiae	Rst_DUF4238	0	0
Chlamydiae	Rst_DprA-PPRT	0	0
Chlamydiae	Rst_HelicaseDUF2290	0	0
Chlamydiae	Rst_Hydrolase-3Tm	0	0
Chlamydiae	Rst_Old_Tin	0	0
Chlamydiae	Rst_PARIS	0.00588235	1
Chlamydiae	Rst_RT-nitrilase-Tm	0	0
Chlamydiae	Rst_TIR-NLR	0	0
Chlamydiae	Rst_gop_beta_cll	0	0
Chlamydiae	Septu	0	0
Chlamydiae	Shedu	0	0
Chlamydiae	SspBCDE	0	0
Chlamydiae	Stk2	0	0
Chlamydiae	Thoeris	0	0
Chlamydiae	Viperin	0	0
Chlamydiae	Wadjet	0	0
Chlamydiae	Zorya	0	0
Spirochaetes	AVAST	0.0454545	6
Spirochaetes	Abi2	0.106061	14
Spirochaetes	AbiEii	0.0378788	5
Spirochaetes	AbiH	0.0227273	3
Spirochaetes	BREX	0.00757576	1
Spirochaetes	BstA	0	0
Spirochaetes	CBASS	0.0530303	7
Spirochaetes	Cas	0.431818	57
Spirochaetes	DISARM	0	0
Spirochaetes	DRT	0.0151515	2
Spirochaetes	DarTG	0.0378788	5
Spirochaetes	dCTPdeaminase	0	0
Spirochaetes	dGTPase	0.00757576	1
Spirochaetes	Dnd	0	0
Spirochaetes	Druantia	0.00757576	1
Spirochaetes	Dsr	0.030303	4
Spirochaetes	Gabija	0.030303	4
Spirochaetes	Gao_Ape	0.00757576	1
Spirochaetes	Gao_Her	0.00757576	1
Spirochaetes	Gao_Hhe	0	0
Spirochaetes	Gao_Mza	0	0
Spirochaetes	Gao_Ppl	0	0
Spirochaetes	Gao_Qat	0	0
Spirochaetes	Gao_RL	0.0151515	2
Spirochaetes	Gao_TerY	0	0
Spirochaetes	Gao_Tmn	0	0
Spirochaetes	Gao_Upx	0	0
Spirochaetes	GasderMIN	0	0
Spirochaetes	Hachiman	0.0151515	2
Spirochaetes	IetAS	0.0454545	6
Spirochaetes	Kiwa	0.0530303	7
Spirochaetes	Lamassu	0.0227273	3
Spirochaetes	Lit	0	0
Spirochaetes	Nhi	0	0
Spirochaetes	NixI	0	0
Spirochaetes	Pif	0	0
Spirochaetes	PrrC	0.204545	27
Spirochaetes	RADAR	0	0
Spirochaetes	RM	0.780303	103
Spirochaetes	Retron	0.0378788	5
Spirochaetes	RexAB	0	0
Spirochaetes	Rst_2TM_1TM_TIR	0	0
Spirochaetes	Rst_3HP	0	0
Spirochaetes	Rst_DUF4238	0	0
Spirochaetes	Rst_DprA-PPRT	0	0
Spirochaetes	Rst_HelicaseDUF2290	0	0
Spirochaetes	Rst_Hydrolase-3Tm	0	0
Spirochaetes	Rst_Old_Tin	0	0
Spirochaetes	Rst_PARIS	0	0
Spirochaetes	Rst_RT-nitrilase-Tm	0	0
Spirochaetes	Rst_TIR-NLR	0	0
Spirochaetes	Rst_gop_beta_cll	0	0
Spirochaetes	Septu	0.0227273	3
Spirochaetes	Shedu	0.030303	4
Spirochaetes	SspBCDE	0.0227273	3
Spirochaetes	Stk2	0	0
Spirochaetes	Thoeris	0.0151515	2
Spirochaetes	Viperin	0.0454545	6
Spirochaetes	Wadjet	0.0757576	10
Spirochaetes	Zorya	0	0
Crenarchaeota	AVAST	0	0
Crenarchaeota	Abi2	0	0
Crenarchaeota	AbiEii	0	0
Crenarchaeota	AbiH	0	0
Crenarchaeota	BREX	0	0
Crenarchaeota	BstA	0	0
Crenarchaeota	CBASS	0	0
Crenarchaeota	Cas	0.954545	84
Crenarchaeota	DISARM	0	0
Crenarchaeota	DRT	0	0
Crenarchaeota	DarTG	0	0
Crenarchaeota	dCTPdeaminase	0	0
Crenarchaeota	dGTPase	0	0
Crenarchaeota	Dnd	0	0
Crenarchaeota	Druantia	0	0
Crenarchaeota	Dsr	0	0
Crenarchaeota	Gabija	0	0
Crenarchaeota	Gao_Ape	0	0
Crenarchaeota	Gao_Her	0	0
Crenarchaeota	Gao_Hhe	0	0
Crenarchaeota	Gao_Mza	0	0
Crenarchaeota	Gao_Ppl	0	0
Crenarchaeota	Gao_Qat	0	0
Crenarchaeota	Gao_RL	0	0
Crenarchaeota	Gao_TerY	0	0
Crenarchaeota	Gao_Tmn	0	0
Crenarchaeota	Gao_Upx	0	0
Crenarchaeota	GasderMIN	0	0
Crenarchaeota	Hachiman	0	0
Crenarchaeota	IetAS	0	0
Crenarchaeota	Kiwa	0	0
Crenarchaeota	Lamassu	0	0
Crenarchaeota	Lit	0	0
Crenarchaeota	Nhi	0	0
Crenarchaeota	NixI	0	0
Crenarchaeota	Pif	0	0
Crenarchaeota	PrrC	0	0
Crenarchaeota	RADAR	0	0
Crenarchaeota	RM	0.318182	28
Crenarchaeota	Retron	0	0
Crenarchaeota	RexAB	0	0
Crenarchaeota	Rst_2TM_1TM_TIR	0	0
Crenarchaeota	Rst_3HP	0	0
Crenarchaeota	Rst_DUF4238	0	0
Crenarchaeota	Rst_DprA-PPRT	0	0
Crenarchaeota	Rst_HelicaseDUF2290	0	0
Crenarchaeota	Rst_Hydrolase-3Tm	0	0
Crenarchaeota	Rst_Old_Tin	0	0
Crenarchaeota	Rst_PARIS	0	0
Crenarchaeota	Rst_RT-nitrilase-Tm	0	0
Crenarchaeota	Rst_TIR-NLR	0	0
Crenarchaeota	Rst_gop_beta_cll	0	0
Crenarchaeota	Septu	0	0
Crenarchaeota	Shedu	0	0
Crenarchaeota	SspBCDE	0	0
Crenarchaeota	Stk2	0	0
Crenarchaeota	Thoeris	0	0
Crenarchaeota	Viperin	0	0
Crenarchaeota	Wadjet	0	0
Crenarchaeota	Zorya	0	0
Verrucomicrobia	AVAST	0.0434783	3
Verrucomicrobia	Abi2	0.057971	4
Verrucomicrobia	AbiEii	0.0289855	2
Verrucomicrobia	AbiH	0.0144928	1
Verrucomicrobia	BREX	0.0434783	3
Verrucomicrobia	BstA	0	0
Verrucomicrobia	CBASS	0.0144928	1
Verrucomicrobia	Cas	0.768116	53
Verrucomicrobia	DISARM	0	0
Verrucomicrobia	DRT	0.0144928	1
Verrucomicrobia	DarTG	0.0144928	1
Verrucomicrobia	dCTPdeaminase	0	0
Verrucomicrobia	dGTPase	0.0144928	1
Verrucomicrobia	Dnd	0	0
Verrucomicrobia	Druantia	0	0
Verrucomicrobia	Dsr	0.0144928	1
Verrucomicrobia	Gabija	0	0
Verrucomicrobia	Gao_Ape	0	0
Verrucomicrobia	Gao_Her	0	0
Verrucomicrobia	Gao_Hhe	0	0
Verrucomicrobia	Gao_Mza	0	0
Verrucomicrobia	Gao_Ppl	0.0434783	3
Verrucomicrobia	Gao_Qat	0	0
Verrucomicrobia	Gao_RL	0.057971	4
Verrucomicrobia	Gao_TerY	0.0144928	1
Verrucomicrobia	Gao_Tmn	0.0434783	3
Verrucomicrobia	Gao_Upx	0	0
Verrucomicrobia	GasderMIN	0	0
Verrucomicrobia	Hachiman	0.0289855	2
Verrucomicrobia	IetAS	0	0
Verrucomicrobia	Kiwa	0	0
Verrucomicrobia	Lamassu	0.0144928	1
Verrucomicrobia	Lit	0	0
Verrucomicrobia	Nhi	0	0
Verrucomicrobia	NixI	0	0
Verrucomicrobia	Pif	0	0
Verrucomicrobia	PrrC	0.507246	35
Verrucomicrobia	RADAR	0	0
Verrucomicrobia	RM	0.927536	64
Verrucomicrobia	Retron	0	0
Verrucomicrobia	RexAB	0	0
Verrucomicrobia	Rst_2TM_1TM_TIR	0	0
Verrucomicrobia	Rst_3HP	0.0289855	2
Verrucomicrobia	Rst_DUF4238	0	0
Verrucomicrobia	Rst_DprA-PPRT	0	0
Verrucomicrobia	Rst_HelicaseDUF2290	0	0
Verrucomicrobia	Rst_Hydrolase-3Tm	0	0
Verrucomicrobia	Rst_Old_Tin	0	0
Verrucomicrobia	Rst_PARIS	0	0
Verrucomicrobia	Rst_RT-nitrilase-Tm	0	0
Verrucomicrobia	Rst_TIR-NLR	0	0
Verrucomicrobia	Rst_gop_beta_cll	0	0
Verrucomicrobia	Septu	0.057971	4
Verrucomicrobia	Shedu	0	0
Verrucomicrobia	SspBCDE	0	0
Verrucomicrobia	Stk2	0.0289855	2
Verrucomicrobia	Thoeris	0.101449	7
Verrucomicrobia	Viperin	0.0144928	1
Verrucomicrobia	Wadjet	0.0434783	3
Verrucomicrobia	Zorya	0	0
Fusobacteria	AVAST	0	0
Fusobacteria	Abi2	0.691176	47
Fusobacteria	AbiEii	0.0441176	3
Fusobacteria	AbiH	0.0588235	4
Fusobacteria	BREX	0.264706	18
Fusobacteria	BstA	0	0
Fusobacteria	CBASS	0.147059	10
Fusobacteria	Cas	0.867647	59
Fusobacteria	DISARM	0	0
Fusobacteria	DRT	0.117647	8
Fusobacteria	DarTG	0.0441176	3
Fusobacteria	dCTPdeaminase	0	0
Fusobacteria	dGTPase	0	0
Fusobacteria	Dnd	0	0
Fusobacteria	Druantia	0	0
Fusobacteria	Dsr	0	0
Fusobacteria	Gabija	0.205882	14
Fusobacteria	Gao_Ape	0	0
Fusobacteria	Gao_Her	0.0147059	1
Fusobacteria	Gao_Hhe	0	0
Fusobacteria	Gao_Mza	0	0
Fusobacteria	Gao_Ppl	0	0
Fusobacteria	Gao_Qat	0	0
Fusobacteria	Gao_RL	0	0
Fusobacteria	Gao_TerY	0	0
Fusobacteria	Gao_Tmn	0	0
Fusobacteria	Gao_Upx	0	0
Fusobacteria	GasderMIN	0	0
Fusobacteria	Hachiman	0.0441176	3
Fusobacteria	IetAS	0.117647	8
Fusobacteria	Kiwa	0.0147059	1
Fusobacteria	Lamassu	0.0147059	1
Fusobacteria	Lit	0	0
Fusobacteria	Nhi	0	0
Fusobacteria	NixI	0	0
Fusobacteria	Pif	0	0
Fusobacteria	PrrC	0	0
Fusobacteria	RADAR	0	0
Fusobacteria	RM	0.955882	65
Fusobacteria	Retron	0.132353	9
Fusobacteria	RexAB	0	0
Fusobacteria	Rst_2TM_1TM_TIR	0	0
Fusobacteria	Rst_3HP	0	0
Fusobacteria	Rst_DUF4238	0	0
Fusobacteria	Rst_DprA-PPRT	0	0
Fusobacteria	Rst_HelicaseDUF2290	0.0147059	1
Fusobacteria	Rst_Hydrolase-3Tm	0	0
Fusobacteria	Rst_Old_Tin	0	0
Fusobacteria	Rst_PARIS	0.117647	8
Fusobacteria	Rst_RT-nitrilase-Tm	0	0
Fusobacteria	Rst_TIR-NLR	0.0294118	2
Fusobacteria	Rst_gop_beta_cll	0	0
Fusobacteria	Septu	0.455882	31
Fusobacteria	Shedu	0.0294118	2
Fusobacteria	SspBCDE	0.0882353	6
Fusobacteria	Stk2	0	0
Fusobacteria	Thoeris	0.117647	8
Fusobacteria	Viperin	0	0
Fusobacteria	Wadjet	0.0735294	5
Fusobacteria	Zorya	0.220588	15

## Sheet: Figure 4a
Species name	Nb of systems	Nb families of systems
Bordetella pertussis	0	0
Bacillus velezensis	1.75658	1.38158
Bacillus subtilis	2.17722	1.68354
Streptococcus pyogenes	2.46575	1.89498
Lactiplantibacillus plantarum	2.71528	1.91667
Staphylococcus aureus	2.94407	2.41017
Acinetobacter baumannii	3.04598	2.61686
Enterococcus faecium	3.18229	2.77083
Listeria monocytogenes	3.40678	2.52542
Corynebacterium pseudotuberculosis	3.43243	1.96396
Burkholderia pseudomallei	5.18333	3.46667
Enterobacter hormaechei	5.35714	3.61905
Mycobacterium tuberculosis	5.36042	3.99647
Salmonella enterica	5.97383	3.93566
Campylobacter jejuni	6.09859	1.79812
Escherichia coli	6.11902	4.15031
Citrobacter freundii	6.60656	3.92623
Pseudomonas aeruginosa	6.60825	4.58763
Klebsiella pneumoniae	7.01558	5.22857
Neisseria meningitidis	8.59167	2.19167
Helicobacter pylori	18.2366	1.23214

## Sheet: Figure 4b
Assembly	Species_name	RM	Cas	Gabija	Abi2	CBASS	AbiEii	Wadjet	Retron	Septu	BREX	dGTPase	Hachiman	AbiH	Druantia	Rst_PARIS	DRT	Kiwa	Shedu	AVAST	IetAS	Number of systems
GCF_000006765.1	Pseudomonas aeruginosa	1	0	0	0	0	0	0	0	0	0	0	0	0	0	0	0	0	0	0	0	2
GCF_000014625.1	Pseudomonas aeruginosa	1	1	1	0	0	0	1	0	0	0	0	0	0	0	0	0	0	1	0	0	5
GCF_000017205.1	Pseudomonas aeruginosa	5	0	0	0	1	0	0	0	0	0	0	0	0	0	0	0	0	0	0	0	7
GCF_000026645.1	Pseudomonas aeruginosa	0	0	0	0	1	0	0	0	0	0	0	0	0	0	0	0	0	0	0	0	1
GCF_000226155.1	Pseudomonas aeruginosa	2	1	0	0	0	0	0	0	0	0	0	0	0	0	0	0	0	0	0	0	4
GCF_000271365.1	Pseudomonas aeruginosa	0	1	2	0	1	0	0	0	0	0	0	0	0	0	0	0	0	0	0	0	5
GCF_000271985.2	Pseudomonas aeruginosa	1	1	0	0	1	0	0	0	0	0	0	0	0	1	0	0	0	0	0	0	4
GCF_000284555.1	Pseudomonas aeruginosa	4	0	1	0	0	0	1	0	0	0	0	0	0	1	0	0	0	0	0	0	7
GCF_000359505.1	Pseudomonas aeruginosa	1	0	0	0	0	0	0	1	0	0	0	0	0	1	0	0	0	0	0	0	3
GCF_000414035.1	Pseudomonas aeruginosa	0	1	0	0	1	0	0	0	0	0	0	0	0	0	1	0	0	0	0	0	5
GCF_000473745.2	Pseudomonas aeruginosa	2	0	0	0	0	0	0	0	0	0	0	0	0	0	0	0	0	0	0	0	2
GCF_000496455.2	Pseudomonas aeruginosa	4	1	1	0	1	1	0	0	1	0	0	0	0	0	0	0	0	0	0	2	11
GCF_000496605.2	Pseudomonas aeruginosa	2	0	1	0	0	0	1	0	0	0	0	0	0	0	0	0	0	0	0	0	4
GCF_000496645.1	Pseudomonas aeruginosa	2	0	1	0	0	0	1	0	0	0	0	0	0	0	0	0	0	0	0	0	4
GCF_000504045.1	Pseudomonas aeruginosa	2	0	0	0	0	0	0	0	0	0	0	0	0	0	0	0	0	1	0	0	3
GCF_000508765.1	Pseudomonas aeruginosa	0	0	0	0	1	0	0	0	0	0	0	0	0	0	0	0	0	0	0	0	1
GCF_000510305.1	Pseudomonas aeruginosa	2	1	0	0	2	0	0	0	0	0	0	0	0	0	0	0	0	0	0	0	5
GCF_000524595.1	Pseudomonas aeruginosa	3	1	1	0	0	0	0	1	0	0	0	0	0	0	0	0	0	0	0	0	6
GCF_000568855.2	Pseudomonas aeruginosa	2	0	0	0	0	0	1	0	1	0	0	0	0	1	0	0	0	0	0	0	5
GCF_000763245.3	Pseudomonas aeruginosa	2	1	1	0	0	0	0	0	0	0	0	0	0	0	0	0	0	0	0	1	6
GCF_000816985.1	Pseudomonas aeruginosa	2	0	0	0	1	0	0	0	0	0	0	0	0	0	0	0	0	2	0	0	5
GCF_000829255.1	Pseudomonas aeruginosa	2	0	1	0	0	0	0	0	0	0	0	0	0	1	0	0	0	0	0	0	4
GCF_000829275.1	Pseudomonas aeruginosa	2	0	1	0	0	0	0	0	0	0	0	0	0	1	0	0	0	0	0	0	4
GCF_000829885.1	Pseudomonas aeruginosa	3	0	1	0	2	0	1	0	0	1	0	0	0	0	0	0	0	0	0	0	9
GCF_000981825.1	Pseudomonas aeruginosa	7	0	1	0	2	0	1	0	0	1	0	0	0	0	0	0	0	0	0	1	16
GCF_001045685.1	Pseudomonas aeruginosa	1	1	0	0	0	0	0	1	0	0	0	0	0	0	0	0	0	0	0	0	4
GCF_001077475.1	Pseudomonas aeruginosa	1	0	0	0	1	0	0	0	0	0	0	0	0	0	0	0	0	0	0	0	3
GCF_001293085.1	Pseudomonas aeruginosa	2	0	1	0	0	0	1	0	0	0	0	0	0	0	0	0	0	0	0	0	4
GCF_001447845.1	Pseudomonas aeruginosa	0	2	0	0	1	0	0	0	0	0	0	0	0	0	0	0	0	0	0	0	3
GCF_001457615.1	Pseudomonas aeruginosa	1	1	0	0	0	0	0	1	0	0	0	0	0	0	0	0	0	0	0	0	4
GCF_001482325.1	Pseudomonas aeruginosa	0	0	1	0	0	0	0	0	0	0	0	0	0	0	0	0	0	0	0	0	2
GCF_001515845.2	Pseudomonas aeruginosa	2	0	0	0	2	1	0	0	0	0	0	0	0	0	0	1	0	0	0	0	7
GCF_001515915.2	Pseudomonas aeruginosa	2	0	1	0	2	1	0	0	0	0	0	0	0	0	0	1	0	0	0	1	9
GCF_001516005.1	Pseudomonas aeruginosa	2	0	0	0	0	0	0	0	0	0	0	0	0	0	0	0	0	0	0	0	2
GCF_001516105.1	Pseudomonas aeruginosa	2	0	0	0	0	0	0	1	0	0	0	0	0	0	0	1	0	0	0	0	4
GCF_001516165.2	Pseudomonas aeruginosa	3	1	1	0	1	0	1	0	0	0	0	0	0	0	0	0	0	0	0	0	9
GCF_001516185.2	Pseudomonas aeruginosa	4	1	1	1	1	1	0	0	0	0	0	0	0	1	0	0	0	0	0	0	13
GCF_001516205.2	Pseudomonas aeruginosa	2	0	1	0	2	2	0	0	0	0	0	0	0	0	0	0	0	0	0	1	8
GCF_001516225.2	Pseudomonas aeruginosa	6	0	1	0	1	1	0	0	0	0	0	0	0	0	0	0	0	0	0	0	9
GCF_001516245.2	Pseudomonas aeruginosa	3	1	1	0	1	0	1	0	0	0	0	0	0	1	0	0	0	1	0	0	12
GCF_001516265.1	Pseudomonas aeruginosa	2	0	0	0	1	1	1	0	0	2	0	0	0	0	0	0	0	0	0	0	10
GCF_001516305.2	Pseudomonas aeruginosa	3	0	0	0	0	0	1	0	1	0	0	0	0	0	0	0	0	1	0	0	7
GCF_001516325.2	Pseudomonas aeruginosa	4	1	1	0	0	0	0	0	1	0	0	0	0	1	0	0	0	2	0	0	11
GCF_001516345.1	Pseudomonas aeruginosa	3	0	1	0	0	0	0	0	0	0	0	0	0	0	0	0	0	0	0	0	4
GCF_001516365.2	Pseudomonas aeruginosa	2	1	1	0	1	0	1	0	0	0	0	0	0	0	0	0	0	1	0	0	7
GCF_001516385.1	Pseudomonas aeruginosa	2	1	1	0	1	0	1	0	0	0	0	0	0	0	0	0	0	1	0	0	7
GCF_001518975.1	Pseudomonas aeruginosa	1	0	0	0	0	0	1	1	0	0	0	0	0	0	0	0	0	0	0	0	3
GCF_001542795.2	Pseudomonas aeruginosa	0	1	0	1	0	0	0	0	1	1	0	1	0	0	0	0	0	0	0	0	5
GCF_001542835.1	Pseudomonas aeruginosa	2	0	1	0	2	1	0	0	0	0	0	0	0	0	0	1	0	0	0	1	9
GCF_001547955.1	Pseudomonas aeruginosa	5	1	1	0	0	0	0	0	0	0	0	0	0	0	0	0	0	0	0	1	9
GCF_001548135.1	Pseudomonas aeruginosa	1	0	0	0	2	0	0	0	0	0	0	0	0	1	0	0	0	0	0	0	4
GCF_001548335.1	Pseudomonas aeruginosa	6	0	0	0	1	0	1	1	0	2	0	0	0	0	0	0	0	0	0	0	11
GCF_001594325.2	Pseudomonas aeruginosa	0	1	0	0	2	0	0	0	0	0	0	0	0	0	0	0	0	0	0	0	7
GCF_001606045.1	Pseudomonas aeruginosa	0	1	1	0	0	0	0	0	0	0	0	0	0	0	0	0	0	0	0	0	3
GCF_001618925.1	Pseudomonas aeruginosa	4	0	0	0	1	1	0	0	0	0	0	0	0	0	0	1	0	0	0	1	8
GCF_001632245.1	Pseudomonas aeruginosa	2	0	0	0	1	0	0	0	0	0	0	0	0	0	0	0	0	0	0	0	3
GCF_001679685.1	Pseudomonas aeruginosa	2	1	0	0	0	0	0	0	0	0	0	0	0	1	0	0	0	2	1	0	7
GCF_001687285.1	Pseudomonas aeruginosa	4	0	0	0	1	1	0	0	0	0	0	0	0	0	0	1	0	0	0	1	8
GCF_001721745.1	Pseudomonas aeruginosa	5	1	0	0	1	0	1	0	0	1	0	0	0	1	0	0	0	0	0	0	11
GCF_001721765.1	Pseudomonas aeruginosa	5	1	0	0	1	0	1	0	0	1	0	0	0	1	0	0	0	0	0	0	11
GCF_001721785.1	Pseudomonas aeruginosa	5	1	0	0	1	0	1	0	0	1	0	0	0	1	0	0	0	0	0	0	11
GCF_001721805.1	Pseudomonas aeruginosa	6	1	0	0	1	0	1	0	0	1	0	0	0	1	0	0	0	0	0	0	12
GCF_001721825.1	Pseudomonas aeruginosa	6	1	0	0	1	0	1	0	0	1	0	0	0	1	0	0	0	0	0	0	12
GCF_001721845.1	Pseudomonas aeruginosa	6	1	0	0	1	0	1	0	0	1	0	0	0	1	0	0	0	0	0	0	12
GCF_001722005.2	Pseudomonas aeruginosa	3	1	0	1	1	0	0	0	0	0	0	0	0	0	0	0	0	0	0	0	6
GCF_001722025.1	Pseudomonas aeruginosa	6	1	0	0	1	0	1	0	0	1	0	0	0	1	0	0	0	0	0	0	12
GCF_001722045.1	Pseudomonas aeruginosa	5	1	0	0	1	0	1	0	0	1	0	0	0	1	0	0	0	0	0	0	11
GCF_001729505.1	Pseudomonas aeruginosa	1	0	1	0	0	0	0	0	0	0	0	0	0	0	0	0	0	0	0	0	3
GCF_001750705.1	Pseudomonas aeruginosa	2	0	0	0	3	1	0	0	0	0	0	0	0	0	0	0	0	0	0	0	7
GCF_001792835.1	Pseudomonas aeruginosa	2	1	1	0	0	0	0	0	0	0	0	0	0	0	0	0	0	0	0	1	6
GCF_001792855.1	Pseudomonas aeruginosa	4	1	1	0	0	0	0	0	0	0	0	0	0	0	0	0	0	0	0	1	8
GCF_001792875.1	Pseudomonas aeruginosa	4	0	1	0	0	0	0	0	0	0	0	0	0	0	0	0	0	0	0	1	7
GCF_001870265.1	Pseudomonas aeruginosa	4	1	1	0	0	0	0	0	0	0	0	0	0	0	0	0	0	0	0	1	8
GCF_001874465.1	Pseudomonas aeruginosa	1	0	0	0	2	0	0	0	0	0	0	1	0	0	0	0	0	0	0	0	5
GCF_001879525.1	Pseudomonas aeruginosa	3	0	1	0	1	0	0	0	0	0	0	0	0	0	0	0	0	1	0	0	6
GCF_001900195.1	Pseudomonas aeruginosa	0	2	0	0	0	0	0	0	0	0	0	0	0	0	0	1	0	0	0	0	3
GCF_001900225.1	Pseudomonas aeruginosa	0	2	0	0	0	0	0	0	0	0	0	0	0	0	0	1	0	0	0	0	3
GCF_001900265.1	Pseudomonas aeruginosa	0	2	0	0	0	0	0	0	0	0	0	0	0	0	0	1	0	0	0	0	3
GCF_002075065.1	Pseudomonas aeruginosa	2	1	0	0	0	0	0	0	1	0	0	0	0	0	0	0	0	1	0	0	5
GCF_002085605.1	Pseudomonas aeruginosa	6	0	1	0	2	0	1	0	0	1	0	0	0	0	0	0	0	0	0	1	15
GCF_002085755.1	Pseudomonas aeruginosa	3	0	1	0	0	0	0	0	0	0	0	0	0	1	0	0	0	0	0	1	6
GCF_002104595.1	Pseudomonas aeruginosa	1	0	0	0	2	0	0	0	0	0	0	1	0	0	0	0	0	0	0	0	6
GCF_002104615.1	Pseudomonas aeruginosa	1	0	0	0	2	0	0	0	0	0	0	1	0	0	0	0	0	0	0	0	6
GCF_002192475.1	Pseudomonas aeruginosa	7	0	0	0	1	0	0	0	1	0	0	1	0	1	0	0	0	0	0	0	14
GCF_002192495.1	Pseudomonas aeruginosa	5	0	0	0	3	0	1	0	0	0	0	1	0	0	0	0	0	0	0	0	11
GCF_002205335.1	Pseudomonas aeruginosa	4	1	1	0	0	0	1	0	0	0	0	0	0	0	0	0	0	0	0	0	7
GCF_002205355.1	Pseudomonas aeruginosa	7	0	0	0	1	0	0	0	1	0	0	1	0	1	0	0	0	0	0	0	14
GCF_002205375.1	Pseudomonas aeruginosa	0	0	1	0	1	0	0	0	0	0	0	0	0	0	0	0	0	0	0	1	4
GCF_002208645.1	Pseudomonas aeruginosa	2	0	1	0	2	1	0	0	0	0	0	0	0	0	0	1	0	0	0	0	7
GCF_002215345.1	Pseudomonas aeruginosa	5	2	0	0	0	0	1	0	0	0	0	0	0	1	0	0	0	0	0	0	11
GCF_002223805.1	Pseudomonas aeruginosa	2	1	0	0	1	0	1	0	0	0	0	0	0	0	0	0	0	1	0	0	7
GCF_002237405.1	Pseudomonas aeruginosa	3	0	1	1	1	1	0	0	0	0	0	0	0	0	0	0	0	0	0	0	7
GCF_002237425.1	Pseudomonas aeruginosa	3	0	1	1	1	1	0	0	0	0	0	0	0	0	0	0	0	0	0	0	7
GCF_002287725.2	Pseudomonas aeruginosa	6	0	0	1	3	0	0	0	0	0	0	0	0	1	0	0	0	0	0	0	11
GCF_002411865.3	Pseudomonas aeruginosa	4	0	2	0	0	1	1	0	0	0	0	0	0	0	0	0	0	0	0	1	9
GCF_002442855.1	Pseudomonas aeruginosa	2	1	0	0	0	0	0	0	0	0	0	0	0	0	0	0	0	0	0	0	4
GCF_002753655.1	Pseudomonas aeruginosa	0	1	0	0	0	0	0	0	0	0	0	0	0	0	0	0	0	1	0	0	2
GCF_002812825.1	Pseudomonas aeruginosa	0	1	1	0	1	0	0	0	0	0	0	0	0	1	0	0	0	0	0	0	5
GCF_002812845.1	Pseudomonas aeruginosa	0	1	1	0	1	0	0	0	0	0	0	0	0	1	0	0	0	0	0	0	6
GCF_002812865.1	Pseudomonas aeruginosa	2	0	0	0	0	0	0	0	0	0	0	0	0	0	0	0	0	0	0	0	2
GCF_002812885.1	Pseudomonas aeruginosa	2	0	0	0	0	0	0	0	0	0	0	0	0	0	0	0	0	0	0	0	2
GCF_002812905.2	Pseudomonas aeruginosa	2	0	1	0	1	0	0	0	0	0	0	0	0	1	0	0	0	0	0	0	5
GCF_002812925.2	Pseudomonas aeruginosa	2	0	1	0	1	0	0	0	0	0	0	0	0	1	0	0	0	0	0	0	5
GCF_002946935.1	Pseudomonas aeruginosa	3	1	1	0	1	0	2	0	0	0	0	0	0	0	0	0	0	0	0	0	9
GCF_002968515.1	Pseudomonas aeruginosa	1	1	0	0	0	0	0	0	0	0	0	0	0	0	0	0	0	0	0	0	2
GCF_002968585.1	Pseudomonas aeruginosa	2	0	1	0	0	0	0	0	0	0	0	0	0	1	0	0	0	0	0	0	4
GCF_002968655.1	Pseudomonas aeruginosa	5	0	0	0	3	0	1	0	0	0	0	1	0	0	0	0	0	0	0	0	11
GCF_002968695.1	Pseudomonas aeruginosa	4	1	0	0	0	0	1	0	0	0	0	0	0	1	0	0	0	0	0	0	10
GCF_002968755.1	Pseudomonas aeruginosa	4	0	1	0	0	0	1	0	0	0	0	0	0	0	0	0	0	1	0	0	8
GCF_002968955.1	Pseudomonas aeruginosa	4	0	1	0	0	0	0	0	0	0	0	1	0	1	0	0	0	0	0	1	8
GCF_002997005.1	Pseudomonas aeruginosa	4	1	2	0	1	0	0	0	1	0	0	0	1	1	0	0	0	0	1	0	12
GCF_003025345.2	Pseudomonas aeruginosa	1	1	0	0	0	0	0	0	0	0	0	1	0	0	0	0	0	0	0	0	3
GCF_003028335.1	Pseudomonas aeruginosa	3	0	2	0	1	1	1	0	0	0	0	0	0	1	0	0	0	0	0	0	9
GCF_003052005.2	Pseudomonas aeruginosa	2	0	1	0	0	0	0	0	0	0	0	0	0	0	0	0	0	0	0	1	5
GCF_003060845.1	Pseudomonas aeruginosa	1	0	1	0	1	0	0	0	0	0	0	0	0	0	0	1	0	0	0	0	4
GCF_003073615.1	Pseudomonas aeruginosa	4	1	0	0	0	0	1	0	0	0	0	0	0	1	0	0	0	0	0	0	10
GCF_003073695.1	Pseudomonas aeruginosa	4	0	1	0	0	0	1	0	0	0	0	0	0	0	0	0	0	1	0	0	8
GCF_003073735.1	Pseudomonas aeruginosa	6	0	1	0	2	0	1	0	0	0	0	0	0	0	0	0	0	0	0	0	12
GCF_003073795.1	Pseudomonas aeruginosa	4	1	1	0	1	1	0	0	1	0	0	0	0	0	0	0	0	0	0	2	11
GCF_003073895.1	Pseudomonas aeruginosa	7	0	0	0	1	1	0	0	0	0	0	0	0	1	0	0	0	0	0	0	10
GCF_003193645.1	Pseudomonas aeruginosa	0	1	0	0	0	0	0	0	0	0	0	1	0	0	0	0	0	0	0	0	3
GCF_003194245.1	Pseudomonas aeruginosa	2	1	0	0	2	0	0	0	1	0	0	0	0	0	0	0	0	0	0	1	7
GCF_003204335.1	Pseudomonas aeruginosa	4	1	0	0	0	0	1	0	0	0	0	0	0	1	0	0	0	0	0	0	9
GCF_003206535.1	Pseudomonas aeruginosa	4	1	0	0	0	0	1	0	0	0	0	0	0	1	0	0	0	0	0	0	10
GCF_003288335.1	Pseudomonas aeruginosa	2	1	1	0	0	0	0	0	1	0	0	0	0	0	0	0	0	0	0	0	5
GCF_003288355.1	Pseudomonas aeruginosa	2	0	1	0	1	0	0	0	0	0	0	0	0	0	0	0	0	0	0	0	6
GCF_003288435.1	Pseudomonas aeruginosa	1	1	1	0	1	1	0	0	0	1	0	0	0	0	0	0	0	0	0	0	6
GCF_003319235.1	Pseudomonas aeruginosa	2	0	0	0	3	1	0	0	0	0	0	0	0	0	0	0	0	0	0	0	7
GCF_003332705.2	Pseudomonas aeruginosa	2	0	0	0	0	0	0	0	1	0	0	0	0	0	0	0	0	0	0	1	4
GCF_003369735.1	Pseudomonas aeruginosa	2	0	0	0	1	0	1	0	0	0	0	0	0	0	0	0	0	0	0	2	8
GCF_003369755.1	Pseudomonas aeruginosa	5	0	0	0	2	0	1	0	0	0	0	0	0	0	0	0	0	0	0	1	11
GCF_003369775.1	Pseudomonas aeruginosa	1	0	1	0	0	1	0	0	0	0	0	0	0	0	0	0	0	0	0	0	5
GCF_003408495.1	Pseudomonas aeruginosa	1	0	0	0	1	0	1	0	0	0	0	0	0	0	0	0	0	0	0	2	7
GCF_003411785.2	Pseudomonas aeruginosa	3	0	0	0	1	2	0	0	0	1	0	0	0	0	0	0	0	0	0	0	8
GCF_003429185.1	Pseudomonas aeruginosa	0	0	0	0	0	0	1	0	0	0	0	0	0	0	0	0	0	0	0	0	1
GCF_003429205.1	Pseudomonas aeruginosa	3	1	0	0	2	0	0	0	0	0	0	0	0	0	0	0	0	1	0	0	8
GCF_003433235.1	Pseudomonas aeruginosa	3	0	1	0	2	1	1	0	0	1	0	0	0	1	0	0	0	0	0	1	11
GCF_003571505.1	Pseudomonas aeruginosa	8	2	1	0	0	1	2	0	0	0	0	1	0	0	0	0	0	0	0	0	17
GCF_003571805.1	Pseudomonas aeruginosa	4	2	0	0	0	0	1	0	0	0	0	0	0	1	0	0	0	0	0	0	10
GCF_003626935.1	Pseudomonas aeruginosa	6	1	0	0	0	0	0	0	0	1	0	0	0	0	0	0	0	0	0	0	9
GCF_003641125.1	Pseudomonas aeruginosa	5	0	1	0	0	0	1	0	0	0	0	0	0	1	0	0	0	0	0	0	8
GCF_003716765.1	Pseudomonas aeruginosa	5	1	0	0	0	1	0	0	0	2	0	0	0	0	0	0	0	1	0	0	12
GCF_003798105.1	Pseudomonas aeruginosa	3	1	1	1	1	1	0	0	0	0	0	0	0	1	0	0	0	1	0	0	11
GCF_003798125.1	Pseudomonas aeruginosa	0	1	2	0	1	0	0	0	1	0	0	0	0	0	0	0	0	0	0	2	7
GCF_003798145.1	Pseudomonas aeruginosa	1	1	0	0	0	0	1	0	0	0	0	0	0	0	0	0	0	1	0	0	4
GCF_003812165.1	Pseudomonas aeruginosa	6	0	0	0	1	1	0	0	0	0	0	0	0	1	0	0	0	0	0	0	9
GCF_003812885.1	Pseudomonas aeruginosa	2	0	1	0	1	0	0	0	0	0	0	0	0	1	0	0	0	0	0	0	5
GCF_003812905.1	Pseudomonas aeruginosa	2	0	1	0	0	0	0	0	0	0	0	0	0	1	0	0	0	0	0	0	5
GCF_003813005.1	Pseudomonas aeruginosa	5	0	0	0	1	1	1	0	0	0	0	0	0	0	0	0	0	0	0	1	9
GCF_003813025.1	Pseudomonas aeruginosa	0	1	0	0	0	0	0	0	0	0	0	0	0	0	0	0	0	0	0	0	3
GCF_003950015.1	Pseudomonas aeruginosa	5	2	1	0	0	0	1	1	0	0	0	0	0	1	0	0	0	0	0	2	14
GCF_003950255.1	Pseudomonas aeruginosa	4	1	0	0	0	1	0	0	0	2	0	0	0	0	0	0	0	1	0	0	11
GCF_003952325.1	Pseudomonas aeruginosa	4	1	0	0	0	0	0	0	0	0	0	0	0	0	0	0	0	0	0	0	7
GCF_003957825.1	Pseudomonas aeruginosa	1	0	1	0	0	0	0	0	0	0	0	0	0	0	0	0	0	0	0	0	3
GCF_003991465.1	Pseudomonas aeruginosa	4	1	0	0	0	1	0	0	0	2	0	0	0	0	0	0	0	1	0	0	11
GCF_004010895.1	Pseudomonas aeruginosa	4	0	0	0	1	0	0	0	0	0	0	0	0	1	0	1	0	1	0	0	8
GCF_004014755.1	Pseudomonas aeruginosa	1	0	1	0	0	0	0	0	0	0	0	0	0	0	0	0	0	0	0	0	3
GCF_004102665.1	Pseudomonas aeruginosa	1	0	1	0	0	0	0	0	0	0	0	0	0	0	0	0	0	0	0	0	3
GCF_004193735.1	Pseudomonas aeruginosa	2	0	1	0	0	0	0	0	0	0	0	0	0	0	0	0	0	0	0	0	3
GCF_004291075.1	Pseudomonas aeruginosa	2	0	0	0	1	0	1	0	0	0	0	0	0	0	0	0	0	0	0	1	7
GCF_004355125.1	Pseudomonas aeruginosa	2	1	0	0	0	0	0	0	0	0	0	0	0	0	0	0	0	0	0	0	3
GCF_004355145.1	Pseudomonas aeruginosa	2	1	0	0	0	0	0	0	0	0	0	0	0	0	0	0	0	0	0	0	3
GCF_005305005.1	Pseudomonas aeruginosa	1	1	1	0	1	0	0	0	0	0	0	0	0	0	0	0	0	0	0	1	6
GCF_006364735.1	Pseudomonas aeruginosa	1	0	1	0	0	0	0	0	0	0	0	0	0	0	0	0	0	0	0	0	3
GCF_006364795.1	Pseudomonas aeruginosa	2	2	0	0	0	0	0	1	0	0	0	0	0	0	0	0	0	0	0	0	5
GCF_006971785.1	Pseudomonas aeruginosa	2	1	0	0	3	1	1	1	0	0	0	0	0	0	0	0	0	0	0	0	10
GCF_007559065.1	Pseudomonas aeruginosa	1	1	0	0	0	1	0	0	0	0	0	0	0	0	0	0	0	0	0	0	4
GCF_007559085.1	Pseudomonas aeruginosa	2	1	0	0	1	0	0	1	0	1	0	0	0	0	2	0	0	0	0	0	8
GCF_007559105.1	Pseudomonas aeruginosa	3	1	0	0	1	0	1	0	0	0	0	0	0	0	0	0	0	0	0	1	10
GCF_007559125.1	Pseudomonas aeruginosa	2	0	1	0	0	0	0	0	0	0	0	0	0	1	0	0	0	0	0	0	4
GCF_007833895.1	Pseudomonas aeruginosa	5	0	1	1	1	0	0	0	0	1	0	0	0	0	0	0	0	1	0	1	12
GCF_008033725.1	Pseudomonas aeruginosa	1	1	0	0	0	0	0	0	0	0	0	0	0	0	0	1	0	0	0	0	3
GCF_008033745.1	Pseudomonas aeruginosa	1	1	0	0	0	0	0	0	0	0	0	0	0	0	0	1	0	0	0	0	3
GCF_008033765.1	Pseudomonas aeruginosa	1	1	0	0	0	0	0	0	0	0	0	0	0	0	0	1	0	0	0	0	3
GCF_008195485.1	Pseudomonas aeruginosa	4	1	1	0	1	0	0	0	0	0	0	0	0	1	0	0	0	0	0	1	9
GCF_008245185.1	Pseudomonas aeruginosa	1	1	1	0	0	0	0	0	0	0	0	0	0	0	0	0	0	0	0	0	4
GCF_008705235.1	Pseudomonas aeruginosa	2	0	1	0	1	0	0	0	0	0	0	0	0	0	0	0	0	0	0	0	4
GCF_009497675.1	Pseudomonas aeruginosa	3	0	2	0	1	0	0	1	0	0	0	0	0	0	0	0	0	1	0	0	8
GCF_009648875.1	Pseudomonas aeruginosa	2	0	1	1	0	0	0	1	0	0	0	0	0	0	0	0	0	0	0	0	6
GCF_009662315.1	Pseudomonas aeruginosa	5	0	1	0	2	0	1	0	0	1	0	0	0	0	0	0	0	0	0	0	13
GCF_009664165.1	Pseudomonas aeruginosa	0	1	1	0	0	0	1	0	0	0	0	2	0	0	0	0	0	0	0	0	7
GCF_009676765.1	Pseudomonas aeruginosa	4	1	1	0	2	1	0	0	0	0	0	0	0	0	0	0	0	0	0	1	10
GCF_009676785.1	Pseudomonas aeruginosa	4	1	1	0	2	1	0	0	0	0	0	0	0	0	0	0	0	0	0	1	10
GCF_009676885.1	Pseudomonas aeruginosa	2	0	0	0	3	1	0	0	0	0	0	0	0	0	0	0	0	0	0	0	7
GCF_009720405.1	Pseudomonas aeruginosa	2	0	1	0	0	0	0	0	0	1	0	0	0	0	0	0	0	0	0	0	4
GCF_009720425.1	Pseudomonas aeruginosa	1	0	0	0	0	0	0	0	0	0	0	1	0	0	0	0	0	0	0	0	2
GCF_009867055.1	Pseudomonas aeruginosa	1	1	0	0	0	0	0	0	0	0	0	0	0	0	0	0	0	1	0	0	3
GCF_009905195.1	Pseudomonas aeruginosa	0	1	0	0	0	0	0	0	1	0	0	0	0	0	0	0	0	0	0	0	2
GCF_009911735.1	Pseudomonas aeruginosa	0	1	0	1	0	0	0	0	0	1	0	1	0	0	0	0	0	0	0	0	4
GCF_011045375.1	Pseudomonas aeruginosa	0	1	2	0	1	0	0	1	0	0	0	0	0	0	0	0	0	0	0	0	5
GCF_011106815.1	Pseudomonas aeruginosa	8	0	1	0	0	0	1	0	0	0	0	0	0	1	0	0	0	0	0	0	13
GCF_011466835.1	Pseudomonas aeruginosa	3	0	2	0	0	0	0	0	0	0	0	0	0	1	0	0	0	3	0	0	9
GCF_012276675.1	Pseudomonas aeruginosa	2	1	1	0	0	0	0	0	0	0	0	0	0	0	0	0	0	0	0	0	5
GCF_012935295.1	Pseudomonas aeruginosa	0	0	0	0	0	0	1	0	0	0	0	0	0	0	0	0	0	0	0	0	1
GCF_012971705.1	Pseudomonas aeruginosa	3	0	1	1	1	0	0	0	1	0	0	0	0	0	0	0	0	1	0	0	8
GCF_013001005.1	Pseudomonas aeruginosa	1	0	1	0	0	0	0	0	0	0	0	0	0	0	0	0	0	0	0	0	3
GCF_013201095.1	Pseudomonas aeruginosa	2	0	0	0	0	0	0	0	0	0	0	0	0	0	0	0	0	1	0	0	5
GCF_013201115.1	Pseudomonas aeruginosa	4	1	1	0	3	1	1	0	0	0	0	0	0	0	0	0	0	0	0	0	15
GCF_013255565.1	Pseudomonas aeruginosa	0	1	1	0	0	0	1	0	0	0	0	2	0	0	0	0	0	0	0	0	7
GCF_013260445.1	Pseudomonas aeruginosa	1	1	0	0	0	0	0	0	0	1	0	0	0	0	0	0	0	0	0	0	3
GCF_013305645.2	Pseudomonas aeruginosa	0	2	0	0	0	0	1	0	0	0	0	0	0	0	0	1	0	0	0	0	5
GCF_013305765.1	Pseudomonas aeruginosa	1	0	1	0	0	0	0	0	0	0	0	0	0	0	0	0	0	0	0	0	3
GCF_013305815.1	Pseudomonas aeruginosa	1	0	1	0	0	0	0	0	0	0	0	0	0	0	0	0	0	0	0	0	3
GCF_013305845.1	Pseudomonas aeruginosa	1	0	1	0	0	0	0	0	0	0	0	0	0	0	0	0	0	0	0	0	3
GCF_013341295.1	Pseudomonas aeruginosa	1	1	0	0	1	0	0	0	0	1	0	0	0	0	0	0	0	0	0	0	4
GCF_013341315.1	Pseudomonas aeruginosa	8	0	0	0	1	1	0	0	0	0	0	0	0	1	0	0	0	0	0	0	11
GCF_013343315.1	Pseudomonas aeruginosa	2	0	0	0	1	1	0	0	0	0	0	0	0	0	0	0	0	0	0	0	4
GCF_013343335.1	Pseudomonas aeruginosa	0	2	2	0	1	0	0	0	0	0	0	0	0	0	0	0	0	0	0	1	7
GCF_013343355.1	Pseudomonas aeruginosa	0	1	0	0	0	0	0	0	0	0	0	0	0	0	0	1	0	0	0	0	3
GCF_013343375.1	Pseudomonas aeruginosa	3	1	1	1	0	0	0	1	0	0	0	0	0	0	0	0	0	0	0	0	7
GCF_013343395.1	Pseudomonas aeruginosa	2	1	1	1	1	0	0	0	0	0	0	0	0	1	0	0	0	0	0	0	9
GCF_013343415.1	Pseudomonas aeruginosa	0	0	0	0	0	0	0	0	0	0	0	0	0	0	0	0	0	0	0	0	0
GCF_013343435.1	Pseudomonas aeruginosa	2	1	0	0	1	0	0	0	0	0	0	0	0	0	0	0	0	0	0	0	4
GCF_013343455.1	Pseudomonas aeruginosa	1	1	0	0	0	0	0	0	0	0	0	0	0	0	1	0	0	0	0	0	3
GCF_013343475.1	Pseudomonas aeruginosa	0	0	0	0	0	0	0	0	1	0	0	0	0	0	0	0	0	0	0	0	1
GCF_013343495.1	Pseudomonas aeruginosa	0	0	0	0	0	0	1	0	0	0	0	0	0	0	0	0	0	0	0	0	2
GCF_013343515.1	Pseudomonas aeruginosa	2	0	0	0	1	0	0	1	0	0	0	0	0	0	0	0	0	0	0	0	4
GCF_013343535.1	Pseudomonas aeruginosa	1	1	0	0	0	0	0	0	0	0	0	0	0	0	0	0	0	0	0	0	2
GCF_013343555.1	Pseudomonas aeruginosa	1	1	0	0	1	0	0	0	0	0	0	0	0	0	0	0	0	0	0	0	5
GCF_013343575.1	Pseudomonas aeruginosa	2	0	1	0	0	0	0	0	0	0	0	0	0	0	0	0	0	1	0	0	5
GCF_013347245.1	Pseudomonas aeruginosa	3	1	0	0	0	0	1	0	0	0	0	0	0	1	0	0	0	0	0	0	8
GCF_013376775.1	Pseudomonas aeruginosa	4	1	0	0	0	0	1	0	0	0	0	0	0	1	0	0	0	0	0	0	9
GCF_013393665.2	Pseudomonas aeruginosa	5	0	1	0	1	0	0	0	0	0	0	0	0	1	0	0	0	0	0	1	9
GCF_013393685.1	Pseudomonas aeruginosa	5	0	0	0	1	1	0	0	0	0	0	0	0	0	0	0	0	0	0	0	7
GCF_013393705.1	Pseudomonas aeruginosa	2	1	0	0	1	0	0	0	0	0	0	0	0	0	0	0	0	0	0	0	4
GCF_013394455.1	Pseudomonas aeruginosa	6	0	0	0	0	0	0	0	0	0	0	0	0	0	0	0	0	0	0	1	7
GCF_013394475.2	Pseudomonas aeruginosa	3	0	1	0	1	0	0	0	0	0	0	0	0	1	0	0	0	0	0	0	6
GCF_013395035.1	Pseudomonas aeruginosa	1	1	0	0	0	0	0	0	1	0	0	0	0	0	0	0	0	1	0	0	6
GCF_013467585.1	Pseudomonas aeruginosa	1	1	0	0	0	0	0	0	1	0	0	0	0	0	0	0	0	1	0	0	6
GCF_013467605.1	Pseudomonas aeruginosa	1	1	0	0	0	0	0	0	1	0	0	0	0	0	0	0	0	1	0	0	6
GCF_014155905.1	Pseudomonas aeruginosa	4	1	1	0	0	0	0	0	0	0	0	1	0	0	0	0	0	0	0	1	9
GCF_014217315.1	Pseudomonas aeruginosa	1	0	0	0	1	0	1	0	0	0	0	0	0	0	0	0	0	1	1	0	5
GCF_014467035.1	Pseudomonas aeruginosa	2	1	1	0	0	1	0	0	0	0	0	0	0	0	0	0	0	0	1	0	8
GCF_014490645.1	Pseudomonas aeruginosa	0	0	1	0	1	0	0	0	1	0	0	0	0	0	0	0	0	0	0	0	4
GCF_014792125.1	Pseudomonas aeruginosa	5	0	0	0	0	0	1	1	0	0	0	0	0	0	0	0	0	1	0	0	10
GCF_014854655.1	Pseudomonas aeruginosa	4	0	0	0	0	0	1	0	0	0	0	0	0	1	0	0	0	0	0	0	7
GCF_014930935.1	Pseudomonas aeruginosa	1	0	0	0	0	0	0	0	0	0	0	0	0	0	0	0	0	0	0	0	2
GCF_015697465.1	Pseudomonas aeruginosa	1	1	0	0	2	0	0	0	0	0	0	0	0	0	0	0	0	0	1	0	5
GCF_015697605.1	Pseudomonas aeruginosa	0	1	0	0	0	0	1	0	0	0	0	0	0	0	0	0	0	0	0	0	3
GCF_015697645.1	Pseudomonas aeruginosa	2	0	1	0	1	0	0	0	0	0	0	0	0	1	0	0	0	0	0	0	5
GCF_015697665.1	Pseudomonas aeruginosa	4	0	0	0	2	0	1	0	0	0	0	0	0	0	0	0	0	0	0	1	10
GCF_015832055.1	Pseudomonas aeruginosa	9	0	0	0	0	0	1	1	0	0	0	0	0	0	0	0	0	1	0	1	15
GCF_015832075.1	Pseudomonas aeruginosa	5	0	1	0	0	0	1	1	0	0	0	0	0	0	0	0	0	1	0	0	11
GCF_016064595.1	Pseudomonas aeruginosa	2	0	1	0	1	0	0	0	0	0	0	0	0	1	0	0	0	0	0	0	5
GCF_016105505.1	Pseudomonas aeruginosa	1	1	0	0	1	0	0	0	0	0	0	0	0	0	0	0	0	0	0	0	6
GCF_016105665.1	Pseudomonas aeruginosa	0	1	2	0	0	0	0	0	0	0	0	0	0	0	0	0	0	0	0	0	4
GCF_016105885.1	Pseudomonas aeruginosa	1	0	0	0	2	0	0	0	0	0	0	0	0	0	1	0	0	0	0	0	4
GCF_016107485.1	Pseudomonas aeruginosa	1	0	1	0	0	0	0	0	0	0	0	0	0	0	0	0	0	0	0	0	3
GCF_016126955.1	Pseudomonas aeruginosa	4	0	0	0	1	1	0	0	0	0	0	0	0	0	0	1	0	0	0	1	8
GCF_016134915.1	Pseudomonas aeruginosa	2	0	0	0	2	1	1	0	0	0	0	0	0	0	0	0	0	0	0	1	7
GCF_016584725.1	Pseudomonas aeruginosa	1	1	1	0	1	0	0	1	0	0	0	0	0	0	0	0	0	0	0	0	8
GCF_016743035.1	Pseudomonas aeruginosa	1	0	0	0	1	0	0	0	0	1	0	0	0	0	0	0	0	0	0	0	3
GCF_016743115.1	Pseudomonas aeruginosa	2	0	1	0	0	0	0	0	0	0	0	0	0	1	0	0	0	0	0	0	5
GCF_016745115.1	Pseudomonas aeruginosa	0	2	0	0	0	0	1	0	0	0	0	0	0	0	0	1	0	0	0	0	5
GCF_016745135.1	Pseudomonas aeruginosa	5	0	1	0	1	0	0	0	0	0	0	0	0	1	0	0	0	0	0	1	9
GCF_016745155.1	Pseudomonas aeruginosa	4	1	0	0	1	0	0	0	0	0	0	0	0	0	0	0	0	1	0	0	10
GCF_016745175.1	Pseudomonas aeruginosa	2	1	1	0	1	0	0	0	0	1	0	0	0	1	0	0	0	0	0	0	7
GCF_016745195.1	Pseudomonas aeruginosa	5	0	1	0	1	0	0	0	0	0	0	0	0	1	0	0	0	0	0	1	9
GCF_016811975.1	Pseudomonas aeruginosa	6	2	1	0	2	1	1	0	0	0	0	0	0	0	0	0	0	0	0	1	16
GCF_016864415.1	Pseudomonas aeruginosa	4	0	1	0	3	0	0	0	0	0	0	0	0	0	0	0	0	0	0	1	10
GCF_016925455.1	Pseudomonas aeruginosa	5	1	0	0	0	0	0	0	0	1	0	0	0	0	0	0	0	1	0	0	10
GCF_016925475.1	Pseudomonas aeruginosa	5	1	0	0	0	0	0	0	0	1	0	0	0	0	0	0	0	1	0	0	10
GCF_017378395.1	Pseudomonas aeruginosa	2	1	0	0	0	0	0	2	0	0	0	0	0	0	0	0	0	0	0	0	6
GCF_017378475.1	Pseudomonas aeruginosa	2	1	0	0	0	0	0	2	0	0	0	0	0	0	0	0	0	0	0	0	6
GCF_017900915.1	Pseudomonas aeruginosa	1	1	0	0	0	0	0	0	1	1	0	0	0	0	0	1	0	0	0	0	7
GCF_900069025.1	Pseudomonas aeruginosa	0	2	0	0	0	0	0	0	0	0	0	0	0	0	0	1	0	0	0	0	3
GCF_900070375.1	Pseudomonas aeruginosa	1	0	1	0	0	0	0	0	0	0	0	0	0	0	0	0	0	0	0	0	3
GCF_900095805.1	Pseudomonas aeruginosa	1	1	1	0	0	0	1	0	0	0	0	0	0	0	0	0	0	1	0	0	5
GCF_900149285.1	Pseudomonas aeruginosa	1	1	0	0	1	0	0	0	0	0	0	0	0	0	0	0	0	0	0	0	4
GCF_900185255.1	Pseudomonas aeruginosa	5	1	1	1	1	1	0	0	0	0	0	0	0	1	0	0	0	1	0	1	15
GCF_900243355.1	Pseudomonas aeruginosa	2	2	0	0	0	0	1	0	0	0	0	0	0	0	0	0	0	0	0	0	6
GCF_900497025.1	Pseudomonas aeruginosa	6	0	1	0	2	0	1	0	0	1	0	0	0	0	0	0	0	0	0	0	15
GCF_900618245.1	Pseudomonas aeruginosa	1	0	0	0	2	0	0	0	0	0	0	0	0	0	0	0	0	0	0	0	3
GCF_900618255.1	Pseudomonas aeruginosa	0	1	0	0	0	0	0	0	0	1	0	0	0	0	0	0	0	0	0	0	3
GCF_900618265.1	Pseudomonas aeruginosa	0	1	0	0	0	0	0	0	0	1	0	0	0	0	0	0	0	0	0	0	3
GCF_900618275.1	Pseudomonas aeruginosa	0	1	0	0	0	0	0	0	0	1	0	0	0	0	0	0	0	0	0	0	3
GCF_900618285.1	Pseudomonas aeruginosa	6	0	1	0	2	0	0	0	1	0	0	0	0	1	0	0	0	0	0	0	14
GCF_900618305.1	Pseudomonas aeruginosa	6	0	1	0	2	0	0	0	1	0	0	0	0	1	0	0	0	0	0	0	14
GCF_900618315.1	Pseudomonas aeruginosa	0	1	0	0	0	0	0	0	0	1	0	0	0	0	0	0	0	0	0	0	3
GCF_900618325.1	Pseudomonas aeruginosa	0	1	0	0	0	0	0	0	0	1	0	0	0	0	0	0	0	0	0	0	3
GCF_900618335.1	Pseudomonas aeruginosa	0	1	0	0	0	0	0	0	0	1	0	0	0	0	0	0	0	0	0	0	3
GCF_900636735.1	Pseudomonas aeruginosa	1	1	0	0	0	0	0	0	0	0	0	0	0	0	0	0	0	0	0	0	3
GCF_900636755.1	Pseudomonas aeruginosa	4	0	0	0	1	1	0	0	0	0	0	0	0	0	0	1	0	0	0	1	8
GCF_900636975.1	Pseudomonas aeruginosa	1	1	0	0	0	0	1	0	0	0	0	1	0	0	0	0	0	0	0	0	5
GCF_900637045.1	Pseudomonas aeruginosa	1	1	0	0	0	0	0	0	1	0	0	0	0	0	0	0	0	1	0	0	5
GCF_902172305.2	Pseudomonas aeruginosa	2	0	0	0	0	0	1	0	1	0	0	0	0	1	0	0	0	0	0	0	5
GCF_902703185.1	Pseudomonas aeruginosa	3	0	1	0	0	0	0	0	0	0	0	0	0	1	0	0	0	2	0	0	7
GCF_902703195.1	Pseudomonas aeruginosa	3	0	0	0	1	0	0	0	1	0	0	0	0	1	0	0	0	0	0	0	8
GCF_902703215.1	Pseudomonas aeruginosa	3	0	1	0	0	0	0	0	1	0	0	0	0	0	0	0	0	0	0	0	6
GCF_904866275.1	Pseudomonas aeruginosa	0	1	1	0	1	0	0	0	0	0	0	0	0	0	0	0	0	0	0	0	4
GCF_905071885.1	Pseudomonas aeruginosa	5	1	1	0	2	0	0	0	0	1	0	0	0	0	0	1	0	0	0	1	13

[truncated: 20 more sheets: Figure 4c, Figure 4d, SI Fig 1, SI Fig 2, SI Fig 3a, SI Fig 3b, SI Fig 3c, SI Fig 4, SI Fig 5a, SI Fig 5b, SI Fig 6, SI Fig 7a, SI Fig 7b, SI Fig 8, SI Fig 9a, SI Fig 9b, SI Fig 10a, SI Fig 10b, SI Fig 10c, SI Fig 10d]
